# Supplementary material for: Metabarcoding Reveals Rich and Diverse Aeromycobiota in Protected Oak Forests
Source: Microb Ecol. 2026 Mar 4;89(1):96. doi: 10.1007/s00248-026-02714-5 (PMC13065563; doi:10.1007/s00248-026-02714-5)
Supplement: Supplementary file 1 — Supplementary Material 1 [file 248_2026_2714_MOESM1_ESM.xlsx]

## Sheet: Table S1
Table S1 Summary statistics of the PacBio sequencing results based on samples (n=75) collected by passive spore traps during August-September 2022 in the investigated oak stands of Šilinė, Punia and Dūkštos. The presented statistics includes only high-quality non-singleton sequence reads
Organism group	No. of sequence reads	No. of OTUs	No. of sequence reads per sample			No. of OTUs per sample
			Mean	Min	Max	Mean	Min	Max
Fungi*	262755	1881	3503.4	167	32196	181.413	51	563
Fungal contaminants*	243220	15	3242.9	89	73511	3.6	1	8
Non-fungi & unassigned	376458	1140	5019.4	655	20571	35.7	12	103
All	882433	3036	11765.8	1315	80720	220.7	68	656
*All identified fungal sequences excluding likely contaminants
**Sequences assigned to the class Malasseziomycetes: these fungi are obligate animal-associated taxa (skin-infecting fungi) and likely contaminants

## Sheet: Table S2
Table S2 Sequence identification results and the number and relative abundances of high-quality ITS2 rRNA sequence reads generated by PacBio sequencing based on samples collected by passive spore traps during August-September 2022 in the investigated oak stands of Šilinė, Punia and Dūkštos
DNA sequence	Sequence length, bp	Sequence ID (number)	Phylum	Class	Taxon (OTU) name	No. of GenBank reference sequence	Length of compared sequence fragments (bp)	Similarity of query sequence to the reference sequence in GenBank (%)	Total number of sequence reads	Relative sequence abundance (%)
										Šilinė						Punia						Dūkštos						All stands, all periods
										08.23-08.30	08.30-09.07	09.07-09.13	09.13-09.21	09.21-09.27	All periods	08.23-08.30	08.30-09.07	09.07-09.13	09.13-09.21	09.21-09.27	All periods	08.23-08.30	08.30-09.07	09.07-09.13	09.13-09.21	09.21-09.27	All periods
AACGCACCTTGCGCTCCTTGGTATTCCTTGGAGCATGCCTGTTTGAGTGTCTTGAATATCTCTGCTCCCCCGCTTTTTTTTTTTTCTAAAAGCGGGCTTGGAGTCAGGTCCTTGGGCTTGCTTGTCTGTTTGTTACGAACACATGCTTGCCTTAAATGCATTAGCTGGATTTCAGTAGAGTTGTTAAGTAACATTGAAAACTCTCATAAGATGAAGTCTGCTGTCCAACCCGACGAGTTGTGTGTCCCTTTTGGGGGCGCTATGCTCTCACATATTCATTTCTTTGGCCTCAAATCAGGTAGGACTACCCGCTGAACTTAA	321	6175_7	Basidiomycota	Exobasidiomycetes	Exobasidiaceae sp. 6175_7	KY424481	282/322	88	20704	0.046649	0.266738	0.0588774	0.0810783	0.121462	0.090694	33.5741	1.05232	6.79136	18.9822	4.21168	16.8944	0.616869	0.15311	0.464404	0.183824	1.57639	0.521807	7.87958
AACGCACATTGCGCCCCCTGGTATTCCGGGGGGCATGCCTGTTCGAGCGTCATTTCACCACTCAAGCCTCGCTTGGTATTGGGCAACGCGGTCCGCCGCGTGCCTCAAATCGACCGGCTGGGTCTTCTGTCCCCTAAGCGTTGTGGAAACTATTCGCTAAAGGGTGTTCGGGAGGCTACGCCGTAAAACAACCCCATTTCTAAGGTTGACCTCGGATCAGGTAGGGATACCCGCTGAACTTAA	243	6175_14	Ascomycota	Dothideomycetes	Cladosporium sp. 6175_14	MZ303810	243/243	100	18920	12.4242	2.02721	1.0925	12.5367	25.5334	12.9664	7.94274	3.39082	3.57011	6.1497	2.70664	5.30019	8.59001	0.76555	2.9862	4.2739	3.31447	4.72394	7.20062
AACGCACTTTGCACCTTTTGGTTATTCCGAAAGGTACGCCTGTTTGAATGTCACAAAACTCCCCTCGGCTTTAACACTTTCTAAAAGGGTTATTGACGGATTCTGAGTGTTGGCGTGTCAACGCCTCGCTTTAAATATATCAGCACTTTTGGATGGTTCCATGTTAGTTCAAAAGACGTACTTGATGTCGTATTTATACAATTCATCGAGATGGTCTTTGGTCGTATCGACTATCCGCTAATATGATGACTTGAAGAATAGCTTCCTAACCCCATTAAATTTACCTTTAGACTTCAAATCAGGTGGGACTACCCGCTGAACTTAA	325	6175_13	Basidiomycota	Pucciniomycetes	Melampsora sp. 6175_13	MT759632	325/325	100	10555	0.116623	2.08055	47.2458	3.14685	0.337981	11.3367	0.0935356	-	0.577575	0.0109914	0.0121374	0.280976	1.91355	-	4.55324	0.137868	0.161681	3.06994	4.01705
AACGCACCTTGCGCCCCTTGGCTATTCCGAGGGGCATGCCTGTTTGAGTATCATGAACACCTCAACTCTCATGGTTTGCCATGATGAGTTGGACTCTGGGGGTTTTGCTGGCCTGTGGTCGGCTCCTCTCAAATTAATCAGCCTCCCAGTGTTTGGTGGCATCACGGGTGTGATAAATATCTACGCTCGCTGTTGTCTGCCAGGTAACCTTTGGTCACAAAGGTTTGCTGGAGCTCACAGATGTCTCTCCTCAGCGAGGACAGCTTTTTTAACGTTCGATCTCAAATCAGGTAGGACTACCCGCTGAACTTAA	313	6175_10	Basidiomycota	Agaricomycetes	Thelephora terrestris	MT644883	313/313	100	9924	4.71155	6.85516	22.6416	1.17057	1.22518	6.78362	1.8863	15.4925	1.42843	2.47857	1.37153	2.13192	0.763743	32.9378	0.742009	7.3989	9.29669	3.57098	3.7769
AACGCACCTTGCGCCCTTTGGTATTCCGAAGGGCATGCCTGTTTGAGTGTCATGAAACCTCACCCCACTTGGGTTTTTGCCTGAGCGGTGGTGTATTGGGTGTTGCCTTGCTAAAGGCTCGCCTTAAAGACATAAGCACCTTGGATGTAATACGTTTCATCCTTCTGGGTGGCTGATAACCCCACATATTCATGATCTGGCCTCAAATCAGGTAGGGCTACCCGCTGAACTTAA	234	6175_3	Basidiomycota	Tremellomycetes	Vishniacozyma victoriae	NR_073260	234/234	100	9732	1.07293	0.293412	0.00654193	1.73812	1.42586	1.08124	6.31885	0.0584624	9.13848	2.49505	0.0849618	6.34489	2.80739	0.267943	1.65785	0.873162	0.727567	1.88099	3.70383
AACGCACATTGCGCCCCTTGGTATTCCATGGGGCATGCCTGTTCGAGCGTCATTTGTACCTTCAAGCTCTGCTTGGTGTTGGGTGTTTGTCTCGCCTCTGCGTGTAGACTCGCCTCAAAACAATTGGCAGCCGGCGTATTGATTTCGGAGCGCAGTACATCTCGCGCTTTGCACTCAGAACGACGACGTCCAAAAGTACATTTTTACACTCTTGACCTCGGATCAGGTAGGGATACCCGCTGAACTTAA	249	6175_5	Ascomycota	Dothideomycetes	Didymellaceae sp. 6175_5	MW810273	248/249	99	9450	3.90297	0.720192	0.471019	3.41543	8.65019	4.12799	1.95645	0.760012	1.47689	0.939767	0.509771	1.46241	5.85816	0.287081	8.41636	3.81434	1.81892	6.62016	3.59651
AACGCACCTTGCGCTCCTGGGTATTCCCAGGAGCATGCCTGTTTGAGTGTCATGAATCCCTCAAATCCCAATGTTTTGCAAAACTCATTGCTTGGATTTGGTCATGGGCCGACGTTGCTACTTTATTGTTAGCTGGCCTTAAAGACATTAGCTTGGACTTTCGAACCTTTTCAGAAGGGTCTCCATATGATGTGATAAATTTACGTCGATGGGCTAATGACTCTACTGTTGTTAATGGTTTTGAAAACGAATAGTCTAGCTTTCCAACCCGGCGAAGAGTTCCATCTCTGACCCACTTTTCATTTAACTCTGGCCTCAAATCAGGTAGGACTACCCGCTGAACTTAA	347	6175_4	Basidiomycota	Exobasidiomycetes	Microstroma sp. 6175_4	NR_153481	325/329	99	9137	6.47644	0.106695	0.320555	7.49468	2.54542	4.03446	3.61671	-	1.61644	2.35766	0.0121374	2.21446	0.830885	-	8.88854	0.367647	0.0808407	5.02983	3.47738
AACGCACCTTGCGCTCCCTGGTATTCCTAGGAGCATGCCTGTTTGAGTGTTATGAAACCCTCAACCCCCTTGTGCATTTCGGTGCGCAAGCGGGCGTTGGAATTGGGCGACTCGCCGCTACACTTTACTGTTGTGCGGCCCGCCTGAAAACGATCAGCTGGAACCCTTTAGCGATCGGTTCGATCTCGACGTGATAAGTATCATTCGTCGGGGCTTGAGAGCCAACTGCGAGGAATCGTTCTGCTTCGAACCCGCATTTCGTTCCTTACGGAACCGAAAGCAACCATTTAACGCTCTAGCCTCAAATCAGGTAGGATTACCCGCTGAACTTAA	333	6175_19	Basidiomycota	Exobasidiomycetes	Unidentified sp. 6175_19	KX194377	298/349	85	7986	-	-	0.425226	0.643559	0.0211238	0.27775	0.860008	-	1.31602	0.0329743	-	0.847097	5.35879	0.0382775	14.189	1.19485	-	9.37591	3.03933
AACGCACCTTGCGCTCCTTGGTATTCCGAGGAGCATGCCTGTTTGAGTGTCATTAAATTCTCAACCTCTCCAGCTTTCACAAGTTGGTTGAGCGTTGGATGTGGGGGTTGCGGGCTTCTCAGAGGTCGGCTCCCCTTAAATACATTAGCGGAAACCTTATCCTTTCCTCTTGGTGTGATAGTTTATCTGCATCTTGATGATTGGGTCTTTGCTGGTTTTTCTGCTTCTAACCGTCCATTAGCTTGGACAATTTCTTTTGACTTGACCTCAAATCAGGTAGGACTACCCGCTGAACTTAA	299	6175_17	Basidiomycota	Agaricomycetes	Baeospora myosura	MH856182	299/299	100	7084	-	0.0533476	0.0130839	0.0354718	1.28855	0.361359	0.0467678	0.321543	0.168621	2.14333	30.6348	2.52628	15.598	0.15311	0.0129722	0.321691	2.50606	5.2582	2.69605
AACGCACCTTGCGCCCTTTGGTATTCCGAAGGGCATGCCTGTTTGAGTGTCATTAAATTCTCAACCTCCCCTTCTTTCATTAGGAGTGCGGCGGATTGGATATGGGGGTTTGCTGGTTTCTAACGAAATCAGCTCCTCTGAAATGCATTAGCAGAAACCGTTTGACTTTGGCTGCTAGGCTGTGATAATATCTACGCCTTGGTAGTTGGGTCGGAATACGAGTCATACAGTGGTAACTAATCAGGCTTTCGAGTCTGGCTTAGGATCGGTTTGGAAGGTGCTTAACGGCTCCTTCTGCTTTCTCCCTTTGCGGAGATACTTGTCCGATTCTAAGAGAGGAGTTGCTTAGCGCAAGCTTAGCTTTCCTTGATTTTTCCCTTGACTTTGTAGAAGGATTCA…	477	6175_12	Basidiomycota	Agaricomycetes	Armillaria ostoyae	JN657459	477/477	100	6219	2.4413	5.70819	1.83828	8.94395	1.62125	4.08264	0.657348	3.85852	1.26563	2.80281	2.28183	1.4474	1.20436	13.7033	1.08188	2.80331	4.89086	2.21733	2.36684
AACGCACCTTGCGCCCTTTGGTATTCCGAAGGGCATGCCTGTTTGAGTGTCATTAAATTCTCAACCTCGTTCGCTTTTACTAGCTTGAGCGAGGCTTGGACGTGAGGGCTTTGCTGGCTTCCTTCAGTGGATGGTCTGCTCCCTTTAAAAGCATTAGTGGGATCTCTTGTGGACCGTCACTTGGTGTGATAATTATCTATGCCAGTTGACTTTGAAGCAAACTTATGGGAACCTGCTTATAACCGTCTCGCAAGGGACAACAATCTTAATTGACATTTTGACCTCAAATCAGGTAGGACTACCCGCTGAACTTAA	315	6175_8	Basidiomycota	Agaricomycetes	Mycena sp. 6175_8	PP868151	315/315	100	5533	2.3791	5.78821	1.62894	3.9475	1.53676	2.61029	0.698919	4.79392	0.748135	3.2095	11.1664	1.93682	1.624	5.56938	1.22198	3.86029	5.45675	1.89345	2.10576
AACGCACATTGCGCCCTTTGGTATTCCGAAGGGCATGCCTGTTCGAGCGTCATTATCACCCCTCAAGCCTGGCTTGGTGTTGGACGTCCGGTGGTGTTAGGTCACCACCCGTCCCAAAGACAATGACGGCGTCCAGAGGACCCTCGGTACATCGAGCTTTAACCAGCACGTACTCGAGTTAAGGGACTCTGGACCCGGTCGCCTTGTAACTTACTTCTAAGGTTGACCTCGGATCAGGTAGGAATACCCGCTGAACTTAA	260	6175_21	Ascomycota	Eurotiomycetes	Chaetothyriales sp. 6175_21	NR_160354	229/269	85	5353	-	-	-	0.0152022	-	0.00425128	1.3147	-	0.410893	0.0934271	0.0121374	0.613645	3.24801	-	9.87962	1.37868	0.0808407	6.38625	2.03726
AACGCAAATTGCACTCTTTGGTATTCCGAAGAGTATGCCTGTTTGAGTGTCATGAAAACCTCAACTCCAAGTTTGGTTAATCCAAGCTTGGATGTTGGATGTGGGCGTTTGTCAATGATGAATTGACTTGCCTTAAAAATGTGAGCTGGATTAGTCTTTGCACTGGTTCCCCTAGGCGTAATAAGTATTTCGCTTAGGACACAAGTTCGCTTGTGGCCAGGACTTTGACAATAGTCTGCTTTCTATACCCCATACGCACTTGTGTGTATATTCTTGACATCTGGCCTCAAATCAGGTAGGACTACCCGCTGAACTTAA	318	6175_27	Basidiomycota	Tremellomycetes	Filobasidium globosum	NR_174760	317/318	99	4995	0.0155497	-	-	0.395257	-	0.113367	2.6164	-	6.73321	0.252803	0.619007	3.81694	0.230802	-	0.721254	0.183824	-	0.466442	1.90101
AACGCATCTTGCGCTCTCTGGTATTCCGGAGAGCATGTCTGTTTGAGTGTCATGAATTCTTCAACCCAACTGTTTCTTGTAAACAGCTGGTGTTTGGATTCTGAGCGCTGCTGGCTTCGTGCCTAGCTCGTTCGTAATACATCAGCATCCCTAATACAAGTTTGGATTGACTTGGCGTAATAGACTATTCGCTAAGGATTCAATGTTCGCATTGAGCCAACTTAATTATGGAAGCTTCTAATTGAAAAGTCTACCTTTAGATTAGATCTCAAATCAGGCAGGATTACCCGCTGAACTTAA	300	6175_24	Basidiomycota	Microbotryomycetes	Sporobolomyces sp. 6175_24	KY105478	300/300	100	4841	2.77562	0.0266738	0.0915871	7.20584	3.49071	3.47896	0.475473	0.0876937	3.11658	0.390196	-	1.55496	0.981956	0.267943	0.69012	0.275735	0.0404204	0.721117	1.8424
AACGCACCTTGCGCTCTCTGGTATTCCGGAGAGCATGTCTGTTTGAGTGTCATGAACTCTTCAACCCACCAGTTTCTTGTAGACTGATTGGTGTTTGGTTTCTGAGCGTTGCTGGTCTTCGGATCTAGCTCGTTCGTAATATATTAGCATCTCTAATTCGAACTCGGATTGACTCAGTGTAATAGACTATTCGCTGAGGACACGCTCTTGTAGTGTGGCCGAATGAGATCTCAGTAGAAGCTTCCAACTACTTTAGTCAACTTTAGATTAGACCTCAGATCAGGCAGGATTACCCGCTGAACTTAA	306	6175_42	Basidiomycota	Microbotryomycetes	Leucosporidium sp. 6175_42	NR_073329	305/306	99	4038	0.287669	-	-	0.025337	0.0897761	0.0836085	0.90158	-	3.95387	8.7217	0.0121374	3.31418	-	-	0.0103778	-	-	0.00553641	1.53679
AACGCACCTTGCGCCTTTTGGTATTCCGAAAGGCATGCCTGTTTGAGTGTCATGAAATCTCAATCCCGTCTGGTTTATGACCTGGCGTGGACTTGGACATGGGCGTCTGCCGGTTACACGGCTCGCCTCAAATGACTTAGTGGGATCGCTTGCATCCGTGACAGACGTAATAAGTTTCGTCTTGTCCCTTGCTATGCGTCAAGCCTGCTCACAACCCTTCTCGCCCTCTGGGCAGAAACTTTTGACTCTGACCTCAAATCAGGTAGGACTACCCGCTGAACTTAA	285	6175_38	Basidiomycota	Tremellomycetes	Rhynchogastremaceae sp. 6175_38	NR_121465	266/287	93	3979	-	-	-	0.101348	-	0.0283419	1.87331	-	5.84747	0.604528	-	3.2083	0.428032	0.0191388	0.0155666	-	0.0808407	0.153635	1.51434
AACGCACATTGCGCCCTTTGGTATTCCAAAGGGCATGCCTGTTCGAGCGTCATTTGTACCCTCAAGCTTTGCTTGGTGTTGGGCGTCTTGTCTCTAGCTTTGCTGGAGACTCGCCTTAAAGTAATTGGCAGCCGGCCTACTGGTTTCGGAGCGCAGCACAAGTCGCACTCTCTATCAGCAAAGGTCTAGCATCCATTAAGCCTTTTTTTCAACTTTTGACCTCGGATCAGGTAGGGATACCCGCTGAACTTAA	253	6175_37	Ascomycota	Dothideomycetes	Alternaria sp. 6175_37	NR_137143	253/253	100	3799	10.0295	0.506802	0.856993	2.17391	2.03316	3.19413	2.19289	0.321543	0.246148	0.439657	0.157786	0.896289	1.38061	0.440191	0.267227	0.505515	0.161681	0.650528	1.44583
AACGCACATTGCGCCCTTTGGCATTCCGAAGGGCATGCCTGTCCGAGCGTCATTATCCTCCCTCAAACCCCCGGGTTTGGTGTTGGACCGCGTTGGCCTTTTACCGGCCAACTGGTCTCAAAGACAATGACGGCGTCCCCGGGACCCTCTTTGCACTGAGCTTTTCGGAGCACGCAGGGAGTTTCAAGGGCCCAGGGACCCGGTCGCCTCTAAACTATTTTTCAGGTTGACCTCGGATCAGGTAGGAATACCCGCTGAACTTAA	264	6175_28	Ascomycota	Eurotiomycetes	Trichomerium sp. 6175_28	NR_170066	261/265	98	3519	0.178821	-	0.117755	0.613155	2.00676	0.768064	0.571607	0.0292312	3.86472	1.12662	0.0485496	2.02103	0.688208	-	0.892487	1.1489	0.808407	0.765409	1.33927
AACGCACTTTGCACCAATCGAAAGATTGGTATGTTTGTTTGAGTACTTCTTACACCTGCCTCAGAAACTTGTTTTTGAGAATTTGGGCTTAACAGTAATTTTAATTGCTGTAGACCTTAAATATTAGTAAGGGTTTATTTCCAGGTATCAGAGAGTTCGCTCTGTGGTATCTCGTTATTAACTTCTGAATGATGGCTAGTTATTTTGACTGACTAATTGTAATGTGTTTAAGCTTTTTATCATTGTTTTGATATTGAATGCCCCGGGCTCTGCTCAAGGTAGTTAGTATTTTGATGGTGGTAGAGGGTAGAGATGCTTTATAATTGGAAGGAATTAATAGCTAGTTTGAATTCTAGCTTCCTTCATAAGTACTCAAATCAAGCAAGGCTACCCGCTGAA…	404	6175_39	Zoopagomycota	Entomophthoromycetes	Zoophthora radicans	OQ831924	404/404	100	2945	0.046649	-	-	0.050674	-	0.0226735	0.657348	0.409237	4.76015	0.357221	1.1045	2.40039	0.00839278	-	0.11675	0.137868	-	0.0692051	1.12082
AACGCACATTGCGCCCCCTGGCTTTCCAGGGGGCATGCCTGTTCGAGCGTCATTACAACCCTCAAGCCCCGGCTTGGTCTTGGGCCCGCCATCCATGGCCCGCCTCAAAAGCAGTGGCGGCCCCGTCCGGTCTCAAGCGTAGTACTACTCGTCGCTTGTCGGGCTCGGGCGGCGGCCGGCCAGCAAGCCCCTCACACACCAGGTTGACCTCGGATCAGGTAGGGATACCCGCTGAACTTAA	241	6175_47	Ascomycota	Leotiomycetes	Rhytisma acerinum	MK585002	241/241	100	2814	0.0155497	0.0266738	-	0.0608088	-	0.0212564	0.776866	0.0584624	1.99244	4.56144	0.0364122	1.80258	0.172052	-	1.5385	0.137868	-	0.881673	1.07096
AACGCACCTTGCGCCCTTTGGTATTCCGAAGGGCATGCCTGTTTGAGTGTCAGTAAATTCTCAACCCCTCTCACTTTGTTGTGACGAGGTGGATTGGATGTGGAGGTTGCTGGACGCTTTATTGCGATCAGCTCTTCTGAAATGTATTAGCAGTAGTACCATTACTTGGCTTGCTAAGCTTGTGATAATATCTCTAGCTTGCTCGCTGGGTAGAGTTCGGGTTTGAAGGGTTGCTTTAACGAGCTCTCTTTGCCTTCTCTCTTTCGAGGGAGATAACTATGCGACTCTACTAGATGGCTTCAGCTTCTAACCGTCTGTAACAAGACAATACAACTGACTATTTGACCTCAAATCAGGTAGGACTACCCGCTGAACTTAA	379	6175_34	Basidiomycota	Agaricomycetes	Strobilurus sp. 6175_34	OM951750	379/379	100	2284	0.0310994	-	0.00654193	-	0.126743	0.0410957	-	0.643087	0.044578	0.203341	11.2756	0.842928	5.03567	-	0.00518888	-	1.69766	1.72182	0.869251
AACGCACCTTGCGCCTTTTGGTATTCCGAAAGGCATGCCTGTTTGAGTGTCATGAAATATCAACCCCTCCTGGTTTCTGATCAGTGTTGGGCTTGGACTTGGGTGTCTGCCAGCTCGCTGGCTCGCCTTAAAAGAGTTAGTGGTAATAACATCCACGGCTAAGACGTAATAAGTTTCGTCTGGTCAAGGTGTGACGACTGCTCATAACCCGACCGCAAGGTCATTATTTTATGCTCTGACCTCAAATCAGGTAGGACTACCCGCTGAACTTAA	273	6175_25	Basidiomycota	Tremellomycetes	Bullera alba	MT502789	273/273	100	2224	0.917431	-	0.0196258	3.19753	0.813266	1.28389	0.446893	0.0584624	0.959395	0.439657	0.0364122	0.626985	0.45321	0.478469	1.11301	0.137868	0.0404204	0.783402	0.846416
AACGCACCTTGCGCTCCTTGGTATTCCGAGGAGCATGCCTGTTTGAGTGTCATAAACCTCTCAAACCCAAGTTTTGGATTTATCCTTGCTTGAGTTTGGATTTGGGTGTTTGCCAGTGATGAACTGACTCACCTTAAAAGTATTAGCTAGATCTGTCTTTGACTGGTTTGACTTGGCATAATAAGTATTTTGCTAAGGACATCTTCGGATGGCCAGGACTTGACTTTTGTCTGCTTACTAAACCTTACTTTAAGTGCATCTCTGGTGTTACTTATAGTATTACTTTGACATATGGCCTCAAATCAGGTAGGACTACCCGCTGAACTTAA	329	6175_35	Basidiomycota	Tremellomycetes	Filobasidium wieringae	MN128850	329/329	100	2189	0.474265	0.0266738	0.261677	0.795581	1.02978	0.64336	0.511848	0.116925	1.57573	0.170367	0.0485496	0.874611	1.46874	0.0191388	0.845787	0.275735	0.121261	0.949494	0.833095
AACGCACCTTGCGCTCCTTGGTATTCCGAGGAGCATGCCTGTTTGAGTGTCATGGAATTCTCAACTTATAAATCCTTGTGATCTATAAGCTTGGACTTGGAGGCTTGCTGGCCCTCGTTGGTCGGCTCCTCTTGAATGCATTAGCTCGATTCCGTACGGATCGGCTCTCAGTGTGATAATTGTCTACGCTGTGACCGTGAAGTGTTTTGGCGAGCTTCTAACCGTCCATTAGGACAACTTTTTAACATCTGACCTCAAATCAGGTAGGACTACCCGCTGAACTTAA	286	6175_41	Basidiomycota	Agaricomycetes	Trametes versicolor	MN559796	286/286	100	2153	0.925206	5.20139	0.43831	0.689166	0.686523	0.916859	0.387134	3.15697	0.416707	1.26951	1.4929	0.688683	0.415443	3.311	0.562993	5.23897	3.11237	0.941189	0.819394
AACGCACCTTGCGCTCCTTGGTATTCCGAGGAGCATGCCTGTTTGAGTGTCATGAAACTCTCAACCTCTGACTTTCTTAATCGTCGGTCAGCGGCTTGGATGTGGGCGCTGCCGGTCTTAATTGATCGGCTCGCCTGAAAAACATTAGCGAATCCCTTCTGTAATCGGTTCCACTCGACGTGATAAGTATTTCGTCGAGGACATCTTTATTGATGGCCGAGATAAAGCTGGTTTAAGATCTGCTTCTAACTCTTTCGTTGCCTTCTGGTAAAGAAAACCCCTCATGATCTGGCCTCAAATCAGGTAGGACTACCCGCTGAACTTAA	326	6175_9	Basidiomycota	Tremellomycetes	Itersonilia pannonica	KX067837	325/326	99	2059	0.0621987	0.133369	0.0719613	1.1655	1.16709	0.673119	0.085741	0.0584624	0.459347	0.142889	0.0242748	0.250127	2.49266	-	1.58001	1.37868	2.06144	1.77719	0.78362
AACGCACCTTGCGCCCCTTGGTATTCCGAGGGGTGCACCCGTTTGAGTGTCGTGAACACCCTCAACCTTCTTGGTTTATCGACCGGGAAGGCTTGGACTTTGGAGGTTTTTGTTGCTGGCCTCGTTTGAAGCCAGCTCCTCCTAAACGAATTAGTGGGGTCCGCCGTGCCGACCCTCGACGTGATAAGTACGCTTCTACGTCTTGGGGTTTCGCACTGTCGCCTGCTTCCAACCGTCTTTGAATGAAGACAATCTTATAGACCTTGACCTCAAATCGGGTGAGACTACCCGCTGAACTTAA	301	6175_50	Basidiomycota	Agaricomycetes	Russula aeruginea	MG680182	301/301	100	1953	1.47722	3.92105	1.95604	0.476335	0.61259	1.19886	0.311785	2.98158	0.459347	0.472631	2.71878	0.641159	0.579102	1.64593	0.194583	0.735294	0.929669	0.467827	0.743278
AACGCACATTGCGCCCGCTGGTATTCCGGCGGGCATGCCTGTTCGAGCGTCATTTCAACCCTCAAGCCCCCGGGTTTGGTGTTGGGGATCGGCTCTGCCTTCTGGCGGTGCCGCCCCCGAAATACATTGGCGGTCTCGCTGCAGCCTCCATTGCGTAGTAGCTAACACCTCGCAACTGGAACGCGGCGCGGCCATGCCGTAAAACCCCAACTTCTGAATGTTGACCTCGGATCAGGTAGGAATACCCGCTGAACTTAA	258	6175_30	Ascomycota	Sordariomycetes	Fusarium sp. 6175_30	OR577163	258/258	100	1947	0.22547	0.320085	0.0588774	0.628357	0.881918	0.483229	1.60829	0.116925	0.525245	0.335239	0.230611	0.812079	1.00294	-	0.983292	0.551471	0.0808407	0.874753	0.740994
AACGCACATTGCGCCCCTTGGTATTCCGAGGGGCATGCCTGTTCGAGCGTCATTACACCACTCAAGCTATGCTTGGTATTGGGCGTCGTCCTTAGTTGGGCGCGCCTTAAAGACCTCGGCGAGGCCACTCCGGCTTTAGGCGTAGTAGAATTTATTCGAACGTCTGTCAAAGGAGAGGAACTCTGCCGACTGAAACCTTTATTTTTCTAGGTTGACCTCGGATCAGGTAGGGATACCCGCTGAACTTAA	249	6175_60	Ascomycota	Dothideomycetes	Aureobasidium sp. 6175_60	MT000590	249/249	100	1874	1.37615	0.160043	0.0457935	1.80906	0.681242	0.957955	0.415714	0.23385	0.488419	0.181359	0.157786	0.388531	2.11078	0.114833	0.443649	0.827206	1.37429	1.01316	0.713212
AACGCACCTTGCGCTCTCTGGTATTCCGGAGAGCATGTCTGTTTGAGTGTCATGAACTCTTCAACCTACCGATTTCTAGTAAATCGGATTAGTGTTTGGATTTTGAACGCTTGCTGGCCTTTATTGGCGAAGCTCGTTCGTAAATGATTAGCATCTCATATTCGAAAAATCGGATTGACTCAGTGTAATAGACTATTCGCTGAGGACGCTCTTTCGGGAGTGGCCGAGTTTTGTAAAGTAGAAGCTTCTAATTCTATTAGTCAACTTTAGATTAGACCTCAGATCAGGCAGGATTACCCGCTGAACTTAA	310	6175_44	Basidiomycota	Microbotryomycetes	Curvibasidium cygneicollum	KY102972	310/310	100	1855	0.0388742	0.0800213	-	0.157089	0.116181	0.0864427	0.441696	-	1.88003	1.73115	0.291297	1.23313	0.495174	-	0.430677	1.42463	-	0.435992	0.705981
AACGCACCTTGCGCTCCTTGGTATTCCTTGGAGCATGCCTGTTTGAGAGTCTTGAATATCTCTGCTTTTATGTTTTTTAATTAAGATATAACAAGTCAGGTCCTTGAGTCTGCTTGCGGTTTGTTACGAACACAAGCTTACTTTAAATGAATTAGCTGGATTTCAGCAGAGTTGTTAAGTAACATTTTGAACTCTCGTAATATGAAGTCTGCTCATAATCAGTCTTTTGACTATTAATTTCTATTGGCCTCAAATCAGGTAGGACTACCCGCTGAACTTAA	281	6175_59	Basidiomycota	Exobasidiomycetes	Exobasidium bisporum	AB180368	266/268	99	1844	0.0310994	0.320085	0.117755	0.0962805	0.0633714	0.092111	0.631366	0.23385	2.40721	0.456144	0.0849618	1.31984	0.335711	-	0.293171	0.0459559	0.0808407	0.271284	0.701794
AACGCACATTGCGCCCTCTGGTATTCCGGAGGGCATGCCTGTTTGAGTGTCATTAATCTCTCACAAGACCTTCTGGTTTTGTCGATGTTGGGAGCTGCGACCCCCTTGTGGGGACGCTCTCCTCAAATGCATTGGTGCGGCCCGCCGCCCGGTTACACAACGTTCTAGGTTCGTCCAACTCGTTTCAAGCCGGTGCAACTTTGGTGCAGCACCTAAAGCCCGCCCTGAGCCCTGAGCTCTTGGCATAACTTCATTTATTGACCTCAGATCAGGTAGGAATACGCGCTGAACTTAA	295	6175_36	Ascomycota	Taphrinomycetes	Taphrina sp. 6175_36	AY188378	291/295	99	1814	0.287669	0.0266738	0.0261677	1.73812	0.237643	0.60935	0.527437	0.0584624	0.60471	0.428666	0.0728244	0.501088	0.935795	-	1.42175	0.183824	0.323363	1.08375	0.690377
AACGCACCTTGCACCTTTTGGTATTCCAAAAGGTACACCTGTTTGAGTGTCATGAAACCCTCTCATTCCAATTCCTTATTTGATTAAGGAAATGTGTAATGGATTTTGAGCGCTGCCGTCATTGGCTCGCTTTAAATATATAAGTACCTTTATTGAATAAATAAATGGAGAAATACTTGGTGTAATATTTATTATTCATCAAGGAATGTGGTTTTATTACTACAGCCATTTGAGTTTTCAATAGATAGCTTCCTAACCCCAGTTTATCAAACTTTTAGACCTCAAATCAGGTGGGATTACCCGCTGAACTTAA	313	6175_58	Basidiomycota	Pucciniomycetes	Pucciniastraceae sp. 6175_58	AB221419	292/313	93	1774	-	-	-	0.0101348	-	0.00283419	0.0727499	-	0.783022	0.0549571	0.121374	0.376858	2.63953	-	1.69417	0.0919118	1.45513	1.82701	0.675154
AACGCACCTTGCGCTCCCGGCAGATCTAATCTGGGGAGCATGCCTGTTTGAGGGCCGCGAATTGTTTCGAACGACAGCTTTTTTTCTTTGTGAAAAAGTTGGCGGATCGGTATTGAGGGTTTGCCATTTACCATGGCTCCCTCGAAATGCATTAGCGCATCCATTTGATAGGCAAGACGGACGAAAGCTCGATTTTCGCCCTCTCTTCCCTGCCGGGTTTTGATAATATCAGGACTTCGGAGGCGGAGAAAGGGTTAGAGCTGGACGCAACGTTTTGCTGTTTGGAGTGCTTCTGAAACCCGCCCATGCCTCTTTCTTCGGAAAAAGGAAGGGATTTTTTTTTCAATTCATCGGCCTCAGATTGGTAGGACTACCCGCTGAACTTAA	387	6175_51	Basidiomycota	Ustilaginomycetes	Ustilago filiformis	MH855085	387/387	100	1769	0.0233245	-	-	1.05909	4.19835	1.42701	0.0753482	-	1.23074	0.203341	0.0121374	0.585298	0.230802	-	0.00259444	0.183824	-	0.0830461	0.673251
AACGCACCTTGCACTCTTTGGTATTCCGAAGAGTATGTCTGTTTGAGTGTCATGAAACTCTCAACCCCCCTGTTTTGTAACGAGATAGGCGTGGGCTTGGATTATGGTTGTCTGTCGGCGTAAAGTCGGCTCAACTGAAATATACGAGCAACCCATTTGAAATAGACGGTTTGACTCGGCGTAATAATTATTTCGCTGAGGACGTCTTCTTTAAAGTCAGTGGTGCTTCTAATGCGTATTACACATCATAAGCTTTAGACCTCAAATCAGTCAGGACTACCCGCTGAACTTAA	293	6175_55	Basidiomycota	Cystobasidiomycetes	Cystobasidiaceae sp. 6175_55	OR842212	293/293	100	1742	0.248795	0.0533476	0.130839	0.304044	1.75856	0.633441	1.08865	0.0584624	0.482605	1.22005	-	0.743711	0.457407	-	0.734226	0.367647	0.121261	0.557793	0.662975
AACGCACCTTGCGCTCGTTGGTATTCCGACGAGCATGCCTGTTTGAGTGTCATGAATTCTCCACCCCCATGTCTTTTGTCACCAAAGGACGTGCTTGGGGCGGGTCCATGGGCATCTTTGCCAGTCTTCGGACAGGCTTGCCTTAAAAGTATTAGCTGGACTGCATCTGCGATGCATTGGTTCTACTCAACGTGATAAGTTCATTCGTTGAGGACGGCTTCACGGCCGGCCAAGCTACAATGCGATCAATAGTCTGCTTCTAACCCGGCGCGGAGTGCCTGCACTCCAACCCAACTTAACGCTCTGGCCTCAAATCAGGTAGGATTACCCGCTGAACTTAA	341	6175_33	Basidiomycota	Exobasidiomycetes	Tilletiopsis washingtonensis	MH862434	341/341	100	1659	1.71824	-	0.0261677	0.861457	0.105619	0.588094	0.236437	0.116925	0.432212	0.109914	-	0.28181	2.01846	0.0191388	1.08707	0.229779	-	1.254	0.631387
AACGCATCTTGCACTCTCTGGTATTCCGGAGAGTATGTCTGTTTGAGTGTCATGAATTCTTCAACCCTCCCTTTTCTTAGTGAATTGAGAGGAGTTTGGATTCTGAGTGTTGCTCCTAACCCGAGCTCATTCGTAATATATTAGCATCCATATTCGACTTCGGATTGACTTGGCGTAATAGACTATTCGCTGAGGAATCTAACTTCGGTTAGAGCCGTTTTTGAACTAGGAAGCTGCTAATCTAGCTTAGTCTACCTTTAGATTAGATCTCAAATCAGATAGGATTACCCGCTGAACTTAA	301	6175_6	Basidiomycota	Microbotryomycetes	Rhodosporidiobolus colostri	MT502792	301/301	100	1606	0.00777484	0.0266738	-	0.025337	2.60879	0.709964	0.036375	0.292312	0.0891559	0.0439657	-	0.0650331	0.629459	-	1.74606	8.68566	0.606306	1.42147	0.611216
AACGCACATTGCGCCCCTTGGTATTCCGGGGGGCATGCCTGTTCGAGCGTCATTATCACCCCTCAAGCCCGGCTTGGTGTTGGACCTCTGGCCCTTTAACGGGGCCGGTCCCAAAGATAATGACGGTGTCTATGAGGCCCTTGGTGCAACGAGCTTTCACGAGCACGCACTTGGCGGTTTCATAGACCCGGTCGTTTACCTAAATTTTTACAAGGTTGACCTCGGATCAGGTAGGAATACCCGCTGAACTTAA	253	6175_76	Ascomycota	Eurotiomycetes	Ceramothyrium sp. 6175_76	KC978733	246/254	97	1570	-	-	-	-	0.00528095	0.00141709	0.719705	-	2.23084	0.42317	0.194198	1.26814	0.0839278	-	0.0700498	-	0.0404204	0.0664369	0.597515
AACGCACATTGCGCCCGGTGGTATTCCACCGGGCATGCCTGTTCGAGCGTCATGATACCCCTCAAGGCCTTTTTTTTCTAGGGCTTTGGTGTTGGAGGAAGACCTTTGTAACGAAAAGGTCCCCTCCTAAATACAGTGGCGGGCTCGCTAGAATTTTGAGCGTAGTAATTTTTACCTCGTTTATGAAAACTAGCGTGATCTTTCCCAGCCGTAAAACCCCCCCCATCTTTATTGGATTGACCTCGAATCAGGTAGGAATACCCGCTGAACTTAA	274	6175_52	Ascomycota	Sordariomycetes	Linospora ceuthocarpa	EU254860	225/225	100	1536	-	-	-	0.0101348	-	0.00283419	-	-	-	-	-	-	0.642048	-	3.35461	1.9761	1.81892	2.12321	0.584575
AACGCACATTGCGCCCCTTGGTATTCCGAGGGGCATGCCTGTTCGAGCGTCATTATAACCACTCAAGCCTGGCTTGGTGTTGGGGTTCGCGGTCCCGCGGCCCTTAAAATCAGTGGCGGCGCCATCTGGCTCTAAGCGTAGTAATCTTTCTCGCTACAGGGTCCCGGTGGATGCTTGCCAGCAACCCCCCATTTTCTTAGGTTGACCTCGGATCAGGTAGGGATACCCGCTGAACTTAA	239	6175_57	Ascomycota	Leotiomycetes	Hyaloscyphaceae sp. 6175_57	MH018926	227/239	95	1337	8.52123	0.720192	0.0850451	0.0608088	0.1109	1.65658	0.0597589	0.321543	0.0426398	0.186854	0.0242748	0.0767057	0.096517	0.210526	0.0492943	0.735294	0.282943	0.105192	0.508839
AACGCATCTTGCGCTCCTTGGTATTCCGAGGAGCATGCCTGTTTGAGTGTCATGAATCCCTCAGCCCCCAATGCTTTTCGTTAAGTGTTGGCTTGGGTCTGGATTTGGGCGATTGCCAGAGAGCTTTTTCAAGTTCCTGGCTCGCCTCAAAGAGATTAGCTGGACCCCATTCCGAGCTGGTTCAACTCGACGTGATAATTTCATTCGTCGAGGTATGGTTCTTCTCCCTTAAACAAGGAGTGGATCCAGCCAGGTGTAGGAATCCGGTCTGCTTCCAACTTCTGTCTGAAGTCCAATTTATTGGGCATGCAGCAGACTTTTTAATGCTCTGGCCTCAAATCAGGTAGGATTACCCGCTGAACTTAA	366	6175_18	Basidiomycota	Exobasidiomycetes	Golubevia sp. 6175_18	MT133755	351/351	100	1301	0.00777484	-	-	0.187494	0.0316857	0.0623521	1.90189	-	0.255839	0.0714443	0.060687	0.735374	0.650441	-	0.565587	0.0919118	-	0.519038	0.495138
AACGCACATTGCGCCCTTCGGTATTCCGTTGGGCATGCCTGTTCGAGCGTCATTTAAACCTTCAAGCTCTGCTTGGTGTTGGGTGTTTGTTCCGCCTCCGTGCGTGGACTCGCCTCAAATTCATTGGCAGCCGGCGAGTTGGCTTCGTGCGCAGCACATTTGCGCAACGTTTCCAGCCCGTCCCCTCCCATCAAGCCCCCTTTTTTACTTTGACCTCGGATCAGGTAGGGATACCCGCTGAACTTAA	247	6175_83	Ascomycota	Dothideomycetes	Melanommataceae sp. 6175_83	MG020344	242/247	98	1239	1.22065	2.66738	0.444851	1.20097	0.2218	0.855924	0.309187	0.672318	0.20157	0.19235	0.412671	0.262634	0.251783	0.555024	0.39176	1.74632	1.69766	0.442913	0.471542
AACGCACATTGCGCCCCTTGGTATTCCATGGGGCATGCCTGTTCGAGCGTCATCTACACCCTCAAGCTCTGCTTGGTGTTGGGCGTCTGTCCCGCCTCTTGCGCGTGGACTCGCCCCAAATTCATTGGCAGCGGTCTTTGCCTCCTCTCGCGCAGCACATTGCGCTTCTTGAGGTGTCGCGGCCCGCGTCCACGAAGCACATTTACCGTCTTTGACCTCGGATCAGGTAGGGATACCCGCTGAACTTAA	249	6175_75	Ascomycota	Dothideomycetes	Didymosphaeriaceae sp. 6175_75	MN328307	245/250	98	1189	0.831908	1.52041	0.117755	0.628357	1.18293	0.751059	0.106527	0.292312	0.141487	1.65421	0.206336	0.368521	0.243391	0.382775	0.228311	1.1489	1.05093	0.30035	0.452513
AACGCACCTTGCGCTCCTCGGTGTTCCGAGGAGCATGCCTGTTTGAGCGTCAGTAAATTCTCAACTCCTCTCGATTGACTTCGAGTGGAGCTTGGATAGTGGGGGCTGCCGGAGACCTGAATATTCGTGTTCGGGACTCGGGCTCCTCTGAAATGTATTGGCTTGCGGTCTGTTTTCGACTTTGCATGACAAGGCTTTTGGCGTGATAATGATCGCCGCTCGCCGAAGTGCATGAATGAAACCGTGCCGTGCCTCTAATCCGTCGATGCCTCTATGGGGCGTCTTCTTTACGCATTTGACCTCAAATCAGGTAGGACTACCCGCTGAACTTAA	333	6175_61	Basidiomycota	Agaricomycetes	Suillus bovinus	MG597423	333/333	100	1183	0.365418	1.94719	0.425226	0.217898	0.126743	0.357107	0.129911	3.59544	0.156992	0.296769	0.206336	0.270971	0.293747	6.50718	0.223122	1.01103	3.55699	0.838766	0.450229
AACGCACATTGCGCCCCTTGGTATTCCGAGGGGCATGCCTGTTCGAGCGTCATAACACCCCCTCCAGCTGCCTTTGTGTGGCTGCGGTGTTGGGGCTCGTCGCGATGCGGCGGCCCTTAAAGACAGTGGCGGTCCCGGCGTGGGCTCTACGCGTAGTAACTTGCTTCTCGCGACAGAGTGACGACGGTGGCTTGCCAGAACAACCCACTTGCTCCAGTCACATGGATCACAGGTTGACCTCGAATCAGGTAGGAATACCCGCTGAACTTAA	271	6175_22	Ascomycota	Leotiomycetes	Erysiphe sp. 6175_22	NR_147448	271/271	100	1118	0.0310994	-	0.314013	0.0456066	2.218	0.681622	0.00259821	-	0.0155054	-	-	0.00750381	0.293747	0.0382775	1.42435	0.229779	0.0808407	0.869216	0.425491
AACGCACCTTGCACTCTTTGGTATTCCGAAGAGTATGTCTGTTTGAGTGTCATGAAACTCTCAACCCCCCTATTTTGTAATGAGATGGGCGTGGGCTTGGATTATGACTGCTGTCGGCGTAATTGCCGGCTCAGTTGAAATACACGAGCAACCCATTTGAAATAAACGGCTTGACTCGGCGTAATAATTATTTCGCTGAGGACGTTTTCTTCAAAAGTAAGAGGTGCTTCTAATGCGCTTTTATAGCATTTATATTTTAGACCTCAAATCAGTCAGGACTACCCGCTGAACTTAA	295	6175_66	Basidiomycota	Cystobasidiomycetes	Cystobasidium pinicola	NR_154834	295/295	100	1099	0.046649	-	-	0.121618	-	0.0425128	0.950946	-	0.379882	2.42911	0.0242748	0.83876	0.0167856	-	0.134911	0.229779	0.0808407	0.0871984	0.41826
AACGCACATTGCGCCCCTTGGTATTCCGAGGGGCATGCCTGTTCGAGCGTCATTACACCACTCAAGCATCGCTTGGTATTGGGAACGGTCCGTCGCAAGGCGGGCCTTCCTCGAAGACCTCGGCGGGGTTCAACCAACTTCGGGCGTAGTAGAGTTAAATCGAACGTCTTATAAGCTTGGTCGGATCTCATTGCCGTTAAACCTTTAAATTTTCTAGGTTGACCTCGGATCAGGTAGGGATACCCGCTGAACTTAA	256	6175_78	Ascomycota	Dothideomycetes	Sydowia polyspora	MH855019	256/256	100	1097	0.334318	1.04028	0.157006	0.217898	0.142586	0.249408	1.09645	0.993861	0.321737	0.708947	0.267023	0.644494	0.19723	0.325359	0.119344	0.551471	1.05093	0.204847	0.417499
AACGCACATTGCGCCTCCTGGCATTCCGGGAGGCATGCCTGTTCGAGCGTCATTAAAACCGACTCAAGCATGTTTGCTTGGACTTGGAGGAAGAGCGTGCCCTTTGGGTGGGTTCCCCTCCGAAATGCAATGGCGGATGGTCCATGTGGACACCGACGTAGTAAGAGCAATCTCTCGTCGTGGCCCTGGATCGTCCCGCCCACAATCCCCACAAACAATCATGGTTGACCTCGGATCAGGTAGGGATACCCGCTGAACTTAA	262	6175_67	Ascomycota	Pezizomycetes	Sphaerosporella brunnea	MK660100	262/262	100	1069	0.365418	3.20085	0.412142	0.121618	0.290452	0.437882	0.158491	2.51388	0.343056	0.489118	0.388397	0.371022	0.30214	2.43062	0.124533	1.74632	1.21261	0.435992	0.406843
AACGCACATTGCGCCCTCTGGTATTCCGGAGGGCATGCCTGTCCGAGCGTCATTGCTGCCCTCAAGCACGGCTTGTGTGTTGGGCCCCGTCCTCCTTCCGGGGGACGGGTCCGAAAGGCAGCGGCGGCACCGCGTCCGGTCCTCAAGCGTATGGGGCTTTGTCACTCGCTTTGTAGGCCTGGCCGGCGCTTGCCGATCAACCAAACTTTTTATCAGGTTGACCTCGGATCAGGTAGGGATACCCGCTGAACTTAA	255	6175_64	Ascomycota	Eurotiomycetes	Penicillium sp. 6175_64	MT595503	255/255	100	998	0.326543	0.613497	0.340181	0.60302	0.285171	0.410957	0.1455	2.63081	0.18025	0.241811	0.339847	0.259298	0.751154	0.956938	0.358032	0.643382	0.646726	0.549489	0.379822
AACGCACATTGCGCCCATTAGTATTCTAGTGGGCATGCCTGTTCGAGCGTCATTTCAACCCTTAAGCCTAGCTTAGTATTGGGAATCTAACCGCAAGGTTAGTTCCTCAAATCCAACGGCGGATCTGTGGTATCCTCTGAGCGTAGTAAATTTTTATCTCGCTTTTGTTAGGTGCCGCTGCTCTCAGCCGCTAAACCCCCCAATTTTTTGTGGTTGACCTCGGATCAGGTAGGAATACCCGCTGAACTTAA	251	6175_72	Ascomycota	Sordariomycetes	Monochaetia sp. 6175_72	MN588157	251/251	100	995	0.00777484	0.0533476	0.176632	0.172291	0.374947	0.191308	0.0415714	-	0.0213199	0.03847	-	0.0283477	0.469996	-	1.81092	0.137868	0.525465	1.14327	0.37868
AACGCACATTGCGCCCCTTGGTATTCCGAGGGGCATGCCTGTTCGAGCGTCATTACAACCCTCAAGCTTAGCTTGGTATTGGGCTCTGCCACTCACCTGGCAGGCCTTAAAATCAGTGGCGGTGCCTCCGTGGCCCTGAGCGTAGTAAATATCCTCGCTATAGGGACTCGGTGGTACTGGCCAACAACCCCCAACTTTCTAAGTTTGACCTCGGATCAGGTAGGGATACCCGCTGAACTTAA	242	6175_77	Ascomycota	Leotiomycetes	Hyaloscyphaceae sp. 6175_77	JN033448	228/243	94	990	0.412067	1.17365	0.595316	0.385122	0.216519	0.432213	0.327375	1.69541	0.410893	0.50011	0.436946	0.436055	0.222409	0.363636	0.127127	0.919118	0.848828	0.224225	0.376777
AACGCACCTTGCGCTCCTTGGTATTCCGAGGAGCATGCCTGTTTGAGTGTCATGAAATCATCAACCTTACTGTCTTTGTTGACGGTGTAGGCTTGGACTTGGGGACCTTGCCGGCCTTTCTGAGGTCGGCTTCCCTTGAATGTATTAGTCGAGCGCCCTCGCTCCGAGACGTGTGATAATTATCATTCACTGATCGACGAGGGCTGTGCTAGGCTTCTAACCGTCGCGTTAGTGACAATCTTGACAATCTGACCTCAAATCAGGTAGGACTACCCGCTGAACTTAA	286	6175_53	Basidiomycota	Agaricomycetes	Hyphodontia pallidula	MT594934	286/286	100	960	0.598663	2.40064	0.307471	0.36992	0.554499	0.5555	0.223446	1.57849	0.182188	0.505606	0.32771	0.294316	0.243391	0.880383	0.210149	0.735294	0.565885	0.297582	0.365359
AACGCACCTTGCGCTCCTTGGTATTCCGAGGAGCATGCCTGTTTGAGTGTCATGAATATCTCAACTCTTCCTCTTTATTGAGAAAGGGCTTGGACTTGGAGGCTTTGCCGGCGTCTGTCGGCTCCTCTCTAAATGCATTAGCTGGGATCTTTCGAGAAGCAGCCTCGGTGTGATATTTGTCTACGCCGTGTGTCTTGCTACTTGCTTTAGTTTGCTACCCTGCCTGCAAAGGTGGTTGTGTGGCTTGGAGATCTCGCTTCCAAATCGTCCTCGGACAATTTCATTATGACATCTGACCTCAAATCAGGTAGGACTACCCGCTGAACTTAA	330	6175_73	Basidiomycota	Agaricomycetes	Erythricium aurantiacum	MH864966	330/330	100	920	-	-	-	-	-	-	-	0.0292312	-	-	-	0.000833757	-	-	2.34797	0.0459559	0.525465	1.27199	0.350136
AACGCACATTGCGCCCTTTAGTATTCTGAAGGGCATGCCTGTTCGAGCGTCATTATCACTAATCAAGCCTGGCTTGCTGTTGGACCTCTTGTCGTTAAAGCGACAGGTCCTAAAGACAATGACGGTTGTTAATTAGACCCCAGATGCAACGAGCTTTCATTAGCACGCATGATAGGTGGCCTTTTTAACCCGGTCTTTTTTAACCAATCTTACAAGGTTGACCTCGGATCAGGTAGGAATACCCGCTGAACTTAA	255	6175_82	Ascomycota	Eurotiomycetes	Chaetothyriales sp. 6175_82	MH863958	239/256	93	769	0.318768	1.38704	0.516813	0.243235	0.301014	0.392535	0.114321	2.22157	0.226766	0.428666	0.582595	0.302654	0.10491	0.516746	0.103778	0.919118	0.687146	0.178549	0.292668
AACGCACCTTGCGCTCCTCGGCATTCCGAGGAGCATGCCTGTTTGAGTGTCGTGAAGTCTCATCGGATAAGGGGGTCCCTTGCGAAGGGGGCCTCTTTTCGGTCTTGGACGGTCTTGCCTTCACTTTGTCTGTGAAGGCTCGTCTTCAAATTCATCGGCGAGGGTTTCCAAGTCCCCCCCACGGAGACGCGTGATAAGTCTTGCGTCGTCTGGGGGTAAGGAGCCCGGCCCCCATCACTCTTTTTTAACGCCCTGACCTCAAATCAGGCAGGACTACCCGCTGAACTTAA	290	6175_107	Basidiomycota	Agaricomycetes	Phallus impudicus	MT512648	290/290	100	749	0.046649	-	0.0654193	0.0354718	0.290452	0.110533	0.0701517	-	0.0484543	0.137393	-	0.0641993	0.419639	0.0382775	1.24014	0.321691	0.282943	0.822157	0.285056
AACGCACCTTGCGCTCCTTGGTATTCCGAGGAGCATGCCTGTTTGAGTGTCATGAAACACTCTCAACCGGGTGTCCTTTCTTTGTTGGGAGGCGCGCGGCTTGGACTTGGACGGTTGTGCTGGCCCTGATTTGGTTCGGGGGTCGGCTCGTCTTAAAACGATCAGTGGGTGTGTGCGTCCTGTGCTGGCGAAGCGCGGGCGGTGCCTTGACATGATAAGAAATTGTCGTCGAGATGCTGTCCTGTGTGTGTGTGTGCGTTTCCTCGGGAAGGCATGGACTAGCCGGTGCAACTAACGGACGCATGCGAACTGCTTCTAACGATACTGTGTGGGACGCCCTTCACCGGGCCCCTGCGCACACTTCTGATCGGGCCTCAAATCAGGTAGGACTACCCGCTG…	406	6175_102	Basidiomycota	Tremellomycetes	Mrakiaceae sp. 6175_102	KY104498	391/406	96	747	0.0544239	-	-	3.74987	-	1.05857	-	-	-	-	-	-	-	-	-	-	-	-	0.284295
AACGCACCTTGCGCCCTTTGGTATTCCGAAGGGCACGCCTGTTTGAGTGTCGTGAAATTCTCAACCCTGTGCTTTTCTTGTGAAAGCGCGTGGGCTTGGACTTGGAGGCTTTGCTGGTCCTCGCGGATCGGCTCCTCTCAAATGCATTAGCGAGACCCTTGTGGTGCCGCCCCCGGTGTGATAATTGTCTACGCCGTGGTGGTACGCCACGATTGTGGGGGACCTGCTTCCAACCGTCGAAAGACAAACTTTATCGAAACTTGACCTCAAATCAGGCGGGACTACCCGCTGAACTTAA	298	6175_81	Basidiomycota	Agaricomycetes	Heterobasidion annosum	MK395162	298/298	100	738	0.0388742	0.506802	0.300929	0.197628	0.205957	0.20973	0.155893	0.701549	0.147301	0.340734	0.400534	0.212608	0.667226	1.37799	0.0882109	1.74632	1.29345	0.463674	0.28087
AACGCACCTTGCGCCCTCTGGTATTCCGGAGGGCATGCCTGTTTGAGTGTCAGTGAAATCTCAACCTCTCATGCTTTGTTGGCATTGAGAGGATTGGATGTGGAGGCTTGCTGGATTTTATTCAGCTCCTCTGAAATGTATTAGCAGGAACCATTGCTAAGGTTTACTGCAGCCGTGTGATAATTATCTTGCGGTTGAAGTAAATGTTTAGTTTGTCTCACTTTTGGTCTGAAGAAATGCTCTTTGAGCTTTCTTTGCCTTCTCTCTTCGGAGTGATACCTATCCAAGTGTAGATTTTAATGGTCTTATCCAGCTTCTAACCATCTGGAAACAGATAACACTTGACCATTTGACCTCAAATCAGGTAGGACTACCCGCTGAACTTAA	387	6175_16	Basidiomycota	Agaricomycetes	Cylindrobasidium evolvens	MN947592	387/387	100	702	0.668636	1.22699	0.248593	0.152022	0.3327	0.372695	0.085741	0.409237	0.172497	0.175863	0.55832	0.178424	0.201427	0.61244	0.215338	1.37868	1.29345	0.311423	0.267169
AACGCACCTTGCGCCCTTTGGCATTCCGAAGGGCACGCCTGTTTGAGTGTCGTGAACTCCTCCACCCTCCACCTTTTTCGGAAGGTGTCGGGCTGGGATTTGGGAGCTTGCGGGTCCCTGGCCGATCCGCTCTCCTTGAATACATTAGCGAAGCCCTTGCGGCCTTGGTGTGATAGTCATCTACGCCTCGGCTTAGCGAACATAGGGGACTTGCTTCCAACCGTCTCGAAAGGGACAACTACTACGAACTTGACCTCAAATCAGGCGGGACTACCCGCTGAACTTAA	287	6175_62	Basidiomycota	Agaricomycetes	Peniophora quercina	MH856689	287/287	100	696	0.0621987	0.106695	0.098129	0.0912131	0.27989	0.138875	0.181875	0.701549	0.451594	0.258299	0.109237	0.319329	0.234998	0.114833	0.334682	0.873162	0.202102	0.297582	0.264886
AACGCACATTGCGCCCTCTGGTATTCCGGAGGGCATGCCTGTTCGAGCGTCATTATCAACCCTCAAGCCCCGGCTTGGTGTTGGAGGCCCGGCGAGGTTCTGAACCTGGCCGCTCCGAAAGATAACGACGGCGTCCGGCGGACCCCTGGTACAATGAGCTTTCCAAGCACGTATCGGTCGCGGTCCCCGGGGGCTGGTCTATAACCCATATTTTACAAGGTTGACCTCGGATCAGGTAGGGATACCCGCTGAACTTAA	258	6175_84	Ascomycota	Eurotiomycetes	Melanina gundecimermaniae	OQ921006	256/258	99	678	0.295444	1.33369	0.176632	0.293909	0.153147	0.286253	0.1455	1.90003	0.186065	0.324247	0.412671	0.258465	0.125892	0.478469	0.11675	1.74632	1.13177	0.229761	0.258035
AACGCACATTGCGCCCCTCGGTATTCCGGGGGGCATGCCTGTTCGAGCGTCATTGCACCCCTCAAGCGTAGCTTGGTATTGGGCCCTCGCCTCCCCCGGCGTGCCCGAAAAGCATTGGCGGCCCGCGGTGGTTTCAAGCGTAGTAATTTTCTCCCGCTCTGCAAACCTCATCGTGGGCTCGCCAGCAACCCCACACTTTCAATGAATTGACCTCGGATCAGGTAGGGATACCCGCTGAACTTAA	244	6175_91	Ascomycota	Lecanoromycetes	Scoliciosporum sp. 6175_91	KX133008	244/244	100	677	0.310994	1.14697	0.327097	0.258437	0.147866	0.300424	0.142902	1.16925	0.250024	0.34623	0.436946	0.269304	0.138481	0.516746	0.145289	0.459559	0.646726	0.196543	0.257654
AACGCACATTGCGCCCCTCGGTATTCCGGGGGGCATGCCTGTTCGAGCGTCATTACACCCCTCAAGCGTAGCTTGGTATTGGGTCCTCGCCCCCCGGGGCGTGCCCGAAAAGCAGTGGCGGCTCGGTGTGACTTTAAGCGTAGTAAATTTTCATCCCGCTTTGAAAGTTCGCCCCGTGGCTTGCCAGACAACCCCATTTATTTCAATGATTGACCTCGGATCAGGTAGGGATACCCGCTGAACTTAA	247	6175_135	Ascomycota	Lecanoromycetes	Hypogymnia physodes	MK812139	247/247	100	650	-	0.0266738	0.0130839	0.0202696	-	0.00991965	0.0207857	-	0.0271344	3.34689	0.0364122	0.528602	0.020982	-	0.0103778	-	-	0.0124569	0.247379
AACGCAGATTGCGCCCTTTGGTATTCCGAAGGGCATGCCTGTTTGAGTGTCTTATAAACCTCACCTCTATAGTTTTCTATAGTTGTGCTTTGGGTGTTGCCGTTTACTCTGGCTCGCCTTAAATGTCTAAGTGGAATGCGTAATAAGTTCTCGCAACCCTCCACTCTAACACACTTTATATTCTGACCTCAAATCAGGTAGGACTACCCGCTGAACTTAA	220	6175_20	Basidiomycota	Tremellomycetes	Dioszegia sp. 6175_20	MN128839	220/220	100	640	0.0310994	-	0.0327097	0.34965	0.211238	0.167217	0.0545625	0.0292312	0.606648	0.109914	-	0.295984	0.0881242	-	0.365816	0.0459559	0.161681	0.231145	0.243573
AACGCACATTGCGCCCCTTGGTATTCCGGGGGGCATGCCTGTTCGAGCGTCATTTCAACCCTCAAGCTTAGCTTGGTATTGAGTCTATGTCAGTAATGGCAGGCTCTAAAATCAGTGGCGGCGCCGCTGGGTCCTGAACGTAGTAATATCTCTCGTTACAGGTTCTCGGTGTGCTTCTGCCAAAACCCAAATTTTTCTATGGTTGACCTCGGATCAGGTAGGGATACCCGCTGAACTTAA	240	6175_108	Ascomycota	Leotiomycetes	Botrytis cinerea	OR821822	240/240	100	608	0.233245	0.0266738	0.130839	0.126685	1.73743	0.573923	0.0701517	0.0292312	0.0348871	0.0824357	0.182061	0.0633655	0.411246	0.0191388	0.0674554	0.0459559	0.0404204	0.175781	0.231394
AACGCACATTGCGCCCCCTGGTATTCCGGGGGGCATGCCTGTTCGAGCGTCATTACACCACTCAAGCCTCGCTTGGTATTGGGCGCCGCGCTTCGGCGCGCGCCTCAATGTATCCGGCTGAGTCGACCGTCTCTAAGCGTTGTGGCACTTTATGTTTCCGCTTGTGAGCTCGGGAGGTCTCGCGCCGTTAAACACCCCATCAAAGGTTGACCTCGGATCAGGTAGGGATACCCGCTGAACTTAA	244	6175_99	Ascomycota	Dothideomycetes	Lapidomyces epipinicola	OQ591876	244/244	100	593	0.326543	0.933582	0.222426	0.192561	0.174271	0.257911	0.161089	0.96463	0.18025	0.263794	0.339847	0.220112	0.193034	0.421053	0.119344	0.505515	0.889248	0.203463	0.225686
AACGCACATTGCACTCTCTGGTATTCCGGAGAGTATGCTTGTTTGAGTATCAGTAAACACCTCAAATCTCAACATTCGTGTTGAGAATTGGACTTGAGCAATCCCAACTCTTTGCAAAAAGGGGCGGGTTGCTTGAAATGCAGGTGCAGCTGGACATTCTTCTGAGCTAAAAGCATATTTATTTAGTCCCGTCAAACGGATTATTACTTTTGCTCTAGCTAACATAAAGGTTGAACGTTCTACATGCTGACTGATGCAGGATTAACATGTTTCCCTCAAAAAGAAACTTGTAAACTCGATCTCAAATCAAGTAAGACTACCCGCTGAACTTAA	333	6175_124	Mucoromycota	Mortierellomycetes	Entomortierella sp. 6175_124	MH487526	325/333	98	580	-	-	-	-	-	-	-	-	-	-	0.0121374	0.000833757	2.42971	-	-	-	-	0.801395	0.220738
AACGCACCTTGCGCCCTTTGGTATTCCGAAGGGCACACCTGTTTGAGTGTCGTGAAATTCTCAACCCTCTTCACTTTTGTGAAGCTAGGGCTTGGACTTGGAGGCTTTGCCGGCTTTGCTCGGCTCCTCTCAAATGCATTAGTACGTCTTGTTGCGACGTGCGCCTCGGTGTGATAATTATCTACGCTGTGGTGCGCTTGCTTCTGTGGAGACGCGCTTTCAAACCGTCCGAAAGGACAACTTTCATCGAACTTTGACCTCAAATCAGGTGGGACTACCCGCTGAACTTAA	291	6175_90	Basidiomycota	Agaricomycetes	Stereum rugosum	AM269811	291/291	100	553	0.419841	1.1203	0.098129	0.374987	0.0739332	0.282002	0.0883392	0.701549	0.182188	0.109914	0.157786	0.154245	0.222409	0.172249	0.179016	0.78125	0.848828	0.233913	0.210462
AACGCACATTGCGCCCCTTGGTATTCCATGGGGCATGCCTGTTCGAGCGTCATTTGTACCCTCAAGCTCTGCTTGGTGTTGGGTGTTTGTCCACTCCCTGGTGTTTGGACTCGCCTTAAAGCAATTGGCAGCCAGTGTTTTGGTATTGAAGCGCAGCACATTTTGCGTCTCCAGCCTAGAACACTTGCGTCCAGTAAGCCTTTTTCCACTTTTGACCTCGGATCAGGTAGGGATACCCGCTGAACTTAA	249	6175_93	Ascomycota	Dothideomycetes	Neosetophoma sp. 6175_93	LC206635	249/249	100	546	0.96408	0.160043	0.0588774	0.273639	0.105619	0.301841	0.197464	0.175387	0.0775269	0.164871	0.570458	0.165918	0.230802	0.842105	0.0596721	0.275735	0.242522	0.18547	0.207798
AACGCACCTTGCGCTCCCTGGTATTCCTAGGAGCATGCCTGTTTGAGTGTCATGAATCCCTCAAATCCCAATGTTTTGTAAAAAGCATCGCTTGGATTTGGTTGTGGGCCCTTGCAGTCTTTCACGAATCTGCTGGCCTTAAAGATATTAGCTGGACCTCTCTAATCTCTTAGCAGAGTACTTCCATTTGATGTAATAAAGTTGCATTGGTGGAAGCTCTACTAAGTACATAGAGCAAGTTTGCTTCTAACCCGGCGCGAGTGGCAACACTCAACCCAATATTTCATAACTCTGGCCTCAAATCAGGTAGGACTACCCGCTGAACTTAA	329	6175_111	Basidiomycota	Exobasidiomycetes	Microstromataceae sp. 6175_111	NR_148081	321/333	96	536	0.171046	-	0.00654193	0.48647	-	0.168634	0.413116	-	0.281035	0.148384	-	0.275974	0.167856	0.172249	0.0933998	-	0.0404204	0.119033	0.203992
AACGCACCTTGCGCTCCTTGGTATTCCGAGGAGCATGCCTGTTTGAGTGTCATGAATTCTCAACCCTCAATGCTTTATTGTGTTGCTTGGGGTTGGTCCTTGGGTGCTTGCTGTTGATCACTCGACAGCTCACCTCAAATGTATTAGCTGGACCCGTACATACAATGTGTAGGCGTCCTCAACGTGATAAAGTCATTCGTTGAGGCGGCAGGCAACTGCCCCTACCTTCCACGTACATGTGTCTGCTTCTAATCCGGCGAAAGACTCTTTGCAGTCTGACCCATGACTTAAAGCTCTGGCCTCAAATCAGGTAGGATTACCCGCTGAACTTAA	333	6175_31	Basidiomycota	Exobasidiomycetes	Entyloma randwijkense	OR029682	333/333	100	520	0.0388742	-	0.222426	0.0304044	0.264047	0.134624	0.155893	-	0.207384	0.0934271	0.0242748	0.155079	0.377675	-	0.373599	0.0919118	0.121261	0.3308	0.197903
AACGCACATTGCGCCCTTTGGTATTCCGAAGGGCATGCCTGTTCGAGCGTCATTATCACCCCTCAAGCCTGGCTTGTTGTTGGATCTCGGTGTGTGGTTTCACCCCTCACCGGTCCCAAACATAATGACGGCGTCCGTGGGACTCTCGGTGCAACGAGCTTTCATTAGCACGCATGGAGTTGAAAAGTCTTTCGGCACGGTCTTAACAAAAACTTTTTTCCAAAGGTTGACCTCGGATCAGGTAGGAATACCCGCTGAACTTAA	264	6175_140	Ascomycota	Eurotiomycetes	Chaetothyriales sp. 6175_140	MH863133	239/265	90	519	-	-	-	-	-	-	0.202661	-	0.715186	0.3847	0.0242748	0.43272	-	-	-	-	-	-	0.197522
AACGCACATTGCGCCCTCTGGTATTCCGGGGGGCATGCCTGTTCGAGCGTCATTACACCTCTCAAGCCTAGCTTGGTATTGGAGGATGCGGTGGTCAAAAACCGCACCTCTCGAAGTCTTCCGGCTGGTATTAACTTAAACCTTTGCGTTGTGGAAACATTTTTCGCTCAAGTTTGGTTGATAGTCTTTCGCCGTTAAAACATTTTTTTACACAAGGTTGACCTCGGATCAGGTAGGGATACCCGCTGAACTTAA	255	6175_96	Ascomycota	Dothideomycetes	Peltaster cerophilus	KP400558	243/244	99	498	0.412067	-	0.17009	0.805716	0.427757	0.452053	0.0415714	-	0.0155054	0.0274786	-	0.024179	0.264373	-	0.217933	0.0919118	0.0404204	0.207615	0.18953
AACGCATCTTGCGCCCTTTGGTATTCCGAAGGGCATGCCTGTTTGAGTGTCATGAAAACATCATCCCATCGGGTTTCCGATGACGATGGATTTGGGTGTTGCCGTTTCGGCTCGCCTTAAAAGTGTTAGTGGTTCTAAGATTGAATCTGGCGTAATAAGTTTCGCTGGCCAAGATCAAAGGCTGCTCATAACCCGTCTTCTGACATCTTTTACTCTGACCTCAAATCAGGTAGGACTACCCGCTGAACTTAA	252	6175_29	Basidiomycota	Tremellomycetes	Phaeotremella sp. 6175_29	MG909557	249/252	99	492	-	-	-	0.126685	0.116181	0.0666034	0.122116	0.0292312	0.40314	0.0879314	-	0.226782	0.00839278	-	0.443649	-	-	0.23945	0.187247
AACGCACCTTGCGCCTCTTGGTATTCCGAGAGGCATGCCTGTTTGAGTGTCTTATAAAATCAATCCCCACGGGTTTCTTACCTGGCGGTGGACTTGGAGTTGGGCGTCTGCCGGTCACACGGCTCGCCTTAAAGACCTTAGTGGGAGTATCGACCTATGGCTCGACGTAATAAGTTTCGTCAGGTCCGGTCGGTGATGCCCGCTCATAACCCGCCCCTGGGCAACTACTTTATGCTAGACCTCAAATCAGGTAGGACTACCCGCTGAACTTAA	273	6175_160	Basidiomycota	Tremellomycetes	Bulleraceae sp. 6175_160	OP045416	260/274	95	484	-	-	-	0.0202696	-	0.00566837	0.0155893	0.0292312	0.848919	0.0329743	-	0.376024	0.020982	-	0.0570776	0.0459559	0.0404204	0.040139	0.184202
AACGCACTTTGCACCAATCGAAAGATTGGTATGTTTGTTTGAGTACTTTTTACACCTACCTCAGAAACTTGTTTTTGAGAATTTGGGCTTAACAGTAATTTTAATTGCTGTAGACCTTAAATAATAGTAAGGGTTTATTTCCAGGTATCAGAGAGTTCTTCTGTGGTATCTCGTTATTTACTTCTGAATGATAGCTAGTTATTTTGACTAACTGATTGTGACGTATTTAAGCTTTTTATCATTGTTTTGATATTGAATGCCCCGGGCTCTGCTCAAGGTAGTTAGTATTTTGATGATGGTAGAGGGTAGAGATGCTTAATAATTAGGAGGAATAGATAGCTAGTTTGAGTTCTAGCATCCTTAATAAGTACTCAAATCAAGCAAGGCTACCCGCTGAAT…	403	6175_118	Zoopagomycota	Entomophthoromycetes	Entomophthoraceae sp. 6175_118	EF151412	385/404	95	478	0.0699736	-	2.44668	0.314179	0.00528095	0.632023	0.00259821	-	0.0523307	0.0219829	-	0.0266802	-	-	-	-	-	-	0.181919
AACGCACATTGCGCCCTCTGGTATTCCGGGGGGCATGCCTGTTCGAGCGTCATTACACCACTCAAGCCTAGCTTGGTATTGGATGCTTGTGGATCTTTTAGCAATAAAGGGCCTGCACATCTCGAATTCTTCCGGCTGGTATTTATCAAACCCTTGCGTTGTGGAAACATTTTTCGCTCTGGTTGTTTGACGAATAGTCTTTCGCCGTTAAATCTATTTTTCTAAGGTTGACCTCGGATCAGGTAGGGATACCCGCTGAACTTAA	265	6175_105	Ascomycota	Dothideomycetes	Peltaster sp. 6175_105	HQ386247	265/265	100	477	1.06515	-	0.00654193	0.121618	0.0211238	0.235237	0.158491	-	0.0348871	0.0439657	-	0.0725369	0.432228	0.114833	0.293171	0.0459559	0.0404204	0.310039	0.181538
AACGCACCTTGCGCTCCTTGGTATTCCGAGGAGCATGCCTGTTTGAGTGTCATGAAACCCTCAAACCCAAGTTTTGGATGCAAGTCCTTGACTTTGGGTTTGGATTTGGGCGTTTGCCGGTGATGAGCCGACTCGCCTTAAATGAATTAGCTGGACTTGTCTTTACGACTGGTTTGACTTGGCATAATAAGTATTTTGCTGAGGACATCATTTATTTGATGGCCAGGACCTTGACTCTATGTCTGCTAACTAAAACCATCACTATGGATGTGTCTTCGGACGTCGTTCACTGTGAATCTTGACATCTGGCCTCAAATCAGGTAGGACTACCCGCTGAACTTAA	343	6175_65	Basidiomycota	Tremellomycetes	Filobasidium sp. 6175_65	ON865731	343/343	100	463	0.0544239	-	-	0.025337	0.517533	0.15588	0.00519642	-	0.011629	-	-	0.00667006	0.172052	-	0.778331	0.0919118	0.0808407	0.477515	0.17621
AACGCACCTTGCACTCTTTGGTATTCCGAAGAGTATGTCTGTTTGAGTGTCATGAAACTCTCAACCCCCTTATTTTGTAATGATATAAGTGTGGGCTTGGTTCATGGTTGTTGAAGGCTTAACAGTCTTCTCAACTGAAATACACGAGCTACCTATTTTATAATAGACGGTTTGACTCGGCGTAATAACTATTTCGCTGAGGACGTCCTTTTATAATAGTAAATGGTGCTTCTAATTTAACATCAATTTAAGATTTAGACCTCAAATCAGTCAGGACTACCCGCTGAACTTAA	293	6175_115	Basidiomycota	Cystobasidiomycetes	Buckleyzyma aurantiaca	KX096691	293/293	100	460	0.0233245	-	0.0327097	0.157089	0.533376	0.198393	0.137705	0.0584624	0.263591	0.0164871	-	0.161749	0.167856	-	0.220527	0.0459559	-	0.174397	0.175068
AACGCACCTTGCGCTCCTTGGTATTCCTTGGAGCATGCCTGTTTGAGTGTCTTGAAATTCTCTACTATCCAACTTTTTTCACGAAAGGCTGGACAAGTAGGTGCCTGGGCTTGCTTGCGGTTTGGTTACAGACACACGCTCGCCTTAAATGCATTAGCTGGACTTCAGTAGAGTTGTTAAGTAACATTGAAAACTCTTGTCATCGAAGTCTGCTTTCGAACCTGTCTCCTCTTCTGAGGTAGATGTATATTTTTTCAATTTTGGCCTCAAATCAGGTAGGACTACCCGCTGAACTTAA	298	6175_79	Basidiomycota	Exobasidiomycetes	Exobasidium gracile	OL984043	297/298	100	458	-	-	-	-	-	-	0.244232	-	0.0736505	0.0164871	-	0.112557	0.339908	-	0.625259	0.0459559	-	0.447065	0.174307
AACGCACCTTGCGCTCCCTGGTATTCCGGGGAGCACGCCTGTTCGAGTGTTATGAAACTATCAAGCAAAATTGGTTTTATTACTGGTTTTGATTGGATTTGAACTTTGCTGTTTGACTCTTGAGTTAATGGCTGGTTTTAAATGTATTAGCTTGGTTCCTTCAAATCTGGTTCTACTTAGCGTGATAATTATTCTACGTTAAGGACATTCCTCTCGGGGAGTGGCCAGATGAGTTTGTAGCTGCTTCTAATCCGTCTTCGGACAATTTTATTCATATCTGACCTCGAATCAGGTGGGACTACCCGCTGAACTTAA	315	6175_151	Basidiomycota	Agaricomycetes	Cantharellales sp. 6175_151	ON943317	271/331	82	456	-	-	0.0130839	2.11817	0.0158428	0.59943	0.0155893	-	-	-	0.0364122	0.00750381	-	-	0.0570776	0.0459559	0.0404204	0.0332185	0.173546
AACGCACATTGCGCCCGCCAGCATTCTGGCGGGCATGCCTGTTCGAGCGTCATTTCAACCCTCGACGTCCCCTGGGGGATGTCGGCGTTGGGGACCGGCAGCACACCGCCGCCCCCGAAATGAAGTGGCGGCCCGTCCGCGGCGACCTCTGCGTAGTACCCCAACTCGCACCGGGAACCCGACGTGGCCACGCCGTAAAACGCCCAACTCTGAACGTTGACCTCGGATCAGGTAGGAATACCCGCTGAACTTAA	254	6175_129	Ascomycota	Sordariomycetes	Cordyceps militaris	MT640261	254/254	100	449	0.489815	0.746866	0.0654193	0.192561	0.27989	0.272082	0.0467678	0.73078	0.100785	0.263794	0.182061	0.131734	0.117499	0.267943	0.0129722	0.643382	1.53597	0.137026	0.170882
AACGCACCTTGCGCCTTTTGGTATTCCGAAAGGCATGCCTGTTTGAGTGTCATGAAATCTCAATCCCTCTGGTTCTTCTGGACTGGTTGGATTGGACTTGGGTGATTTGCCAGCAATGGCTCGCCTCAAATGACTTAGTGGAACATCCCACATCAGTGTTAGACGTAATAAGTTTCGTCTCTCCTTGTGGTGATGACTGCTCAGAACCTGCCATCGCGCACTTTTGACATTGACCTCAAATCAGGTAGGGCTACCCGCTGAACTTAA	267	6175_155	Basidiomycota	Tremellomycetes	Papiliotrema sp. 6175_155	AF444387	264/269	98	437	-	-	-	0.162157	-	0.045347	0.665142	-	0.0969086	0.472631	-	0.326833	0.0419639	-	0.00778331	-	-	0.0179933	0.166315
AACGCACATTGCGCCCTCTGGTATTCCGGGGGGCATGCCTGTTCGAGCGTCATTACAACCCTCAAGCCTTGCTTGGTGTTGGGCGGTACCGCGTGCGGTACGCCTCAAACGTAGTGGCGGCGCCACCCGGCTTCAAGCGTAGTAACATTCTCGCTTTGGGGACGGCTGTGCGCCCGCCAGCAACCCTCACTTCAAAGGTTGACCTCGGATCAGGTAGGGATACCCGCTGAACTTAA	236	6175_133	Ascomycota	Leotiomycetes	Claussenomyces atrovirens	KY633591	235/236	99	436	3.11771	0.0800213	-	-	0.0105619	0.57534	0.00259821	0.0292312	0.0155054	0.00549571	0.0242748	0.0108388	0.00839278	-	0.0155666	0.183824	0.202102	0.0235297	0.165934
AACGCACATTGCGCCCTCTGGTATTCCGGAGGGCATGCCTGTTTGAGTGTCATTAATCTCTCACAAAACCATTTGGTTTCAAACCATTTGGTTTCTGTCGAAGTTGGGATGTGCGAATCCTTTGGGAATCGCTCTCCTTAAATGTATTGGTGCGGCCCGCCGCCCGGTTACACAACGTTCTAGGTTCGTCCAACTCGTTGCTCTCCGGTGCAATCATGGTGCAGCACCTTAAGCCCGCCTTGTGCCTCGAGCTCTTGGCTACTTCATTTATTGACCTCAGATCAGGTAGGAATACGCGCTGAACTTAA	308	6175_98	Ascomycota	Taphrinomycetes	Taphrina padi	KU134843	307/308	99	433	0.132172	-	0.0457935	0.405392	0.158428	0.18989	0.226044	-	0.323675	0.0329743	0.0121374	0.217611	0.020982	-	0.0856164	-	-	0.0525959	0.164792
AACGCACATTGCGCCCCTTGGTATTCCGAGGGGCATGCCTGTTCGAGCGTCATAACAACCCCTCAAGCCGCTCTGGCTTGGTCTTGGGGCTCGCCCGCATCTGCGCGGCGTCCCTTAAACCCAGTGGCGGAACCGGTGGTGCTCTCCGCGTAGTCACGTTCTCGCGACAGGGCGACACTGGATCCAGCCAAAAAGACCCACGGCGCCTTTGCGCGACGTGTCTCTTCTCAATGGTTGACCTCGAATCAGGTAGGGATACCCGCTGAACTTAA	272	6175_109	Ascomycota	Leotiomycetes	Phyllactinia sp. 6175_109	MW600372	271/272	99	432	0.147722	1.09362	0.137381	0.172291	0.0580904	0.178554	0.0389732	0.496931	0.102723	0.109914	0.157786	0.0983833	0.117499	0.61244	0.124533	1.10294	2.26354	0.260211	0.164412
AACGCACCTTGCGCTCCTTGGCATTCCGAGGAGCATGCCTGTTTGAGTGTCATGAAACTCTCAACCCCTGCCATCTTTGCGGATGAGCGTCGGTTGGATTTTGGAGGTTGCCGGACTCGTTCGGCTCCCCTTGAAAGCATAGTAAAGCTTGGACCTGACCGACCGGGTGGACGTGATAGAAAGTCACCGTCGACCGAAGGGTCCGTCGCTGAACGGTTCAAGCTTTGTTTGTCGTCTTCGGACGAACATCTCTGACCTCTGACCTCAAATCAGGTAGGACTACCCGCTGAACTTAA	296	6175_69	Basidiomycota	Agaricomycetes	Laetiporus sp. 6175_69	MH320561	296/296	100	427	0.334318	0.506802	0.215884	0.111483	0.0844951	0.188473	0.0805446	0.526162	0.162806	0.19235	0.242748	0.156746	0.155266	0.267943	0.106372	0.229779	0.363783	0.146715	0.162509
AACGCACCTTGCGCTCCTTGGTATTCCGAGGAGCATGCCTGTTTGAGTGTCATGAAATTCTCAACTGCCTTCTCAGCATTTATGTTGAGGGGGTGAAGTTGGAGTTGGAGGATAACTGCTGGCGCGACTCAGGTTGCTTGTTGGCTCCTCTTAAATGGATGAGCTTTTCTGATGGATCATGGCTCGGTAACACTAATGTGATAATCATCTACGTTAGATGTGAACGCCGTGAGCGGAGCGACTTTTTGAAGCTCCTACGGAAAAGGACGTCTTTTGACTTGTAACAAAATCTGACCTCAAATCAGGTAGGACTACCCGCTGAACTTAA	328	6175_123	Basidiomycota	Agaricomycetes	Pseudotomentella sp. 6175_123	MK290689	328/328	100	414	0.186596	0.586823	0.516813	0.0608088	0.2218	0.25366	0.0441696	1.25694	0.149239	0.0439657	0.351984	0.145074	0.109106	0.478469	0.0103778	0.137868	0.121261	0.0844302	0.157561
AACGCACATTGCGCCCTCTGGTATTCCAGAGGGCATGCCTGTTCGAGCGTCATTTCAACCCTCAAGCCCAGCTTGGTGTTGGGGCATTACCTGTTCCTCCGGGGACGGGTAAGCCCTGAAATTCAGTGGCGAGCTCGCCAGGACTCCGAGCGTAGTAGTAAAACCCTCGCTCTGGACTGTTCTGGCGCGGCCCTGCCGTAAAACCCCCAACTTCTGAAAATTTGACCTCGGATCAGGTAGGAATACCCGCTGAACTTAA	259	6175_40	Ascomycota	Sordariomycetes	Cytospora sp. 6175_40	MK673064	252/259	97	408	0.0310994	0.0266738	0.0392516	0.146954	0.137305	0.0935281	0.103928	0.0876937	0.472914	0.175863	0.242748	0.282644	0.00839278	-	-	-	0.0404204	0.00415231	0.155278
AACGCAACTTGCGCCCTCTGGTATTCCGGAGGGCATGCCTGTTTGAGTGTCGTGAACACCTCAACCCTCCAATGTTTTTGCATTGAAGGCGTTGGTAGTGAGCGCTGCCGGACTTCGGATCGGCTCGCTTTAAAATCATTAGCTGGATCCATTCTGACCTGGTTCTACTCGGCGTAATAAGTTATTATCGTCGAGGACGCCTGGCCTTCTAGGCTGGCGGCCACAGTAAGGGTGTTTGAACCGCTTCTAACGCGTCTTGCTCTTGTAGCAAACACTTGAACCTCTGACCTCAAATCAGGCAGGACTACCCGCTGAACTTAA	321	6175_106	Basidiomycota	Geminibasidiomycetes	Geminibasidium sp. 6175_106	MT596292	313/323	97	405	0.108848	0.800213	0.242052	0.121618	0.311576	0.232403	0.0649553	0.672318	0.0581452	0.131897	0.364122	0.110056	0.117499	1.05263	0.041511	0.137868	0.282943	0.150867	0.154136
AACGCACCTTGCGCTCCTTGGTATTCCGAGGAGCATGCCTGTTTGAGTGTCATTAAATTCTCAACCCTTCCACGTTTTCGGACGTCGGTCGTGGCTTGGATCTTGGAGTGTGCCGGATAACGCTTCAGTGCGCATGTCGGCTCCTCTTTAAATGCATTAGCTGGAACCTCTCTGTTCGATCGAGCTACGGTGTGATAATTATCTACGCTGTCGGTTCGCGTTCAATTTGAATGGGGTTCTGCTTCTAATCGTCTGCTTAGTCGGACAGTATAGGGAATATCGCTTGCGACTTTCTCTCTTTGACATTTTGACCTCAAATCAGGTAGGACTACCCGCTGAACTTAA	345	6175_122	Basidiomycota	Agaricomycetes	Agaricales sp. 6175_122	MT232367	279/317	88	402	0.0233245	-	-	0.0912131	1.56844	0.450636	0.0103928	-	0.0542688	0.0494614	-	0.034184	0.0167856	-	0.101183	-	-	0.0595164	0.152994
AACGCACATTGCGCCCTCTGGTATTCCGGAGGGCATGCCTGTTTGAGTGTCATTAATCTCTCACATTTCCCAATTGTGTTTTTAAAACCGTTTGGGCAATGTTGGTGTTGGGAGTTGCGATCGCCCGTTAAACGGCGAACGCTCTCCTCAAATGTACTGCTGCGGCCTGTTTGCCTCGTCATACACAACGTTCTAGGTTCGTCCAACTCGTTGAAGACTAGTCGCTTACATCTGTGCTGCAGCTAAAGCCCGCCTTGTCGCCTCGAGCACTTGTGCACTTTCATTTATTGACCTCAGATCAGGTAGGAATACGCGCTGAACTTAA	325	6175_89	Ascomycota	Taphrinomycetes	Taphrina sp. 6175_89	KC511055	317/325	98	382	-	-	0.0130839	1.8648	-	0.524324	-	0.0584624	0.00387634	-	-	0.00333503	-	-	0.0181611	0.0459559	-	0.0110728	0.145383
AACGCATCTTGCGCTTCCGGGTTATTCCTGGGAGCATGCTTGTTGGAGTGTCGCGAAACTCTCAACCCCGCCTTGATTTAGTTCGAGGTTGCTTTGGGTTTGGATCATGACCTGTTGCCGACGCTGGTCGCCGGCTGGGTTGAAATACATCAAGCTGAATCCCTTACCATGCGGCTTGACCTGTTGTTGTAAGCATCCAACTTTCAATGGGAACGCATGTGGGCACGAGCTTTACCAAATGGATGAACCATTGGGCTTTTCGGACTTTCGGGTCTGTGAAAGGCTCAGTGCATTCTGACCTCCAATCAAGTAGGACTACCCGCTGAACTTAA	332	6175_85	Basidiomycota	Agaricostilbomycetes	Unidentified sp. 6175_85	NR_073281	268/344	78	381	0.108848	-	-	0.248302	0.126743	0.123287	0.0727499	-	0.122105	0.148384	-	0.0983833	0.352497	-	0.238688	-	-	0.243602	0.145002
AACGCACATTGCGCCCTTTGGTATTCCGAAGGGCATGCCTGTTCGAGCGTCATTATCACCTCTCAAGCCTGGCTTGTTGTTGGACCTCTCGGTCTGGGTTCACCCCCGACCGGTCCCAAAAGTAATGACGGCGTCGCGTAGACTCTCGGTGCAACGAGCTTTTTCCAAGGCACGCACGGAGTTGAAAGGTCTTCCGGCACGGTCTCACACCTATTTTCTCAAGGTTGACCTCGGATCAGGTAGGAATACCCGCTGAACTTAA	262	6175_141	Ascomycota	Eurotiomycetes	Chaetothyriales sp. 6175_141	KC191577	246/265	93	369	0.233245	0.746866	0.23551	0.0962805	0.0475285	0.172885	0.228643	0.935399	0.0581452	0.15388	0.182061	0.160915	0.0671423	0.0956938	0.041511	0.275735	0.444624	0.0747415	0.140435
AACGCACCTTGCACTCTTTGGTATTCCGAAGAGTATGTCTGTTTGAGTGTCATGAAACTCTCAACCCCCTCATTTTGTAATGAAGTGAGTCGTGGGCTTGGATTATGGCTGTCTGTCGGCTTCATTGCCGGCTCAGCTGAAATACACGAGTAACCCAGTTTGAAAAACTGACGGCTTGACTCGGCGTAATAATTATTATCGCTGAGGACGTCTAACCTTCAAATCGTTAGTGGTGCTTCTAATGCAAATCATTTTAAGATTTAGACCTCAAATCAGTCAGGATTACCCGCTGAACTTAA	299	6175_120	Basidiomycota	Cystobasidiomycetes	Symmetrospora coprosmae	KY105570	299/299	100	364	0.116623	-	-	0.324313	0.422476	0.225318	0.0519642	-	0.0717124	0.175863	-	0.0742044	0.184641	-	0.173827	0.137868	0.0808407	0.160556	0.138532
AACGCACCTTGCGCTCCTTGGTATTCCGAGGAGCATGCCTGTTTGAGTGTCATGAAATCTTCAACCTATAAGCTTTTGTGGTTTGTAGGCTTGGACTTGGAGGCTTGTCGGCCTTGATCGGTCGGCTCCTCTTAAATGCATTAGCTTGATTCCTTGCGGATCGGCTCTCGGTGTGATAATATCTACGCCGCGACCGTGAAGCGTTTGGCGAGCTTCTAACCGTCTCACTTGAGAGACAACTTTATGACCTCTGACCTCAAATCAGGTAGGACTACCCGCTGAACTTAA	288	6175_150	Basidiomycota	Agaricomycetes	Ganoderma applanatum	MN906143	288/288	100	361	0.0233245	1.22699	0.0327097	0.0152022	0.232362	0.143126	0.0233839	0.23385	0.228704	0.30776	0.32771	0.181759	0.142677	-	0.0181611	0.0459559	-	0.0581323	0.13739
AACGCACATTGCGCCCTTTGGTATTCCGAAGGGCATGCCTGTTCGAGCGTCATTATCAACCCCTCAAGCTTGGCTTGTTATTGGATTTATTGTTTAAGAAATTTAACAATTGATCTCAAAGATAATGGCGGTGTCAAAATTGACCCCAGATGCAGCGAGCTTTTTTGCATACATTTGAAGTCATTTTTAACCCTATGCCTTATGTTTTTTCGTTAAGCTTCGGTTTAATTAGAAAACAATTTTTTCAAGGTTGACCTCGGATCAGGTAGGAATACCCGCTGAACTTAA	288	6175_94	Ascomycota	Eurotiomycetes	Moristroma sp. 6175_94	NR_171830	286/288	99	354	0.349868	0.613497	0.163548	0.146954	0.095057	0.198393	0.0623571	0.643087	0.0775269	0.241811	0.0970992	0.115058	0.0839278	0.172249	0.0778331	0.275735	0.444624	0.105192	0.134726
AACGCATCTTGCGCTCTCTGGTATTCCGGAGAGCATGTCTGTTTGAGTGTCATGAATTCTTCAACCCAATCTTTTCTTGTAATCGATTGGTGTTTGGATTTTGAGCGCTGCTGGCTTCGGCCTAGCTCGTTCGTAATACATTAGCATCCCTAATACAAGTTTGGATTGACTTGGCGTAATAGACTATTCGCTAAGGATTCGGTGGAAACATCGAGCCAACTTCATTAAGGAAGCTCCTAATTTAAAAGTCTACCTTTTGATTAGATCTCAAATCAGGCAGGATTACCCGCTGAACTTAA	299	6175_116	Basidiomycota	Microbotryomycetes	Sporobolomyces sp. 6175_116	MN508477	299/299	100	348	0.25657	-	-	1.33779	-	0.420877	0.0701517	-	0.011629	0.0109914	-	0.0291815	0.0587495	-	0.00518888	-	-	0.0221456	0.132443
AACGCACATTGCGCCCTTTGGTATTCCTTAGGGCATGCCTGTTCGAGCGTCATTTACACCCTCAAGCACAGCTTGGTGTTGGGCGTCTGTCCCGCTTCGGCGCGGACTCGCCTCAAAACGATTGGCAGCCACTTCAGCGGCTTTGAGCGCAGCAGAATTGCGTCTCTCGTCGCGGCGGGTGGCATCCAGTAAGCAACATTTATATCTTGACCTCGGATCAGGTAGGGATACCCGCTGAACTTAA	244	6175_131	Ascomycota	Dothideomycetes	Pleosporales sp. 6175_131	OR164685	244/244	100	334	0.272119	0.613497	0.104671	0.157089	0.0686523	0.167217	0.109125	0.204619	0.0581452	0.0604528	0.0849618	0.0808744	0.096517	0.076555	0.199772	0.367647	0.282943	0.164708	0.127115
AACGCACATTGCGCCCTCTGGTATTCCGGGGGGCATGCCTGTTCGAGCGTCATTACAACCCTCAAGCTCTGCTTGGTATTGGGTCAGCCCCTAGGGGCTTTCCTCAAATTCAGTGGCGGCGTCCATTGGGCTTCAAGCGTAGTAATTCTTCTCGCTTCGGAGTTCCGGTGGGAGCTTGCCAGCAACCCCAAACTTTCTATGGTTGACCTCGGATCAGGTAGGGATACCCGCTGAACTTAA	240	6175_144	Ascomycota	Leotiomycetes	Pseudeurotiaceae sp. 6175_144	MH865205	215/242	89	331	0.0932981	0.0266738	-	1.28712	0.0580904	0.393952	0.00259821	-	0.0174436	0.0109914	-	0.0100051	0.0713386	0.0574163	0.0518888	-	0.0404204	0.0567482	0.125973
AACGCACCTTGCACTCTCTGGTATTCCGGAGAGTACGCCTGTTTGAGTGTCATGAAACTCTCACTCCTCATCTTTCTTTATTGAGAGGTAGGGACGTGGATTTGGATCTGTTGCTGGTGAATCTGATTCATCGGCTCGTCCGAAATATATTAGCTGGATCCTCTTTGTCAATTGGTTCTACTCGACGTAATAAGTATTTCGTCGAGGACGGTCTTCGGATCGGCCGATAGAAAGAGTCTTTTTTTAGATCCGCTTCTAATCCGTGCGATTTTATTATCCACACACTTTTATGATCTGGCCTCAAATCAGGTGGGACTACCCGCTGAACTTAA	332	6175_23	Basidiomycota	Tremellomycetes	Udeniomyces pyricola	KY105784	331/332	99	316	0.0310994	-	0.0261677	0.283774	0.100338	0.117619	0.202661	-	0.0581452	0.00549571	-	0.0908795	0.230802	-	0.158261	0.321691	0.0404204	0.171629	0.120264
AACGCACATTGCGCCCTTTGGTATTCCGAAGGGCATGCCTGTTCGAGCGTCATTATCACCCCTCAAGCCCGGCTTGCTGTTGGTGGTGGCGCGGCCCCCTCCCGGGCCGCCGCCCCGTCCAAAGATAATGACGGCGTCTGTGAGGACTCCTGTACACTGAGCTTTCGGGCACGTACACGGTTAGAAATTCAGACGCCGGTCGCCGCCTTCCCCCCGGGGGAGGCACACCTTTCATACCAAGGTTGACCTCGGATCAGGTAGGGATACCCGCTGAACTTAA	280	6175_125	Ascomycota	Eurotiomycetes	Cyphellophora sessilis	MH860834	280/280	100	314	0.0544239	-	-	-	-	0.00991965	0.21825	0.0876937	0.0891559	0.50011	0.0364122	0.189263	0.176248	-	0.0752387	0.321691	0.0808407	0.110728	0.119503
AACGCACATTGCGCCCCCTGGCATTCCGGGGGGCACGCCTGTCCGAGCGCCGTTTTACCACCTCGAGCCCAGCTCGGCGTTGGACCCCGCCCCGGTTCGCCTGGGGCGCCGTCCGAAATGCATAGGCGCCCGGCCCCGGGAACCCCAGCACAGCGGAAACACTCGCTGGGGAGCTCGCGGCCGCGGCGGCCAACGAACCACCACATGTAACGATTGGCCTCGGATCAGGCGGGGATACCCGCTGAACTTAA	251	6175_172	Ascomycota	Dothideomycetes	Unidentified sp. 6175_172	KR187107	251/251	100	306	0.668636	-	0.00654193	0.197628	0.0422476	0.18989	0.0129911	-	0.00387634	0.0604528	-	0.0150076	0.285355	-	0.212744	0.183824	-	0.213152	0.116458
AACGCACATTGCGCCCCTTGGTATTCCATGGGGCATGCCTGTTCGAGCGTCATTTGTACCTTCAAGCTCTGCTTGGTGTTGGGTGTTTGTCCCGCTTTTTGCGTGGACTCGCCTCAAAGCAATTGGCAGCCGGCGTACTAGCCTGGGAGCGCAGCACATTTTGCGCATCTCGACTGGAGCGCTTGCGTCCATTAAGCCTACACTTTTGCTCTTGACCTCGGATCAGGTAGGGATACCCGCTGAACTTAA	249	6175_138	Ascomycota	Dothideomycetes	Neocucurbitaria quercina	OP896095	249/249	100	304	0.46649	0.293412	0.0588774	0.152022	0.258766	0.225318	0.0181875	0.175387	0.0271344	0.15388	0.0121374	0.0466904	0.0671423	0.172249	0.129722	0.413603	0.202102	0.123185	0.115697
AACGCACCTTGCGCCTTCGATCTTTATGGTCTGGGCATGCTAGATTGAGCGCCTCATCACACGTGTGCGTGCAGCTTCACCGGCTGCGCGCGCGATTTGAGTGTCTTGCTGACTCGCGTCGGCTCGCTCTGAATGCATTAGCGACTCGAAAGCTTGAAGCAACGTGATAAGTATCTTCGTTGTGACTCGCACTAGAGACGCTTCTAGTCGTCTTCGGACAACACCAAACGTGGGCATCAGCCTAGTAGGACTACCCGCTGAACTTAA	267	6175_153	Basidiomycota	Dacrymycetes	Unidentified sp. 6175_153	LC131426	157/175	90	303	2.24693	0.0266738	-	-	-	0.410957	-	-	0.00193817	0.0109914	-	0.00250127	0.00419639	0.0191388	-	0.183824	0.161681	0.013841	0.115317
AACGCAACTTGCGCTCATTGGTATTCCAATGAGCACGCCTGTTTCAGTATCAAAACAAACCCTCTATCCAACATTTCTTGTTGAATAGGATTACTGAGAGTCTCTTGATCTATTCTGATCTCGAACCTCTTGAAATGTACAAAGGCCTGATCTTGTTTAAATGCCTGAACTTTTTTTTAATATAAAGAGAAGCTCTTGTGATAAACTGTGCTGGGGCCTCCCAAATAATACTCTTTTAAATTTGATCTGAAATCAGGTGGGATTACCCGCTGAACTTAA	279	6175_167	Mucoromycota	Mucoromycetes	Mucor sp. 6175_167	MT276055	279/279	100	292	2.19251	-	-	-	-	0.39962	0.0181875	-	-	-	-	0.0058363	0.00839278	-	0.00259444	-	-	0.00415231	0.11113
AACGCACATTGCGCCCTTTGGTATTCCGAGGGGCATGCCTGTTCGAGCGTCATCAAACAAACTCAAGTCAATTATTGCTTGGTCTTGGGCGTCGGGGATTCCCCGCGCCTTAATGTCGCCGGCTGGACGATCTGGATCTCAGCGTTGTGGCAACAAATTCGCTGGCGAGAAGGAGCGTCTGTGCCGTTAAACCTCCCATCAAAGGTTGACCTCGGATCAGGTAGGGATACCCGCTGAACTTAA	243	6175_149	Ascomycota	Dothideomycetes	Mycosphaerellales sp. 6175_149	NR_155468	208/252	83	274	0.0855232	0.293412	0.111213	0.0608088	0.0475285	0.0850256	0.0623571	0.672318	0.0658979	0.137393	0.145649	0.0983833	0.0839278	0.535885	0.0466999	0.919118	0.404204	0.132874	0.10428
AACGCACCTTGCGCTCCTTGGTATTCCGAGGAGCATGCCTGTTTGAGCGTCGTGAATCTCTCAACCCACAAATTGTTTGTTCAGTTTGTGCGGCTTGGACTTGGAGGCATTGCTGGCGATGGTCAGCTCCTCTCAAATGTATTAGCTGGGCTTAGCTCGGTGGAACGGTTAGTGTGATAATTATCTGCGCTGCCTACTACATCGGATCCCGCTTCTAATCGTCCGCAAGGACAATTCACTTTGAATCTGACCTCAAATCAGGTAGGACTACCCGCTGAACTTAA	284	6175_48	Basidiomycota	Agaricomycetes	Vuilleminia sp. 6175_48	MH860516	284/284	100	269	0.163272	-	-	0.0608088	0.126743	0.0807743	0.0753482	-	0.108538	0.07694	0.0121374	0.0833757	0.00419639	0.0191388	0.0441054	0.137868	3.63783	0.155019	0.102377
AACGCACATTGCGCCCGGTGGTATTCCACCGGGCATGCCTGTTCGAGCGTCATTTCAACCCTCAAAGCTTGCTTTGGTGTTGGAGGAATACCCAGTAAAACGGGTACCCTCTGAAATTTAGTGGCGGGCTCGCTAGAATTTTGAGCGTAGTAATTTTACCTCGTTTTTAAAGACTAGTGGGACTTCTTGCCGTAAAACCCCCAACTTTCTGAAAATTGACCTCGAATCAGGTAGGAATACCCGCTGAACTTAA	253	6175_68	Ascomycota	Sordariomycetes	Apiognomonia sp. 6175_68	MH861240	253/253	100	266	0.00777484	-	-	0.0152022	0.0316857	0.0141709	0.148098	-	0.108538	0.588041	0.0121374	0.18426	0.020982	-	0.0726443	-	0.0808407	0.0484436	0.101235
AACGCACCTTGCGCTCCTTGGTATTCCGAGGAGCATGCCTGTTTGAGTGTCATGGTATCATCAACCTATAACACTTTTGTGTCTGTAGGCTTGGACTTGGGGGTCGTGTCGGCGTTCGCGTCGGCTCCTCTGAAATGCATTAGCGTGAATCTTACGAATCGCCCTCGGTGTGATAATTTCTACGCCGTAGACGTGCAGTATTACAGTGTTCGTGCTTACAATCGTCCGTGAGGACAACATCATTTGACAATCTGACCTCAAATCAGGTAGGACTACCCGCTGAACTTAA	289	6175_170	Basidiomycota	Agaricomycetes	Phlebia acerina	MN945144	289/289	100	266	0.00777484	-	-	0.0050674	-	0.00283419	0.0883392	0.116925	0.147301	0.752913	0.0364122	0.211774	0.020982	0.0574163	-	0.0919118	-	0.013841	0.101235
AACGCAAATTGCGCTCCTTGGTATTCCGAGGAGCATGCCTGTTTGAGTGTCATGAAATCATCCACCTCTACTTTGGGCTTTTGTCCGGGGTTCTGGCTGGGAGTTGGGTGTTTGCCTGCGAGAGCTGGCTCACCTTAAATGAATTTCGGTCTGACTAGTGGCTAATGGCCGGTTTGACTTGGCGTTATAAGTTATTTCGCTAAGGACATCCTTCGGGGTGGCCGATCATGGACTCTGGTCTCGCTTCTAACGAGGCAACATATTTTGACATCTGGCCTCAAATCAGGTAGGACTACCCGCTGAACTTAA	309	6175_137	Basidiomycota	Tremellomycetes	Heterocephalacria septentrionalis	MN449980	309/309	100	256	-	0.0266738	-	0.101348	-	0.029759	0.184473	-	0.240333	0.00549571	-	0.163416	0.00419639	-	0.0985886	-	-	0.05398	0.0974292
AACGCACATTGCGCCCTTTGGCATTCCGAAGGGCATGCCTGTTCGAGCGTCATTATCAACCCTCAAGCCTGGCTTGGTGTTGGATTAGACCCCCCTCACCGGGGGTCGATCCCAAAGATAATGGCGGGTCGACGTGAGACCTCGGTACAATGAGCTCGTTAAACAGCACGTATCGTCAGGGATCACTCGGCCTGGCCTAACCCCAAAATTTTACAAGGTTGACCTCGGATCAGGTAGGAATACCCGCTGAACTTAA	256	6175_156	Ascomycota	Eurotiomycetes	Chaetothyriales sp. 6175_156	OR769662	256/256	100	255	0.101073	0.346759	0.124297	0.0709435	0.0475285	0.0963623	0.0623571	0.789243	0.0639597	0.274786	0.109237	0.119227	0.0671423	0.133971	0.041511	0.183824	0.0404204	0.0609005	0.0970486
AACGCACATTGCGCCCCTTGGTATTCCGAGGGGCATGCCTGTTCGAGCGTCATTTCACCACTCAAGCCTGGCTTGGTATTGGGCGCCGCGGTCCGCCGCGCGCCTCAATGTTTCCGGCTGAGCCGTCCGTCTCTAAGCGTTGTGGTAACCTATCCGCTTGCGAGTCGGGGGGCGTCTGGCCGTTAAACTCATTCAAAGGTTGACCTCGGATCAGGTAGGGATACCCGCTGAACTTAA	237	6175_175	Ascomycota	Dothideomycetes	Teratosphaeriaceae sp. 6175_175	MH862143	230/243	95	255	0.0621987	0.746866	0.2028	0.0810783	0.0475285	0.130373	0.049366	0.4677	0.100785	0.0989228	0.109237	0.0950483	0.0587495	0.172249	0.0363221	0.275735	0.242522	0.067821	0.0970486
AACGCACATTGCGCCCTCTGGTATTCCGGAGGGCATGCCTGTTCGAGCGTCATTTGAAGACAATCAAGCCTCTGGCTTGGCTTTGAGGCTCCGTCCCTTCACGGGGGCGGCCTCTAAACGTGTCGGCGGTGGCCCCGAGCCTCTAGCGTAGTAGAATACATTCCGCTTAGAGCGCTCTCGTGCTTCCTGCCTCCAAACCCCCCAACATCTCCTAAGATTGACCTCGGATCAGGTAGGGATACCCGCTGAACTTAA	255	6175_119	Ascomycota	Unidentified	Unidentified sp. 6175_119	MT027961	222/264	84	254	0.0388742	-	0.0523355	0.13682	0.0264047	0.0637692	0.0259821	-	0.0639597	0.00549571	-	0.0366853	0.138481	-	0.334682	0.0919118	0.0404204	0.228377	0.096668
AACGCACATTGCGCCCCCTGGTATTCCGGGGGGCATGCCCGTTCGAGCGTCATTACACCACTCCAGCCTCGCTGGGTATTGGGCGTCTCGCGGAGGAGCAATCCACCGCGCGCCTCAAAGTCTCCGGCTGAGCGGTCTCGTCTCCCAGCGTTGTGGCATTACGTCTCGCCGCGGAGTTTTCGAGCCCTCACGGCCGTTAAATCACTTAACAGGTTGACCTCGGATCGGGTAGGGATACCCGCTGAACTTAA	251	6175_152	Ascomycota	Dothideomycetes	Zymoseptoria sp. 6175_152	OW847532	250/251	99	253	0.186596	-	0.0196258	0.0861457	-	0.0623521	0.142902	-	0.0251962	0.626511	-	0.151744	0.0671423	-	0.0233499	0.0919118	-	0.0373708	0.0962874
AACGCACCTTGCGCTCCTTGGTATTCCGAGGAGCATGCCTGTTTGAGTGTCATGAAATCTTCAACCCACCTCTTTCTTAGTGAATCTGGTGGTGCTTGGTTTCTGAGCGCTGCTCTGCTTCGGCTTAGCTCGTTCGTAATGCATTAGCATCCGCAACCGAACTTCGGATTGACTTGGCGTAATAGACTATTCGCTGAGGATTCTAGTTTACTAGAGCCGAGTTGGGTTAAAGGAAGCTCCTAATCCTAAAGTCTATTTTTTGATTAGATCTCAAATCAGGTAGGACTACCCGCTGAACTTAA	302	6175_176	Basidiomycota	Microbotryomycetes	Rhodotorula sp. 6175_176	MT635318	302/302	100	246	0.0932981	0.640171	0.0850451	0.101348	0.0633714	0.114785	0.0129911	0.496931	0.056207	0.318751	0.0242748	0.092547	0.0629459	-	0.0181611	0.183824	1.13177	0.0747415	0.0936233
AACGCACCTTGCGCTCCTTGGTATTCCGAGGAGCATGCCTGTTTGAGTGTCATTAAACTCTCAACCTCTTCTTTCTTTGTTGATTGAACTGGCTTGGACGTGGGGGTTGCGGGCTTCCTCAGAAGTCGGCTCTCCTTAAAATCATTAGCGGAACCTCAGTAACCCGTCCATTGGTGTGATAATTATCTGCGCCATCGACGGGGAGCTGTCATAAGGGGTTCAGCTTCTAACCGTCTCGCAAGAGACAACATCTTAATTGACATTTTTGACCTCAAATCAGGTAGGACTACCCGCTGAACTTAA	303	6175_208	Basidiomycota	Agaricomycetes	Agaricales sp. 6175_208	LC389048	280/307	91	238	-	-	0.00654193	-	-	0.00141709	-	0.0292312	0.447718	-	-	0.193432	0.00839278	-	0.00778331	-	-	0.00692051	0.0905787
AACGCACCTTGCGCTCCCGGCAGATCTAATCTGGGGAGCATGCCTGTTTGAGGGCCGCGAATTGTTTCGAACGACCGCTTTTTTCTTGTAAGAAGGTGGACGGATCGGTATTGAGGACTCTGCCATTCACCGTGGCTTCCTCGAAAAGCATGAGCGCATCCATTTGATAGGCGAGACGGACGAAAGCTTGTATTTTCGCTCTGTTCTTACCTGCCGGGTTTTGATAATATCAGGACTTCGGAGGCCAAGACAGAGTTCGAGCTGGACGCAACGACTTGCTGGCTGGAGTGCTTCTAACCCCGCCCATGCCTGCAAAGGAAGGGATTTTTTTTTTTTTTCAATTCATCGGCCTCAGATTGGTAGGACTACCCGCTGAACTTAA	382	6175_166	Basidiomycota	Ustilaginomycetes	Macalpinomyces neglectus	OM614855	382/382	100	236	-	-	0.117755	0.0810783	-	0.0481812	0.0311785	-	0.205446	0.126401	-	0.11756	0.0167856	-	0.142694	0.0919118	-	0.0844302	0.0898175
AACGCACCTTGCGCCCTCTGGTATTCCGGAGGGCATGCCTGTTTGAGTGTCATGAACACCTCACCCCCTCGGGTTTCCGATCGGGTGGATTTGGGTGCTGCCAGTTACATGGCTCGCCTTAAAAGCATTAGCGGTTGTAGACTTAATAAGTTTCGTCTTGTCGACCGCTTCTAATCTCCTTCGGGATGTCTTCGGACACTTCATGATCTGACCTCAAATCAGGTAGGACTACCCGCTGAACTTAA	245	6175_74	Basidiomycota	Tremellomycetes	Vishniacozyma globispora	KY105823	245/245	100	229	0.0233245	0.0266738	0.00654193	0.0912131	0.0422476	0.0439299	0.0155893	0.0292312	0.160868	0.0219829	0.0121374	0.0792069	0.134285	-	0.184205	-	-	0.142563	0.0871534
AACGCACATTGCGCCTCCTGGTATTCCGGGAGGCATGCCTGTTCGAGCGTCATTAAATACCTCTCAAGCACCATTGCTTGGTCATGGAAGATGAGTATGCTTGCATTCTCCCTTCTGAAATTCAAAGGCGGATCATCTCATATTCCCTGGCGTAGTAAGTGTTTATCTTTCGCTTGGAGTGTCTGACAGTCTTGCCATCGACCCCCATTATTTCAAGGTTGACCTCGGATCAGGTAGGGATACCCGCTGAACTTAA	256	6175_165	Ascomycota	Pezizomycetes	Wilcoxina mikolae	KU061020	255/256	99	227	0.0777484	0.373433	0.176632	0.0354718	0.095057	0.107699	0.0415714	0.438468	0.0736505	0.208837	0.133511	0.0983833	0.0167856	0.172249	0.0181611	0.367647	0.202102	0.0456754	0.0863923
AACGCACATTGCGCTCTCTGGTATTCCGGAGAGCATGCCTGTTTGAGTATCAGTTAACCATTCTCAAGCTACATAATTCTTAGGAAGCATGTGGCATGGAACTGAGTGTTCCCGGTATGAGTGCCTCGGCACTGTAACTGGGAGACTTGAAACTGATCTCGCGGGAGCAGTGGTCATTAAGGATCAGCTCGTTGCAGGTGTACTAGTTGGAGGCGTCGCAAGACGTTTTCATTCTTAGCACCAATACGTAACGTTCAGATCTGACAACTGTCACCGACGAACGCAGGAACTTGGATGCGGGCGCAAGCCCAACTCTTAATTCTTGATCTCAAATCAGGTAGGATTACCCGCTGAACTTAA	360	6175_210	Zoopagomycota	Basidiobolomycetes	Basidiobolus sp. 6175_210	MH858418	354/360	98	224	1.31395	0.0533476	-	-	-	0.242323	-	-	-	-	0.643282	0.0441891	-	-	-	-	-	-	0.0852505
AACGCACATTGCGCCTCCTGGTATTCCGGGAGGCATGCCTGTTCGAGCGTCATTAAATACCTCTCAAGCAAATTTGCTTGGTCGTGGAAGATGAGTATGCTTGCATTCTCCCTTCTGAAATTCAAAGGCGGATGATCTCATATCCCCAGGTGTAGTAAGTTTATCTTTTCGCTTGGTGTGTGTGATTGCCCTGCCGTTGACCTCCATTTTTTTCAAGGTTGACCTCGGATCAGGTAGGGATACCCGCTGAACTTAA	256	6175_171	Ascomycota	Pezizomycetes	Pyronemataceae sp. 6175_171	KR019795	256/256	100	224	0.101073	0.533476	0.0850451	0.0962805	0.0158428	0.0963623	0.0467678	0.526162	0.056207	0.0549571	0.182061	0.0750381	0.0419639	0.191388	0.041511	1.05699	0.282943	0.0913507	0.0852505
AACGCACATTGCGCCCCTTGGTATTCCATGGGGCATGCCTGTTCGAGCGTCATTTGTACCTTCAAGCTCTGCTTGGTGTTGGGTGTTTGTCCTCTCCCTGCGATTGGACTCGCCTTAAAGTCATTGGCAGCCAGTGTTTTGGTTTTGAAGCGCAGCACAAGTCGCGATTCAAGCCGGTAGCACCCGCTTCCATCAAGCCTTTTTTATCACTTTTGACCTCGGATCAGGTAGGGATACCCGCTGAACTTAA	250	6175_159	Ascomycota	Dothideomycetes	Setomelanomma holmii	MH863660	248/250	99	224	-	0.0266738	-	0.0101348	-	0.00425128	0.00779464	-	-	-	-	0.00250127	0.20982	-	0.430677	0.0919118	-	0.301734	0.0852505
AACGCACATTGCGCCCTATGGTATTCCGTAGGGCATGCCTGTTTGAGTGTCATGAAAACAATCAACCTTGACCTTGGTTTAATTACCTCGGGCTTGGCTTGGACTTGGGTGCTTGCGTGGCCTTCACCGGCCGGGCTCACCTGAAATGCATTAGTGGATCTTGTCTTTGGGACAATCGGTTTGACTCGGCGTTATTTAAGCATTTCGTTGAGGACATTGCATTCGTGCGGTGGCCGGTTCGCTTTCTCTGACTGCTTTGCCGCTCTCCAACCATGGATCGGACCTTCGGGTCGCGACTTCCAACCTTTCATGAAATCTGACCTCAAATCAGGTAGGACTACCCGCTGAACTTAA	354	6175_188	Basidiomycota	Tremellomycetes	Solicoccozyma terrea	MW710029	354/354	100	217	-	0.160043	-	-	-	0.00850256	0.085741	-	0.337242	0.0219829	-	0.175923	-	-	-	-	-	-	0.0825864
AACGCACCTTGCGCTCCTTGGTATTCCGAGGAGCACGCCTGTTCGAGTGTCGTGAAACTCTCAAGCTAGATGCTTTAGTGTCATCTACTTGGTTATTGGACTCTGCTGTCTCCTTGTCTGGAACGGCTGGTCTCAAATGTATTAGCTGGTCCTTGTTGTGGGATTTGGTTCTACTCAGCGTGATAATCTATGACCGCTGAGGACATCTCTCGGGATGGCCAAGCCTGCCTTGGGCTGCTTCTAACCCATCATCATGATATTTTTCAACTTTGACCTCGAATCAGGCGGGACTACCCGCTGAACTTAA	307	6175_154	Basidiomycota	Agaricomycetes	Sistotrema brinkmannii	MN430946	307/307	100	213	0.0621987	3.30755	0.0915871	0.0354718	0.0105619	0.219649	0.00779464	-	0.0251962	0.0549571	-	0.0216777	0.020982	0.0574163	0.0518888	0.0459559	0.121261	0.0442913	0.0810641
AACGCACATTGCGCCCCTTGGTATTCCATGGGGCATGCCTGTTCGAGCGTCATTTGTACCTTCAAGCTCTGCTTGGTGTTGGGTGTTTGTCCCGCCTTTGTGCGCGGACTCGCCTTAAAGCAATTGGCAGCCGGCGTATTAGTTTCGGAGCGCAGCACAAATCGCGCTCTGTGTCTTATACGGTAGCATCCATCAAGACTATTTTACACTCTTGACCTCGGATCAGGTAGGGATACCCGCTGAACTTAA	249	6175_112	Ascomycota	Dothideomycetes	Neoascochyta sp. 6175_112	MT446179	249/249	100	212	0.139947	0.293412	-	0.121618	0.237643	0.138875	0.200062	0.0292312	0.00387634	-	-	0.0667006	0.0167856	0.0382775	0.0544832	0.137868	0.161681	0.0470595	0.0806835
AACGCACCTTGCGCTCCTTGGTATTCCGAGGAGCATGCCTGTTTGAGTGTCATGAAATTCTCAAACCCATAAGTCTTTGCGGGCTTACGGGCTTTGGACTTGGAGGCTTTGTCGGCGACCGCGAGGTCTGTCGACTCCTCTCAAATGCATTAGCTTGATTCCTTGCGGATCGGCTCTCGGTGTGATAATTGTCTACGCCGTGACCGTGAAGCGTTTTGGCGAGCTTCTAATCGTCTCTTACGAGACAGCTTACATTGACCTCTGACCTCAAATCAGGTAGGACTACCCGCTGAACTTAA	299	6175_340	Basidiomycota	Agaricomycetes	Coriolopsis gallica	MH856754	299/299	100	211	-	-	-	-	1.10372	0.296172	-	-	-	-	-	-	-	-	-	0.0919118	-	0.0027682	0.0803029
AACGCACCTTGCGCCCTTTGGTATTCCGAAGGGCATGCCTGTTTGAGTGTCATGAAAACCTCAATCCCTCCGGTTTTTTAACGAACCGGTTGGACTTGGATTTGGGTGTTGCCGCGGCTCGCGCCGTTCGGCTCGCCTTAAAAGTGTTAGTGAGACGGTGGATAACCTGTCAGCCTGGCGTAATAAGTTTCGCTGGGCCCTTGGGGTCTTCCTCTTCGGCTTGCTCATAACAACCAACTTTCTATGACTCTGACCTCAAATCAGGTAGGGCTACCCGCTGAACTTAA	287	6175_246	Basidiomycota	Tremellomycetes	Kwoniella pini	KY103936	284/287	99	209	0.0233245	0.0533476	-	0.025337	0.0211238	0.0198393	0.293598	-	0.0620215	0.23082	0.0364122	0.158414	0.020982	-	-	-	-	0.00692051	0.0795418
AACGCACATTGCGCCCCTCGGTATTCCGTGGGGCATGCCTGTTCGAGCGTCATTTACACCCTCAAGCTCTGCTTGGTGTTGGGCGTCTGTCCCGCGTTCGCGCGTGGACTCGCCTCAAAGTCATTGGCAGCGGTCTTTGCCAGCTTCTTGCGCAGCACAATTGCGCTCACAGGGGCTCTGGCGGATCGGCGTCCATTAAGTTACTCTATGACTTGACCTCGGATCAGGTAGGGATACCCGCTGAACTTAA	250	6175_142	Ascomycota	Dothideomycetes	Fuscostagonospora banksiae	NR_163359	243/243	100	206	0.194371	0.480128	0.0588774	0.0912131	0.0211238	0.104865	0.0129911	0.116925	0.0310108	0.120906	0.0849618	0.0450229	0.096517	0.0956938	0.083022	0.367647	0.404204	0.10796	0.0784
AACGCACCTTGCGCCCTCTGGTATTCCGGAGGGCATGCCTGTTTGAGTGTCATTAAATTCTCAACTTCAAAAGTTTTTATTAACTTTTTGAAGCTTGGATGTGGGGGTTTGCTGGCGTCTTTAGATGTTCGGCTCTCCTTAAAGTTATTAGTGGGAATGTCTTTTGTTAGGCGATCCTTGGTGTGATAATTATCTACACTTTGGATAGTCTAATGGTTCCATTGGGATTAGTTGGTATTGCGATTAAGTTTGCTTTACTTGAGTCTCAGAGGAAAAGATAAGTTCTGCTTTCTAACCGTCTGTGTTACATGGACAATTTATTGACTATTTGACCTCAAATCAGGTAGGACTACCCGCTGAACTTAA	366	6175_201	Basidiomycota	Agaricomycetes	Gymnopus androsaceus	MH857174	366/367	99	206	-	-	0.503729	0.0557414	0.522814	0.264996	-	-	-	-	-	-	-	-	0.0492943	-	-	0.0262979	0.0784
AACGCACCTTGCACTCTTTGGTATTCCGAAGAGTATGTCTGTTTGAGTGTCATGAAACTCTCAACCCCCTAGTTTTGTAATGAAACGAGCGTGGGCTTGGTTTATGGCTGTTTGTCGGCTTTCGTTAGCCGGCTCAGCTGAAATTGACGAGCAACCCAGTTTGAATACTTGACGGTTTGACTCGGCGTAATAATTATTATCGCTGAGGACGTCTAACTTTCGAATCGTTAGTGGTGCTTCTAGTGCATTAATTTACTTTAAGCTTTAGACCTCAAATCAGTCAGGACTACCCGCTGAACTTAA	303	6175_80	Basidiomycota	Cystobasidiomycetes	Symmetrospora sp. 6175_80	MN660607	298/301	99	206	0.0155497	0.0266738	0.0327097	0.101348	0.137305	0.076523	0.0883392	-	0.0600833	-	-	0.0541942	0.130088	0.0191388	0.137505	0.0459559	0.0404204	0.120417	0.0784
AACGCACCTTGCACTCTTTGGTATTCCGAAGAGTATGCCTGTTTGAGTGTCGTGAAACCCTCAACCCCCTTGTTTTGTAACGAAACAGGTGTCTGGGCTTGGATTCTGGCTGTCTGCCGGTCCTTTAGGATCAGCTCGGCTGAAATATACGAGTAGCTCGCTAATTGATAGCATAGACAGCTTTAGCTCGGCGTAATAATTTACTTTTCGTCGAACCTTGATGCATTGTCTTATCGATTATAGCAGCGCTTCTAATGCGTTTCATCCATGAAACACATAAACTTTTGACCTCAAATCAGGCAGGATTACCCGCTGAACTTAA	322	6175_168	Basidiomycota	Cystobasidiomycetes	Erythrobasidiales sp. 6175_168	OP470310	283/332	85	201	-	-	0.0196258	0.0152022	0.0105619	0.0113367	0.148098	0.0292312	0.166683	0.0934271	0.0121374	0.135069	0.109106	-	0.0129722	-	-	0.0429072	0.0764971
AACGCACATTGCGCCCTCTGGTATTCCGGGGGGCATGCCTGTTCGAGCGTCATTACAACCCTCAAGCTCTGCTTGGTATTGGGCGTCACCGCTTTGGTGCGCCTTAAAATCAGTGGCGGTGCCATCCGGCTTCAAGCGTAGTAATTCTTCTCGCTCTGGGGATCCGGGTGTGTGCTTGCCAGCAACCCCCCAATTTATCAAAGGTTGACCTCGGATCAGGTAGGGATACCCGCTGAACTTAA	242	6175_264	Ascomycota	Leotiomycetes	Capturomyces funiculosus	NR_165904	242/242	100	199	0.0233245	0.0800213	0.0196258	0.0152022	0.0369666	0.0269248	0.34816	0.116925	0.0174436	0.137393	0.0121374	0.14424	0.00839278	0.0382775	0.00259444	-	0.0808407	0.00968872	0.075736
AACGCACATTGCGCCCTTTGGTATTCCGAAGGGCATGCCTGTTCGAGCGTCATTGCAACCCTCAAGCACTGCTTGGTATTGGGCCTCGTCCCCGCGACGTGCCCGCAATTTCGTGGCGGTCCAGTGAGACTTGAAGCGTAGCAAGATTTATATCCCGCTTTGCAAGTCTCTCGCTGCGTGCCGGCCAAACAACTCTTATATTTTTCAATGGTTGACCTCGGATCAGGTAGGGATACCCGCTGAACTTAA	249	6175_181	Ascomycota	Lecanoromycetes	Physcia sp. 6175_181	KX132910	248/249	99	199	0.0155497	0.0533476	-	0.0354718	0.142586	0.0538495	-	-	0.00969086	-	-	0.00416879	0.60428	-	0.0285388	0.0459559	-	0.21592	0.075736
AACGCACATTGCGCCTGCCAGTATTCTGGCAGGCATGCCTGTTCGAGCGTCATTTCAACCCTCAAGCCCTGCTTGGTGTTGGGGCTTCGCTACGGCGCCCTTCGCGGGTGCGCCGTAGGCCCTGAAAGCGAGTGGCGGTCTGGCTGGTTTTGCTCCGAGCGTAGTAAACTTCTTCGCCCTGGACGGCCGGCTGGCACCTGCCGTTAAACGCCTCTATATTTTTAAGGTTGACCTCGGATCAGGTAGGACTACCCGCTGAACTTAA	265	6175_200	Ascomycota	Sordariomycetes	Ophiostomatales sp. 6175_200	NR_182456	226/271	83	198	1.41502	0.0533476	-	-	-	0.260745	-	-	0.00581452	0.0109914	0.0485496	0.00750381	-	0.0191388	0.00259444	0.0919118	0.0404204	0.00692051	0.0753554
AACGCACCTTGCACCTTTTGGTATTCCGAAAGGTATGCCTGTTTGAGTGTCTTAAACCTCTCACCTCCTTACGGTTTTGTTATCGTACTGAGTGTGGATTTGGGCGCCTGCCTGGTGAACAACCGTATGGCTCGCCTTAAACGTCTTAGTGGATCAAGCTTGTTGGCTTGGGCGTAATAAGTTATTCGTCTAAACTGATGGGTTTGACTGCTCACAACGCTAGTCTTTTGGCTTCGGCTGAAGACGCACATTTTTAAGATTAGACCTCAAATCAGGTAGGACTACCCGCTGAACTTAA	298	6175_209	Basidiomycota	Tremellomycetes	Tremellales sp. 6175_209	KY102550	173/201	86	197	-	-	-	-	-	-	0.0805446	-	0.308169	0.0109914	-	0.160081	-	-	0.0129722	-	-	0.00692051	0.0749748
AACGCACCTTGCGCTCCTTGGTATTCCGAGGAGCATGCCTGTTTGAGTGTCATGGAATTCTCAACCTTTGAAAGCTTTTATCGGTTCTCAAAGGCTTGGACTTGGAGGTCGTGTCGGCTCTGCAAAGAATATCGACTCCTCTGAAACGTATCAGTGCGAACCTTTACGGATCGTCTTCGGTGTGATAAACGTCTACGCCGTGGTCGTGAAGTATGATCGTGTCCGTGCTTCTAACCGTCTCCTTTGCGAGACAAAAACTGTGTTACTTACTATAAGTAACATAGGCATTGACAATCTGACCTCAAATCAGGTAGGACTACCCGCTGAACTTAA	333	6175_86	Basidiomycota	Agaricomycetes	Phlebia tremellosa	MK172823	333/333	100	196	0.295444	0.613497	0.0523355	0.131752	0.0580904	0.150212	0.0441696	0.23385	0.00969086	0.120906	0.0485496	0.0466904	0.0251783	0.0191388	0.0337277	0.275735	0.323363	0.0470595	0.0745942
AACGCACATTGCGCCCCTTGGTATTCCATGGGGCATGCCTGTTCGAGCGTCATTTGTACTCTCAAGCTATGCTTGGTGTTGGGTGCTGTCTTTTATCAAGACTCGCCTTAAAATCATTGGCAGCCGGTATATTGGTTTAAAGCGCAGCACATTTTGCGTCTTGAATTTCTATATCAGCCCCCATAAAATATTTTTAACACTTTGACCTCGGATCAGGTAGGGATACCCGCTGAACTTAA	239	6175_101	Ascomycota	Dothideomycetes	Pleosporineae sp. 6175_101	NR_160325	207/231	90	195	0.0544239	-	-	0.39019	0.327419	0.206896	0.122116	-	-	-	-	0.0391866	-	-	-	0.0919118	-	0.0027682	0.0742136
AACGCACATTGCGCCCCTTGGTATTCCAGGGGGCATGCCTGTTTGAGCGTCATTTCCTTCTCAAACATTCTGTTTGGTAGTGAGTGATACTCTTTGGAGTTAACTTGAAATTGCTGGCCTTTTCATTGGATGTTTTTTTTTTCCAAAGAGAGGTTTCTCTGCGTGCTTGAGGTATAATGCAAGTACGGTCGTTTTAGGTTTTACCAACTGCGGCTAATCTTTTTTATACTGAGCGTATTGGAACGTTATCGATAAGAAGAGAGCGTCTAGGCGAACAATGTTCTTAAAGTTTGACCTCAAATCAGGTAGGAGTACCCGCTGAACTTAA	328	6175_207	Ascomycota	Saccharomycetes	Saccharomyces cerevisiae	KY105136	328/328	100	186	0.0155497	0.0266738	0.0261677	0.0050674	0.0158428	0.015588	0.0129911	0.263081	0.0969086	0.0494614	0.703969	0.109222	0.096517	0.363636	-	0.0459559	0.0404204	0.0609005	0.0707884
AACGCACATTGCGCCCTCTGGTATTCCGGGGGGCATGCCTGTTCGAGCGTCATTATAACCACTCAAGCTCTCGCTTGGTATTGGGGTTCGCGGTTCCGCGGCCCCTAAAATCAGTGGCGGTGCCTGTCGGCTCTACGTGTAGTAATACTCCTCGCGTCTGGGTCCGGTAGGTCTACTTGCCAGCAACCCCCAATTTTTACAGGTTGACCTCGGATCAGGTAGGGATACCCGCTGAACTTAA	241	6175_158	Ascomycota	Leotiomycetes	Cadophora sp. 6175_158	MH857700	240/241	99	184	0.0777484	0.293412	0.0327097	0.0810783	0.0158428	0.0637692	0.0103928	0.847705	0.0135672	0.417674	0.0121374	0.0975496	0.0251783	0.076555	0.0155666	0.0459559	0.202102	0.0304502	0.0700272
AACGCACATTGCGCCTGGTGGTATTCCGCCGGGCATGCCTGTTCGAGCGTCATAATAGCCACTCAAGCATAGCTTGGTATTGGAGTTCGCGGTCTCGCGGCCCCTAAAATCAATGGCGGTGCCGGTGGGCTCTAAGCGTAGTAAATCTCCTCGCTATAGAGTTCCCCTCGGTCGCTTGCCATAACCCCCCATTTTTTTAACAGGTTGACCTCGGATCAGGTAGGGATACCCGCTGAACTTAA	242	6175_162	Ascomycota	Leotiomycetes	Mollisiaceae sp. 6175_162	MT026440	242/244	99	184	0.101073	0.0533476	0.117755	0.0304044	0.0897761	0.0793572	0.0337768	0.321543	0.0426398	0.137393	0.0970992	0.0658668	0.0461603	0.287081	0.0389166	0.275735	0.0808407	0.067821	0.0700272
AACGCACATTGCGCCCCCTGGTATTCCGGGGGGCACGCCTGTCCGAGCGCCATTACACCCCCCAAGCCTGGCTTGATGTTGGGCCATGATGCGCTAATCACGCCCCAAACTTCTGGGCGCCCCCCTCCGGCCGCGAGCGTAGCAAGAATTTCATTCCTCGCTCCGCGTGCCCGGTGGGTGGCCGCCCTCGAAACTCATTTTCTAAGGTTTGGCCTCGGATCAGGCGGGGATACCCGCTGAACTTAA	246	6175_206	Ascomycota	Dothideomycetes	Venturiales sp. 6175_206	DQ885906	219/251	87	179	0.108848	0.266738	0.098129	0.0912131	0.0211238	0.0864427	0.0545625	0.438468	0.0426398	0.109914	0.109237	0.0725369	0.0167856	0.229665	0.0129722	0.183824	0.242522	0.0429072	0.0681243
AACGCACCTTGCGCCCCTTGGTATTCCGAGGGGCATGCCTGTTTGAGTGTCATTAAATTCTCAACCGCTCTCGGTTTGTCTTTCGAGCTGAAGAGTCGTGTTGGATCGTGGGGGTCATTCCCTTGCCGGCTGTTCGCGGCCGGCTCCCCTCAAATGCATTAGCGACCGTCCTCTGCTGGATCGTGCACTCGGTGTGATAGTTCTCATGCATCTACGCCGTCGTTGCCATCCCGGGGCCACTGTGGCCTCAAGGAGGTGATCAGAAAAGCTTTGTCGCTCACAAATAGTCCCTATATGCGCGCATATATGCACTCATTTCATTCGGGACAGCGCTTCGGCGCTCATCGACCATGACTTGACCTCAAATCAGGTAGGACTACCCGCTGAACTTAA	393	6175_32	Basidiomycota	Agaricomycetes	Fistulina hepatica	KY474052	392/393	99	178	-	0.106695	-	-	0.39079	0.110533	0.0233839	-	0.00387634	-	0.849618	0.0675343	0.00419639	0.0191388	0.0441054	-	-	0.0262979	0.0677437
AACGCACCTTGCGCTCTCTGGTATTCCGGAGAGCATGCCTGTTCGAGTGTCGTAACCCTCTCAATCCAACTGGTCTTTATTGACTATGCTGGATTGGATTTGGGCTCTGCCGTGTTACAGCGGCTAGCCTTAAAAGTATTAGCTGAATCTAGTCGTAGACTGGTTTGACTCGGCGTGATAATTATCTGACCGCTGAGGACATCGCAAGATGGCCAGACAAGACAATGAATCGCTTCTAATCGTCGTTCAATGCGACAATTTACCACACCTTTGACCTCGGATCAGGTAGGACTACCCGCTGAACTTAA	308	6175_180	Basidiomycota	Unidentified	Unidentified sp. 6175_180	OM906797	276/321	86	169	0.0621987	0.0533476	0.0850451	0.0152022	0.0105619	0.0396786	0.114321	0.175387	0.0213199	0.0219829	0.0728244	0.0591968	0.0713386	0.172249	0.0389166	1.10294	0.202102	0.0968872	0.0643185
AACGCACCTTGCGCCCCTTGGTATTCCGAGGGGCACACCCGTTTGAGTGTCGTGAATACTCTCAACCTTCTTGGTTTCTTTGACCACGAAGGCTTGGACTTTGGAGGTTTTTCTTGCTGGCCTCTTTTGAAGCCAGCTCCTCCTAAATGAATGGGTGGGGTCCGCTTTGCTGATCCTCGACGTGATAAGCATTTCTTCTACGTCTTAGTGTCAGCTCGGAACCCGCTTTCCAACCGTCTTTGCACAAAGACAATGTTCGAGTTGTGACTCGACCTTACAAACCTTGACCTCAAATCGGGTGAGACTACCCGCTGAACTTAA	321	6175_202	Basidiomycota	Agaricomycetes	Russula vesca	MG367262	321/321	100	165	0.00777484	0.186716	0.189716	0.0304044	0.0158428	0.0651863	0.0389732	-	0.0174436	0.0879314	0.0242748	0.0350178	0.125892	0.382775	0.00518888	0.459559	0.606306	0.106576	0.0627961
AACGCACATTGCGCCCTCCGGTATTCCGGGGGGCATGCCTGTTCGAGCGTCATTATCACCCCTCAAGCCTTGGCTTGCTGTTGGACCGTCCAGGCGGGCGCGCGCGCCCGCCGGTCCCAAAGACAATGACGGCGTCCGTGGGACCCTCGGTGCAACGAGCTCCTTTCCAGGGCACGCAGCGAGTCGAAAAGCCCCGCGGCGCGGTCTCGACCTTTTCTTGTCCGTCGGACACACAAGGTTGACCTCGGATCAGGTAGGAATACCCGCTGAACTTAA	276	6175_266	Ascomycota	Eurotiomycetes	Unidentified sp. 6175_266	NR_166308	218/276	79	165	-	-	-	-	-	-	0.265018	-	0.0600833	0.00549571	-	0.111723	0.0713386	-	0.0363221	-	-	0.0429072	0.0627961
AACGCACCTTGCGCCTCTTGGTATTCCGAGAGGCATGCCTGTTTGAGTGTCATTAAATTCTCAACTTCAATAGTTTGTTTTTCGAAACGGCTTGTTGAAGCTTGGATGTGGAGGTTCTTGCTGGCTTTTCACGAAGTTGGCTCCTCTTAAATGTATTAGTGGAGACCGTATGTGGACCACAATCTAGTGTGATAATTATCTACGCTGCTTTGTGCTAAGTCTACGCGCGGATTGCTTTCGATTGGGAGGTTTGCATGTCAAAGTGCTCTTCCTGCTTTCAATGAAGCAATCTGTGGTGTCATGCTGCTTCTAACCGTCGCTCTTTTGTGACAATTTATTGACTTTTTGACCTCAAATCAGGTAGGACTACCCGCTGAACTTAA	383	6175_146	Basidiomycota	Agaricomycetes	Agaricales sp. 6175_146	JN003837	329/387	85	164	-	-	-	0.0101348	0.855513	0.232403	-	-	-	-	-	-	-	-	-	-	-	-	0.0624156
AACGCACATTGCGCCCGCCAGCACTCTGGCGGGCATGCCTGTTCGAGCGTCATTTCAACCCTCAGAACCCCTTCGGGGGATCTGGCGTTGGGGATCGGCATACCGCCGGCCCCGAAATATAGTGGCGGTCCCTCTGTGACCTTCCCTGTGTAGTAGCGATACCTCGCAGCGGGATAGCAGTCTGGCCACGCCGTAAAACACCCAACTTCTCAAGGTTGACCTCGAATCAGGTAGGAATACCCGCTGAACTTAA	253	6175_317	Ascomycota	Sordariomycetes	Ovicillium sp. 6175_317	OW987376	253/253	100	164	-	-	0.00654193	-	-	0.00141709	-	-	0.313984	-	-	0.135069	-	-	-	0.0459559	-	0.0013841	0.0624156
AACGCACATTGCGCCCTTTGGTATTCCGAAGGGCATGCCTGTTCGAGCGTCATTATCAACCCTCAAGCCCGGCTTGTTATTGGGTCCCTGTATCGTTAAAAGCGATAGGCCCGAAAGATAATGGCGGTGTCAGGATTGACCCCAGGTGCAGCGAGCTTATAGCATACACTGAAAGGTTATCTTGGCCTGGCCTAGTTAAAACATTTTTCTAAGGTTGACCTCGGATCAGGTAGGAATACCCGCTGAACTTAA	252	6175_203	Ascomycota	Eurotiomycetes	Phaeomoniellaceae sp. 6175_203	ON786728	235/252	93	163	0.0699736	0.0533476	0.0654193	0.0608088	0.0158428	0.0510153	0.0311785	0.672318	0.0213199	0.0824357	0.060687	0.055028	0.0419639	0.555024	0.0311333	0.0919118	0.323363	0.0844302	0.062035
AACGCACCTTGCACTCTTTGGTATTCCGAAGAGTATGTCTGTTTGAGTGTCATGAAACTCTCAACCCCCCTATTTTGTAATGAGATGGGAGTTAGGGCTTGGATTATGGCTGCTTGCCGGCTCTTTAAGTAGAGTCAGCTCGGCTGAAATACATGAGCAGCGCTTCTTTAAACTAAGGCGGCTTGACTCGGCGTAATAGCTTATTCGCTGAGGACGCTTGTTTAATAACCAGTTGCTTCTAAATCAATTACTTTAAGCTTTAGACCTCAAATCAGTCAGGATTACCCGCTGAACTTAA	298	6175_198	Basidiomycota	Cystobasidiomycetes	Erythrobasidiales sp. 6175_198	NR_154870	265/311	85	161	-	-	-	0.0152022	-	0.00425128	0.00779464	-	0.0872178	0.0549571	-	0.0483579	0.184641	-	0.142694	0.0459559	-	0.13841	0.0612738
AACGCATATTGCGCTCTCTGGTATTCCGGAGAGCATGCTTGTTTGAGTATCAGTAAACACCTCAACTCCCCTTTCTTTTTTGAAATGGGAGCTGGACTTGAGTGATCCCAACGCTTTTCTCACCGAAAAGCGGCGGGTTACTTGAAATGCAGGTGCAGCTGGACTTTTCTCTGAGCTATAAGCATATCTATTTAGTCTGCCTAAAAAACAGATTATTACCTTTGCTGCAGCTAACATAAAGGAGATTAGTTCTTGTGCTGACTGATGCAGGATTCACAGAGACAGCTTCGGCTGGCCTTTGTAAACTCGATCTCAAATCAAGTAAGACTACCCGCTGAACTTAA	344	6175_211	Mucoromycota	Mortierellomycetes	Mortierella alpina	MH859872	344/344	100	161	0.0621987	0.133369	0.196258	0.0810783	0.0422476	0.0949452	0.0519642	0.292312	0.0348871	0.0274786	0.230611	0.0600305	0.00419639	0.076555	0.0363221	0.0459559	0.0808407	0.0304502	0.0612738
AACGCAAATGGCACTCTATGGTATTCCGTAGAGTACGTCTGTTTGAGCGTCGCGAACATCTCCATAATTAGTTTTTCTAATTAAGGGTTTTGAGGTTGTCATTGTATTATGACTCCCTTTAAAATAATTAGTGATGACCTTATGAATGGGTTAATACTGTGTGTTATAATGGATTACATCCATCACCAGTCAGAGAGTAATCTCGCCTTAGTAATTTGTAGTGATTGCTTCTAATCGCCTTTATTGGCAAATTAAATGATCAAATCGACCTCAAATCAGATGGGATTACCCGCTGAACTTAA	302	6175_234	Basidiomycota	Wallemiomycetes	Wallemia muriae	OW985989	302/302	100	161	0.0621987	0.0533476	-	0.177359	0.0528095	0.0779401	0.0103928	0.380006	0.0271344	0.0219829	-	0.0291815	0.155266	-	0.0648609	0.0459559	0.323363	0.0982713	0.0612738
AACGCACCTTGCGCTCCTTGGTATTCCTTGGAGCATGCCTGTTTGAGTGTCTTGAATATCTCTGCTCCCTCATTTTTTAATTAAAGTGGGTTTGGAGTCAGGTCCTTGGGCTTGCTTGCGCTTTGTTACTAAAGACCAGCTTGCCTTAAATGCATTAGCTGGATTTCAGTAGAGTTGTTAAGTAACATTGAAAACTCTCGTAATATGGAGTCTGCTTCTAATCTAGTATCCTTAATTGGGTCGATATTCTTTTCTTTGGCCTCAAATCAGGTAGGACTACCCGCTGAACTTAA	293	6175_127	Basidiomycota	Exobasidiomycetes	Exobasidiaceae sp. 6175_127	AB180340	264/281	94	159	0.046649	-	0.0130839	0.0658762	0.0422476	0.0410957	0.0701517	0.0292312	0.0930323	0.0329743	0.060687	0.0725369	0.0587495	-	0.0570776	-	0.282943	0.0595164	0.0605126
AACGCACATTGCGCCCCTTGGTATTCCATGGGGCATGCCTGTTCGAGCGTCATTTACACCCTCAAGCTCAGCTTGGTGTTGGGCGTCTGTCCCGCTTCGTGCGTGGACTCGCCCCAAAGGTATTGGCAGCGGTCCTTGCCAGCTTCTCGCGCAGCACATTGCGCTTCTCGAGGCTGGCGGATCGGCGTCCATCAAGCCCACTTCCACAGTTTGACCTCGGATCAGGTAGGGATACCCGCTGAACTTAA	248	6175_215	Ascomycota	Dothideomycetes	Lentithecium sp. 6175_215	OQ066515	248/248	100	159	0.0855232	0.106695	0.0261677	0.268572	0.0158428	0.106282	0.0207857	0.263081	0.0232581	0.0219829	0.0242748	0.0291815	0.0335711	0.15311	0.0674554	0.229779	0.0808407	0.067821	0.0605126
AACGCACATTGCACTCCTTGGTATTCCGAGGAGTATGCCTGTTTCAGTATCATGAGCACTCTCACACCTAACCTTTGGGTTTATGGCGTGGAATTGGAATGCGCCGACTGTCATGGTTGGCCCTTCTAAAATGTAGTTCTTGGCTGTCACCTAATACAGCAGTTTGGCCTAATAGTTTTGGCATTCATTGTCAAATCTTTGGCTAACATTTGCTCCAGGAGTCAGTCTTGATAATACAGAAAACTCATTCAAATTTTGATCTGAAATCAGGTAGGGCTACCCGCTGAACTTAA	293	6175_239	Mucoromycota	Umbelopsidomycetes	Umbelopsis nana	MH857049	293/293	100	158	0.101073	0.480128	0.0785032	0.0354718	0.0316857	0.0793572	0.0207857	0.23385	0.00775269	0.0219829	0.351984	0.0441891	0.00839278	0.784689	0.00518888	0.0459559	0.121261	0.067821	0.0601321
AACGCACCTTGCGCTCTCTGGTATTCCGGAGAGCATGTCTGTTTGAGTGTCATGAACTCTTCAACCCACCGGTTCCTTGTTGGATCGTGTTGGTGTTTGGATTTTGAGCCTCTTGCTGTTTGTTCAGCTGGTTCGTAATGTATTAGCATCTCGAGCTTTCAATCTCGGATTGACTCGGCGTAATAGACTATTCGCTGAGGACACCTTTTACTAGGTGGCCGACTTTGGAACGAATTAAAATGAGAAGCTTCTAAAGCGTCATACTTTTTTTTAAGATTTAGACCTCAAATCAGGCAGGATTACCCGCTGAACTTAA	316	6175_212	Basidiomycota	Microbotryomycetes	Unidentified sp. 6175_212	MW448763	271/316	86	158	0.00777484	-	-	-	0.0158428	0.00566837	-	-	0.259715	-	-	0.111723	0.0167856	-	0.041511	-	-	0.027682	0.0601321
AACGCACCTTGCGCTCCTTGGTATTCCGAGGAGCATGCCTGTTTGAGTGTCGTGAAATTATCAACTCTCTTACTTTATTGTAAGATGAGCTTGGACTTGGGGATTGCTGGTGCAAATCAGCTTCTCTTGAATGCATTAGCTGGAATTTAATTCGTAGCGTATATGCGGTGTGATAATGTCGTCACTGTGTAGCTCGAATTGTCTGGCTTCTAATCGTCCTTCACGGGACAATTTGATCATTTTGACCTCAAATCAGGTAGGACTACCCGCTGAACTTAA	279	6175_213	Basidiomycota	Agaricomycetes	Xylodon spathulatus	MK811344	278/279	99	155	0.132172	0.42678	0.0719613	0.0405392	0.0316857	0.0821914	0.0207857	0.0584624	0.0658979	0.0219829	0.0849618	0.0458566	0.0293747	0.210526	0.0285388	0.183824	0.363783	0.0581323	0.0589903
AACGCACATTGCGCCCCCTGGTATTCCGGGGGGCATGCCTGTTCGAGCGTCATTACACCCCTCAAGCATAGCTTGGTATTGGGCTCTCGCCCCCGCGGCGTGCCCGAAAAGCAGTGGCGGTCCGGTGTGACTTTAAGCGTAGTAAATTTCTCCCGCTTTGAAAGTTCGCCCCGTGGCCTGCCAGACAACCCCATATTCTTCAATAATTGACCTCGGATCAGGTAGGGATACCCGCTGAACTTAA	244	6175_263	Ascomycota	Lecanoromycetes	Parmelia sulcata	MK812475	244/244	100	154	0.0310994	0.0533476	0.0196258	0.11655	0.401352	0.153046	0.0103928	0.0292312	0.00581452	0.0329743	-	0.0116726	0.0629459	-	0.041511	-	0.0404204	0.0442913	0.0586097
AACGCACATTGCGCCCCGTGGTATTCCGCGGGGCATGCCTGTTCGAGCGTCATTTCACCACTCAAGCCTAGCTTGGTATTGGGCGTCGCGGTTCCGCGCGCCTTAAAGTCTCCGGCTGAGCAGTTCGTCTCTAAGCGTTGTGACATATATTTCGCTGAAGAGTTCGGGCGGCTTTTGGCCGTTAAATCTTTCTTAAGGTTGACCTCGGATCAGGTAGGGATACCCGCTGAACTTAA	236	6175_337	Ascomycota	Dothideomycetes	Mycosphaerella microsora	MH860260	236/236	100	152	-	-	-	-	-	-	0.0961339	-	0.199632	0.0549571	0.0242748	0.126731	-	-	-	-	-	-	0.0578486
AACGCATATTGCGCTCTCCGGCATTCCGGAGAGCATGCCTGTTTGAGTATTGGCCTAAATGAGAGTCTTCCTTTAAAGATATAAAAAAGAACGTTAAGAACCCTCAGTTGAGACTTCTCGACAATTCATTGCCGAGTGTTTTAAAATGCAATAGTACCGCCACGTTTGCGAACTTGGAGTAATATGTGAGCCTGAAAGGGTGACCTCTATTCTCCTCGGACCACGTACACCTGTTAAGCGGGAAGTTTTTGAATGCCGAATTATGGGAAACGGTGTTCAATTGTTCGAGTAACGACGAACGAAATAAACTCAATCTCAAATCAGGTAGGATTACCCGCTGAACTTAA	347	6175_161	Olpidiomycota	Olpidiomycetes	Olpidium sp. 6175_161	LR872987	344/347	99	152	-	0.853561	0.307471	-	0.0211238	0.117619	0.0233839	0.555393	-	0.0164871	0.121374	0.034184	0.00839278	0.191388	0.0363221	0.0919118	-	0.0387549	0.0578486
AACGCACATTGCGCCTCCTGGTATTCCGGGGGGCATGTCTGTTTGAGCGTCAGTACACACCTCCTGTGATCTTCATTGTTGATCAGGGTTCCTGGGGTTCTGGGCGGCGTCCTCGACGCGGCTCGCCCCTAATGTGGCACGCTTGCGGACCTCCAGGTCAGTGATCGACGTAGTAAACTCGAAAGAAGCTCGTTGAGAAACTGCTGGATGGCTCTATTTCGCCTGAAATCAAACTCATTTTTCTATGGTTTGACCTCAGATCAGACAAGGATACCCGCTGAACTTAA	287	6175_223	Ascomycota	Orbiliomycetes	Orbiliaceae sp. 6175_223	KY352466	263/287	92	152	0.0544239	0.240064	0.0719613	0.0354718	0.0264047	0.0552666	0.0389732	0.292312	0.0407016	0.0604528	0.218473	0.0625318	0.0293747	0.229665	0.0129722	0.229779	0.363783	0.0525959	0.0578486
AACGCACCTTGCGCTCCTTGGTATTCCGAGGAGCATGCCTGTTTGAGTGTCATTAAATTCTCAACCTCTTCAGCTTTTGCGAGCTTGATTGAGGCTTGGATGTGGGGGTTTGCGGGCTTCTCAGAAGTCGGCTCCTCTGAAATGCATTAGTGAGACCTCTGTTGACTGTCTCTGGTGTGATAATTATCTACGCCACAGTTGGTTAGCTTTAATGTGGGGACTTGCTTATAACCGTCTTAACAGACAAATCTTGACCATTTGACCTCAAATCAGGTAGGACTACCCGCTGAACTTAA	296	6175_287	Basidiomycota	Agaricomycetes	Tephrocybe platypus	OM905962	296/296	100	151	-	-	-	-	-	-	-	-	-	-	-	-	-	2.88995	-	-	-	0.208999	0.057468
AACGCACCTTGCGCTCCTTGGTATTCCGAGGAGCATGCCCGTTTGAGTGTCTTGATATCATCAAACGCCCCTGCCTTTTCTGGTGGGTCGGCGATTTGGACTTGGACGTGCTGCTGGGCGCTCTGCGCTCGGCTCGTCTTGAATGCATTAGCTGGATCTCCCTCCGGCCTCGGACCTTATGGCGTGATAAGATCACCCGTCGAGCAGTCCTTGGTCAACGTTGGGTTCCGCTTCCAACCGTCCCCCGCGGACAACACCGAAACCTGGTTTTCGACATCTGACCTCAAATCGGGTAGGACTACCCGCTGAACTTAA	315	6175_222	Basidiomycota	Agaricomycetes	Botryobasidium subcoronatum	EU118607	315/315	100	150	0.0310994	-	-	-	0.0739332	0.0255077	0.252027	-	0.0503925	0.0274786	0.0485496	0.110056	-	-	-	-	-	-	0.0570874
AACGCACATTGCGCCTCTCGGCATTCCGAGGGGCACGCCTGTTCGAGCGCCATTACACACCCCAAGCTCTGCTTGATGTTGGACCAGGCAGAAGTGCCGGTCCGAAACACGTGGGCGCCCTCCGCCGACCTCGAGCGTAGCAAGATAGCCTTTGGGCATGTCATTCGCATCGTGGGTTCGGTTGAGGCGCAGCCTTGCACCTATCGTTCTTGCAACGACAAAGTTTGGCCTCGGATCAGGCGGGGATACCCGCTGAACTTAA	262	6175_221	Ascomycota	Dothideomycetes	Unidentified sp. 6175_221	KM519235	252/265	95	150	0.0544239	0.106695	0.0654193	0.050674	0.0264047	0.0510153	0.0701517	0.146156	0.0310108	0.131897	0.145649	0.0700356	0.0167856	0.0382775	0.0233499	0.551471	0.121261	0.0415231	0.0570874
AACGCACCTTGCGCTCTCTGGTATTCCGGAGAGCATGCCTGTTTGAGTGTCATGAACTCTTCAACCCACCGGTTCCTTGTTGGACCGATTGGTGTTTGGATTTTGAGCGCTGCTTTTCATTAAGCTCGCTCGTAATACATTAGCATCTCAATTTCGTAATCGGATTGACTCAGCGTAATAGACTATTCGCTGAGGACACTATTTACTTAGTGGCCGAGAATGAAAAAGCTAGAAGCTTCCAACCCATCTAGTCATTTTTGATTTAGACCTCAGATCAGGCAGGATTACCCGCTGAACTTAA	301	6175_147	Basidiomycota	Microbotryomycetes	Fellozyma inositophila	MT594676	301/301	100	149	-	-	-	0.0354718	-	0.00991965	0.0259821	0.0292312	0.0891559	0.0109914	-	0.0491917	0.0125892	-	0.207555	-	-	0.11488	0.0567068
AACGCACATTGCGCCTATTAGTATTCTAGTAGGCATGCCTGTTCGAGCGTCATTTCACCCCTCAAGCCTCGTCGCTTGGTGTTGGGACGTTACCACGCGCCTGCGCGGGGTAAGTCCTCAAATGCAGTGGCAAGATCAGGGCACCTCTGAGCGTAGTAGAAACCTATTTTATCTCGCTTTGGCTAGGTGTCCCGGTGGTAGCCATAAACCTATTTTTCTTTGAATAGTTGACCTCGGATCAGGTAGGAATACCCGCTGAACTTAA	265	6175_229	Ascomycota	Sordariomycetes	Leptosillia macrospora	NR_164064	265/265	100	147	0.0777484	0.320085	0.0719613	0.0810783	0.0211238	0.0751059	0.0155893	0.23385	0.0426398	0.0439657	0.0970992	0.0433554	0.0545531	0.133971	0.041511	0.0919118	0.161681	0.0581323	0.0559457
AACGCATCTTGCGCCTTTTGGTATTCCAAAAGGCACACCTGTTTGAGTGTCATGAAACCCTCTCATTAAAACATTTTTATTAATGCCTTTTTAATGGATGTTGAGTGTTGCTGTTATTAGCTCACTTTAAATATATAAGTCACTTTTCAATAAGTTGGATTGACTTGGTGTAATAATTTTATCATCACATCAAGGAAAGTAGCAATACTGCCATCTTGTTTTTGAAGGGAGACTCCTAAAAACCCCCCCTTTTAAACATTAAGACCTCAAATCAGGTGGGACTACCCGCTGAACTTAA	298	6175_290	Basidiomycota	Pucciniomycetes	Puccinia poae-nemoralis	HM057154	295/298	99	141	-	-	-	-	0.744613	0.19981	-	-	-	-	-	-	-	-	-	-	-	-	0.0536622
AACGCACATTGCGCCCCTTGGCATTCCGAGGGGCATGCCTGTTCGAGCGTCATTACAACCCTCAAGCTCTGCTTGGTATTGGGCGCCGTCCTCTCTGCGGACGCGCCTTAAAGACCTCGGCGGTGGCTGTTCAGCCCTCAAGCGTAGTAGAATACACCTCGCTTTGGAGCGGTTGGCGTCGCCCGCCGGACGAACCTTCTGAACTTTTCTCAAGGTTGACCTCGGATCAGGTAGGGATACCCGCTGAACTTAA	253	6175_252	Ascomycota	Dothideomycetes	Diplodia sp. 6175_252	MT587365	253/253	100	140	0.194371	0.186716	0.0457935	0.050674	0.0844951	0.092111	0.0181875	0.116925	0.0503925	0.0329743	0.121374	0.0441891	0.0545531	-	0.0129722	0.0919118	0.0808407	0.0304502	0.0532816
AACGCACCTTGCGCTCCTTGGTATTCCGAGGAGCATGCCTGTTTGAGTGTCATGTTAATATCAACCCCGTCGGTTTGTAAATCAGACCGTTGGGTGTTGGACTTGGAGGTTCTTGCTGGCTGCAAAGTCGGCTCCTCTTGAATGCATTAGCTTGGGCCTGTTGTGCGTGCTCGCGGTGTAATAAGTTTTATTCATCGTTTGGGTCGTACACTTATTGGGCTTGCTTCTAACTGTCTTCGGACAAATATAACCTTTGACTCTGACCTCAAATCAGGTAGGACTACCCGCTGAACTTAA	297	6175_242	Basidiomycota	Agaricomycetes	Hirschioporus fuscoviolaceus	MH857167	294/297	99	140	-	-	-	0.050674	-	0.0141709	0.150696	-	0.0523307	0.0329743	0.0121374	0.0767057	-	-	0.0985886	-	-	0.0525959	0.0532816
AACGCACATTGCGCCCCTTGGTATTCCGGGGGGCATGCCCGTTCGAGCGTCATTTCACCACACAAGCCTGGCTTGGTATTGGGCCCCGGGGGTGACCCGGGCCTCAAAGTCGTCGGCCGGACCGCCCGAATCTCAGCGTCGTGAATCAAATTCGCTGGCGAGACGGGCGGGGCGCGCCGGAAAATCGATGGAGACATCACACAAGGTTGACCTCGGATCGGGTAGGGATACCCGCTGAACTTAA	244	6175_225	Ascomycota	Dothideomycetes	Mycosphaerellales sp. 6175_225	NR_137771	201/245	82	138	0.0388742	0.106695	0.104671	0.0658762	0.0528095	0.0680205	0.0415714	0.350775	0.0348871	0.0604528	0.0728244	0.0525267	0.020982	0.133971	0.0207555	0.137868	0.161681	0.0373708	0.0525204
AACGCACATTGCGCCCATTGGTATTCCGATGGGCATGCCTGTTTGAGCGTCATTGCAACCCCTTCGGTTCGAAGTTTTGGCTTCGGACCGGTTTTGGGCTCCACAGTCGGTCGACTCCGGTTGGCGTGTGGGCTTTAAAGTTGCACGCTCTGCGGGCCAGCTGCCTGAACGAACATAGTAGAATCGAACTGCTCGCGAAAGGCTTGGTTGGCTCCGCCTGAACAAAACCCCAATTCATAAGGTTTGACCTCAGATCAGGTAAGGATACCGGCTGAACTTAA	281	6175_227	Ascomycota	Orbiliomycetes	Orbiliales sp. 6175_227	KT215276	244/290	84	136	0.00777484	0.346759	0.157006	0.0557414	0.0316857	0.0779401	0.0311785	0.321543	0.0368253	0.0714443	0.060687	0.0500254	0.0167856	0.172249	0.00259444	0.229779	0.0808407	0.0290661	0.0517592
AACGCACCTTGCGCCCCTTGGCATTCCGAGGGGCACACCCGTTTGAGTGTCGTGAAATCATCAAAACCTTTTCCTTTGATCCTCTTTTGGTCGGGAAAAGGATTTTTGGACTTGGAGGTTCTATGCTCGCTTTTGAAAGCGAGCTCCTCTCAAATGAATTAGTGGGGTCTGCTTTGCTGATCCTTGACGTGATAAGATGTTTCTACGTTTTGGATTTGGCACTGTCCCTTGGACGCCTGCTCCTAACCGTCTGTTGGACGACGATGGTGCTTCGGTCACTGCCATCTACATTGGCGGGAGGCTGGACCCACAAAAAAGACCTTGACCTCAAATCGGGTGAGACTACCCGCTGAACTTAA	359	6175_189	Basidiomycota	Agaricomycetes	Russula decolorans	MN992510	359/359	100	135	0.0932981	0.77354	0.0719613	0.0456066	0.0264047	0.0935281	0.0207857	-	0.00193817	0.0274786	0.109237	0.0191764	0.0797314	0.0382775	0.0544832	0.137868	0.0404204	0.0636687	0.0513787
AACGCACATTGCGCCCTTTGGCATTCCGAAGGGCATGCCTGTTCGAGCGTCATTATTACCCCTCAAGCTCGGCTTGTTGTTGGACGTCGGTGGTCGTTTGTCGGTCGCCCGCCCCAAAGATAATGACGGCGTCTGTGAGGACTCCAGTACACTGAGCTTCTTCGGAGCACGTATTGGCTAGAAGTCCAGGCCCGGTCTTACCCATTATTTTTATAAAGTTGACCTCGGATCAGGTAGGGATACCCGCTGAACTTAA	256	6175_237	Ascomycota	Eurotiomycetes	Chaetothyriales sp. 6175_237	KP400572	256/256	100	133	0.046649	0.21339	0.104671	0.025337	0.00528095	0.0510153	0.0389732	0.146156	0.0581452	0.0934271	0.121374	0.0641993	0.020982	0.133971	0.0129722	0.0459559	0.0808407	0.027682	0.0506175
AACGCACATTGCGCCCTTTGGTATTCCAAAGGGCATGCCTGTTCGAGCGTCATTTGTACCCTCAAGCTTTGCTTGGTGTTGGGCGTCTTTTTGTCTCTCGCGAGACTCGCCTTAAAATGATTGGCAGCCGACCTACTGGTTTCGGAGCGCAGCACAATTCTTGCACTTTGAATCAGCCCTGGTTGAGCATCCATCAAGACCACATTTTTTTAACTTTTGACCTCGGATCAGGTAGGGATACCCGCTGAACTTAA	254	6175_251	Ascomycota	Dothideomycetes	Stemphylium sp. 6175_251	OQ832651	254/254	100	133	0.178821	-	0.00654193	0.192561	0.242924	0.153046	0.0259821	-	0.011629	-	0.0121374	0.0141739	0.020982	-	0.00778331	-	-	0.0110728	0.0506175
AACGCACCTTGCGCCCTTGGGTATTCTCAAGGGCATGCCTGTTTGAGTGTCATAACATGTTCAGCTCCCAGCCTTTTTGAAAGAGAAGGTTGCTTGGAGTTGGTGATGGACGTTTTTTGCCAGACCTTACCGTCTTGCTCGTCTTAAATCGATCAGTGGAATCATCTTTTGAGTCCGGTCTGACTATGTGTGATAATTTGATCACATAGAATGTGGGCTTGCCCTACAACCGCATCTTGAAGGACTCTGCTTCCAACACGGAATGGTCTTGGACCATCGTTAGCCTTTTAATGCTTGACCTCAAATCAGGTAGGACTACCCGCTGAACTTAA	332	6175_315	Basidiomycota	Exobasidiomycetes	Tilletia sp. 6175_315	MH863261	332/332	100	133	-	2.77407	-	-	-	0.147378	-	-	0.0426398	-	-	0.0183427	0.020982	-	0.00518888	-	-	0.00968872	0.0506175
AACGCACCTTGCGCTCCTTGGTATTCCGAGGAGCATGCCTGTTTGAGTGTCATGAAATTCTCAACTGCCTTTGTGGGGCTTTGTTCCCAGAAGGGTGAAGTTGGATTTGGAGGATTATCTTGCTGGCGCTCTTCAATGAGCTTTGTCGGCTCCTCTCGAATGCATGAGCCTTCCTGTGCATTATTTGTGAAGCGAACTCTGATGTGATAATTATCTACGTTGGATGTCGCGTTTGCATTGGGCATGAATGGATTGCAAAATGCAGATGATTGCATCTTTTGGGATGCGTCTTGACCAATTCGACCTCAAATCAGGTAGGACTACCCGCTGAACTTAA	337	6175_249	Basidiomycota	Agaricomycetes	Phellodon tomentosus	MN992634	337/337	100	123	0.0621987	0.240064	0.0915871	0.0202696	0.216519	0.107699	0.0545625	0.0292312	0.00969086	0.0439657	-	0.0291815	0.0251783	0.0191388	0.0103778	0.0459559	-	0.0166092	0.0468117
AACGCACCTTGCGCTCCTTGGTATTCCGAGGAGCATGCCTGTTTGAGTGTCATGAAACTCTCACCCTTCAACTTTCTTAATAGTGGTTGCAGGCGTGGACTTGAGCGCTGCTGGTCTTTATTGACCGGCTCGCTTGAAATGAATTAGCAGATCCTTTTTGTAATCGGTTCCACTCGACGTGATAAGTATTTCGCCGAGGACATCTTAACGGATGGCCGAGATAAGAAAAGTCTTTTAGATCCGCTTCTAATTCTTAGCCTTACGCAAGTAAGCTAAACCCATTTTATGATCTGGCCTCAAATCAGGTAGGACTACCCGCTGAACTTAA	328	6175_87	Basidiomycota	Tremellomycetes	Mrakia sp. 6175_87	AY052487	324/329	98	122	0.0777484	0.0533476	-	-	0.0580904	0.0325931	0.0103928	-	0.0930323	0.0164871	-	0.0458566	0.0545531	-	0.0778331	0.0459559	-	0.0609005	0.0464311
AACGCACATTGCGCCCCTCGGTATTCCGGGGGGCATGCCTGTTCGAGCGTCATTGCACCCCTCAAGCGTAGCTTGGTATTGGGCCTTCGTCCCCCCGGACGTGCCCGAAGATTAGTGGCGGTCCCGACGTGGTCTCAAGCGTAGTAAATCTTCGCCGCTTTGGAGGTCCGCGCCGGGGTTAGCCAAAACCCCCCACTATTTTTCAATGATTGACCTCGGATCAGGTAGGGATACCCGCTGAACTTAA	247	6175_298	Ascomycota	Lecanoromycetes	Lecanorales sp. 6175_298	ON866317	247/247	100	120	0.0310994	0.0533476	0.0654193	0.0152022	0.0316857	0.0354273	0.0207857	0.292312	0.0891559	0.0329743	0.0242748	0.0600305	0.020982	0.114833	0.0129722	0.321691	-	0.0318344	0.0456699
AACGCATCTTGCGCTCTCTGGTATTCCGGAGAGCATGCCTGTTTGAGTGTCATGAACTCTTCAACCCTCCAGTTCCTTGTTGAGCTGATAGGTGTTTGGATTCTGAGTGTTGCTGGTCCTTCGGGGCGAAGCTCATTCGTAATACATTAGCAACTCAATTTCGACAATTCGGATTGACTCGGCGTAATAGACTATTCGCTGAGGACACTAGCTTGCTGGTGGCCGAATTTCGAGGTAGAAGCTTCTAAACCGATCAAAAGTCAAATTTTTAGATTAGACCTCAGATCAGGCAGGATTACCCGCTGAACTTAA	312	6175_205	Basidiomycota	Microbotryomycetes	Colacogloea sp. 6175_205	ON263266	311/312	99	119	-	-	-	-	-	-	-	-	0.226766	0.00549571	-	0.0983833	-	-	0.00259444	-	-	0.0013841	0.0452893
AACGCACATTGCGCCCCTTGGTATTCCGGGGGGCATGCCTGTTCGAGCGTCATTTCAACCCTCAAGCACTGCTTGGTCTTGGGCCCTGCCGGCAACGGCTGGCCTTAAAATCAGTGGCGGCGGCATCGAGCTCTACGCGTAGTAATTCTACCCTCGCGTGTGAGTCCCGGTGGATGCTGGCCAGCAACCCCCAATCTTTCTATGGTTGACCTCGAATCAGGTAGGGATACCCGCTGAACTTAA	243	6175_114	Ascomycota	Leotiomycetes	Pezizellaceae sp. 6175_114	JN033457	237/243	98	119	0.0155497	-	-	0.0050674	0.554499	0.153046	-	-	-	0.0329743	0.0121374	0.0058363	-	-	0.00518888	-	0.0808407	0.00553641	0.0452893
AACGCACCTTGCGCTCTTTGGTATTCCGAAGAGCATGCCTGTTTGAGTGTCATGAAAATATCAACCTTGACTTGGGTTTAGTGCTCTTGTCTTGGCTTGGATTTGGCTGTTTGCCGCTCGAAAGAGTCGGCTCAGCTTAAAAGTATTAGCTGGATCTGTCTTTGAGACTTGGTTTGACTTGGCGTAATAAGTTATTTCGCTGAGGACAATCTTCGGATTGGCCGAGTTTCTGGGACGTTTGTCCGCTTTCTAATACAAGTTCTAGCTTGCTAGACATGACTTTTTTATTATCTGGCCTCAAATCAGGTAGGACTACCCGCTGAACTTAA	329	6175_250	Basidiomycota	Tremellomycetes	Solicoccozyma terricola	KY105455	329/329	100	118	0.0777484	0.346759	0.0785032	0.0354718	0.0739332	0.0793572	0.0155893	0.555393	0.0348871	0.00549571	0.0485496	0.0400203	0.0251783	0.0382775	0.00778331	0.0459559	0.0808407	0.0193774	0.0449088
AACGCACATTGCGCCCTCTGGTATTCCGGAGGGCATGCCTGTTCGAGCGTCATTACACCACTCAAGCCTCGCTTGGTGTTGGGCGCCGCGGTCAAACGCGCGCCCCAATATCACCGGCCGGTCACCCGATCTCCGAGCGCAGAAGCACAAAACTTTCGCTCGAGGGCAAGGGGAATCGCGCCGTTAAAACCTCCATCAAAGGTTGACCTCGGATCAGGTAGGGATACCCGCTGAACTTAA	240	6175_276	Ascomycota	Dothideomycetes	Phaeothecaceae sp. 6175_276	MH862184	214/241	89	115	0.0621987	0.240064	0.0523355	0.0354718	0.0211238	0.0510153	0.0181875	0.292312	0.0523307	0.0714443	0.060687	0.0516929	0.020982	0.076555	0.0155666	-	0.0808407	0.0235297	0.043767
AACGCACCTTGCGCCCATTGGTATTCCGATGGGCATGCCTGTTTGAGTGTCTTGAAATCATCAAGCCCGTTCGGTTTCACCGCCGAGCGGGATTGGACTTGGGGGCTTGCCGCTTCGCCGCGGCTCCCCTTAAATGAATCGGTTTCGGGTCTCTGTGGGAGTAACCCCTTGGGCGTTGTATAACCCTCGCCATCTGGGAACTCCTCGCGACGTCCGCGTCGTCGAAGGGCCTTGAAGGAACCTCGACCTGCTGTAGAGCGGCGGTCAACGTTAATTTGAAATCTGACCTCAAATCAGGTAGGACTACCCGCTGAACTTAA	320	6175_243	Basidiomycota	Agaricomycetes	Trechispora sp. 6175_243	OR164776	320/321	99	113	0.046649	0.0800213	0.0588774	0.0912131	0.0158428	0.0552666	0.0129911	0.116925	0.0155054	0.0219829	0.0121374	0.0183427	0.0293747	0.133971	0.0778331	0.229779	0.121261	0.0719733	0.0430058
AACGCACCTTGCACTCCTTGGTATTCCGAGGAGTATGCCTGTTTGAGTGTCATGAATACCTCAATCTAGTGTTTGGTTATGCCAGACACAAAGATTGGATGTGGGTGTTTGTCAGTGATGAACTGACTCACCTTAAAACAATGAGCTAGATAAGTCTATTGACTGGTTTCCCTAGGCGTGATAAGTATTTCGCTTAGGACATGAGTTGACTCCGGTCATCACATGGCCAGGACTCTGACATAGATCTGCTTTCTATCCCTATGGCTGCAAAGCTATAATCTTGACATCTGGCCTCAAATCAGGTAGGACTACCCGCTGAACTTAA	325	6175_278	Basidiomycota	Tremellomycetes	Filobasidium sp. 6175_278	MK050349	315/326	97	111	-	-	-	-	-	-	0.0831428	-	0.0581452	0.0714443	-	0.0625318	-	0.0382775	0.0856164	0.0459559	-	0.0498277	0.0422447
AACGCACATTGCGCCCTCTGGTATTCCGGAGGGCATGCCTGTTTGAGTGTCATTAACTTCTCACAAAACCTTTTGGTTTCTGTTGATGTTGGGAACTGCGACCCCTCGTGGGACGCTTTCCTCAAATGCATTGGTGCGGCCCGCCGCCCGGTAACACAACGTTCTAGGTTCGTCCAACTCGTTGCTCGCCGGTGCAATCTTGGTGCTGCACCTTAAGCCCGCCCTGTGCCTTGTGCACTTGGCTAACTTCATTTATTGACCTCAGATCAGGTAGGAATACGCGCTGAACTTAA	293	6175_219	Ascomycota	Taphrinomycetes	Taphrina betulina	MN540705	293/293	100	111	-	-	0.0130839	0.197628	0.0105619	0.060935	0.00779464	0.0876937	0.0174436	0.0494614	0.0121374	0.0208439	0.0251783	0.076555	0.041511	0.229779	0.485044	0.0595164	0.0422447
AACGCACCTTGCGCTCCTTGGTATTCCGAGGAGCATGCCTGTTTGAGTGTCATGAAATTCTCAACCCAACAAGTTCTTAACGGGACTTTGCTTGTGGCTTGGACTTGGAGGTTTGTCGGCTCATTAGCAGTCGGCTCCTCTCAAATGCATTAGCTTGGTTCCTTGCGGATCGGCTCACGGTGTGATAATTGTCTACGCCGCGACCGTTGAAGCGTTTTAATGGCCAGCTTCTAATCGTCTCTTGCGAGACAGCATTCATCGAACTCTGACCTCAAATCAGGTAGGACTACCCGCTGAACTTAA	303	6175_231	Basidiomycota	Agaricomycetes	Polyporus corylinus	MK116405	300/303	99	110	0.0777484	1.14697	0.0130839	0.025337	0.0211238	0.090694	0.0181875	0.292312	0.00581452	0.0109914	0.0121374	0.0191764	0.00419639	0.172249	0.0129722	0.183824	0.161681	0.0318344	0.0418641
AACGCATCTTGCGCCCCTTGGTATTCCGAGGGGCACACCCGTTTGAGTGTCGTGAAATTCTCAAACCTTCTTGGTTTCTCGATCAAGATGGCTTTGGACTTTGGAGGCATTTTGCTGGCTTTGCGAAAAGCCAGCTCCTCTTAAATACATTAGTGGGGTCCCCTTTGCCGATCCCCAGGCGTGATAAGATGTTTCTACGTCTCGGGATTTGCTCTGTTCCTTGGGAACCCGCTTATAACCGTCTCATGGGAGACATCGTTCGAGCATGCTCGACCCACGAACCTTGACCTCAAATCGGGTGAGACTACCCGCTGAACTTAA	321	6175_297	Basidiomycota	Agaricomycetes	Russula adusta	MG687346	321/321	100	110	0.0544239	0.266738	0.098129	0.0101348	0.163709	0.092111	0.00779464	0.263081	0.0135672	0.0164871	0.0970992	0.0250127	-	0.133971	0.0155666	0.0919118	-	0.0207615	0.0418641
AACGCACCTTGCGCTCCTTGGTATTCCGAGGAGCATGCCTGTTTGAGTGTCATTAATATATCAACCTTTGCTCTTGTAGTGAGTGGTTTGGATGTGGGGGCTTGCTGGTCTCTTAAAAAAAGGGTTCAGCTCTCCTGAAATGCATTAGCAGAACAAACCTGTTCATTGGTGTGATAACTATCTGCGCCATTGAATGTGAGGGGCAGTTCAGCTTTCTAACAGTCCTTGGACAATTCATCATTAATGTGACCTCAAATCAGGTAGGACTACCCGCTGAACTTAA	283	6175_282	Basidiomycota	Agaricomycetes	Cortinarius psammocola	MG136821	282/283	99	107	0.0777484	0.0266738	0.0196258	0.0152022	0.0475285	0.0368444	0.0129911	0.175387	0.0348871	0.0494614	0.0728244	0.0366853	0.0251783	0.574163	-	0.0459559	-	0.0512118	0.0407223
AACGCACATTGCGCCCTGTGGTATTCCGCAGGGCATGCCTGTTCGAGCGTCATTTAACCACTCACGCCTAGCGTGGTATTGGGGCACGCGGTCTCCGCGGCCCTCAAAATGAGTGGCGGCGCCGGTGGGCTCTAAGCGTAGTACATACTCCCGCTATAGAGTTCCCCCGGTGGCTCGCCAGAACCCCCAATTTTTACAGGTTGACCTCGGATCAGGTAGGGATACCCGCTGAACTTAA	238	6175_270	Ascomycota	Leotiomycetes	Phialocephala fortinii	NR_103577	238/239	99	107	0.046649	0.21339	0.0327097	0.0152022	0.0369666	0.0410957	0.0311785	0.175387	0.0232581	0.0329743	0.0485496	0.0333503	0.0923206	0.114833	0.0155666	0.0459559	0.121261	0.0525959	0.0407223
AACGCATATTGCGCCCACTAGTATTCTGGTGGGCATGCCTATTCGAGCGTCATTTCAACCCTTAAGCCCTGTTGCTTAGTGTTAGGAGCCTACTACCTTACGGCGTAGCTCCCTAAAGGCAGTGGCGGTGTTAGGTACACTCGTAGCGTAGTAATTCTTTTTCTCGCTCCTGCTGTGTACCTAGGGCCTGCCGTAAAACCCCTATACTTCTAGTGGTTGACCTCGGATTAGGTAGGAATACCCGCTGAACTTAA	254	6175_220	Ascomycota	Sordariomycetes	Hypoxylon rubiginosum	OQ831968	254/254	100	105	0.171046	0.21339	0.0392516	0.0405392	0.0264047	0.0694376	0.0129911	0.204619	0.0135672	0.03847	0.0121374	0.0225114	0.0167856	0.191388	0.0129722	0.137868	0.282943	0.040139	0.0399612
AACGCACCTTGCGCCCCTTGGCTATTCCGAGGGGCATGCCTGTTTGAGTATCATGAACACCTCAACTCTCATGGTTTGCCATGATGAGCTTGGACTCTGGGGGTTTTGCTGGCCTGTGGTCGGCTCCCCTCAAATGAATCAGCCTCCCAGTGTTTGGTGGCATCACGGGTGTGATAAATATCTACGCTCATGGTCGTCTGCCAGGTAACCTTTGGTGACAAAGGTTTGCTGGAGCTCATAGATGTCTCTTCTCAGTGAGGACAGCTTTTTGAACGTTCGATCTCAAATCAGGTAGGACTACCCGCTGAACTTAA	314	6175_385	Basidiomycota	Agaricomycetes	Tomentella sublilacina	MN947358	314/314	100	104	-	-	-	-	-	-	0.00259821	-	-	-	-	0.000833757	0.432228	-	-	-	-	0.142563	0.0395806
AACGCACATTGCGCCCCTCGGTATTCCGGGGGGCATGCTTGTTCGAGCGTCATTACACCCCTCCAGCCTCGCTGGGTCTTGGGCGTCCGCGGTCCGCCGCGCGCCTCAATGTCGCCGGCCGGTGCGCCTGTCCCCGAGCGTCGTGACCATTCGGTTCGCTCGTGAGGGTCAGGGGCGTCGCGCCGTGAAACCTCTCCATTCAGGTTGACCTCGGATCAAGTAGGGATACCCGCTGAACTTAA	242	6175_179	Ascomycota	Dothideomycetes	Microcyclospora sp. 6175_179	NR_160242	240/242	99	102	0.0155497	0.0266738	0.00654193	0.0405392	0.0369666	0.0269248	0.049366	-	0.0193817	0.0274786	-	0.0283477	0.075535	-	0.0752387	0.0919118	-	0.067821	0.0388194
AACGCACATTGCGCCCCTTGGTATTCCATGGGGCATGCCTGTTCGAGCGTCATTTGTACCTTCAAGCACTGCTTGGTGTTGGGTGTTTGTCCCCGTTTTACATGTGGGACTCGCCTTAAAGTGATTGGCAGCCGGCGTATAAGCCTTGGAGCGCAGCACATTTTGCGTCCCTCGGCCTGAACGTTGGCGTCCAGTAAGCCTATACATTTGCTCTTGACCTCGGATCAGGTAGGGATACCCGCTGAACTTAA	251	6175_375	Ascomycota	Dothideomycetes	Parafenestella sp. 6175_375	NR_165545	249/251	99	102	0.00777484	-	-	-	-	0.00141709	0.17408	-	0.0639597	0.00549571	-	0.0842095	-	-	-	-	-	-	0.0388194
AACGCACATTGCGCCCTCTGGTATTCCGGGGGGCATGCCTGTTCGAGCGTCATTACAACCCTCAAGCTCTGCTTGGTATTGGGCTTCACCATCTGGTGTGCCTTAAAATCAGTGGCGGTGCCAACTTGGCTTCAAGTGTAGTAATTCTTCTCACTTCGGAGTCTTTTGGTCACTTGCCAATAACCCCTAATTTTTAAATGTTGACCTCGGATCAGGTAGGGATACCCGCTGAACTTAA	238	6175_342	Ascomycota	Leotiomycetes	Thelebolaceae sp. 6175_342	NR_164248	217/239	91	102	-	-	-	-	-	-	0.0155893	-	0.168621	0.0219829	-	0.0808744	0.00419639	-	0.0103778	-	-	0.00692051	0.0388194
AACGCACCTTGCGCTCTCTGGTATTCCGGAGAGCATGCCTGTTTGAGTGTCATGAACTCTTCAACCTTCTAATTCCTTGTTTGAATTACGAAGTGTTTGGATTTTGAATGTTGCTGGTCTTTCCAGACGTTAGCTCATTCGTAATAAATTAGCAACTCAATTTCGTATATTCGGATTGACTCGGCGTAATAGACTTATTCGCTGAGGACATTACCTTGTAATGGCCGAATTTCGAGGTAGTAGCTTCTAATACCTGAGAAGTCAAAATTTTAAGATTAGACCTCAAATCAGGCAGGATTACCCGCTGAACTTAA	314	6175_265	Basidiomycota	Microbotryomycetes	Colacogloeaceae sp. 6175_265	KY102571	286/319	90	98	-	-	-	-	-	-	0.0207857	-	0.0775269	0.0329743	0.230611	0.0608643	0.0167856	-	0.0544832	-	-	0.0346026	0.0372971
AACGCACATTGCGCCCCTTGGTATTCCATGGGGCATGCCTGTTCGAGCGTCATTTGTACCTTCAAGCTCTGCTTGGTGTTGGGTGTTTGTCCTTGCTCTAGTGGCGGGACTCGCCTTAAAGTAATTGGCAGCCAGTGTTTTGGTTTTGAAGCGCAGCACAAGTCGCGATTCAAGTCTATACGCTAGTTTCCACAAGTCTTTTATCACTTTTGACCTCGGATCAGGTAGGGATACCCGCTGAACTTAA	247	6175_366	Ascomycota	Dothideomycetes	Paraphoma radicina	MK764998	247/247	100	97	0.00777484	0.453454	0.0850451	0.0354718	0.0158428	0.0581008	0.00779464	0.175387	0.0213199	0.0439657	0.0242748	0.0250127	0.00419639	0.133971	0.0389166	0.0459559	0.0808407	0.0359867	0.0369165
AACGCACATTGCGCCCATTAGTATTCTAGTGGGCATGCCTGTTCGAGCGTCATTTCAACCCTTAAGCCTAGCTTAGTATTGGGAGCCTACTGTATTGTAGCTCCCCAAATCCAACGGCGGATCTGTGGTATCCTCTGAGCGTAGTAATTTTTATCTCGCTTTTGTTAGGTGCTGCAGCTCTCAGCCGCTAAACCCCCCAATTTTTAATGGTTGACCTCGGATCAGGTAGGAATACCCGCTGAACTTAA	248	6175_268	Ascomycota	Sordariomycetes	Sporocadus lichenicola	MH859789	247/249	99	97	-	-	0.00654193	0.0050674	-	0.00283419	0.0519642	-	0.00969086	0.0274786	-	0.0250127	0.0545531	0.0191388	0.121939	0.0919118	0.0808407	0.0899666	0.0369165
AACGCACCTTGCGCTTATCGGTGTTCCGATGAGCATGCCTGTTTGAGCGTCATTAAATTCTCAACCCCTCTCGATTTGCTTCGAGAGGGAGCTTGGATCGTGGAGGCTGCCGGAGACCTGTTTTTCAGGACTCGGGCTCCTCTGAAATGTATTGGCTTGCGGTCGACTTTCGACTGTGCATGACAAGGCCTTTGGCGTGATAATGATCGCCGCTCGCCGAAGTGCACGAACGAATGGTCTCGTGCCTCTAATCAGTCGACGCCTTTTCGAAGGCGTCTTCCTTATTGACGTTTGACCTCAAATCAGGTAGGACTACCCGCTGAACTTAA	329	6175_306	Basidiomycota	Agaricomycetes	Suillus variegatus	MG597425	329/329	100	96	-	1.0136	0.0196258	-	-	0.0581008	0.0233839	0.555393	-	0.0274786	0.0728244	0.0325165	0.00839278	0.0574163	0.0129722	0.0459559	0.202102	0.0221456	0.0365359
AACGCACATTGCGCCCTTTGGTATTCCGAAGGGCATGCCTATTCGAGCGTCATTATCAACCCTCAAGCTCGGCTTGTTATTGGGTCCCTTATCGTTAAAGATAGGCCCGAAAGATAATGGCGGCGTCGTGAACGACCCCAGGTGCAGCGAGCTTATAGCATACACTGAGGTGGTCTTTGCGTCCCGGTCCTTTTTTAGTTATAAACTATAATTCTAAGGTTGACCTCGGATTAGGTAGGAATACCCGCTGAACTTAA	257	6175_279	Ascomycota	Eurotiomycetes	Phaeomoniellales sp. 6175_279	NR_160218	245/263	93	95	-	0.106695	0.0457935	0.0101348	0.0633714	0.0354273	0.0415714	0.4677	0.0232581	0.03847	0.0242748	0.0441891	0.0167856	-	0.0155666	0.229779	0.0808407	0.0235297	0.0361554
AACGCACATTGCGCCCGCTAGTACTCTAGCGGGCATGCCTGTTCGAGCGTCATTTCAACCCTCAAGCCCTGCTTGGTGTTGGGGTCCTACGGCTGCCGTAGGCCCTGAAAGACAGTGGCGGGCTCGCTATAACTCCGAGCGTAGTAGTAAAATATCTCGCTAGGGAGGTGTCGCGGGTTCCGGCCGTGAAAGCCCCATCTTTTACACAAGGTTGACCTCGGATCAGGTAGGAATACCCGCTGAACTTAA	249	6175_344	Ascomycota	Sordariomycetes	Coniochaeta cipronana	NR_157478	246/249	99	94	0.155497	0.186716	0.0261677	0.0354718	0.0158428	0.0581008	0.0155893	0.0876937	0.0193817	0.0219829	0.0364122	0.0216777	0.0503567	0.076555	0.0155666	0.0459559	0.161681	0.0373708	0.0357748
AACGCACATTGCGCCCATTAGTATTCTAGTGGGCATGCCTGTTCGAGCGTCATTTCAACCCTTAAGCCTAGCTTAGTGTTGGGAGACTGCCTAATACGCAGCTCCTCAAAACCAGTGGCGGAGTCGGTTCGTGCTCTGAGCGTAGTAATTTTTTATCTCGCTTCTGCAAGCCGGACTGGCAACAGCCATAAACCGCACCCTTCGGGGGCACTTTTTAATGGTTGACCTCGGATCAGGTAGGAATACCCGCTGAACTTAA	259	6175_300	Ascomycota	Sordariomycetes	Microdochium nivale	MN428646	259/259	100	93	0.0699736	-	-	0.025337	0.0158428	0.0240906	0.0415714	-	0.0232581	0.241811	-	0.0600305	0.0167856	-	-	-	-	0.00553641	0.0353942
AACGCACATTGCGCCCTCTGGTATTCCGGAGGGCATGCCTGTTCGAGCGTCATGTAAAGAAAAATCAAGCACTTTGCTTGGCCTTGGGCCCCTCGCCCCCGTCACAGGGGGCGGGCCCTAAATGCGTCGGCGGTGGTCGAAGGCCTCGAGCGTAGTAGATTATTCCGTCTACGAGCGCCGGCGACCGCCCGCTTCCAGACAACCAAATTTTTACCTAGACATTGACCTCGGATCAGGTAGGGATACCCGCTGAACTTAA	259	6175_327	Ascomycota	Unidentified	Unidentified sp. 6175_327	KM216362	215/241	89	93	0.0310994	0.160043	0.0719613	0.0405392	-	0.0410957	0.0337768	0.116925	0.0329489	0.0549571	0.0121374	0.0375191	0.0125892	0.076555	0.0103778	0.137868	0.202102	0.0262979	0.0353942
AACGCACATTGCGCCCTCTGGTATTCCGGAGGGCATGCCTGTTCGAGCGTCATTATCACCCCTCAAGCCCGGCTTGCTGTTGGCAGCCCGGCGCGGGATCACCCCCGCGCCCTGCCCAAAGATAATGACGGCGTCTGTGAGGACTCCTGTACACTGAGCTTTCGGGCACGTACTAGAGAAGACTCGGGCGCCGGTCGACGTCCTTTCGGGGACACTTTTTACCAAGGTTGACCTCGGATCAGGTAGGGATACCCGCTGAACTTAA	265	6175_174	Ascomycota	Eurotiomycetes	Cyphellophoraceae sp.6175_174	MT595161	245/274	89	91	0.0155497	-	-	0.0912131	0.184833	0.0779401	0.00519642	-	0.00193817	-	-	0.00250127	0.0377675	-	0.0544832	0.137868	-	0.0456754	0.034633
AACGCACATTGCGCCCCTTGGTATTCCATGGGGCATGCCTGTTCGAGCGTCATTTGTACTCTCAAGCCTTGCTTGGTGTTGGGTGTTTGTCTTTGCTCTGCCTAGACTCGCCTTAAATATATTGGCAGCCGGTATTTTGGTTTGAAGCGCAGCACATTTGCTTTTCAAATCTTTATTATTGGTACCCATAAGCATTTTAACACTTTTGACCTCGGATCAGGTAGGGATACCCGCTGAACTTAA	243	6175_260	Ascomycota	Dothideomycetes	Pleosporales sp. 6175_260	MG917003	243/243	100	91	0.0233245	-	-	0.0709435	0.232362	0.0864427	0.0649553	0.0292312	0.00193817	0.00549571	-	0.0233452	-	-	-	-	0.0808407	0.0027682	0.034633
AACGCACCTTGCGCCCTCTGGTATTCCGGAGGGCATGCCTGTCTGAGTGTCATGTAGACTCAATCCTCCGGGTTTCCGGCCGATTGGATTTGGGCGTCTGCCTTCTTGGCTCGCCTTAAATGCCTTAGTGGCCTGCTGTGGTCCCATCTGACGTAATAAGTTTCGTCGGTTAGGGGTCCCTGTGGACTGCTCACAACCGCCTTTGGGCAACTTCATTGACTCTGACCTCAGATCAGGTAGGACTACCCGCTGAACTTAA	259	6175_419	Basidiomycota	Tremellomycetes	Tremellales sp. 6175_419	MN128359	218/264	83	90	-	-	-	-	-	-	0.111723	-	0.0833414	0.0219829	-	0.0750381	-	-	-	-	-	-	0.0342524
AACGCACATTGCGCCCTTTGGTATTCCGAAGGGCATGCCTATTCGAGCGTCATTATCAACCCTCAAGCCCGGCTTGTTATTGGGTCCCTTATCGTTAAAGATAGGCCCGAAAGATAATGGCGGCGTCATGAATGACCCCAGGTGCAGCGAGCTTATAGCATACACTGAGGTGGTCTTTGTGGCCCGGCCCCTTTTCGTTAAAGCAATTTAACTAAACTCAAAGGTTGACCTCGGATTAGGTAGGAATACCCGCTGAACTTAA	262	6175_289	Ascomycota	Eurotiomycetes	Heterophaeomoniella pinifoliorum	NR_160218	262/262	100	89	0.0310994	0.0800213	0.0654193	0.0202696	0.0264047	0.0368444	0.0285803	0.146156	0.0174436	0.07694	0.0242748	0.034184	0.0125892	0.133971	0.0181611	0.137868	0.0808407	0.0304502	0.0338719
AACGCACATTGCGCCCTGTGGTATTCCGCAGGGCATGCCTGTTCGAGCGTCAGTACAACACTCAAGCCTAGCTTGGTATTGAGCCACGTCCGCAAGGGCCGGCTTTAAAATCAGTGGCGGCGCCATCTGGCTCTCAGCGTAGTAATACTCCTCGCTGTTGGGTCCTGGTGGATGCTGGCCAGCAACCCCCAACTTTCTAAGTTTGACCTCGGATCAGGTAGGGATACCCGCTGAACTTAA	240	6175_316	Ascomycota	Leotiomycetes	Infundichalara sp. 6175_316	NR_154074	236/240	98	89	0.0233245	0.240064	0.0523355	0.0304044	0.0369666	0.0467641	0.0103928	0.204619	0.0271344	0.03847	-	0.0266802	0.020982	0.076555	0.0285388	0.0459559	0.121261	0.0332185	0.0338719
AACGCACATTGCGCTCCCTGGTATTCCGGGGAGCATGCCTGTTCGAGCGTCATTATCAACCATCAAGCCCTGCTTGGCATTGGGTGCCGTCCCTGCTGTGGACGCGCCCTAAAGTAATCGGCGGTGGTGTTGAACCTCAAGCGTAGTAAATCTCCAGCTTTCTAGGTGAGACGCCGCTCGGCCTCGAGAACCCATCACCTCAAGGTTGACCTCGGATCAGGTAGGGATACCCGCTGAACTTAA	243	6175_329	Ascomycota	Unidentified	Unidentified sp. 6175_329	MW991423	212/242	88	89	0.0155497	0.160043	0.0261677	0.0608088	-	0.0340102	0.0181875	0.292312	0.0426398	0.0274786	0.0242748	0.0383528	0.020982	0.0956938	0.0129722	-	0.161681	0.0262979	0.0338719
AACGCACATTGCGCCCCTCGGTATTCCGGGGGGCATGCCTGTTCGAGCGTCATTACACCCCTCCAGCCTCGCTGGGTCTTGGGCGTCGCGGATCTCCCGCGCGCCTCAATGTCGTCGGCCGGTACGTCTGTCTCCGAGCGTGGTGACTTTTCAGTTCGCTCGCGGAGGACAGAGGCATCGAGCCGTGAAACCCCCCATTTCAGGTTGACCTCGGATCAGGTAGGGATACCCGCTGAACTTAA	242	6175_448	Ascomycota	Dothideomycetes	Capnodiales sp. 6175_448	MN065467	217/242	90	88	-	-	-	-	-	-	0.0675535	-	0.11629	0.0109914	-	0.0733706	-	-	-	-	-	-	0.0334913
AACGCACCTTGCGCTCCTTGGCTATTCCGAGGAGCATGCCTGTTTGAGTGTCATGTTAATATCAACTCTGATGGTTTTTGTTAACCATTGGATGTTGGACTTGGAGGTTCGTGCTGGCTGCAAAGTCGGCTCCTCTTGAATGCATTAGCTTGGACCTGTGCGCGTTTGCTAGCGGTGTAATACATTTTATTCACCACGGGCCGTGTCACTATTAGGGTCTGCTTCTAATCGTCCTTACCGGACAATATAAATTTTATGACTCTGACCTCAAATCAGGTAGGACTACCCGCTGAACTTAA	299	6175_408	Basidiomycota	Agaricomycetes	Pallidohirschioporus biformis	OR732010	298/299	99	88	-	-	-	-	0.00528095	0.00141709	0.197464	0.0292312	0.00387634	0.0439657	-	0.0725369	-	-	-	-	-	-	0.0334913
AACGCACATTGCGCTCCCTGGTATTCCGGGGAGCATGCCTGTTCGAGCGTCATTACACCACTCAAGCACTGCTTGGTATTAGGCCATCGTCCCCCGCAAGGTGGGCGTGCCTCAAACACCTCGGCGGAGCCTCACCGGCTTTGGGCGTAGTAGAATTTCTCAACGTCTTATAAGTACCGGTCTGACTCTTTTGCCGCTAAACACCAAACTTTTAAAGGTTGACCTCGGATCAGGTAGGGATACCCGCTGAACTTAA	256	6175_320	Ascomycota	Dothideomycetes	Perusta inaequalis	NR_144958	223/224	99	87	0.0388742	0.160043	0.0261677	0.0405392	0.0422476	0.0439299	0.0103928	0.116925	0.0232581	0.07694	0.0728244	0.0333503	0.020982	0.0382775	0.0103778	0.0459559	0.161681	0.0221456	0.0331107
AACGCACCTTGCGCTCCTTGGTATTCCGAGGAGCATGCCTGTTTGAGTGTCTTGAAATCATCAAACCCCTCTGGTTTCTGCTGGAGCGGGTTTGGACTTGGGGGTTTTGCTGCCTCTGGCGGCTCCCCTTAAATGAATCGGTCGGGCTTTCGTGTGGCTTGTCCCTTGGCGTTGTATCAACCTCGTCGCTGGATGGCTCGCGAGCTTAGCGCCCCTCCAAGACCAGCCTCTGGAGTGGCGGTCAACTTCAATTTGTGATCTGACCTCAAATCAGGTAGGACTACCCGCTGAACTTAA	297	6175_323	Basidiomycota	Agaricomycetes	Trechisporales sp. 6175_323	OK430966	295/295	100	87	0.0621987	0.160043	0.0130839	0.050674	0.0158428	0.0410957	0.00779464	0.116925	0.0348871	0.0604528	-	0.0300153	0.0125892	0.114833	0.0181611	0.0919118	0.161681	0.0304502	0.0331107
AACGCACATTGCACTCCTTGGTATTCCGAGGAGTATGCCTGTTTCAGTATCATGAGCACTCTCACATCTAACCTTTGGGTTATGATGTGGAATTGGGATGCGCCGATTTTTACTAGTCGGCACTCCTAAAATGTAGCTCTTGGCTGTTTCCTACTACAGCAGTTTGGCCTAATAGTTTTGACTTTTGTCAAATCTTTGGCTACATTTGCTTCTGGAAATCAGTCTTGATAATACAGAAAACTCATTCAAACTTTGATCTGAAATCAGGTAGGGCTACCCGCTGAACTTAA	290	6175_374	Mucoromycota	Umbelopsidomycetes	Umbelopsis isabellina	MT453287	288/291	99	86	-	-	0.00654193	-	0.00528095	0.00283419	-	-	0.162806	-	-	0.0700356	-	-	-	-	-	-	0.0327301
AACGCACCTTGCGCTCCTTGGTATTCCGAGGAGCATGCTTGTTTGAGTGTCATTAAATTCTCAACCCTTTCAAAGTTTTATTCAACTTTGAAGTAGGGCTTGGATTTGGGTGTTGCAGGCTTTTCAATAGTCGGCTCTCCTTAAAAGTATTAGCGGAACTTTTTGTAAGCCGTCTACATAGTGTGATAATTATCTACGCTATCGATGTTGCTTACGCTAATATAATAAAGTTCAGCTTTCTAATAGTCCATCTATTTGGACAATATCAATATTCGTATTGATGACCATTTGACCTCAAATCAAGTAGGACTACCCGCTGAACTTAA	326	6175_437	Basidiomycota	Agaricomycetes	Cystoderma amianthinum	MK192933	326/326	100	83	-	-	-	-	-	-	-	-	-	-	1.0074	0.0692018	-	-	-	-	-	-	0.0315884
AACGCACCTTGCGCTCCCTGGTATTCCGGGGAGCATGCCTGTTTGAGTGTCATGAACTCTTCAACTCCCCAATTTCTTGTAGATTGTGTGGAAGTTTGGATTTTGAATGTTGCTGGCCCTTGTTGGCGTAGCTCGTTCGTAATACATTAGCATCTTTAATTCGAACTCGGATTGACTCAGTGTAATAGACTATTCGCTGAGGACACTTTGTAGCAATACTTGGTGGCCGTGATCAATACAAGAGAAGCTTCTAATCCCTCTAGTCATCTTTGATTTAGACCTCAAATCAGGTAGGATTACCCGCTGAACTTAA	313	6175_336	Basidiomycota	Microbotryomycetes	Oberwinklerozyma silvestris	NR_163533	312/316	99	83	-	-	0.00654193	0.0101348	-	0.00425128	0.0103928	-	0.147301	-	-	0.0667006	-	-	-	-	-	-	0.0315884
AACGCACATTGCGCCTATTAGTATTCTAGTAGGCATGCCTGTTCGAGCGTCATTTCAACCCTCAAGCTCTGCTTGGTGTTGGGGCGTCTGCAGCTCCGGCTGCAGGCCCTGAAATCTAGTGGCGGGCTCGCTACAACTCCGAGCGTAGTAATATCTCTCGCTTTGGAAGTGTAGCGGGTTTCCGGCCGTTAAACCCCCAAAATTCTGAATGTTGACCTCGGATCAGGTAGGAATACCCGCTGAACTTAA	249	6175_425	Ascomycota	Sordariomycetes	Thyridium vestitum	MH863721	248/249	99	83	-	-	-	-	-	-	0.0207857	-	0.139548	0.0164871	-	0.0692018	-	-	-	-	-	-	0.0315884
AACGCACCTTGCGCTCCTTGGTATTCCGAGGAGCATGCCTGTTTGAGTCTCATGGAATTCTCAACCTTCGGCTTCATTGACGAAGGCTTGGACTTGGAGGTCGTGCCGGCTCTCGTAGTCGGCTCCTCTGAAATGCATTAGTGCGAACGTTACCGACCGCTTCAGCGTGATAATTATCTGCGTTGCTGTGGAGGGTATTCTAGTGTTCACGCTTCTAACCGTCTTCGGACAAATTTCTGAACTCTGAGCTCAAATCAGGTAGGACTACCCGCTGAACTTAA	281	6175_92	Basidiomycota	Agaricomycetes	Bjerkandera adusta	MK322268	281/281	100	82	0.00777484	0.160043	0.0196258	0.0202696	0.0844951	0.0425128	0.0155893	0.146156	0.0290726	0.03847	0.121374	0.0358516	0.00839278	-	0.00518888	0.183824	0.0404204	0.0124569	0.0312078
AACGCACCTTGCGCTCTCGGGTTATTCCTGGGAGCATGTTCGTTGGAGTGTCGCGTACCTCTCAACCCCGTCCCTGCAAAGGGTCTGTAAGGGTTTGGATCTTGGCGCCTTTGCCCGATTTACGTCGGGCTGCGCTGAATTACAACAAGCTGTACCTTTGTACTGGCGGTTTGACCCGTTGTCATAAGCTCACACTTTCAATGGGGACGCCTGGTCGGGATGGGCTTACCACAAATCTCAATCTAATACACTTTGACCTCCAATCGAGCAGGACTACCCCCTGAACTTAA	290	6175_281	Basidiomycota	Agaricostilbomycetes	Chionosphaeraceae sp. 6175_281	OQ448370	289/290	99	82	0.00777484	-	0.0130839	-	0.00528095	0.00566837	0.0129911	0.0292312	0.0503925	0.00549571	-	0.027514	0.0125892	-	0.108966	-	-	0.0622846	0.0312078
AACGCATATTGCGCTCTTTGGTATTCCGAAGAGCATGCTTGTTTGAGTATCAGTAAACACCTCAAAGCCTTTTTTCTTTTTTGAAGAAAGGCTTTGGACTTGAGCAATCCCAACACCAATCTTTTAAAGAGAGGGGGCGGGTTGCTTGAAATGCAGGTGCAGCTGGACATTCTCCTGAGCTAAAAGCATATTCATTTAGTCCCGTCAAACGGATTATTACTTTTGCTGCAGCTAATATAAAGGGAGTTTGACCATTTTGGCTGACTGATGCAGGATTTTCACAAGAGTCTTCAAAACCTCTTGTTAAACTCGATCTCAAATCAAGTAAGACTACCCGCTGAACTTAA	347	6175_332	Mucoromycota	Mortierellomycetes	Linnemannia hyalina	MT003094	347/347	100	82	0.046649	0.240064	0.0196258	-	0.0158428	0.029759	-	0.116925	0.00969086	0.00549571	0.0364122	0.0108388	0.0839278	0.0382775	0.041511	0.0459559	0.363783	0.0664369	0.0312078
AACGCACCTTGCGCTCCTGGGTATTCCTAGGAGCATGCCTGTTTGAGTGTTATGAAACCTTCAACTCTGCTTGCTTTCTCACGAGAGTATGGCGGACGTTGGATTTGGGCTTGCCATGCAACATGGCTCGCCTTAAATACGTGAGCTGAGGCCGCCTGTCAGGCTGGTTCGACTCGACATGATAAGTATCTTTGTCGGGGCTTGAGAACTGGTTGCTGCACATGGGGAGTCTTGCTGCTAACCTAGCTGGCCACCTTGGTGGTCACTACTACTTTACGCTCTAGCCTCAAATCAGGTAGGATTACCCGCTGAACTTAA	318	6175_256	Basidiomycota	Exobasidiomycetes	Unidentified sp. 6175_256	MK415411	265/331	80	82	0.00777484	-	0.0785032	0.050674	0.153147	0.0736888	-	-	-	-	0.0121374	0.000833757	0.121695	-	-	-	-	0.040139	0.0312078
AACGCACCTTGCGCTCCTTGGTATTCCGAGGAGCATGCCTGTTTGAGTGTCGTGAAATTATCAACTCCCTTTCTTTGTTGAAAGGTGAGCTTGGACTTGGGGACTTGCTGGTTTTCAATCAGCTTCCCTTGAATGCATTAGCTGGACTTTGATTTGCAGCATATATGCGGTGTGATAATGTCGTCACTGTGTAGCTCAAGTCGTTTGGCTTCTAATCGTCCTTTCACGAGGACATTCTGATCAATTAGACCTCAAATCAGGTAGGACTACCCGCTGAACTTAA	283	6175_387	Basidiomycota	Agaricomycetes	Xylodon paradoxus	MH880219	283/283	100	82	-	-	-	0.0354718	0.359104	0.106282	0.0155893	-	-	-	0.0121374	0.0058363	-	-	-	-	-	-	0.0312078
AACGCATATTGCGCTCTTTGGTATTCCGAAGAGCATGCTTGTTTGAGTATCAGTAAACACCTCAAAGCTTTTGGATTTTTTTTTGAAAGTTTTGGACTTGAGCAATCCCAACACCAATCTTTTTCAGATCGGTGGCGGGTTGCTTGAAATGCAGGTGCAGCTGGACATTCTCCTGAGCTAAAAGCATATTCATTTAGTCCCGTCAAACGGATTATTACTTTTGCTGCAGCTAACATAAAGGGAGTTTGACCGTATTGGCTGACTGATGCAGGATTTCACAAGGGTCGGCAACGATTCTTGTTAAACTCGATCTCAAATCAAGTAAGACTACCCGCTGAACTTAA	344	6175_345	Mucoromycota	Mortierellomycetes	Linnemannia elongata	MT365952	344/344	100	81	-	0.613497	0.111213	0.0050674	0.00528095	0.0595179	-	0.380006	0.00387634	0.0549571	0.0970992	0.027514	0.00419639	0.0191388	0.00778331	-	0.0404204	0.00830461	0.0308272
AACGCACATTGCGCCCTCTGGTATTCCGGAGGGCATGCCTGTTCGAGCGTCATTTCAACCCTCAAGCCTGGCTTGGTGATGGGGCACTGCTTCCGCGAGGGAGCAGGCCCTGAAATCTAGTGGCGAGCTCGCCAGGACCCCGAGCGCAGTAGTTAAACCCTCGCTCTGGAAGGCCCTGGCGGTGCCCTGCCGTTAAACCCCCAACTTCTGAAAATTTGACCTCGGATCAGGTAGGAATACCCGCTGAACTTAA	253	6175_307	Ascomycota	Sordariomycetes	Diaporthe phaseolorum	OR769640	253/253	100	80	0.0155497	-	-	-	-	0.00283419	0.0519642	0.204619	0.0329489	0.0274786	-	0.0408541	0.020982	-	0.0570776	0.0919118	-	0.040139	0.0304466
AACGCACATTGCGCCCCTTGGTATTCCGGGGGGCATGCCTGTTCGAGCGTCATTACACCAATCAAGCACCGCTTGGTATTAGGTCTCTTCGCCTCCCCTGCCCTCACCGGCGGGAGGCGGGCCTCAAACACTTCGGCGGGGCCTCTTGGGCTTTGGGCGTAGCAGAATTTATCTAAAACGTCCTTGGGTCTCTCGAGTCTCCTGCCGCTTGAAACCGAATCGGAACACCCCGTGCGAGCGGGAATTCCCCTTCACTTTTTCAAAGGTTGACCTCGGATCAGGTAGGAATACCCGCTGAACTTAA	304	6175_178	Ascomycota	Dothideomycetes	Unidentified sp. 6175_178	MH865934	159/186	85	79	0.0233245	0.0533476	-	0.0658762	-	0.0255077	0.00259821	0.23385	0.011629	0.0439657	0.0121374	0.0200102	0.0167856	0.0191388	0.041511	0.183824	0.485044	0.0512118	0.030066
AACGCACCTTGCGCTCCTTGGTATTCCTCGGAGCATGCCTGTTTGAGTATCATGAAATTCTCAAAATAAATCTTTTGTTAATTCAATTGGTTTCATTTTGGACTTGGAGGTCTGCAGATTCACGTCTGCTCCTCTTAAATTCATTAGCTGGATCCCTGTGAACTCGGTTCCACTCGGCGTGATAAGTATCACTCGCTGAGGACACTGTAAAAGGTGGCCGGGGTTGCTGTAGAACCGCTTCTAATAGTCTATTGAATTAGACAATTTATTTATGATCTGATCTCAAATCAGGTAGGACTACCCGCTGAACTTAA	314	6175_193	Basidiomycota	Agaricomycetes	Ceratobasidium sp. 6175_193	DQ278937	314/314	100	78	-	-	-	0.11655	0.269328	0.104865	0.0103928	-	-	-	-	0.00333503	-	-	-	-	-	-	0.0296854
AACGCACCTTGCGCTCCTTGGTATTCCGAGGAGCATGCCTGTTTGAGTGTCATTAAATTCTCAACCTCATCAGTTTTGTTATGAAGCTGTGTGAGGCTTGGAAGTGGGGGTTTGTGCAGGCTGCCTCAGTGCGGTCTGCTCCCCTGAAATGTATTAGCGAGTTCCAACTGGGCTCCGTCTATTGGTGTGATAATTATCTACGCCGTGGATTGGGCTTAGACTTGCTTCTAACCGTCCGCAAGGACAATCTTTTGACAATTTGACCTCAAATCAGGTAGGACTACCCGCTGAACTTAA	297	6175_418	Basidiomycota	Agaricomycetes	Psathyrella psammophila	MN906033	297/297	100	78	-	-	-	-	-	-	-	-	-	0.0109914	0.922442	0.0650331	-	-	-	-	-	-	0.0296854
AACGCACCTTGCGCTCCTTGGTATTCCGAGGAGCATGCCTGTTTGAGTGTCATTAAATTCTCAACTTCGAAGCCTTGTTGTAATGACTCGGTCTTTGGGGCTTGGACTTGGAGTGTGCGGGTTCCTCTTTTGAGACCGGCTCCTCTTGAAATGCATTAGCTGGAACCTCTTCGTGGACCGGCCATCGGTGTGATAATTATCTACGTCGTTGGTGTTCGTGTTTGCGCTTTGTTAATGGGGTTCTGCTTCCAACCGTCTTCGGACAACCGTCCTTCGCGAGAAGGATTGACCATTTGACCTCAAATCAGGTAGGACTACCCGCTGAACTTAA	331	6175_284	Basidiomycota	Agaricomycetes	Typhula gyrans	MT232360	294/294	100	78	-	-	-	0.0101348	-	0.00283419	-	-	-	0.417674	-	0.0633655	-	-	-	-	-	-	0.0296854
AACGCACATTGCGCCCGCCGGCACTCCGGCGGGCATGCCTGTCCGAGCGTCATTTCAACCCTCAGGCCCACCCTTCCGGGGGAGCGGGCCTGGTTCTGGGGATCGGCGGCCCTCGCGGCCCCCGTCCCTCAAATTCAGTGGCGGTCGCGCCGCAGCCTCCCCTGCGTAGTAGCACAACCTCGCACCGGAGAGCGGAACGACCACGCCGTAAAACACCCAATTTTTTAAGGTTGACCTCGGATCAGGTAGGAATACCCGCTGAACTTAA	268	6175_456	Ascomycota	Sordariomycetes	Sarocladium strictum	MH864442	268/268	100	77	0.147722	-	0.0196258	0.0304044	0.100338	0.0666034	0.00519642	-	0.0135672	0.00549571	-	0.00833757	0.0713386	0.0382775	-	-	0.0404204	0.027682	0.0293049
AACGCACATTGCGCCCTCTGGTATTCCGGAGGGCATGCCTGTTTGAGTGTCATTAATCTCTCACAAGACCATTTGGTTTCAAACCGTCTGGTCTCTGTCGAAGTTGGGACTTGCGACCTCTCGAGTTCGCTCTCCTCAAATGTATTGGTGCGGCCCGCCGCCCGGTTACACAACGTTCTAGGTTCGTCCAACTCGTTGCTCTCCGGTGCATTCATGGTGCTGCACCTTAAGCCCGCCTGGTGCCTTGTGCTCCTTGCTAATTCATTTATTGACCTCAGATCAGGTAGGAATACGCGCTGAACTTAA	306	6175_293	Ascomycota	Taphrinomycetes	Taphrina purpurascens	MH857503	305/306	99	77	0.0233245	-	0.00654193	0.025337	-	0.0127538	0.0753482	-	0.0697742	0.00549571	-	0.055028	0.00419639	-	-	-	0.0404204	0.0027682	0.0293049
AACGCACATTGCGCCTCTCGGCATTCCGAGGGGCACGCCTGTTCGAGCGCCATTACACACCCCAAGCTCTGCTTGAAGTTGGACCAGGCCGAAGCCGGCCGGACCGAAACGCGTGGGCGCCGTCCGCCTTCCCCGAGCGTAGCAAGAAAGCAATTTCAGATCGCTCCGAGGTCGGAGGTGGGACGTGCGGTCTTGAGTGTGGTGCGAACCGCAGACCCAAACCTTGAAGTTTGGCCTCGGATCAGGCGGGGATACCCGCTGAACTTAA	268	6175_356	Ascomycota	Dothideomycetes	Fusicladium ramoconidii	MH861516	268/268	100	76	0.046649	0.133369	0.0327097	0.025337	0.0369666	0.0396786	0.0129911	0.263081	0.0155054	0.03847	0.0485496	0.027514	0.00419639	0.133971	0.00259444	0.0459559	0.202102	0.0207615	0.0289243
AACGCACATTGCGCCCCTTGGCACTCCGAGGGGCATGCCTGTCCGAGCGTCATTTCACCCATCAAGCCTGGCTTGGTATTGGGCGCCGCGGCGTGCCGCGCGCCTCAAAGTCTTGCCGGCCGAGCCGTCCGCCCCGTAGCGTCGTGGAACACCTGTTCGCTAGCGGGGTAAGGGCGGCCGACGCCGTTAAACGTCTCCTTTCGAGGTTGACCTCGGATCAGGTAGGGATACCCGCTGAACTTAA	244	6175_359	Ascomycota	Dothideomycetes	Teratosphaeriaceae sp. 6175_359	OQ981405	216/244	89	76	0.567563	-	-	-	-	0.103448	-	-	0.00193817	-	-	0.000833757	0.00419639	-	-	-	0.0404204	0.0027682	0.0289243
AACGCACATTGCGCCCCCTGGCATTCCGGGGGGCATGCCTGTTCGAGCGTCATTACACCACTCAAGCCTGGCTTGGTATTGGAGGTCGCGGTCCGCCGCGCCTCCTAATGTCGCCGGCCGAGTCGTCTGTCTCCGAGCGTTGTGAATCTTCAATTCGCTTTCGAGTACAGGCGGCGCGCGCCGTTAAACCTCTTTTTCAGGTTGACCTCGGATCAGGTAGGGATACCCGCTGAACTTAA	239	6175_439	Ascomycota	Dothideomycetes	Acrodontium crateriforme	KX287269	239/239	100	75	-	-	-	-	-	-	0.0259821	-	0.0833414	0.0824357	-	0.0566955	0.0293747	-	-	-	-	0.00968872	0.0285437
AACGCACATTGCGCCCGCTAGTATTCTGGCGGGCATGCCTGTTCGAGCGTCATTTCAACCCTCAAGCCCCCGGGCTTGGTGTTGGGGAACGGCCCGCCCCTAGCGGCAGGCCGGCCCCGAAATCTAGTGGCGGTCTCGCGATAGCCTCCTCTGCGTAGTAGCAATATCTCGCACTGGAACTGAGCGACGACCACGCCGTTAAACCCCCCACTTTCTGAAGGTTGACCTCGGATCAGGTAGGAATACCCGCTGAACTTAA	259	6175_355	Ascomycota	Sordariomycetes	Fusarium sp. 6175_355	LR583986	259/259	100	75	-	-	-	-	-	-	0.103928	-	0.0542688	0.0109914	-	0.058363	0.00419639	-	0.0103778	-	-	0.00692051	0.0285437
AACGCACCTTGCACTCCTTGGGTATTCCGAGGAGTATGCCTGTTTGAGTGTCATTATATTCTCAAAAACCTAGGTGTTCTCTGAATGACTAGGCTTTTTGGATGTGAGGGATTGCTGGCTTTCTATCGAGTCCGGCTCCCTTCAAATGTATTAGTGGTTGCTTCATTCACTAGAGTGTGATAGTATATCTACGCTTGTTACAGTGAACTTGAATATAAATCATCTGCTTTCCAACTGTCTTGAAACATAACAGGACATATTTTGACTATTTGACCTCAAATCAGGTAGGACTACCCGCTGAACTTAA	307	6175_286	Basidiomycota	Agaricomycetes	Megacollybia platyphylla	LT854049	307/307	100	75	0.0544239	0.133369	0.0261677	0.0304044	0.0528095	0.045347	0.00779464	0.263081	0.00581452	0.0219829	0.0121374	0.0166751	0.00839278	0.114833	0.0207555	0.0459559	0.242522	0.0318344	0.0285437
AACGCACCTTGCGCTCCTTGGTATTCCTTGGAGCATGCCTGTTTGAGTGTCTTGAATATCTCTGCTCCCCCGCTTTTTTTTTTTCTAAAAGCGGGCTTGGAGTCAGGTCCTTGGGCCTGCTTGCGGTTTGGTTACAAACACAAGCTTGCCTTAAATGAATTAGCTGAGCTTCAGCAGAGTTGTTAAGTAACATTGAAAACTCTCGTAAGAAGAAGCTTGCTCTCTAATCTTTGTCGTCTTTTGTGGACGACAAAAATTTCTATTTTGGCCTCAAATCAGGTAGGACTACCCGCTGAACTTAA	302	6175_376	Basidiomycota	Exobasidiomycetes	Exobasidiaceae sp. 6175_376	FJ896135	282/303	93	73	-	-	-	-	-	-	0.0649553	-	0.0833414	0.0219829	-	0.0600305	-	-	0.00259444	-	-	0.0013841	0.0277825
AACGCACCTTGCGCTCCTTGGTATTCCAAGGAGCACGCCTGTTCGAGTGTCGTGAAACTCTCAAGCTAGATGCTTTAGTGTCATCTACTTGGTTATTGGACTCTGCTGTCTCCTTCTCTGGAACGGCTGGTCTTAAATGTATTAGCTGGTCCTTGTTGTAGGAATTGGTTCTACTCAGCGTGATAATCTATGACCGCTGAGGACATCTCTCGGGATGGCCAGGCCTGCCTTGGACTGCTTATAGTCTTGACTGAATGTTTACTCATTCTTTCTTTTTTTCAATTTTGACCTCGAATCAGGCGGGACTACCCGCTGAACTTAA	322	6175_492	Basidiomycota	Agaricomycetes	Corticiaceae sp. 6175_492	MT548681	305/322	95	72	-	-	-	0.11655	-	0.0325931	-	-	0.0949704	-	-	0.0408541	-	-	-	-	-	-	0.027402
AACGCACCTTGCGCTCCTTGGTATTCCATGGAGCATGCCTGTTTGAGTGTCACGTTAACCCTCATCATTAGGATGTCAAAGTCTTAATGGTGGATTTGGATTGTGCCGTAGTTGGCTCGTCCTGAAATACATTAGCTTGCACTTTTTAGGGTGCTTGGCATGGTGTGATAATTATCTGCGCCGTCGCCTTATGCCTCTTCTATGTGTGCTGCTTACAGTCGTCCGCAAGGACAATAACTTAAGCTTTGACCTCAAATCAGGTAGGACTACCCGCTGAACTTAA	283	6175_396	Basidiomycota	Agaricomycetes	Oliveonia sp. 6175_396	MZ159342	277/283	98	72	-	-	-	-	-	-	-	-	-	0.368213	-	0.0558617	-	-	-	0.229779	-	0.00692051	0.027402
AACGCACCTTGCGCTCCTTGGTATTCCGAGGAGCATGCCTGTTTGAGTGTCGTGAAATTATCAACTCCCTTTCTTTATTGAAGGGTGAGCTTGGACTTGGGGATTGCTGGTGCAAATTGGCTTCCCTTGAATGTATTAGCTGGAATTTGATTCGCAGCATATATGCGGTGTGATAATGTCGTCACTGTGTAGCTCGGATTGTCTGGCTTCTAATCGTCCTTCACGGGACAATTTGATCTTTTTGACCTCAAATCAGGTAGGACTACCCGCTGAACTTAA	279	6175_390	Basidiomycota	Agaricomycetes	Schizopora radula	KY962844	279/279	100	72	-	0.0266738	-	-	0.0105619	0.00425128	-	-	0.00193817	0.0439657	0.521908	0.0433554	0.0545531	-	-	0.183824	-	0.0235297	0.027402
AACGCATCTTGCACTCCTTGGTATTCCGAGGAGTATGCCTGTTTGAGTGTCGTGAATACTCTCAAGCTTGACCTTTTTTTCATTAAGGAGGTCATAGTTTGGATTTGGATGTTGCTGCGGTTGAACTATCGCAGCTCGTCTCGAAATGTATTAGCTGGTCCACCGCGGTCTATTATAAAACTCTATGGTGTGATAAGAACACAAATTCTTTGTAGCGCTATGGTGAATAGACTTGCTGGGATGTGACTGCTTCTAATAGTCCATTGACTTGGACAATATCACTTTGTTATCTGACCTCAAATCAGGTAGGACTACCCGCTGAACTTAA	328	6175_392	Basidiomycota	Agaricomycetes	Sphaerobolus ingoldii	OQ750139	328/328	100	72	-	-	-	-	-	-	-	-	0.139548	-	-	0.0600305	-	-	-	-	-	-	0.027402
AACGCACCTTGCGCCTTTTGGTATTCCGAAAGGCATGCCTGTTTGAGTGTCATGTAGACTCAACCCCCCGGGTTTTCCCGGTGGCGTTGGAACTGGGCCCTGCCTCTTCTGGCTGGCCTTAAATGAGTTAGTGGTATCCACAGACGTTGTAAGCACTCGTCGACCGGAGGCCGCTCACAACCCCCCACTATTTTGACTCTGACCTCAAATCAGGTAGGACTACCCGCTGAACTTAA	236	6175_516	Basidiomycota	Tremellomycetes	Tremellaceae sp. 6175_516	NR_155936	218/243	96	72	-	-	-	-	-	-	0.0311785	-	0.112414	0.0109914	-	0.0600305	-	-	-	-	-	-	0.027402
AACGCACCTTGCGCTCTCTGGTATTCCGGAGAGCATGCCTGTTTGAGTGTCATGAACTCTTCAACCCACCGGTTCCTTGTTGAACCGAGATGGTGTTTGGATTTTGAGCTTTGCTATTCAATTAGCTAGTTCGTAATATATTAGCATCTTTCAATTTCATAATCGGATTGACTCAGCGTAATAGACTATTCGCTGAGGACACTTTTATTAGTGGCCGGTAATGGAGATAGAGAAGCTTCCAATTCTTCTAGTCAACTTTAGATTAGACCTCAAATCAGGCAGGATTACCCGCTGAACTTAA	301	6175_194	Basidiomycota	Microbotryomycetes	Bannozyma sp. 6175_194	KY101708	293/300	98	70	0.00777484	-	-	0.0608088	0.0369666	0.0283419	0.0311785	-	0.0503925	0.0109914	-	0.0333503	-	-	0.0233499	0.0459559	-	0.013841	0.0266408
AACGCACATTGCGCCCTTCGGTATTCCGTAGGGCATGCCTGTTCGAGCGTCATTTAAATCTTCAAGCTCTGCTTGGTGTTGGGTGTTTGTCCCGCCCCCGTGCGTGGACTCGCCTCAAAAGCATTGGCAGCCGGCGGATCGGCTTCGTGCGCAGCAGAATACGCGCGTCGAGGTCCCTCTGTCGGCATCCAGAAGCCCCTTCTTATTTTGACCTCGGATCAGGTAGGGATACCCGCTGAACTTAA	245	6175_451	Ascomycota	Dothideomycetes	Pleosporales sp. 6175_451	ON866455	241/245	98	69	-	-	-	-	-	-	0.0233839	-	0.106599	0.0274786	-	0.0575292	-	-	-	-	-	-	0.0262602
AACGCACATTGCGCCCTTTGGTATTCCGAAGGGCATGCCTGTTCGAGCGTCATTATCACCCCTCAAGCCCTGGCTTGTTGTTGGACTTTAGGGGCGGGCCTCTTGGCCCTCCCCGGTCCCAAAGACAATGACGGCGTCCGTGGGACCCTCGGTGCAATGAGCTTTAACCAGCACGCATCAGAGTTGCAAGGTCCCCAGACCCGGTCTACCCTTTATTTTTCTAAGGTTGACCTCGGATCAGGTAGGAATACCCGCTGAACTTAA	264	6175_566	Ascomycota	Eurotiomycetes	Chaetothyriales sp. 6175_566	NR_132829	239/273	88	68	-	-	-	-	-	-	0.0701517	-	0.0193817	0.170367	-	0.0566955	-	-	-	-	-	-	0.0258796
AACGCACATTGCGCCCCTTGGCATTCCGAGGGGCATGCCTGTTCGAGCGTCATTACACCAATCAAGCACCGCTTGGTATTGGGTGCCAGGTCCGCGCCCCGGCGCGCGGGCCCACCCCAAAGGCATCGGCGAGGACTGCGACCCCCGGCGTGTTAAATCAATTACGCCGGGAGCACCGCAGCGCCTCCGCCGCGAAAAGACCCATCATCAAAGGTTGACCTCGGATCAGGCAGGGATACCCGCTGAACTTAA	252	6175_244	Ascomycota	Dothideomycetes	Myriangiales sp. 6175_244	NR_165561	216/258	84	68	-	-	-	-	-	-	-	-	-	-	-	-	0.167856	-	0.0674554	0.0919118	-	0.0941189	0.0258796
AACGCACCTTGCGCTCCTTGGTACTCCGAGGAGCATGCCTGTTTGAGTGTCATGGAATTCTCAACTCTTCTGTCTTTGTTGATGGTTGAGCTTGGATGTGGAGGTTATTAATGCTGGCTCAGTAAAATGGGTTGGCTCCTCTTGAATGCATTAGCTTGAACCTCTGTGGATCAGCTGTCCGGTGTGATAGATTGTCTACGCCGTTGCTGTGAAGCTTTAAAATGTGGGGGTCTAGCTTTTAAAAATGTCTTGTTGACATGAGACTATCTTTTGACCTCTGACCTCAAATCAGGTAGGATTACCCGCTGAACTTAA	315	6175_449	Basidiomycota	Agaricomycetes	Osteina undosa	KC595949	315/315	100	68	-	-	-	-	-	-	-	-	-	-	-	-	0.00839278	-	0.171233	-	-	0.0941189	0.0258796
AACGCACCTTGCGCCTTTTGGTATTCCGAAAGGCATGCCTGTTTGAGTGTCATGAACTCTCAACCCCCTCGGGTTTCCGATCGGGTTGGACTTGGGTGTTGCCATCATGGCTCACCTTAAATGACTTAGTGGATGTCTCCCCTAGTCAATGTAATAAGTTTCATTGGCGAAGGGTTCAGTCTGCTCACAACCGCCTTTATCGGCAACATTTGTACTCTGACCTCAAATCAGGTAGGGCTACCCGCTGAACTTAA	254	6175_352	Basidiomycota	Tremellomycetes	Naematelia encephala	KY104315	252/254	99	66	-	-	-	-	-	-	0.171482	-	-	-	-	0.055028	-	-	-	-	-	-	0.0251185
AACGCACCTTGCGCCCTCTGGTATTCCGGAGGGCATGCCTGTTTGAGTGTCATGTAGACTCAACCATGTCGGGTTTCCGACCGGGTTGGACTTGGACGTTGCCGGCGACGGCTCGTCTTAAAAGAGTTAGCGGACAAAGTGACCGAAAACGACGTGATAAGTACTCGTCGCTATTAGGACCTCTGAGCCCGCTCACAACCGCCCTCGGGCACCTTTTGACTCTGACCTCAAATCAGGTAGGACTACCCGCTGAACTTAA	259	6175_318	Basidiomycota	Tremellomycetes	Tremellales sp. 6175_318	MN128357	220/262	84	66	-	-	-	0.0101348	-	0.00283419	0.0103928	-	0.100785	0.0164871	-	0.0491917	0.00419639	-	0.0103778	-	-	0.00692051	0.0251185
AACGCACATTGCGCCCCTCGGTATCCCGGGGGGCATGCCTGTTCGAGCGTCATTACAACCATCAAGCACAGCTTGGAAAATGGGCGTCCCCCGCGCTTCCGCGCCGGGGTGCCCCAAAACCGTCGGCAGAGTCACGCGGACCCGCCGGGCGTAGCAGAAAAGGAAGGCGTCAGCCGACCCCTCACGTCCAATGCGACCGCGCCTCGCGCCGTAAAACCAATGGCCCGCAAGGGCCGAACACCAAGGTTGACCTCGGATCAGGTAGGGATACCCGCTGAACTTAA	284	6175_473	Ascomycota	Unidentified	Unidentified sp. 6175_473	MK018760	250/278	90	66	-	-	-	-	-	-	0.0233839	0.0292312	0.0891559	0.0329743	0.0242748	0.0533605	0.00839278	-	-	-	-	0.0027682	0.0251185
AACGCACCTTGCGCCCGTTGGTATTCCGACGGGCATGCCTGTTTGAGTGTCGTGAACAACCTCAACCTTGATTGGTTTTACCATCAAGGCTTGGACTTGGGTGTTGCTGCTGCAAAGTGGCTCGCCTTAAAACTATTAGCTGGACTTGTCTATGACTTGGTTCGACTCGATGTAATAAGTATTCATCGGGGACAGGGTTAAACCTGGCCAAGGCTTGATGCCGTCTGCTTCTAATCATGTTCTCACTATGAGACGCTACTTTACTGTGTGGCCTCAAATCAGGTAGGATTACCCGCTGAACTTAA	305	6175_157	Basidiomycota	Tremellomycetes	Holtermanniella sp. 6175_157	MT594621	305/305	100	65	-	-	-	0.101348	0.0105619	0.031176	0.0155893	-	0.0251962	-	-	0.0158414	0.075535	-	0.00778331	-	0.121261	0.0332185	0.0247379
AACGCACCTTGCGCTCCCTGGTATTCCGGGGAGCACACCTGTTCGAGTGTCGTGAATACCTCAAGCTGGATGCTTTATTGCTATCTGTTGCTTGGATTTGGACTTTGCCGTCGGCCTTTACTGGTGACGGCTCGTCTTAAATGCATTAGCTGACCCATGTTGTATGTTCGGTTCTACTCAGCGTGATAATTATCTGACCGCTGAGGACATTTGCCTTGTGCAGATGGCCAGATGTGCCTTGGATTGCTTCTAATCTGTACGCCTTCACGGGCGACGACCATTTTCAATTTTGACCTCGAATCAGGTGGGACTACCCGCTGAACTTAA	327	6175_197	Basidiomycota	Agaricomycetes	Sistotrema oblongisporum	OP023270	327/327	100	65	-	-	-	0.0962805	0.163709	0.0708546	-	-	0.0232581	-	0.0121374	0.0108388	-	-	0.00259444	0.0459559	-	0.0027682	0.0247379
AACGCACCTTGCGCTCCTTGGTATTCCGAGGAGCATGCCTGTTTGAGTGTCGCGAAATCATCAACTCCTCTCTTTTGCTTTTGTAAAGGAGGGTGAGCTTGGACTTGGGGACTTTGCTGGCCCATTACTGGGTTCTGGCTTCCCTTGAATGCATTAGCTGGATCTCTATTCGCAGCATATATGCGGTGTGATAATGTCTTCACTGCATCGCTCGAGTTGAAGCTAGCTTCTAATCGTCCTTAGGGACAATCTCTGATCATTTCGACCTCAAATCAGGTAGGACTACCCGCTGAACTTAA	299	6175_430	Basidiomycota	Agaricomycetes	Xylodon nespori	MK404381	299/299	100	65	0.0155497	-	-	-	-	0.00283419	0.00779464	0.0584624	0.104661	-	0.0121374	0.0500254	0.0125892	-	-	-	-	0.00415231	0.0247379
AACGCACATTGCGCCTCTTGGTATTCCGAGGGGCATGTCTGTTTGAGCGTCAGTACACACCTCCTGTGATCTTCATTGTTGATCAGGGCTCTGGGGCCCGGGCCGGTCAAACGGCTCGCCCCTAATGTGGCACGCTTGCGGACCTCCGGTCAGTGATCAACGTAGTAAACTCGAAAGAAGCTCGTGGAGAAACTGCTGGATGGCTCATTTCGCCTGAAATCAAACTCATACTCTATGGTTTGACCTCAGATCAGACAAGGATACCCGCTGAACTTAA	277	6175_132	Ascomycota	Orbiliomycetes	Retiarius sp. 6175_132	KY352466	268/277	97	64	-	-	-	0.0050674	0.00528095	0.00283419	0.00779464	-	0.0387634	0.0329743	-	0.024179	0.0881242	-	0.0311333	-	-	0.0456754	0.0243573
AACGCACATTGCGCCCCTTGGTATTCCGAGGGGCATGCCTGTTCGAGCGTCATTATAACCACTCAAGCCTGGCTTGGTATTGGGGTTCGCGATCTCGCGGCCCTTAAAATCAGTGGCGGTGCCATCTGGCTCTAAGCGTAGTAACTTATCTCGCTATTGGGTCCGGTGGTTGCTTGCCAACAACCCCCAACTTCTAAGGTTGACCTCGGATCAGGTAGGGATACCCGCTGAACTTAA	237	6175_475	Ascomycota	Leotiomycetes	Hyaloscypha hepaticicola	KY315940	237/237	100	63	0.0233245	0.0266738	0.143923	0.0050674	-	0.0382615	0.0103928	0.321543	0.0135672	0.0109914	0.0121374	0.0208439	0.00839278	0.114833	0.00778331	-	-	0.0152251	0.0239767
AACGCACATTGCGCCCTTTGGTATTCCGAAGGGCATGCCTGTTCGAGCGTCATTATCAACCCTCAAGCCCGGCTTGTTATTGGGTCCTTATCGTTAAAGATAGGCCCGAAAGATAATGGCGGCGTCACAAATGACCCCAGATGCAGCGAGCTTATAGCATACATTGAAAGGTTTTTGTGGCCCGGCCTTAACGAGAAGCAATTCTCAATTTTTCAAAGGTTGACCTCGGATCAGGTAGGAATACCCGCTGAACTTAA	257	6175_378	Ascomycota	Eurotiomycetes	Neophaeomoniella sp. 6175_378	MH999515	257/257	100	63	0.00777484	-	0.0130839	0.025337	-	0.0113367	0.0259821	0.204619	0.0193817	0.0714443	0.0121374	0.034184	0.00839278	0.076555	0.0129722	-	0.121261	0.0193774	0.0239767
AACGCACCTTGCGCTCCATGGTATTCCGTGGAGCATGCCTGTTTGAGTGTCATGAATACTTCAACCCTCCTCTTTCTTAATGATTGAAGAGGTGTTTGGTTTCTGAGCGCTGCTGGCCTTTACGGTCTAGCTCGTTCGTAATGCATTAGCATCCGCAATCGAACTTCGGATTGACTTGGCGTAATAGACTATTCGCTGAGGAATTCTAGTCTTCGGATTAGAGCCGGGTTGGGTTAAAGGAAGCTTCTAATCAGAATGTCTACATTTTAAGATTAGATCTCAAATCAGGTAGGACTACCCGCTGAACTTAA	311	6175_443	Basidiomycota	Microbotryomycetes	Rhodotorula mucilaginosa	MT482660	311/311	100	63	-	-	-	-	-	-	0.0129911	0.0876937	0.044578	-	-	0.0258465	0.134285	-	-	-	-	0.0442913	0.0239767
AACGCACATTGCGCCCTTTGGTATTCCGAAGGGCATGCCTGTTCGAGCGTCATTATCACCCCTCAAGCCCCCGGCTTGGTGTTGGACGGCTGGTGGAGAAGCCCCCGTGGCATCTTTACACCCCTCCTAAAGACAATGACGGCGGCCTCGTTGGACCCCCGGTACACTGAGTTCTTCACCGAACACGTACCGGACACGGGTCTACGGGACACGGTCTGCCTCCCCTCAGGGAGAACTTCTTTTTACAAGGTTGACCTCGGATCAGGTAGGGATACCCGCTGAACTTAA	288	6175_464	Ascomycota	Eurotiomycetes	Herpotrichiellaceae sp. 6175_464	MN540308	273/290	94	62	-	-	-	-	-	-	0.0103928	-	0.110476	0.00549571	-	0.0516929	-	-	-	-	-	-	0.0235961
AACGCACATTGCGCCCCTTGGTATTCCGGGGGGCATGCCTGTTCGAGCGTCATTACAACCCTCAAGCTCTGCTTGGTATTGGGCGTCCCCGGCGACGGGGTGCCCTAAAATCAGTGGCGGTGCCGTCTGGCTCTAAGCGTAGTAAATCTCTCGCTCTGGATGCCCGGTGGATGCTCGCCAGAACCCCCCATTTTTTACAGGTTGACCTCGGATCAGGTAGGGATACCCGCTGAACTTAA	239	6175_416	Ascomycota	Leotiomycetes	Phlyctema vagabunda	KR859276	239/239	100	62	0.108848	0.133369	0.0261677	0.0101348	0.0158428	0.0396786	0.00779464	0.0584624	0.0135672	0.03847	0.0242748	0.0175089	0.020982	0.0956938	0.00259444	0.0919118	-	0.0179933	0.0235961
AACGCACCTTGCACCCTCTAGTATTCTGGAGGGTATGCCCGGTTGAGTGTCATGAATCTCTCAAACCCATGGTTTCTTCACTTCTCATCTCGGTCCCCGGGGGTCGGTCTTGTCCGGCTCTCGGTCTGGGGTGAGTGAGGCCGTGGGTCTTGGTGTTGAGCGTTGCCGGTCCTCACGGATCGGCCCGCTCCAAATGCATTAGCTGGATCAAACCATTGGTTCACTCTCGACGTGATAAGTTTAGATCGTCGTCCGTGCCTCTGTGTGAGTCCGCTCCTAACCGTCTTCGGACAAATCATATGACTTTTACACCTCAACTCGGGTAGGACTACCCGCTGAACTTAA	345	6175_517	Basidiomycota	Agaricomycetes	Unidentified sp. 6175_517	KF267060	267/362	74	62	-	-	-	-	-	-	-	-	0.120167	-	-	0.0516929	-	-	-	-	-	-	0.0235961
AACGCACATTGCGCCCCTTGGTATTCCATGGGGCATGCCTGTTCGAGCGTCATTTGTACTCTCAAGCCTTGCTTGGTGTTGGGTGTTTGTCTCTGCCTTGCTTAGACTCGCCTTAAATATATTGGCAGCCGGTACACTGGTTTGAAGCGCAGCACAATTGCATTTCAGGCTCTTAGTATTAGCATCCACAAAGATTATTAACACTTTTGACCTCGGATCAGGTAGGGATACCCGCTGAACTTAA	244	6175_216	Ascomycota	Dothideomycetes	Phaeosphaeriaceae sp. 6175_216	MH860138	232/245	95	61	0.0310994	-	-	0.101348	0.0739332	0.0538495	0.049366	-	0.00387634	0.00549571	0.0121374	0.0191764	-	-	-	-	-	-	0.0232155
AACGCAACTTGCGCCCTTTGGTATTCCGAAGGGCATGCCTGTTTGAGTGTCATGAAACTCTCAATCCCTCTGGTTTATGATCAGAGGTGTATTGGATTTGGGTGTTGCCGTGTGAGCGGCTCGCCTTAAAAGTGTCAGTGGGAACAATCGTCTCACGCCGAACGTAATAAGTTTCGTTTGGTACGGTGATTGGGCTTGCTTACAACCCGGCTTCGGCCAATTACTTTTATTCTGACCTCAAATCAGGTAGGACTACCCGCTGAACTTAA	269	6175_291	Basidiomycota	Tremellomycetes	Tremellales sp. 6175_291	KY101811	229/281	81	61	-	-	-	0.0050674	0.0211238	0.00708546	0.0441696	-	0.0736505	0.00549571	-	0.0466904	-	-	-	-	-	-	0.0232155
AACGCACCTTGCGCTCTCTGGTATTCCGGAGAGCATGTCTGTTTGAGTGTCATGAATTTATCAACCCTCTGGTTTCTTATAAACCAAGTTGGTGTTTGGATCTTGAGCGTTTGCTAAATTATTTAGCTCGTTCGTAATACATTAGCATTTCAATTCCATTGTTCGGATTGACTCAGCGTAATAGACTATTCGCTGAGGACACTTTCGAGTGTCCGAATGAAGAAAATAAAATGCTTATAAATCTTTAGTCATTTTAAGATTAGACCTCAGATCAGGCAGGATTACCCGCTGAACTTAA	298	6175_362	Basidiomycota	Microbotryomycetes	Unidentified sp. 6175_373	NR_073275	264/307	86	61	-	0.0800213	0.0327097	0.050674	0.0369666	0.0354273	0.0155893	0.116925	0.011629	0.0219829	0.0121374	0.0175089	0.0251783	-	0.00778331	0.0459559	0.202102	0.0207615	0.0232155
AACGCACATTGCGCCCGCCAGCACTCTGGCGGGCATGCCTGTTCGAGCGTCATTTCAACCCTCAAGCCCCAGCGGCTTGGTGTTGGTGGCCGGCCGGGACTCCATGTCCTGGCCGCCGCCGAAATGCAGGGGCGGTCGCCTCGCGGTAACCATTACGCAGTAGTAACATCTCGTAACTTGGGACGCGGAGCGGCCACGCCTAACCCCACGAAACTCCTAGAGTTGACCTCGGATCAGGTAGGGATACCCGCTGAACTTAA	260	6175_477	Ascomycota	Sordariomycetes	Hypocreales sp. 6175_477	NR_189424	195/208	94	60	0.443166	-	-	-	-	0.0807743	-	0.0292312	-	-	-	0.000833757	0.00419639	-	-	0.0459559	-	0.0027682	0.022835
AACGCACATTGCGCCCGCTAGTATTCTGGCGGGCATGCCTGTCCGAGCGTCATTTCAACCCTCAAGCCCCCGGGCTTGGTGTTGGGGATCGGCGAGCCTCCGCGCCCGCCGTCCCCTAAATCTAGTGGCGGTCTCGCTGTAGCTTCCTCTGCGTAGTAGCACACCTCGCACTGGGAAACAGCGCGGCCACGCCGTTAAACCCCCAACTTCTGAACGTTTGACCTCGGATCAGGTAGGAATACCCGCTGAACTTAA	255	6175_470	Ascomycota	Sordariomycetes	Dactylonectria novozelandica	MN817697	255/255	100	59	0.0388742	0.640171	0.0523355	-	0.00528095	0.0538495	0.00259821	0.175387	0.00387634	0.0109914	-	0.00917133	-	0.076555	0.0103778	-	0.0808407	0.013841	0.0224544
AACGCACCTTGCGCCTTTTGGTATTCCGAAAGGCATGCCTGTTTGAGTGTCATGAAACCTTCAACCCCCGGGTTTTGTTCCCGGTGGGTTTGGACTTGGGCGCTGCCGATCGCCGGCTCGCCTCAAATGTGTTAGTGGACTAGGTCCTGCTGCCTGACGTGATAAGTTTCGTCTCGCCGGCTGCCGACGCCCGCTCATAACCCCCCATATTTTGTGCTCTGACCTCAAATCAGGTAGGACTACCCGCTGAACTTAA	256	6175_527	Basidiomycota	Tremellomycetes	Filobasidiaceae sp. 6175_527	OP470251	231/257	90	59	-	-	-	-	-	-	0.0675535	-	0.0639597	-	-	0.0491917	-	-	-	-	-	-	0.0224544
AACGCACATTGCGCCCTTTGGCATTCCGAAGGGCATGCCCGTTCGAGCGTCATTACACCACTCAAGCCTCGCTTGGTATTGGGCGACGAGAGTCCTCGCGCCCCCATTTCACCGGCTGGACGGATCGAACCTCAGCGTTGTGGTCATTCAAATCGCTGCCGGGACGAGACGGACGCGCCGTTAAACCTCTTTATCACAGGTTGACCTCGGATCGGGTAGGGATACCCGCTGAACTTAA	238	6175_358	Ascomycota	Dothideomycetes	Mycosphaerellales sp. 6175_358	ON865168	238/238	100	59	-	-	0.00654193	-	0.0369666	0.0113367	0.0155893	0.0292312	0.0465161	0.0219829	-	0.0291815	0.0293747	0.0191388	0.0207555	-	-	0.0221456	0.0224544
AACGCACATTGCACTCTCTGGTATTCCGGAGAGTATGCTTGTTTGAGTATCTGTAAACATCTCAAATCTCTACTTTATTGTAAAGAATTGGACTTGAGCAATCCCAACTCCTTCGTCAGAAAGAGAAGGGTTGCTTGAAATGCAGGTGCAGCTGGACATTCTTCTGAGCTAAAAGCATATTTATTTAGTCCCGTCAAACGGATTATTATTCTTGCTTCAGCTTATATAAAGGTTGAATGACTACCAAGGCTGATTGCAGGTAAACTCGTTCCGTAAAAAAGAACTTGTAAACTCGATCTCAAATCAAGTAAGACTACCCGCTGAACTTAA	330	6175_395	Mucoromycota	Mortierellomycetes	Mortierella macrocystis	MH859487	330/330	100	59	0.0777484	-	0.0130839	0.0405392	0.0105619	0.031176	0.00259821	0.0292312	0.0329489	0.0109914	0.0849618	0.0233452	0.00419639	0.114833	-	-	0.0808407	0.0124569	0.0224544
AACGCACCTTGCGCTCCCTGGTATTCCGGGGAGCACGCCCGTTTGAGTGTCATGGTATTCTCAACCTTCATAACTTTTGTTATCGAAGGCTTGGACTTGGAGGTCGTGCTGGCTCTCGTTAGTCGGCTCCTCTTAAATGCATTAGCGTGAACGTTTACGGATCGCTATCAGTGTGATAATTATCTGCGCTGTTAGTGTTGAAGTATGCATAGTGTCTCGCTTCTAACCGTCCTTCAGTTGGACAACAACACCTGACATCTGACCTCAAATCGGGCGGGACTACCCGCTGAACTTAA	296	6175_519	Basidiomycota	Agaricomycetes	Terana caerulea	OR069558	296/296	100	59	-	-	-	-	-	-	-	-	-	-	0.716106	0.0491917	-	-	-	-	-	-	0.0224544
AACGCACATTGCGCCCGCCAGTATTCTGGCGGGCATGCCTGTTCGAGCGTCATTTCAACCCTCAAGCCCAGCTTGGTGTTGGGATCTGTGTGCAAACACAGTCCCCAAATTGATTGGCGGTCACGTCGAGCTTCCATAGCGTAGTAATTTACACATCGTTACTGGTAATCGTCGCGGCCACGCCGTTAAACCCCAACTTCTGAATGTTGACCTCGGATCAGGTAGGAATACCCGCTGAACTTAA	244	6175_550	Ascomycota	Sordariomycetes	Fusarium sporotrichioides	MT635298	244/244	100	58	0.0310994	-	-	0.0101348	0.0422476	0.0198393	0.0779464	0.0292312	0.00775269	-	-	0.0291815	0.020982	-	0.0103778	-	-	0.0124569	0.0220738
AACGCACATTGCGCCCCTTGGTATTCCATGGGGCATGCCTGTTCGAGCGTCATTTGTACCCTCAAGCTATGCTTGGTGTTGGGTGTTTGTCCTCTCCCTTTGCGTTTGGACTCGCCTTAAAGAAATTGGCAGCCAGTGTATTGGTATAGAAGCGCAGCACAATTTGCGATTCTAGCTAATAATTACTTGCAACCATCAAGTCTATTTAACACTTTTGACCTCGGATCAGGTAGGGATACCCGCTGAACTTAA	252	6175_379	Ascomycota	Dothideomycetes	Jeremyomyces labinae	NR_163362	252/252	100	58	-	-	-	0.0760109	0.0580904	0.0368444	0.0285803	-	0.0213199	0.0329743	0.0121374	0.024179	0.00839278	-	0.00259444	-	-	0.00415231	0.0220738
AACGCACCTTGCGCTCCTTGGTATTCCTAGGAGCATGCCTGTTTGAGTGTTATGAAACCTTCAACTCTACCAATTTTCTTACGAAGGTTTGGTGGCTGTTGGATTTGGGCTTGCCATTCACCTGGCTCGCCTCAAATAGATTAGCTGGAACCCTATGCCGTATTGGTTCGACTCGACGTGATAAGTATCTTCGTCGGGGCTTGAGAATTGATTTCCAGTGCTAGGTTGTTTTGCTGCCAACATTGTTGCACATGACCTGTTCAGGTCATGAGCACAACTATTTAACGCTCTAGCCTCAAATCAGGTAGGATTACCCGCTGAACTTAA	327	6175_301	Basidiomycota	Exobasidiomycetes	Unidentified sp. 6175_301	MK415411	325/327	99	58	-	-	-	-	-	-	-	-	0.0930323	-	-	0.0400203	0.0335711	-	0.00518888	-	-	0.013841	0.0220738
AACGCACATTGCGCCCCCTGGCATTCCGGGGGGCATGCCTGTCCGAGCGTCATTTCACCCCCTCAAGCACGGCTTGTGTGTTGGGCGTTGTCCCCTCGGGGACATGTCCGAAAGGCAGTGGCGGCGCCGCGTTGGGTCCTCGAGCGTATGGGGCTTTGTCACTCGCTCGGGAAAGGACCTGCGGGCGTTGGTCTTCCTTGTACAGCCCCTGTGGTTGTCTTTTATGGTTGACCTCGGATCAGGTAGGGTTACCCGCTGAACTTAA	265	6175_409	Ascomycota	Eurotiomycetes	Talaromyces resedanus	NR_160131	265/265	100	57	0.046649	0.0266738	0.00654193	0.0101348	0.0316857	0.0226735	0.0155893	0.292312	0.00193817	0.0274786	0.0242748	0.0200102	0.00419639	0.248804	0.00259444	0.0919118	-	0.0235297	0.0216932
AACGCACCTTGCGCCCTTTGGCTATTCCGAAGGGCATGCCTGTTTGAGTATCATGAATACCTCAACTCTCATGGCTTGCCATGATGAGCTTGGACTTTGGGGGTCTTGTTGGTCTGTGAGCCAGCTCCTCTTAAATGAATTAGCTTGCCAGTGTTTGGTGGCGTCACAGGTGTGATAACTATCTACGCTTGTGGTTTCCCACCAGGTAACCTTCAGCAATGGAAGTTCACTGGAGCTTATAAATGTCTCTCCTCAGCGAGGACACATCTTGACCATTTGATCTCAAATCAGGTAGGACTACCCGCTGAACTTAA	314	6175_420	Basidiomycota	Agaricomycetes	Tomentella stuposa	MK838269	314/314	100	57	0.0777484	0.160043	0.0588774	0.0101348	-	0.0382615	0.0129911	0.146156	0.00775269	0.0109914	-	0.0133401	0.0293747	0.0956938	-	0.0459559	0.0404204	0.0193774	0.0216932
AACGCACATTGCGCTCTTTGGTATTCCGAAGAGCATGCCTGTTTGAGTGTCATATAGACTCATCCTCTCGGGTTTCCGAGTTGGGTGCTTTGGACGTCTGCCATGCTTTGGCTCGTCTTAAATGTCTAAGTGGAATGCGTAATAAGTTTTCGCTCCCTCCACTCTAATACACTTTTATCTCTGACCTCAAATCAGGTAGGACTACCCGCTGAACTTAA	218	6175_148	Basidiomycota	Tremellomycetes	Hannaella coprosmaensis	KY460840	218/218	100	56	0.0233245	-	-	0.0152022	0.0475285	0.0212564	0.036375	-	0.00581452	-	-	0.0141739	0.0839278	-	0.0103778	-	-	0.0332185	0.0213126
AACGCACCTTGCGCTCTTGGGTTATTCCTAAGAGCATGCTTGTTTGAGTAACAGAAAAGCTCTACCCCGCTTTCTTTATTGAGAGTAGACTTGGGTTAGGATCATGACAGTTGTGCTGGTTCTTGTTCAATCAGCTCTGTCGAAAGACAAGCGGCCGAACTTTGAAATTTGTTGCGAGCTTCGGCTAACTTATTGTTGTATAACTTTTTGTCTCGATAAGTTTAATGCGCGCTTTTCAATTTAAGTAGGCTTTGAAAACTTATCCAAAGTTTCCTAAAAGACTTTTATTAGTCGGCGGAATTCTTATAACTTTTGGATTTAAACTTTTTATTGCTTGTTCTCAAATCAAGTAGGACTACCCGCTGAACTTAA	372	6175_230	Basidiomycota	Agaricostilbomycetes	Agaricostilbales sp. 6175_230	MK050375	227/262	87	55	-	-	-	-	-	-	0.0311785	-	0.0581452	-	-	0.0350178	0.0419639	-	0.00778331	-	-	0.0179933	0.020932
AACGCACCTTGCGCTCTCTGGTATTCCGGAGAGCATGTCTGTTTGAGTGTCATGAACTCTTCAACCCGCCCTTTTCTTTATGATCAGGTGTCGGTGTTTGGATTTTGAGCCCATTGCTATTCGTAGCTTGCTCGTAAGACATTAGCATTTCAACATTCGTAATCGGATTGACTTGGCGTAATAGACTATTCGCTGAGGACACTTTCTTAGGAGAGTGGCCGAGATAAGAGTAAAGAGAAGCTTCCAACCCCTCTAGTCATTAAAAACTATTTTTTAAGATTAGACCTCAAATCAGGCAGGATTACCCGCTGAACTTAA	318	6175_88	Basidiomycota	Microbotryomycetes	Chrysozymaceae sp. 6175_88	MZ831510	301/324	93	55	0.00777484	-	-	-	0.0158428	0.00566837	0.00779464	-	0.00969086	-	-	0.00667006	0.0503567	-	0.0752387	0.0919118	-	0.0595164	0.020932
AACGCACATTGCGCCCCTTGGTATTCCGAGGGGCATGCCTGTTCGAGCGTCATTTCACCAATCAAGCCCCGCTTGGTATTGGGCGTCCAGGCCCGCGAGCCCTCACCGGCGAGCGGGCCCGCCCCAAAGGCATCGGCGAGGAAGACGACCCCCGGCGTGTTAGAATCTTTTCACGAAGATACGTCGAGAGCACCGTCCGTACTCCGCCGCGAGATGACGGGCCCCGGAAACGGGACCCCGACCACACACAAGGTTGACCTCGGATCAGGTAGGAATACCCGCTGAACTTAA	291	6175_357	Ascomycota	Dothideomycetes	Elsinoaceae sp. 6175_357	MH857569	259/271	96	55	-	-	-	0.0152022	0.0158428	0.00850256	0.0519642	-	0.0174436	0.0439657	-	0.030849	0.020982	-	0.0181611	-	-	0.0166092	0.020932
AACGCACATTGCACTCTCTGGTATTCCGGAGAGTATGCTTGTTTGAGTATCAGTAAACACCTCAAATCTCTTTTTTATTAAAGAGAATTGGACTTGAGCAATCCCAACTCTTTGCAAAAGGAGGCGGGTTGCTTGAAATGCAGGTGCAGCTGGACATTCTTCTGAGCTAAAAGCATATTTATTTAGTCCCGTCAAACGGATTATTACTTTTGCTCTAGCTAATATAAAGGTCGAATGCGCTATATGCTGACTGATGCAGGATTACCAAGTTTTACCTAGTAAAACTTGTAAACTCGATCTCAAATCAAGTAAGACTACCCGCTGAACTTAA	331	6175_478	Mucoromycota	Mortierellomycetes	Mortierella sp. 6175_478	MH860551	322/331	97	55	0.0155497	0.0266738	0.00654193	0.0050674	0.0633714	0.0240906	-	0.116925	-	0.0824357	0.060687	0.0200102	0.020982	0.133971	-	0.0919118	-	0.0193774	0.020932
AACGCACATTGCGCCCCTTGGTATTCCTAGGGGCATGCCTATTCGAGCGTCGTTTCCACCCTCAAGCGCAAGCTTGGTGTTGGGGATCGCCCCTCCCCCCGGGGAGGCGGCGGCCCTTGAATCCATCGGCGGTGCCGGTGCGGCCTGGAGCGCAGCAGCGATGCAGCTTCCTTGGGCCCGCCCGACGCCTGCCGCGAACGACGGACGACCCCTCGCGGGTCGGACGCAACCCCCCCAAACGTCGACCTCGAATTAGGTAGGGATACCCGCTGAACTTAA	279	6175_382	Ascomycota	Dothideomycetes	Muyocopronales sp. 6175_382	NR_175087	247/279	89	55	0.0699736	-	-	0.0304044	0.00528095	0.0226735	0.00779464	-	-	-	-	0.00250127	0.0167856	-	0.083022	-	-	0.0498277	0.020932
AACGCACATGGCGCCTTCCAGTATCCTGGGAGGCATGCCTGTCCGAGCGTCGTTTCAACCCTCGAGCCCCCGTGGCCCGGCGTTGGGGATCTGCCACGGCAGGCCCCTAAAACCAGTGGCGGACCCGAAGGGCCCTCTCCTTTGCGCAGTAGCATCAGCCTCGCATCGGGAGTCCTCGGCGTCCTGCCTCTAAACCCCCTACAAGCCCGCCCCGGCGGCACCAAGGTTGACCTCGGATCAGGTAGGAATACCCGCTGAACTTAA	264	6175_466	Ascomycota	Sordariomycetes	Plectosphaerella sp. 6175_466	NR_173021	260/264	98	55	0.0233245	0.0266738	-	0.101348	0.0422476	0.045347	0.0259821	-	0.0174436	-	-	0.0158414	-	-	0.0103778	-	-	0.00553641	0.020932
AACGCACCTTGCGCCCTTTGGTATTCCGAGGGGCATGCCTGTTTGAGTGTCATTAAATACCATCAACCCTCTTTTGACTTCGGTCTCGAGAGTGGCTTGGAAGTGGAGGTCTGCTGGAGCCTAACGGAGCCAGCTCCTCTTAAATGTATTAGCGGATTTCCCTTGCGGGATCGCGTCTCCGATGTGATAATTTCTACGTCGTTGACCATCTCGGGGCTGACCTAGTCAGTTTCAATAGGAGTCTGCTTCTAACCGTCTCTTGACCGAGACTAGCGACTTGTGCGCTAACTTTTGACTTGACCTCAAATCAGGTAGGACTACCCGCTGAACTTAA	334	6175_728	Basidiomycota	Agaricomycetes	Schizophyllum commune	MT647523	334/334	100	55	-	-	-	-	-	-	0.00259821	-	0.00581452	-	-	0.00333503	0.0293747	-	-	0.0459559	1.73808	0.0705892	0.020932
AACGCACATTGCGCCCTCTGGTATTCCGGGGGGCACACCTGTTCGAGCGTCATTTCACAAATCAAGCCCTGCTTGGTATTGGGTGAGGCCCTGTCTGGGCCCGCCTCAAACCCCTCGGCGTCGCCGTCCGTCCTCGAGCGCAGCGAGATAACTTTCCAGCGTTTTCGAGACGGGCCACGTCCGCCGCAGAACACACCTTTTTTTTCTATCAAGGTTGACCTCGGATCAGGTGGGGATACCCGCTGAACTTAA	252	6175_321	Ascomycota	Dothideomycetes	Unidentified sp. 6175_321	MT947191	216/225	96	55	-	-	-	-	0.205957	0.0552666	0.00519642	-	0.00193817	0.0109914	-	0.00416879	0.0167856	-	0.00778331	0.183824	-	0.0152251	0.020932
AACGCACATTGCGCCCCTCGGTATTCCGGGGGGCATGCCTGTTCGAGCGTCATTACACCCCTCAAGCGTAGCTTGGTATTGGGCCCTCGCCCCCTGGGCGTCCCCGAAAGTCATGGGCGGTCCGGAGTGACTTTAAGCGTAGTAAATTACCTCCCGCTTTGAAAGCTCGCCCCGCGGCCGGCCCGAAAACCCCATAATCTATCAACGATTGACCTCGGATCAGGTAGGGATACCCGCTGAACTTAA	246	6175_403	Ascomycota	Lecanoromycetes	Lecania naegelii	OQ717419	246/246	100	54	0.00777484	-	0.00654193	0.0050674	0.00528095	0.00566837	-	-	0.00193817	-	-	0.000833757	0.00419639	-	0.124533	-	-	0.067821	0.0205515
AACGCACCTTGCGCTCCTTGGTATTCCGAGGAGCATGCTTGTTTGAGTGTCATGGTCTTCTCAACCCTTCTGTCTTTTTTATTAAAGGCAGCTGGGCTTGGACTTGGAGGTCTTGCAGGCGTCCGGATTTTTAATTCGGAAGTCAGCTCCTCTGAAATGCATTAGCTTGAATAGAACCAAGCATGATTCAGCGTGATAATTGTCTACGTTGCTTCATCTCGGTGAATTTAATGTTCAAGCTTCTAACCGTCCCTTGGGACAATCTCTGAACATCTGACCTCAAATCAAGTAGGACTACCCGCTGAACTTAA	311	6175_400	Basidiomycota	Agaricomycetes	Steccherinum ochraceum	MK795067	311/311	100	54	0.046649	-	-	0.0050674	-	0.00991965	0.0103928	0.0876937	0.0271344	0.0714443	0.0728244	0.0333503	-	0.0956938	0.00259444	0.0459559	-	0.00968872	0.0205515
AACGCACATTGCGCCCTCTGGTATTCCGGAGGGCATGCCTGTTTGAGTGTCATTAATCTCTCACAAGACCTTCTTGGTCTCTGCTGATGTTGGGATGTGCGACCCCCTCCGGGGACGCTCTCCTCAAATGGATTGGTGCGGCCCGCCGCCCGGTTACACAACGTTCTAGGTTCGTCCAACTCGTTGCTTGACTGGCGCAACTTTGGTGCTGCACCTAAAGCCCGCCTTGTGCCTTGCGCTCTTGGCTACTTCATTTATTGACCTCAGATCAGGTAGGAATACGCGCTGAACTTAA	295	6175_446	Ascomycota	Taphrinomycetes	Taphrina sadebeckii	NR_155882	292/295	99	54	0.0310994	-	0.163548	0.0304044	0.00528095	0.0510153	0.0103928	-	0.00775269	0.00549571	-	0.00750381	-	0.15311	0.00259444	-	-	0.0124569	0.0205515
AACGCACCTTGCGCTCCCTGGTATTCCGGGGAGCACGCCTGTTCGAGCGTCATAAAGTTATCAAATGGTTACCTTTTTTTCTCACAAGTGAGAAAGGGTAGCTATTTGGATTTGGACTCTGCTGTTGTAACTAATGGCTGGTCCGAAAGCTATTAGCTGATCCTAATGAAGGACTTGGTTCTTACTTGGCGTGATAATTATCAAACGTCGAGGACATTACAAGTGCGTTTGTAATGGCCAAGAAAATCTAATAGGAACGCTTTCTAATGGTCTTGATAGACAAAATTTGTATCAAATCTGACCTCGAATCAGGTGGGACTACCCGCTGAACTTAA	335	6175_255	Basidiomycota	Agaricomycetes	Cantharellales sp. 6175_255	OR471176	274/340	81	53	-	0.0800213	-	-	0.174271	0.0510153	-	-	-	-	0.194198	0.0133401	-	-	0.00259444	-	-	0.0013841	0.0201709
AACGCACCTTGCGCTCCTTGGTATTCCGAGGAGCATGCCTGTTTGAGTGTCATGGAATTCTCAACTCTATTTGCTTTTGTGAATAGAGCTTGGACTTGGAGGTTTATTGCCGGTACCTGTGATCGGCTCCTCTTGAATGCATTAGCTCGAACCTTTTGTGGATCAGCTTATCGGTGTGATAAAATGTCTACGCCGTTACTGTGAAGCATATTATTCGGCTTCCAATCGTCCTTCACGGGACAATAACTTTGACCTTTGACCTCAAATCAGGTAGGATTACCCGCTGAACTTAA	293	6175_486	Basidiomycota	Agaricomycetes	Fomitopsis pinicola	MT561407	293/293	100	53	-	-	0.00654193	-	-	0.00141709	0.0103928	0.116925	0.0697742	-	-	0.0366853	0.0293747	-	0.00259444	-	-	0.0110728	0.0201709
AACGCACATTGCGCCCGCCAGTATTCTGGCGGGCATGCCTGTTCGAGCGTCATTTCAACCCTCGGACCCCCGGCTTGCTGGGGGACCGGCGTTGGGGCTCGGGCGTCCCTAGCGGCGTCCGTCCCTGAAATACAGTGGCGGTCGCGCTGTGATCCTCTGCGTAGTACTTACACCTCGCAGCCTGGAGAGCGGTGCGGCCACGCCGTAAAACCCCCTACTTTATAAGGTTGACCTCGGATCAGGTAGGAATACCCGCTGAACTTAA	265	6175_224	Ascomycota	Sordariomycetes	Hypocreales sp. 6175_224	NR_182499	244/269	91	53	0.0155497	-	0.0654193	0.0456066	0.0158428	0.0340102	0.0415714	-	0.00581452	-	-	0.0158414	0.00839278	-	0.0181611	0.0459559	-	0.013841	0.0201709
AACGCACCTTGCACCCTCTGGTATTCCGGAGGGTATGCCTGTCCGAGTGTCTTGAAAAACCTCACGCCTCCCGGGTCCTGCCCGTGGACGGAGAGTGGACTTGGGTGTTTGCCTTTCTTGGCTCGCCTTAAATGCCTTAGCGGTTCCCGTCGGTGGACGACCTTGCGTGCTCACGTTTCGCTCGGCTCTGAGACCAACCGGGTCCGCTCACAAAGCTTTTCCCTTGCGGAAAAAAAAAAACTCTTGACACCTTGACCTCGGATCAGGTAGGACTACCCGCTGAACTTAA	289	6175_296	Basidiomycota	Tremellomycetes	Trimorphomycetaceae sp. 6175_296	OP467149	257/290	89	53	-	-	-	-	-	-	-	-	0.0736505	0.0329743	-	0.0366853	-	-	0.0233499	-	-	0.0124569	0.0201709
AACGCACATTGCGCCCCCTGGTATTCCGGGGGGCATGCCTGTCCGAGCGTCATTGCTGCCCTCAAGCACGGCTTGTGTGTTGGGCTTCCGTCCCTGGTAACGGGGACGGGCCCAAAAGGCAGTGGCGGCACCATGTCTGGTCCTCGAGCGTATGGGGCTTTGTCACCCGCTCCCGTAGGTCCAGCTGGCAGCTAGCCTCGCAACCAATCTTTTTAACCAGGTTGACCTCGGATCAGGTAGGGATACCCGCTGAACTTAA	259	6175_482	Ascomycota	Eurotiomycetes	Aspergillus sp. 6175_482	MT582752	259/259	100	52	-	0.853561	0.0130839	0.0202696	-	0.0538495	0.00259821	-	-	0.0274786	-	0.00500254	0.00419639	0.0191388	0.0129722	-	0.0404204	0.0110728	0.0197903
AACGCATCTTGCGCCCTTTGGTATTCCGAAGGGCATGCCTGTTTGAGTGTCATGAAAACATCATCCCATCGGGTTTCCGATGACGATGGATTTGGGTGTTGCCGTCCGGCTCGCCTCAAAAGCCTTAGTGATTCCGAGGTCGAATCTGGCGTAATAAGTTTCGCTGGCCAAGACTGAGAGGACCGCTCATAACCCGTCTTCTGACATTTTTTGCTCTGACCTCAAATCAGGTAGGACTACCCGCTGAACTTAA	253	6175_311	Basidiomycota	Tremellomycetes	Phaeotremellaceae sp. 6175_311	MK050280	241/255	95	52	-	-	-	-	-	-	0.0129911	0.0292312	0.0717124	0.0494614	-	0.0433554	-	-	-	-	-	-	0.0197903
AACGCACATTGCGCCCTCTGGTATTCCGGGGGGCATGCCTGTTCGAGCGTCATTACAACCCTCAAGCTCTGCTTGGTATTGGGCGTCACCGTACCGGTGCGCCTTAAAATCAGTGGCGGTGCCATTCGGCTTCAAGCGTAGTAATTCTTCTCGCTTTGGAGGACCGGGTGAGTGCTCGCCAGCAACCCCAAATTTTTTTTAAGGTTGACCTCGGATCAGGTAGGGATACCCGCTGAACTTAA	242	6175_134	Ascomycota	Leotiomycetes	Tympanidaceae sp. 6175_134	NR_165868	230/242	95	52	-	0.0266738	-	-	-	0.00141709	0.0103928	-	-	-	-	0.00333503	0.188838	-	0.00518888	-	-	0.0650528	0.0197903
AACGCACATTGCGCCCTCTGGTATTCCGGAGGGCATGCCTGTTTGAGTGTCATCAACCTCTCTCGACCCCCGCCTTTTGTGTGGATGTGTCGTTGGTGTTGGGAGTCGCGTCCGCCCCAGGTGGACGCCCTCCTCAAATGCATTGGTGCGGCCCATTGCCCGGTTACACAACGTTCTAGGTTCGTCCAACTCGTTGCAATCCGGAGCAGATGCAGGCGCTGCACCTAAAGCCCGGGCGGTGCGTCCTCGCTCCGCCCATATCTACTCATTGACCTCAGATCAGGTAGGAATACGCGCTGAACTTAA	306	6175_491	Ascomycota	Taphrinomycetes	Taphrinales sp. 6175_491	AF492085	257/308	83	51	-	-	-	-	-	-	0.0103928	-	0.0833414	0.0164871	-	0.0416879	0.00419639	-	-	-	-	0.0013841	0.0194097
AACGCACATTGCACTCTATGGTATTCCGTAGAGTATGCCTGTTTCAGTATCATGAACACCTCACTACTATAACTTTATTGTTGTAATAGTGGACTTGGGATGCGCTGGTGTCAATCAGCCCTCCTAAAATGGAGTTCTTGCACTGTTGATTTGTTTTAACAGTAATGTTGGCCTAATAAGTTTCGGCAGTAATGTTGAAATCACTGGCTTTTTTTACTTAGAATCTGACAGTCTTGATATACAGAATTTTGAGGTGACTTGTTCTCCTCTTCAAATTTTGATCTGAAATCAGGTAGGATTACCCGCTGAACTTAA	315	6175_775	Mucoromycota	Umbelopsidomycetes	Umbelopsis ramanniana	AB193542	314/315	99	51	-	-	-	-	-	-	-	-	0.0988468	-	-	0.0425216	-	-	-	-	-	-	0.0194097
AACGCATCTTGCGCTCCCGGGTTATTCCTGGGAGCATGCTTGTTGGAGTGTCGCGAAACTCTCAACCCCGCCTTGACTCGCGTCGAGGTTGCTTTGGGTTTGGATCATGACCCGTTGCTGGCTGCTCCGGTGGCCTGCTGGGTTGAAATACATCAAGCTGAATCCTATTCGTGCGGCTTGACCTGTTGTTGTAAGCATCCAACTTTCAATGGGAACGCACTGTGGGCATGAGCTTTACCAAATGGATGAACCGCTTCGTGGACGTCTTTGTTGACGGACGCCTAGTGCATTCTGACCTCCAATCAAGTAGGACTACCCGCTGAACTTAA	329	6175_261	Basidiomycota	Agaricostilbomycetes	Unidentified sp. 6175_261	MK050369	259/336	77	51	-	-	-	-	-	-	0.00779464	-	0.0930323	-	-	0.0425216	-	-	-	-	-	-	0.0194097
AACGCACATTGCGCCCTTTGGTATTCCGAAGGGCATGCCTGTTCGAGCGTCATTATCACCCCTCAAGCTCCGGCTTGGTGTTGGGCCTGGTCTTTCAGTAGACCGGCCTCAAAGATAGTGACGGCGTCCCAGATGGAACCGGTACGAGGAGCTTCTAATCAAGCATGTACGCGGCGTGAATCTGCGGGCGGCGGTCTTTAACCACTACTCTTCGGAGTACTTTTTTTTTAAGTGTTGACCTCGGATCAGGTAGGGATACCCGCTGAACTTAA	272	6175_461	Ascomycota	Eurotiomycetes	Unidentified sp. 6175_461	OQ921018	257/273	94	51	-	-	-	-	-	-	0.00779464	-	0.0542688	0.00549571	-	0.0266802	0.0587495	-	0.00518888	0.137868	-	0.0262979	0.0194097
AACGCACCTTGCGCTCCTTGGTATTCCGAGGAGCATGCCTGTTTGAGTGTCATGTTATTCTCAATCCCGTCTGCTTTGCGGCCGTCGGGTTTGGATGTGGAGGCTTGCTGGCCCCTCGCGGTCGGCTCCTCTTGAATGCATTAGCGGGGCTTATGCTCGATGCAACGGTGTAATAATGTCTTTTCACCGGAGTAACTTGCAATTGAAAGTCCGCTTCTAATCGTCTCGCATGAGACATTGTAAAGGGATGGATTTCTCTTTGACACCTTTGACCTCAAATCAGGTAGGACTACCCGCTGAACTTAA	306	6175_484	Basidiomycota	Agaricomycetes	Fuscoporia ferruginosa	JQ794574	306/308	99	50	-	-	0.0785032	-	-	0.0170051	-	-	0.00193817	0.203341	-	0.0316828	-	-	-	-	-	-	0.0190291
AACGCACCTTGCGCCCCTTGGTATTCCGAGGGGCATGCCTGTTTGAGTGTCTTATAAACATCAATCCCCCCCGGTTTTGCGACTGTGGTCTGGTGGACTTGGAGATGGGCCCTGCCGGGCAACCGGCTGGCCTTAAAGACGTTAGTGGGAAGTGTTTCCTCTGGCCTGACGTGATAAGTTTCGTCTGACCTTGGATGGCACATGCCTGCTCAGAACCCCATGCCTTTGGGCAGATCTTTTATGCTGGACCTCAAATCAGGTAGGACTACCCGCTGAACTTAA	282	6175_501	Basidiomycota	Tremellomycetes	Genolevuria sp. 6175_501	OR481534	281/282	99	50	-	-	-	-	-	-	0.00519642	-	0.0852796	0.00549571	-	0.0391866	0.00839278	-	0.00259444	-	-	0.00415231	0.0190291
AACGCACCTTGCACCCTCTGGTATTCCGGAGGGTATGCCTGTCTGAGTGTCATGTAGACTCAACCTTTCGGGTTCTGCCCGGCTGGTTGGATTTGGGTGTTGCCTATTGCTGGCTCGCCTTAAATGCATTAGCGACGTGAAGGGTTTATCCTGGCGTAATACGTTTCGTCAGTCTGGACTCTGAGCTGCGCTCATAAAGACCAACTATATTGTAACTCTGGCCTCAGATCAGGTAGGACTACCCGCTGAACTTAA	255	6175_668	Basidiomycota	Tremellomycetes	Tremellales sp. 6175_668	AF444483	220/268	82	50	-	-	-	-	-	-	0.036375	-	0.0465161	0.0659486	-	0.0416879	-	-	-	-	-	-	0.0190291
AACGCACATTGCGCCCTCTGGTATTCCAGAGGGCATGCCTGTTTGAGCGTCATTTCTCTCTCAAACCTTCGGGTTTGGTATTGAGTGATACTCTTAGTCGAACTAGGCGTTTGCTTGAAATGTATTGGCATGAGTGGTACTGGATAGTGCTATATGACTTTCAATGTATTAGGTTTATCCAACTCGTTGAATAGTTTAATGGTATATTTCTCGGTATTCTAGGCTCGGCCTTACAATATAACAAACAAGTTTGACCTCAAATCAGGTAGGATTACCCGCTGAACTTAA	288	6175_512	Ascomycota	Saccharomycetes	Debaryomyces hansenii	OR569785	288/288	100	49	0.0155497	0.133369	0.0196258	0.0101348	0.0158428	0.0212564	0.0181875	0.0292312	0.0290726	-	0.0242748	0.0208439	0.0251783	0.0382775	0.00259444	-	-	0.0124569	0.0186486
AACGCACATTGCGCCCCTCGGTATTCCGGGGGGCATGCTTGTTCGAGCGTCATTACACCCCTCCAGCCTCGCTGGGTCTTGGGCGTCCGCGGTCCGCCGCGCGCCTCAATGTCGCCGGCCGGTGCGCCTGTCCCGGAGCGTCGTGACTTTTCAGTTCGCTCGTCGGGATCGGGGGCGTCGCGCCGTGAAACCACCTTCTTTCAGGTTGACCTCGGATCAAGTAGGGATACCCGCTGAACTTAA	243	6175_592	Ascomycota	Dothideomycetes	Microcyclospora quercina	GU214681	242/243	99	49	-	-	-	-	-	-	0.0597589	-	0.0387634	0.00549571	-	0.0366853	0.0125892	-	0.00259444	-	0.0404204	0.00692051	0.0186486
AACGCACCTTGCGCTCCTTGGTATTCCGAGGAGCATGCCTGTTTGAGTGTCATGAATATCTCAACCTCTCGGTTCGCCGAGGGCTTGGACTTGGAGGCTGCCGGCGTCTGTCGGCTCCTCTCTAAATGCAGTAGCGGGACGTAAAAAGCAATGTGGCTTTCCTCAGCGTGATAATTGTCTTGCTGTGTGAGAGTTCTTGCGAGCGGTGTCCGTTACCACGCGTTTCGACGTGTCGTGTAACCGCCGCAGTGCGTCTGCTTCTAATCGTCTCTTCGGAGACAAACCTCTTGACATCTGACCTCAAATCAGGTAGGACTACCCGCTGAACTTAA	332	6175_426	Basidiomycota	Agaricomycetes	Unidentified sp. 6175_426	MH864966	132/147	90	49	0.0310994	0.0266738	0.00654193	0.025337	0.0528095	0.029759	0.0389732	0.146156	0.00581452	0.0109914	-	0.0208439	-	0.0191388	-	-	0.0808407	0.00415231	0.0186486
AACGCACCTTGCGCCCCTTGGTATTCCGAGGGGCACACCCGTTTGAGTGTCGTGAAAATCTCAACCTCCTTGGTTTCTTCTGGACACCGAAGGAGGCTTGGACTTTGGAGGCCTTTGCTGGCGTCTCTCGCCAGCTCCTCTCAAATGAATTAGCGGGGTCCTCTTTGCCGATCCTCGACGTGTGATAAGATGTTTCCATGTCTTGGTTTCTGGCTCTGTTGCTTTTGGGACCCGCTTCTAACCGTCTCAACCCGAGACAATGTTTGGGCGTGTCTCCCTTCTCGGGAAACACCCTCAAGCCCACGAACCCTTGACCTCAAATCGGGTGAGACTACCCGCTGAACTTAA	348	6175_506	Basidiomycota	Agaricomycetes	Lactarius sp. 6175_506	OP467444	348/348	100	48	0.00777484	0.0533476	-	0.0304044	-	0.0127538	0.0285803	0.116925	0.00387634	0.0549571	0.0485496	0.0258465	-	0.0191388	-	0.0919118	0.202102	0.0110728	0.018268
AACGCACCTTGCGCTCCCTGGTATTCCGGGGAGCATGCCTGTTTGAGTGTCATGAATCTCTCAACCTATTAGATTGCAAAATCGAACTAGTGTTGGATTTGGAGGCTTGCTGGCCTAGTCAGCTCCTCTTAAATGCATTAGCTATGGATCGCGCAGTTATTAGATCTACGGTGTGATACATGTCTTACCAATGGATCGAAAGCTATAATCACCGCTTTGGCAGTGTATACTTTATTGTATACCGTGTGATGAGTGAATACAAAGCTTCTAATCGTCTGTAATCGACAACTACTTTGACATCTGACCTCAAATCAGGTAGGACTACCCGCTGAACTTAA	338	6175_601	Basidiomycota	Agaricomycetes	Limonomyces sp. 6175_601	KC193592	328/338	97	48	-	-	-	-	0.232362	0.0623521	-	-	-	-	-	-	0.0167856	-	-	-	-	0.00553641	0.018268
AACGCACTTTGCACCAGTTGAAAAATTGGTATGTTTGTTTGAATATTATAATATTTGCCTCAGAACATTTATGTTTTGAGAATTTGGGCTTAACAGAGGCTTTAGTAGAAGGTAAAACTGATACCTGAAGCTTCTGTAGACCTTCAATATTATTAATGCTAATCTCTAGGTATATAGATTTATCTGTACTATCTCGATTTTAACTCAATATGATTTTTGAATTCATTTCAATAATTTCTATTGGGGTGCTCTATTCTTGAGTGATAGTAAGTGCTCTAGGCTTTGCCTAAAAGTATTTATTGTCATAAAAGGATATGCTGGTACTCTGGTTTAATTAAAGTTATTAATTAAAAAATCATAAACCTCCTTAATATAATATTCAAATCAAGCAAGGCTACC…	411	6175_214	Zoopagomycota	Entomophthoromycetes	Pandora neoaphidis	EU267190	411/411	100	48	-	-	-	-	-	-	-	-	-	-	0.388397	0.0266802	0.0629459	-	-	-	0.0404204	0.0221456	0.018268
AACGCACATTGCGCCCTCTGGTATTCCGGGGGGCATGCCTGTTCGAGCGTCATTACACCACTCAAGCCTAGCTTGGTATTGGGGGCTCTTGTGGACGTCTTTTTCGTCTGCACCCCTAGAATTCTTCCGGCTGGTACTCATCAAACCCTTGCGTTGTGGAAACATTTTTCGCTGGCGTGTTTCGATGGGTGGTCTTTCGCCGTTAAACCACATTTTTCTAAGGTTGACCTCGGATCAGGTAGGGATACCCGCTGAACTTAA	261	6175_569	Ascomycota	Dothideomycetes	Peltaster fructicola	MH863524	261/261	100	48	-	-	-	-	-	-	0.0701517	-	0.0368253	0.0109914	-	0.0400203	-	-	-	-	-	-	0.018268
AACGCACATTGCGCCCCTTGGTATTCCATGGGGCATGCCTGTTCGAGCGTCATTTGTACTCTCAAGCCTTGCTTGGTGTTGGGTGTTTGTCTCTGCTCTGCTTAGACTCGCCTTAAATATATTGGCAGCCGGTATACTGGTTTGAAGCGCAGCACATTTGCAATTCAAGCCTGCTATTATTGGTATCCACAAAGAATATCAACACTTTTGACCTCGGATCAGGTAGGGATACCCGCTGAACTTAA	245	6175_324	Ascomycota	Dothideomycetes	Phaeosphaeria sp. 6175_324	MH862724	245/245	100	48	0.0310994	-	-	0.0354718	0.0528095	0.029759	0.036375	0.0292312	0.00387634	-	0.0121374	0.0150076	0.0167856	-	-	0.0459559	0.161681	0.0124569	0.018268
AACGCACCTTGCGCCCCTTGGCATTCCGAGGGGCACACCCGTTTGAGTGTCGTGAAATCCTCAAAAACCCTTTTCCTGTCAGGAATGGGATTTTTGGACTTGGAGGCTCAATGCTTGCCTTTCACTTTTGAAAGTGAGCTCCTCTCAAATGAATTAGTGGGGTCCGCTTTGTTGATCCTTAACGTGATAAGATGCTTCTACGTTTTGGATCTAGCACTGTCCCTTGGATGCCTGCTCCTAACTGTCCCACACGGACAATGATGGTGCTCTGGTCACCGCCATCTACATTGGCGGGAGGCTGGACCCACAAAACGAAAACCTTGACCTCAAATCGGGTGAGACTACCCGCTGAACTTAA	358	6175_462	Basidiomycota	Agaricomycetes	Russula paludosa	LC192779	356/358	99	48	-	0.186716	-	0.0202696	0.00528095	0.0170051	0.0207857	-	0.0465161	-	-	0.0266802	-	0.0191388	0.00259444	0.0919118	-	0.00553641	0.018268
AACGCACCTTGCGCCTTCTAGTTATTCTGGAAAGCATGCTTGTTTGAGTGTCGCGAACTTCTCAACCCCGCCTTTTGTAATGAGAGGTAGCCTGGGCTTGAATCATGGTCTTTTGCCGTTTATTCGGCTAGACTGAAATGCAGTAAGCTGCATGCACGATTGTAACGGCTTGACCTGATGTTGTAGTATCTATAAACTCATCGGGGATCGTTATTGACAGTTGCAAAGAGCTTTAAACTTTGAATTTTAATAGTACATAATGACCTCAAATCAAGTAGGACTACCCGCTGAACTTAA	297	6175_407	Basidiomycota	Agaricostilbomycetes	Kondoa myxariophila	MN175324	297/297	100	47	0.046649	-	0.00654193	0.050674	0.0158428	0.0283419	-	-	0.0368253	0.03847	-	0.0216777	0.00419639	-	-	-	-	0.0013841	0.0178874
AACGCACCTTGCGCTCCCGGCAGATCTAATCTGGGGAGCATGCCTGTTTGAGGGCCGCGAATTGTTTCGAACGACAGCTTTCTTATTTAGTTGAGAAAGCTGGCGGATCGGTATTGAGGGTCTTGCCATCTTCCACGGTGGCTCCCTCGAAATGCATTAGCGCATCCATTCGATAGGCAAGACGGACGAAAGCTCGTTATTTCGCCCACGTCTTTCCCTGCCGGGTTTTGATAATATCAGGACTTCGGAGAGGAGAGGCGCAGGGTCGAGGAGCTGGACGCGACGTTTTGCTGGTTGGAGTGCTTCTGAACCCCGCCCATGCCTCCCCTTCTTCGGAAGGAGAGGAAGGGATTTAATTTCAATTCATCGGCCTCAGATTGGTAGGACTACCCGCTGAAC…	403	6175_546	Basidiomycota	Ustilaginomycetes	Moesziomyces sp. 6175_546	OQ388284	403/403	100	47	-	-	-	-	0.147866	0.0396786	-	-	-	0.00549571	-	0.000833757	0.075535	-	-	-	-	0.0249138	0.0178874
AACGCACATTGCGCCCCTTGGTATTCCATGGGGCATGCCTGTTCGAGCGTCATTTGTACCCTCAAGCTTTGCTTGGTGTTGGGCGTTTGTCCCGCGTTGCGCGTGGACTCGCCTTAAAGCGATTGGCAGCCGGCATATTGGCCTTGGAGCGCAGCACATTTTGCGCTTCTAGTCATGAATGTTGGCATCCATTAAGCCTATACATTTGCTCTTGACCTCGGATCAGGTAGGGATACCCGCTGAACTTAA	249	6175_410	Ascomycota	Dothideomycetes	Querciphoma carteri	KF251209	245/245	100	47	0.0155497	0.0800213	0.0196258	0.0202696	0.0105619	0.0198393	0.0129911	0.0876937	0.00387634	0.0164871	0.0121374	0.0116726	0.0335711	0.0956938	0.00518888	0.137868	0.0404204	0.0262979	0.0178874
AACGCACATTGCGCCCGCCAGTATTCTGGCGGGCATGCCTGTCTGAGCGTCATTTCAACCCTCGGGACCCCGTTCGCGGGACCCGGCGTTGGGGATCAGCCCGAAGCCCCCAGGGCGGGCGGCTGGCCCCGAAATCTAGTGGCGGTCCCCCCAGCGACCTCCTCTGCGCAGTAGTAACTCACCTCGCAGCTGGACAGCGGGAGGGCCACGCCGTAAAACCCCCAACTTCTCAAAGGTTGACCTCAGATCAGGTAGGAATACCCGCTGAACTTAA	274	6175_621	Ascomycota	Sordariomycetes	Acremonium acutatum	NR_163811	273/275	99	46	-	-	0.00654193	-	-	0.00141709	0.00779464	-	-	0.208837	-	0.034184	0.00419639	0.0191388	0.00518888	-	-	0.00553641	0.0175068
AACGCACATTGCGCCCTTTGGTATTCCGAAGGGCATGCCTGTTCGAGCGTCATTATCAACTATCAAGCCAGGCTTGTCGTTGGATTTTTGCCGGTGAAACACCCGACAGGTCCGAAAGATAATGACGGGTGTCGTGTTGGACCCTAGACGCAACGAGCTTTTACAGCACGCGTCGGAGCGGTCGGCCGGCCCCGGTCTTAACCATGAATTTTCTAAGGTTGACCTCGGATCAGGTAGGAATACCCGCTGAACTTAA	256	6175_502	Ascomycota	Eurotiomycetes	Chaetothyriales sp. 6175_502	MT027976	231/260	89	46	0.00777484	0.266738	0.0523355	0.0152022	-	0.031176	0.00779464	0.146156	0.00581452	0.0219829	0.0121374	0.0133401	0.00419639	0.0382775	0.00518888	0.0919118	0.0404204	0.0110728	0.0175068
AACGCACATTGCGCCCTCTGGTATTCCGGGGGGCATGCCTATTCGAGCGTCATTAAATCCATCAAGCTCTGCTTGGCATTGGGCCTCGCCGTAAAGGCGTGCCTTAAAACCAGTGGCGGTGTCACCCAGCTTCAAGCGTAGTAATTCGTCTCGCTATGGACACTGGGGGAACGCTTGCCAGTAACCCATAATCTTTCTTGATTGACCTCGAATTAGGTAGGGATACCCGCTGAACTTAA	239	6175_554	Ascomycota	Leotiomycetes	Micraspis strobilina	MN043950	239/239	100	46	0.0310994	0.0533476	0.0196258	0.0101348	0.0105619	0.0184222	0.00519642	0.263081	0.011629	0.0219829	0.0242748	0.0191764	0.00839278	0.0574163	0.0103778	0.0459559	-	0.013841	0.0175068
AACGCACCTTGCGCTCCTTGGTATTCCGAGGAGCATGCCTGTTTGAGTGTCGTGTAATTCTCAATCCCGTTTGGTTTTGAATCAGACGTGGCTTGGATTTGGGAGCTTGCTGGTACTCTACATTGTGGGGTTCGGCTCTCCTTGAATGCATTAGCTCGGTCACGTTAGTTGCCCGACGGTTCACGGTGTGATAGTTTAACTTCATCGCCGTTGTGACCGCCTCGGTGCCTGTGCCTGCCGGCTTCTAATCTGCTGTGTCTCTTTAGATGCGCATACACTTTGACAATTGACCTCAAATCAGGTAGGACTACCCGCTGAACTTAA	324	6175_649	Basidiomycota	Agaricomycetes	Oxyporus corticola	DQ873641	324/324	100	46	0.00777484	-	-	-	-	0.00141709	0.0649553	-	0.00581452	0.0109914	-	0.0250127	0.0629459	-	-	-	-	0.0207615	0.0175068
AACGCACATTGCGCCCCTCGGTATCCCGGGGGGCATGCCTGTTCGAGCGTCATTTCTACCACTCAAGCTTAGCTTGGTATTGGGCATCGTTTACCTTGTTTATAATAAAGAAGGGTCCTAACGTGCCTTAAATAGAGACGGCGATTTAACCCCCAGCTTAGAGTGTAGCAGTAAAACATTTTCACTCTCAAGTCTTTTTGGGGCGTTGTCTACCGCATAGTTTTATTACTACAGTTTGACCTCGGATCAGGCAGGGATACCCGCTGAACTTAA	273	6175_404	Ascomycota	Dothideomycetes	Mytilinidiales sp. 6175_404	EF596819	231/273	85	45	0.00777484	0.0533476	0.0654193	0.0202696	0.0158428	0.0283419	-	0.0292312	0.00387634	0.0549571	0.0242748	0.0125064	0.00839278	0.0574163	0.00518888	-	0.121261	0.013841	0.0171262
AACGCACCTTGCGCTCCTTGGTATTCCGAGGAGCATGCTTGTTTGAGTGTCATGGTCTTCTCAACCCTTCCGTCTTTTTCACCGGAGACTGTCGGGCTTGGATGTGGAGGTCTTGCAGGCATCTGGATCTTTTGATTCAGAAGTCGGCTCCTCTGAAATGCATTAGCTTGAATAGTACCAAGCATGATTCAGCGTGATAATTGTCTACGTTGCTTCGTCTCGGTGAATTAAATGTTCAAGCTTCTAACCGTCCCTCGGGACAATCTCTGAACATCTGACCTCAAATCAAGTAGGACTACCCGCTGAACTTAA	312	6175_627	Basidiomycota	Agaricomycetes	Steccherinum bourdotii	MK795065	312/312	100	45	-	-	-	0.0101348	-	0.00283419	-	0.0876937	0.0387634	-	0.230611	0.0350178	0.00419639	-	-	-	-	0.0013841	0.0171262
AACGCACATTGCGCCCTCTGGTATTCCAGAGGGCATGCCTGTTCGAGCGTCATTTCAACCCTCAAGCCTAGCTTGGTGTTGGGGCACTACCTGACTGTTTTACAGGACGGTAGGCCCTGAAATTTAGTGGCGAGCTCGCCAGGACTCCGAGCGCAGTAGTAAAACCCTCGCTTTGGACTGTACTGGCGCGGCCCTGCCGTAAAACCCCCAACTTCTGAAAATTTGACCTCGGATCAGGTAGGAATACCCGCTGAACTTAA	260	6175_476	Ascomycota	Sordariomycetes	Cytospora predappioensis	MT595364	260/260	100	44	0.0155497	-	-	0.0962805	-	0.029759	0.00519642	0.116925	0.00775269	0.0219829	0.0121374	0.0125064	0.020982	-	0.00518888	-	0.0404204	0.0110728	0.0167456
AACGCACATTGCGCCCTTTGGTATTCCGAAGGGCATGCCTGTTCGAGCGTCATTTTCACCCCTCAAGCCCCCGGCTTGGTGTTGGACGGTTTGGTTTAGGTACCCCTAGACCCCTCCTAAAGACAATGACGGCGGCTGTTGAACCCCCGGTACACTGAGCTTCTTAACTGAGCACGTATCGGATCTAGGGTTTGGCGGCACCCGGTCTATACCTTTTTTGCTTACAAGGTTGACCTCGGATCAGGTAGGAATACCCGCTGAACTTAA	267	6175_643	Ascomycota	Eurotiomycetes	Exophiala xenobiotica	MH863790	267/267	100	44	0.00777484	-	0.00654193	-	-	0.00283419	0.0753482	-	0.0213199	-	0.0121374	0.034184	-	-	0.00259444	-	-	0.0013841	0.0167456
AACGCACATTGCGCCCTTTGGTATTCCTTAGGGCATGCCTGTTCGAGCGTCATTTACAAATTCAAGCTCAGCTTGGTGATGGGTGTCTGTCCCGCCTTTGCGTGTGGACTCGCCTCAAATGCAGTTGGCAGCTTGTTCCTCGGCTCTAAACGCAGCAGATTTGCGTCGAGCGTCGTGCGGACGGGCTCTCCAGTAAGCAAAACCCCACAAATTGACCTCGGATCAGGTAGGGATACCCGCTGAACTTAA	249	6175_330	Ascomycota	Dothideomycetes	Lophiostoma sp. 6175_330	MZ966265	249/249	100	44	0.00777484	0.0533476	-	0.0658762	-	0.0226735	0.0207857	-	0.0213199	0.00549571	-	0.0166751	-	-	0.0155666	0.0919118	-	0.0110728	0.0167456
AACGCACATTGCGCCCGCTGGTATTCCGGCGGGCATGCCTGTTCGAGCGTCATTATGACCAATCAAGCTCTGCTTGGCCTTGGGGCCCGCTGTACCGGCGGCCCTTAAAATCAGTGGCGGTGCCGTCTGGCTCTAAGCGTAGTAATACTTCTCGCTACAGGGTCCAGTCGTCCACCCGCCAGAACCCCCAACTTTCTTAGGTTGACCTCGGATCAGGTAGGGATACCCGCTGAACTTAA	239	6175_524	Ascomycota	Leotiomycetes	Hyaloscypha sp. 6175_524	MT522553	237/239	99	43	0.0310994	0.0266738	0.0588774	0.0202696	-	0.0255077	0.00779464	0.175387	-	0.0274786	0.0242748	0.0133401	-	0.076555	0.00778331	-	0.0808407	0.0124569	0.0163651
AACGCACATTGCGCCCCTTGGTATTCCATGGGGCATGTCTGTTCGAGCGTCATTTGTACCTCAAGCTATGCTTGGTGTTGGGTGCCTGTCCTTGTTCTCTCTTGGACTCACCTTAAAGCAATTGGCAGCCAGTGTTTTGGTATAGAACTGCAGCACATTTTGCAATTCTAGTGCCAAAGACTGGGTCCAGTAAGACCTTCTACTCTTGACCTCGAATCAGATAGGGATACCCGCTGAACTTAA	243	6175_667	Ascomycota	Dothideomycetes	Pleosporales sp. 6175_667	MH861995	220/250	88	42	-	-	-	-	-	-	0.0753482	-	0.0251962	-	-	0.0350178	-	-	-	-	-	-	0.0159845
AACGCACCTTGCGCTCCTCGGTGTTCCGAGGAGCATGCCTGTTTGAGTGTCAGTAAATTCTCAACCCCTCTCGATTTGCTTCGAGCGGGTGCTTGGATGTTGGGGGCTGCCGGAGACACTGGATTCGTCCAGGACTCGGGCTCCTCTTAAATGAATCGGCTCGCGGTCGACTTTCGACTTTGCATGACAAGGCCTTTGGCGTGATAATGATCGCCGTTCGCCGAAGTGCAAGACAGAATGGTCCCGTGCCTCTAATGCGTCGACGCCTCTAGGGGCGTCTTCCTCATTGACGTTTGACCTCAAATCAGGTAGGACTACCCGCTGAACTTAA	331	6175_447	Basidiomycota	Agaricomycetes	Suillus luteus	MH855739	331/331	100	42	0.00777484	0.0800213	0.0392516	0.025337	0.00528095	0.0226735	0.00259821	0.23385	0.00387634	0.0164871	0.0485496	0.0150076	-	0.0956938	0.00259444	0.0459559	0.0404204	0.0110728	0.0159845
AACGCACCTTGCGCCCCTTGGTATTCCGAGGGGCATGCCTGTTTGAGTGTCATGTTAATCTCAAATCGCTCGTCTATTCTTAATTGAAGTGGCTTTCGATTTGGACTTGGAGGTTTTGCTGGCCCGGGCGACTTTGGTTGCCCTTGGTTTGTCGGCTCCTCTCAAATACATTAGCTGGACTTTGGTTCGCGTTTACGGTGTAATAATGTAATGTTCACTAAGACGCTTGCCTAACAAGTCTGCTTCTAATCGTCCTTAAGTTGGACAAGGATCCCTTCGTTGGGCCTTCTTGACACCTTTGACCTCAAATCAGGTAGGATTACCCGCTGAACTTAA	336	6175_679	Basidiomycota	Agaricomycetes	Inonotus obliquus	KY949235	336/336	100	41	-	-	-	-	0.216519	0.0581008	-	-	-	-	-	-	-	-	-	-	-	-	0.0156039
AACGCACCTTGCGCCCTTTGGCATTCCGAAGGGCACGCCTGTTTGAGTGTCGTGAACTCCTCCACCCTCACCTTTTTCGGAAGGTCGTTGGGCTGGGATTTGGGAGCTTGCGGGTCCCTGGCCGATCCGCTCTCCTTGAATACATTAGCGAAGCCCTTGCGGCCTTGGTGTGATAGTAATCTACGCCTCGGCTTAGCGAACGTATGGGAATCGCTTCTAACCGTCTCGCAAGAGACAGCTTTACCAACTTGACCTCAAATCAGGCGGGACTACCCGCTGAACTTAA	286	6175_682	Basidiomycota	Agaricomycetes	Peniophora rufomarginata	MH857639	285/286	99	41	-	-	-	-	-	-	0.0259821	-	0.0542688	0.0164871	-	0.034184	-	-	-	-	-	-	0.0156039
AACGCACATTGCGCCCGCCAGTATTCTGGCGGGCATGCCTGTCCGAGCGTCATTTCAACCCTCGAACCCCTCCGGGGGGTCGGCGTTGGGGACTTCGGGAACCCCTAAGACGGGATCCCGGCCCCGAAATACAGTGGCGGTCTCGCCGCAGCCTCTCATGCGCAGTAGTTTGCACAACTCGCACCGGGAGCGCGGCGCGTCCACGTCCGTAAAACACCCAACTTCTGAAATGTTGACCTCGGATCAGGTAGGAATACCCGCTGAACTTAA	270	6175_488	Ascomycota	Sordariomycetes	Trichoderma viride	MH864422	270/270	100	41	0.00777484	0.0266738	0.0392516	0.0050674	0.0211238	0.0184222	0.0155893	0.0292312	0.00581452	0.0219829	0.060687	0.0158414	0.00419639	0.0382775	0.00518888	0.0459559	0.121261	0.0124569	0.0156039
AACGCACATTGCGCCCGCTGGAATTCCGGCGGGCATGCCTGTTCGAGCGTCATTTCAACCCTCAAGCTCTGCTTGGTGTTGGGGCACAGCCTTTCATAGGGCTGGCCCTGAAATCCAGTGGCGGGCTCGCTAAGACTCCGAGCGTAGTAATTTTCTCTTCGCTATGGAAGGACTAGCGGTGCTCTTGCCGTAAAACCCCCCAATTTTTTACTGGTTGACCTCGGATCAGGTAGGAATACCCGCTGAACTTAA	252	6175_533	Ascomycota	Sordariomycetes	Tubakia dryina	MG591871	252/252	100	41	-	-	-	0.0456066	0.121462	0.045347	-	-	-	-	-	-	0.0251783	-	0.00778331	-	-	0.0124569	0.0156039
AACGCACATTGCGCCCATTAGTATTCTAGTGGGCATGCCTGTTCGAGCGTCATTTCGACCATCAAGCCTCAGTTGCTTGGTTTTGGGAGCCTACCTCTGGGTAGCTCCTCAAATGGAGTGGCGGAGTCGTGCCGACCCCAAGCGTAGTAATCTTTTCTCGCTTCAGGTGCCGGTGCTGACGTCCTGCCGTTAAACCCCCCTATTTTTAACAGGTTTGACCTCGGATCAGGTAGGAATACCCGCTGAACTTAA	252	6175_565	Ascomycota	Sordariomycetes	Xylariaceae sp. 6175_565	MG098292	252/252	100	41	0.0621987	0.133369	0.0196258	0.0101348	0.0211238	0.031176	0.00519642	-	0.0193817	-	-	0.0100051	0.00839278	0.0191388	0.00778331	0.0459559	-	0.00968872	0.0156039
AACGCACCTTGCGCCCCTTGGTATTCCGAGGAGCATGCCTGTTTGAGTGTCATCGAATTCTCAACCATGTCTTGAATGAGGCATGGCTTGGACTTGGGGGTTGCTGGCACACGTCTGTCAGCTCTCCTGAAATGCATTAGCGATGGTCAGCAAGCCTGACGTGCACGGCCTTTTCGACGTGATAACGATCGTCGTGGGCTGGAGCGGTAGGGTGAGCGGTGAATCGCTTCTAATCTAAAGTCGGTCGTGAGACTGACTGAGGCTAGCCTTAGTTACTAGTCGGTCGTGAGGCTGACGAACGCGCAGGGTCTAGGTTTTGAGCTCTTGACCTCAAATCAGGTAGGACTACCCGCTGAACTTAA	362	6175_579	Basidiomycota	Agaricomycetes	Boletus pinophilus	OM920033	360/362	99	40	-	-	-	-	0.211238	0.0566837	-	-	-	-	-	-	-	-	-	-	-	-	0.0152233
AACGCACATTGCGCCCCTTGGTATTCCGGGGGGCATGCCTGTTCGAGCGTCATTTAGACCAACTCCCGCTCCGGCGGGGTCTTGGGCTGCGCCTTTGGGCGGGCCTTAAAACCAGTGGCGGTGCCCTAAGGCTCTACGCGTAGTAATTCTTCTCGCGATAGGGTCCTTGCGGTGTCTTGCCAGCAACCCCCAACTCTCTAGGGTTGACCTCGGATCAGGTAGGGATACCCGCTGAACTTAA	241	6175_544	Ascomycota	Leotiomycetes	Hymenoscyphus fraxineus	MT155386	241/241	100	40	0.0544239	0.0800213	0.0261677	0.0152022	-	0.0240906	0.0207857	0.0876937	0.00193817	0.00549571	0.0485496	0.0141739	0.0251783	-	-	-	-	0.00830461	0.0152233
AACGCACCTTGCGCCCTTTGGTATTCCGAAGGGCATGCCTGTTTGAGTGTCATTAAATTCTCAACCTTGAACCAGTTTTGCGACTGGGTCAAGGCTTGGATGTGAGGGCTTTGCTGGCTTCCTTCAGTGGATGGTCTGCTCCCTTTAAATGCATTAGTGGGATCCTTTGTGGACGGTCACTTGGTGTGATAATTATCTACGCCGCGTTGACTGTGAAGCAAAACTTATGGGACCCTGCTTATAACCGTCCTTCGGGACAATTTATTGACCATTTGACCTCAAATCAGGTAGGACTACCCGCTGAACTTAA	310	6175_665	Basidiomycota	Agaricomycetes	Mycena amicta	MH857184	310/310	100	40	0.00777484	-	0.0327097	-	-	0.00850256	0.0207857	-	-	0.00549571	0.27916	0.0266802	-	-	0.00518888	-	-	0.0027682	0.0152233
AACGCACATTGCGCCCGCCAGCATTCTGGCGGGCATGCCTGTTCGAGCGTCATTTCAACCCTCGCGCCCATCCGGGCTGCGGTGTTGGGGCGGGCAGTTGGACGCAAGTCCGGCTGCCGCCCCCAAATACAGTGGCGGCCTCGCTGCACTTGCTCTGCGTAGTAGCACACCTCGCATTGCAAAGTAGCGCGCCCACGCCGTAAAACCCCCGACCCCCATGAGTTTGACCTCGGATCAGGTAGGAATACCCGCTGAACTTAA	261	6175_763	Ascomycota	Sordariomycetes	Niessliaceae sp. 6175_763	MG826929	240/267	90	40	-	-	-	-	-	-	-	-	-	-	-	-	0.167856	-	-	-	-	0.0553641	0.0152233
AACGCACCTTGCGCTCCTTGGTATTCCGAGGAGCATGCCTGTTTGAGTGTCGTGAAATTATCAACCCCCCTTCGGCTTTGCAGAAGGGGGTGCTTGGATCTTGAGGCTCTCTGTCGGCGTTGCGTCGACTCCCTCTAAATGCATTAGAGCCCCTCCTTTTCTCCTTTCCCCTTCATCTCTCGGCGTGATAACATCTGCGTCAGGAAGGGGGGTCGGGTCAAACAGGAAAATCGGGGCTTACCCGGCAATGTGCCAAAATATTAAAAGCCTTGACCTCAAATCAGGTAGGACTACCCGCTGAACTTAA	307	6175_644	Basidiomycota	Agaricomycetes	Sidera sp. 6175_644	OR750590	302/310	97	40	-	-	-	-	0.0580904	0.015588	-	0.175387	0.00581452	-	0.242748	0.024179	-	-	-	-	-	-	0.0152233
AACGCACCTTGCGCCTTTTGGTATTCCGAAAGGCATGCCTGTTTGAGTGTCATGAAAACATCAACCCCGAGGTTTCTTAACGGAAGCCTCGCGGGCTTGGACTTGGGCGTCTGCCATCCCCCTGGCTCGCCTCAAATGTATTAGCGGGAATCGGGACCCATCGGTCAGACGTAATAAGTTTCGTCCGGCCGCCGTCCCGACGTCCGCTCACAACCCCCCTCGGCCTCGTGTCGAGGACCATTTCATCTCCGACCTCAAATCAGGTAGGGCTACCCGCTGAACTTAA	286	6175_840	Basidiomycota	Tremellomycetes	Unidentified sp. 6175_840	ON122753	233/293	80	40	-	-	-	-	-	-	-	-	-	-	0.485496	0.0333503	-	-	-	-	-	-	0.0152233
AACGCACCTTGCGCCCCCTGGTATTCCGAGGGGCACACCCGTTTGAGTGTCGTGAAAACCTCAACCTCCTTGGTTTCTTCTGGAGACCAAAGCAGGCTTGGACTTTGGAGGCCTTTGCTGGCACCTCTCGCCAGCTCCTCTTAAATGAATTAGCAGGGTCCTCTTTGCTGATCCTCGACGTGTGATAAGATGTTTCCATGTCTTGGTTTCTGGCTCTGTCACCTTTGGGACCCGCTTCTAACCGTCTTCAACCTTGCGTTGAGACAACGTTCGAGCATGTCTCCCTTCTCGGGAAGCTCCCTCGACCCCACGAACCCTTGACCTCAAATCGGGTGAGACTACCCGCTGAACTTAA	355	6175_526	Basidiomycota	Agaricomycetes	Lactarius rufus	MK838331	355/355	100	39	0.00777484	0.0800213	-	0.0050674	-	0.00708546	0.0259821	0.0292312	0.00581452	-	0.0121374	0.0125064	0.0293747	0.133971	-	0.229779	-	0.0262979	0.0148427
AACGCACATTGCGCCCTTTGGTATTCCGAAGGGCATGCCTGTTCGAGCGTCATTATCAACCATCAAGCTCTGCTTGGCATTGGGTGTCGACCCCCCCTCACCGGGTGGTCTCGCCTCAAACTGTTCGGCGGTGGCTCAGGGCCTCAAGCGTTAGTAATACTTCCCGCTTCGGAGAAACTGAGTTGCCTGCCTCCAGAAACCCCCATCTCAAGGTTGACCTCGGATCAGGTAGGGATACCCGCTGAACTTAA	251	6175_505	Ascomycota	Arthoniomycetes	Phaeococcomyces sp. 6175_505	NR_120226	246/248	99	39	0.0155497	-	0.00654193	0.0101348	0.0211238	0.0127538	0.0207857	0.116925	0.00775269	0.0274786	-	0.0175089	0.00419639	-	0.0181611	0.0459559	-	0.0124569	0.0148427
AACGCACATTGCGCCCCCTGGTATTCCGGGGGGCATGCCTGTCCGAGCGTCATTATCCAATCTCAAGCCCGGCTTGATGGTGGGTCTCACCGCCCCGGCGGTCGTCCCGAAAGACAGCAACGTGGCCCCGAACGCCGTGGATGCAGCGAGCTTTCCAAGCACGCGTCCCGGCGTCTGCGGGCGACGTCTCAACCCCAATCTTAGGTTGACCTCGGATCAGACAGGATTACCCGCTGAACTTAA	243	6175_753	Ascomycota	Eurotiomycetes	Psoroglaena sp. 6175_753	OQ717579	242/243	99	39	-	-	-	-	-	-	-	-	-	0.214333	-	0.0325165	-	-	-	-	-	-	0.0148427
AACGCACATTGCGCCCCCTGGTATTCCTAGGGGCATGCCTATTCGAGCGTCGTTTACACCCTCAAGCGCAAGCTTGGTGTTGGGGATCGCCCCTCCCTCGCGGGAGGCGGCGGCCCTTGAATCCATCGGCGGTGCCGGTGCGGCCTGGAGCGCAGCAGCGATGCAGCTCGTGGGTCCGCTCGACGCCTGCCGTGCAAGCGTGGTCTTCGCGGCCACACCTTCAAACGTCGACCTCGAATTAGGTAGGGATACCCGCTGAACTTAA	265	6175_786	Ascomycota	Dothideomycetes	Arxiella terrestris	MH858565	265/265	100	38	-	0.0533476	0.0327097	-	-	0.00991965	0.0207857	0.0292312	0.0290726	0.0274786	-	0.024179	0.00839278	-	-	-	-	0.0027682	0.0144621
AACGCACATTGCGCCCATTAGTATTCTAGTGGGCATGCCTGTTCGAGCGTCATTTCAACCCTTAAGCCTAGCTTAGTATTGGGAATCGACTGTATTGTCGTTCCTCAAATTCAACGGCGGATTTATAGCAATCTCTGAACGTAGTAATCTTTATCTCGTTTTTGAAATACTATAAACCTCAGCCGCTAAACCCCCCAATTTTAATGGTTGACCTCGGATCAGGTAGGAATACCCGCTGAACTTAA	245	6175_463	Ascomycota	Sordariomycetes	Pestalotiopsis sp. 6175_463	MN588161	245/245	100	38	0.00777484	0.0266738	0.00654193	0.0202696	0.00528095	0.0113367	0.0259821	0.0584624	0.0193817	0.0164871	-	0.0208439	-	-	0.0103778	-	0.0404204	0.00692051	0.0144621
AACGCACCTTGCGCTCCTTGGTATTCCGAGGAGCATGCTTGTTTGAGTGTCATGGTATTCTCAACCCTTCAGTGTTTTTTATTAAGCACGGTTGGGCTTGGACTTGGAGGCTTTTGCTGGTGTTTAGATTAATTTATTAGTCTTGGACGTCGGCTCCTCTGAAATGCATTAGCTTGAATGAAACCAAGCATGATTCAGCGTGATAATTGTCTAGCTGCTTCGTCTCGGTGAATAATATTCTAGCTTCAAACCGTCCCTTGGGACAACTTCTGAAAATCTGACCTCAAATCAAGTAGGACTACCCGCTGAACTTAA	315	6175_618	Basidiomycota	Agaricomycetes	Steccherinaceae sp. 6175_618	MH856708	286/322	89	38	-	-	-	-	-	-	0.0103928	0.0584624	0.0620215	-	-	0.0316828	-	-	-	-	-	-	0.0144621
AACGCACCTTGCGCCCGTTGGTATTCCGACGGGCATGCCTGTTTGAGTGTCATGAATTATCAATCCCTCGGGTTTTGTAACGAAACCTCGTCGGACTTGGACTTGGGTGTCTGCCGTGGTAACAAGCGGCTCGCCTTAAATGTGACAGGTGGTCGGTTCTTGACCCAGTGATCAGCGTGATAAGTCGTCGCTGATTCCGTGGTCTCGAGCTCCGCCTCATAAACCGTCCCTTTGGGGACACTATTCATTCGATCTGACCTCAAATCAGGTAGGACTACCCGCTGAACTTAA	291	6175_661	Basidiomycota	Tremellomycetes	Bulleraceae sp. 6175_661	AF042451	277/292	95	37	-	-	-	-	-	-	0.0155893	-	0.0523307	0.0219829	-	0.030849	-	-	-	-	-	-	0.0140816
AACGCACCTTGCGCTCCTTGGTATTCCTTGGAGCATGCCTGTTTGAGAGTCTTGAATATCTCTGCTTTTATCTTTTTTTTATTAAGAAGAATAAAAGTCAGGTCCTTGGGTCTGCTTGCGATTTGTTACGAATACAAGCTTACCTTAAATGAATTAGCTGGACTTCAGCAGAGTTGTTAAGTAACATTGAAAACTCTCGTAATACGAAGTCTGCTCATAACCTCGCTCTAAGCGAATTTTTCAATTTTGGCCTCAAATCAGGTAGGACTACCCGCTGAACTTAA	284	6175_732	Basidiomycota	Exobasidiomycetes	Exobasidiaceae sp. 6175_732	KR262418	265/290	91	37	-	-	-	-	-	-	0.0155893	-	0.0600833	-	-	0.030849	-	-	-	-	-	-	0.0140816
AACGCACCTTGCGCCCTTTGGTATTCCGAAGGGCACGCCTGTTTGAGTGTCATGTTCATCTCAATCCATCAAGCTTTTGCGAGCTTGGCTTGGGTTGGATTTGGGAGCCTGCTGGCCCCCTTTTGCTGGGGTCGGCTCTCCTTGAATGCATGAGTGAGCATCTGACTCGCGTTGCTGGTGTGATAAGTTTCATCATTGGCGGCGCTTGTCTAATGGGCTTGCTTTCGAACCGTCTTCTCAACGGAGACAACCTTTGACATATTTGACCTCAAATCAGGTGGGACTACCCGCTGAACTTAA	300	6175_305	Basidiomycota	Agaricomycetes	Hymenochaete rubiginosa	MK757158	297/300	99	37	0.0155497	0.0533476	0.0130839	-	0.0158428	0.0127538	0.0155893	-	0.00193817	0.0879314	0.0121374	0.0200102	0.00419639	0.0191388	0.00259444	0.0459559	-	0.00553641	0.0140816
AACGCACCTTGCGCTCCTTGGTATTCCGAGGAGCATGCCTGTTTGAGTGTCATTAAATTCTCAACCTTTATTAACTTTTTGGTTAGTAAGTGGATTGGAAGTGGGGGCATGTTGGTTTCTTCATTGAAATAAACTCCCCTGAAATGCATTAGCTGGTTGCCTTGTGCGAACATGTCTATTGGTGTGATAATTATCTACGCCGTGGGCTATTTGCCGTTTATAGCACTGCTTATAATCGTCTGTTCATTCAGACAATATATGACAATTTGACCTCAAATCAGGTAGGACTACCCGCTGAACTTAA	304	6175_267	Basidiomycota	Agaricomycetes	Hypholoma fasciculare	MT594635	304/304	100	37	-	-	-	0.025337	-	0.00708546	0.0103928	0.0584624	0.00581452	0.0219829	0.218473	0.0258465	-	-	-	-	0.0404204	0.0013841	0.0140816
AACGCACATTGCGCCCTGTGGTATTCCGCAGGGCATGCCTGTTCGAGCGTCATTTCAACCCTCAAGCTCTGCTTGGTGTTGGGCCCCGCCCGCTCGCGGCCGGCCCTAAAGACAGTGGCGGCAGCGCCTGGCTCCGAGCGCAGTACAGCTCTCGCTCTGGGGCTAGGCGGTAGCCTGCCAGAACCCCCCTTCTATGGTTGACCTCGGATCAGGTAGGGATACCCGCTGAACTTAA	235	6175_552	Ascomycota	Leotiomycetes	Oidiodendron chlamydosporicum	MH859334	232/235	99	37	0.00777484	0.0533476	0.00654193	0.0101348	0.0264047	0.015588	0.0103928	0.0584624	0.00775269	0.0164871	0.0970992	0.0175089	0.00419639	0.0191388	0.00259444	0.0459559	0.0404204	0.00692051	0.0140816
AACGCACATTGCGCCCCTCGGTATTCCGTGGGGCATGCCTGTTCGAGCGTCATTTACACCCTCAAGCTCTGCTTGGTGTTGGGCGTCTGTCCCGCCTCCGTGCGCGGACTCGCCTCAAAGTCATTGGCAGCGGTCTCGTCGGCTTCTCGCGCAGCACATTTGCGCTTCTCGGAGCCCCGGCGGATCGGCGTCCAGTAAGCAATTTTATGACTTGACCTCGGATCAGGTAGGGATACCCGCTGAACTTAA	249	6175_388	Ascomycota	Dothideomycetes	Periconia sp. 6175_388	ON865572	249/249	100	37	-	-	0.0327097	0.0354718	0.0686523	0.0354273	0.00259821	0.0292312	0.00581452	0.0109914	-	0.0058363	-	-	0.0129722	-	-	0.00692051	0.0140816
AACGCACATTGCGCCCTTTGGCATTCCGAAGGGCATGCCTGTTCGAGCGTCATTATCACCTCTCAAGCCCCCCGGGTTTGGCCTTGGACGGCTGGTCGGGCGACGCCCGACCCCTCCTAAAGACAACGACGGCGGCTTTGTCTGACCCCCGGTACACTGAGCTTCTTAACCGAGCACGTGCCGGAACGAGGGTTGGCGGGCCACGGTCTTCTCCCTTACAGGGAAATTTTCTCAGGTTGACCTCGGATCAGGTAGGGATACCCGCTGAACTTAA	274	6175_499	Ascomycota	Eurotiomycetes	Rhinocladiella atrovirens	MH864788	274/275	99	37	0.248795	-	0.00654193	0.0050674	-	0.0481812	0.00259821	-	-	-	-	0.000833757	-	-	0.00518888	-	-	0.0027682	0.0140816
AACGCACATTGCGCCCTCTGGTATTCCGGAGGGCATGCCTGTTCGAGCGTCATTTCTTAAACTCAAGCCTCGCTTGGTGTTGAGTCCTTTTGCGCTCCCCCAAGGAGGGCAAAGCCTCTAAATTCGTTGGCAGTGGTCTTAGGTCCCAGGCGTAGTGAGAATTCCGTCCTTTGGCATCTAAGCGCCGCTCGCTTCCAAAATCGTATACACGCTTTCCAAAAATTGACCTCGGATCAGGTAGGGATACCCGCTGAACTTAA	260	6175_749	Ascomycota	Unidentified	Unidentified sp. 6175_749	NR_170759	209/271	77	37	-	-	-	-	-	-	0.0285803	-	0.0503925	-	-	0.030849	-	-	-	-	-	-	0.0140816
AACGCACATTGCGCCTCCCTTTGCGGGGAGGCATGCCTGTCTGAGCGTCATTTAACTCATACCTTCTTAGTGTGTTGGGCCTCGCCCCAGCGGCGTAGCCTCAAAGTCATTGGTCTAAAGGCGGACAAGATCCATTGGGACCGACCGTTTGGGACCATAAACCTCTGACTTGACCTCAGATCAGGTAGGGCTACCGCCTGAACTTAA	207	6175_597	Ascomycota	Archaeorhizomycetes	Archaeorhizomyces sp. 6175_597	OQ676542	207/207	100	36	0.00777484	-	0.0196258	0.0152022	0.0105619	0.0127538	-	-	0.00969086	0.0329743	0.0364122	0.0116726	0.0167856	-	0.0181611	0.0459559	0.0404204	0.0179933	0.013701
AACGCACATTGCGCCCCCTGGCATTCCGGGGGGCATGCCTGTCCGAGCGTCATTGCTGCCCATCAAGCCCGGCTTGTGTGTTGGGTCGTCGTCCCCCCCGGGGGACGGGCCCGAAAGGCAGCGGCGGCACCGTGTCCGGTCCTCGAGCGTATGGGGCTTTGTCACCCGCTCGATTAGGGCCGGCCGGGCGCCAGCCGACGTCTCCAACCATTTTCTTCAGGTTGACCTCGGATCAGGTAGGGATACCCGCTGAACTTAA	259	6175_645	Ascomycota	Eurotiomycetes	Aspergillus sp. 6175_645	MT594642	259/259	100	36	0.0388742	-	0.0130839	0.0202696	0.00528095	0.0170051	0.0155893	0.0292312	0.00387634	-	0.0242748	0.00917133	0.0377675	-	0.00259444	0.0919118	0.0404204	0.0179933	0.013701
AACGCATCTTGCGCTCTTTGGTATTCCGAAGAGCATGCCTGTTTGAGTGTCATGAAACTCTCAACCCCACAGGTTTTGTAATGAGACCTTGTGCGGGCTTGGATCCTGAGCGTTGCAGGTGTTTAACCGGCTCGTTCGAAATACATTAGCGATCACGCACTTGGCGTTGGTTTGACTTGAAGTGATAGTAAACATTTCCTTCAAGGACACTTCCCCTCAAAAGGACAGTGACCAACCTTTGGGCCGGAACGCTCACAAAACCCCATTATTCATCATGATTAGACCTCAAATCAGGTAGGACTACCCGCTGAACTTAA	317	6175_713	Basidiomycota	Classiculomycetes	Classiculales sp. 6175_713	NR_159755	274/324	85	36	0.0155497	-	-	0.0101348	0.0369666	0.015588	-	-	0.0193817	-	-	0.00833757	0.0587495	-	0.00259444	-	-	0.0207615	0.013701
AACGCACATTGCGCCCCTTGGTATTCCGAGGGGCATGCCTGTTCGAGCGTCATTTCACCAATCAAGCCACGCTTGGTATTGGGCGCGCGGCCTTTTTCGTTAAAGGCCCGCCCGAAATGCATCGGCGAGGAAACCGACCCCCGGCGTGTTAGATTTCTGAACGTCAGGAGCACCGGTGCCCTCAGCCGTACAATCTTTTTTTCTAAGGTTGACCTCGGATCAGGTAGGAATACCCGCTGAACTTAA	246	6175_656	Ascomycota	Dothideomycetes	Myriangium sp. 6175_656	MH855793	241/249	97	36	0.0155497	0.0266738	-	0.0101348	-	0.00708546	0.0207857	-	0.0290726	0.00549571	0.0121374	0.0208439	-	0.076555	-	0.0459559	0.0404204	0.00830461	0.013701
AACGCACATTGCGCCCTCTGGTATTCCGGAGGGCATGCCTGTTCGAGCGTCATTACACCACTCAAGCCTCGCTTGGTATTGGGCGCCGCGGTCAAACGCGCGCCTCAATTTCACCGGCCGAGCACCCGATCTCCGAGCGTAGTAGAATTTAACGATTTTCGCTCTCGAGTTAGGGGACTCTTGCCGTAAAGCCTTCTTTTTAAAGGTTGACCTCGGATCAGGTAGGGATACCCGCTGAACTTAA	244	6175_629	Ascomycota	Dothideomycetes	Phaeothecaceae sp. 6175_629	NR_147312	223/244	91	36	0.0155497	0.0266738	0.0457935	0.0354718	0.00528095	0.0255077	0.00779464	-	0.00387634	0.00549571	0.0121374	0.0058363	0.00839278	-	0.0207555	-	0.0404204	0.0152251	0.013701
AACGCACCTTGCGCTCCTTGGCATTCCGAGGAGCACGCCTGTTTGAGTGTCATGAAATTCTCAACCTGCGAGATCCTTGTGGTCTTCGTAAGGCTTGGACTTTGGAGGCTTTTGTCGGCGATTGTCGACTCCTCTCAAATGCATTAGCTTGGTTCCTTGCGGATCGGCTTTCGGTGTGATAGTTGTCTACGCCGTGACCGTGAAGCGTTTTGGCGAGCTTCTAACCGTCTCGTTCGAGACTTATTCTTCATTGACATCTGACCTCAAATCAGGCGGGACTACCCGCTGAACTTAA	295	6175_697	Basidiomycota	Agaricomycetes	Polyporus tuberaster	MH856706	295/297	99	36	-	-	-	-	-	-	0.085741	0.0584624	-	0.00549571	-	0.0300153	-	-	-	-	-	-	0.013701
AACGCACCTTGCGCCCCTTGGTATTCCGAGGGGCACGCCTGTTTGAGTGTCTTGAAATCATCAACCGAAGCGGTCTTGTGCCGTCCGAGGTTGGAACTGGAGGCTTTGCTGCCGTTTGCGGCTCCTCTCAAATGCGTCTGCCGTGCCTCTGGGGCCGTGCTCGCAATGGGCGTTGTATTTCCCTCGCTCCGAGTGCCCCTGGACATACTGTGTGTGCGGCACCGACCTGCCTCTCGAGCGGCGGTCTGTCATCAAACCGAATTCTGACCTCAAATCAGGCGGGACTACCCGCTGAACTTAA	301	6175_677	Basidiomycota	Agaricomycetes	Unidentified sp. 6175_677	OK430967	240/308	78	36	-	-	-	-	-	-	-	-	-	-	-	-	-	-	0.0933998	-	-	0.0498277	0.013701
AACGCACATTGCGCCCCTTGGTATCCCGAGGGGCATGCCTGTTCGAGCGTCATTTCACCACTCAAGCCTGGCTTGGTGTTGGGCGACGTCCCCTTTCCGGGACGCGCCTTGAAATGCTCGGCGGCGTGGCACCGGCTTTAAGCGTAGCAGAAACTTTCGCTTTGAAAGTCGGGGCCCCGTCTGCCGGAAGACCTACTTTTAAGGTTGACCTCGGATCAGGCAGGGATACCCGCTGAACTTAA	242	6175_549	Ascomycota	Dothideomycetes	Cenococcum sp. 6175_549	LC095139	235/242	97	35	0.0155497	0.0533476	0.0130839	0.0050674	-	0.00991965	0.00259821	0.0876937	0.00387634	0.0164871	0.0485496	0.0108388	0.020982	0.0191388	0.0129722	0.0919118	0.0808407	0.0207615	0.0133204
AACGCACCTTGCACTCTTTGGTATTCCGAAGAGTATGTCTGTTTGAGTGTCATGAAACTCTCAACCCCCCTATTTTGTAATGAGATGGGCGTGGGCTTGGATTATGGTTGTCTGTCGGCGTAAAAGCCGGCTCAACTGAAATACACGAGCAACCCTATTGAAATAAACGGTTTGACTTGGCGTAATAATTATTTCGCTAAGGACGTTTTCTTCAAATATAAGAGGTGCTTCTAATTCGCTATTATAGCACTTTATATTTTAGACCTCAAATCAGTCAGGACTACCCGCTGAACTTAA	297	6175_585	Basidiomycota	Cystobasidiomycetes	Cystobasidium slooffiae	MF062211	293/297	99	35	-	-	0.00654193	-	-	0.00141709	0.0207857	0.0292312	0.00969086	0.0659486	-	0.0216777	0.00839278	-	0.0103778	0.0919118	-	0.0110728	0.0133204
AACGCACCTTGCACCTTTTGGTTATTCCGAAAGGTACGCCTGTTTGAATGTCACGAAACCCCCCTCGGCCCTCATTCTTTCTAAAAGCATGGGGGACGGATTCTGAGTGTTGGCGTGTCAACGCCTCGCTTCAAATAGATTAGCACTTTTGGATGGTATACTATTAGTTCAAAAGACGTACTTGATGTTGTATTTATATTTCATTGAGGCAGTCTTTGGTCGCTCCGACTATCCGCTAATAGGGCAACTTGAAGAATAGCTTCCTAACCCTATCAACTTAATTAAGTAATTAATTAATCTTTAGACTTCAAATCAGGTGGGACTACCCGCTGAACTTAA	339	6175_698	Basidiomycota	Pucciniomycetes	Melampsora laricis-populina	MK028584	339/339	100	35	-	-	0.0261677	-	-	0.00566837	0.00259821	-	0.0193817	-	-	0.00917133	-	-	0.0518888	-	-	0.027682	0.0133204
AACGCACATTGCGCCCTTCGGTATTCCGTTGGGCATGCCTGTTCGAGCGTCATTAGAAACTTCAAGCTCAGCTTGGTGTTGGGTGCTTGTCCGCCGCCCGCGGCGGACTCACCTCAAATGCATTGGCGGCCGGTATGTTGGCTACAGCGCAGTACAACGCGTCTGGCGTCTTGATACACTGGTCCTCCAGAAGCCCCTTCTTTGACTTGACCTCGGATCAGGTAGGGATACCCGCTGAACTTAA	244	6175_736	Ascomycota	Dothideomycetes	Nigrograna mycophila	NR_147654	244/244	100	35	0.0155497	0.0266738	0.00654193	0.0101348	0.0105619	0.0113367	0.00779464	-	0.00581452	0.0329743	0.0242748	0.0116726	0.00419639	0.0574163	0.0155666	0.0459559	0.0808407	0.0179933	0.0133204
AACGCACATTGCGCCCCTTGGTATTCCATGGGGCATGCCTGTTCGAGCGTCATTTGTACTCTCAAGCCTTGCTTGGTGTTGGGTGCTTGTCTTTGCTTTGCGTAGACTCTCCCTAAATACATTGGCAGCCGATATATTGGTTTGAAGCGCAGCACAATTGCTATTCAGGCTTGTTGTATCAGCATCCACAAAGAATGATAACACTTTTGACCTCGGATCAGGTAGGGATACCCGCTGAACTTAA	244	6175_511	Ascomycota	Dothideomycetes	Phaeosphaeriaceae sp. 6175_511	MH862724	225/246	91	35	0.0155497	-	-	0.025337	0.0686523	0.0283419	0.0207857	-	-	-	-	0.00667006	-	-	0.0155666	-	0.0404204	0.00968872	0.0133204
AACGCACATTGCGCCCTCTGGTATTCCGGAGGGCATGCCTGTTTGAGTGTCATTAATCTCTCACAAAACCTTTTGGTTTCTGTCGATGTTGGGAGCTGCGACCCCTCGTGGGACGCTCTCCTTAAATGTATTGGTGCGGCCCGCCGCCCGGTTACACAACGTTCTAGGTTCGTCCAACTCGTTGCTCAGCCGGTGCAATCTTGGTGCTGCACCTAAAGCCCGCCTTGTGCCTTGTGCTCTTGGCTAACTTCATTTATTGACCTCAGATCAGGTAGGAATACGCGCTGAACTTAA	294	6175_611	Ascomycota	Taphrinomycetes	Taphrina americana	NR_155874	293/294	99	35	-	-	-	-	-	-	0.0779464	0.146156	-	-	-	0.0291815	-	-	-	-	-	-	0.0133204
AACGCACATTGCGCCCCTTGGTATTCCGGGGGGCATGCCTGTTCGAGCGTCATTATCACCCCTCAAGCTCAGCTTGGTGTTGGGGCCTGCCCGTCACAGGGCAGCCCTTAAAAGCAGTGGCGGTGCCATCTGGCTCTACGCGTAGTAATACTCCTCGCGACAGAGTCCCGGTGGTGTCCTGCCAGAACCCCCCATATTTTTAATGATTGACCTCGGATCAGGTAGGGATACCCGCTGAACTTAA	244	6175_669	Ascomycota	Leotiomycetes	Tricellula aquatica	MH857818	244/244	100	35	0.0233245	-	-	0.0658762	0.0580904	0.0382615	0.0103928	0.0584624	0.00193817	-	-	0.0058363	-	-	0.00259444	-	-	0.0013841	0.0133204
AACGCACATTGCGCTCCCTGGTATTCCGGGGAGCATGCCTGTTCGAGCGTCATTATCAACCATCAAGCTCTGCTTGGAATTGGGCGTCGTCCGTACGGACGTGCCTTAAACGCCTCGGCGGCGGTTTCAAACCTCAAGCGTAGTAAAATCTTTTCAGCTTTCTAGGTTTGGGACCGTTTTTGCCTCGAGAACCCTCTCACCTCAAGGTTGACCTCGGATCAGGTAGGGATACCCGCTGAACTTAA	245	6175_453	Ascomycota	Unidentified	Unidentified sp. 6175_453	MW991423	213/244	87	35	0.00777484	0.106695	0.0196258	0.0152022	0.00528095	0.0170051	0.00259821	0.204619	0.011629	0.00549571	0.0242748	0.0141739	0.0125892	-	0.00518888	-	0.0404204	0.00830461	0.0133204
AACGCAAATGGCACTCTATGGTATTCCGTAGAGTACGTCTGTTTGAGCGTCGCGAACATCTCTATAATTAGTTTTTTTTAAATTGATTATGGGTTTTGAGGTTGTCATGTATAATGACTCCCTTTAAAATGATTAGTGATGACCTTATGAATGGGTTAATACTGTGTGTTATAATGGATTACATCCATCACCAGTCAGAGAGTAATCTCGCCTTAGTAATTTGTAGTGATTGCTTCTAACTGCCAATTTTTGGCAAACAACCTGATCAAATCGACCTCAAATCAGATGGGATTACCCGCTGAACTTAA	308	6175_734	Basidiomycota	Wallemiomycetes	Wallemia sebi	MH855489	308/309	99	35	-	-	-	-	-	-	-	0.4677	-	0.0109914	-	0.0150076	0.0587495	-	0.00259444	0.0459559	0.0404204	0.0235297	0.0133204
AACGCACCTTGCGCCCTCTGGTATTCCGGAGGGCATGCCTGTTTGAGTGTCATTAAATTCTCAACTTCAATAGCTTTTACTAGCTTATTGATGCTTGGATGTGGGAGCTTGCTGGCGTCTTAGATGTTCGGCTCTCCTTAAAGTTATTAGTGGAAACCTCTTTGTTGGTTTATTCCTTAGTGTGATAATTATCTACGCTATGAATAATCTAATGTTCCATTGAGACTTGAGATTTCTCAGTAGAAATACTGGTCTGGGTACTGCAATTAAATTTGCTGTATCTGTAATCTCTCAGTAGCAATACTGGTTTGGGCATTGCAATTAAATTTGCTTTACCTGTAAGTCTCAGAGGAAAAGAAATGTTCTGCTTTCTAACCGTCTATGTATATAGACAATTTA…	445	6175_406	Basidiomycota	Agaricomycetes	Gymnopus dryophilus	MG920317	445/445	100	34	-	-	-	-	-	-	-	0.0292312	0.00387634	0.164871	-	0.027514	-	-	0.00259444	-	-	0.0013841	0.0129398
AACGCACCTTGCACCTTTTGGTTATTCCGAAAGGTACGCCTGTTTGAATGTCACGAAACCCCCCTCGGCTCTAATGCTTTCTAAAAGGATTGGAGACGGATTCTGAGTGTTGGCGTGATAACGCCTCGCTTTAAATATATCAGCACTTTTGGATGGTTACATGTTAGTTCAAAAGACGTACTTGATGTTGTATTTATATGTCATTGAGGCAGTCTTTGGTCGTTCCGACTATCCGCTAATATGGACGCTTGAAGAATAGCTTCCTAACCCTATTAATTTAACCTTTAGACTTCAAATCAGGTGGGACTACCCGCTGAACTTAA	323	6175_493	Basidiomycota	Pucciniomycetes	Melampsora laricis-pentandrae	AY444771	323/323	100	34	-	0.0266738	-	-	-	0.00141709	-	-	0.0271344	-	-	0.0116726	0.0503567	-	0.0181611	-	-	0.0262979	0.0129398
AACGCATCTTGCGCTCTTTGGCATTCCGAAGAGCATGCTTGTTTGAGTGTCGCAAATCTCTCACGCCCCGAGTTTTCGGACTCGCTGCGGCTGTGGACCGTGGCCGTCTGGCCGGTGCCCTCGGGTGTCGGCCCGGCCGAAATACATGCGGAGCGCGTCTGCTGCCGCGACGACCGAGCGTTGTAGACCCCTCGCTTGGCCCGCCGTGTTGCGCAGGCTCCTGCCTTATACTATTCGACCTCAAATCAAGTAGGACTACCCGCTGAACTTAA	272	6175_459	Basidiomycota	Spiculogloeomycetes	Spiculogloeaceae sp. 6175_459	NR_073316	245/276	89	34	-	-	0.0261677	-	0.0105619	0.00850256	-	-	0.00193817	-	-	0.000833757	0.0545531	-	0.0363221	-	-	0.0373708	0.0129398
AACGCACATTGCGCCTCTTGGTATTCCGAGGGGCATGTCTGTTTGAGCGTCAGTACACACCTCCTGTGACCTTTATTGTGATCAGGGCTTTGGGACCGGCGGGCCTCTCCCCCACGCTCCGGCGGGGGGGCTGAGCCGTCGCCCCTAATGTGGCACGCTTGCGGACCTCCAGTCAGTGATCAACGTAGTAAACTCGAAAGAAGCTCGTGGAGACCTGGTGGATGGCTTTCGCCTGAATCAAACTCTTTCTATGGTTTGACCTCAGATCAGACAAGGATACCCGCTGAACTTAA	293	6175_497	Ascomycota	Orbiliomycetes	Unidentified sp. 6175_497	NR_172155	236/299	79	34	-	0.0266738	0.00654193	-	0.00528095	0.00425128	0.00779464	0.0292312	0.00387634	-	0.0849618	0.0108388	0.0251783	0.0956938	0.0155666	0.0459559	-	0.0249138	0.0129398
AACGCACCTTGCGCTCTCGGGCTATTCCTGAGAGCATGCTTGTTTGAGTGTCGCGTACCTCTCAACCCCGCCCTTTCCTTAAAACCGAAAGGGTCGATTCGGGTTGGATCATGGCGCCCCCTGTCGGTCCGCCGACTGCGCTGAATTGCAGCAAGCCGAATCCATAGGCTAGGCGGCTTGACCCGTTGTCATAAGCTCACACTTTCAATGGGAACGCCAGCCGGAATGGGCTTACCACAAATCCATCTTTTATACATTGACCTCAAATCAAGTAGGACTACCCGCTGAACTTAA	294	6175_582	Basidiomycota	Agaricostilbomycetes	Unidentified sp. 6175_582	OR481351	294/294	80	34	-	-	-	-	-	-	0.0883392	-	-	-	-	0.0283477	-	-	-	-	-	-	0.0129398
AACGCATCTTGCGCTCCTTGGTATTCCGAGGAGCATGCCTGTTTGAGTGTCATTAAATTCTGTCAAAACATGCACTTGAGTGTGTGTTTTGGATTGTGGGAGTGTCTGCTGGCTTATTCTATATATGAGCCAGCTCTCCTGAAAAACATTAGCTTTGGGGGGATGTGCCAAGTCACTTCTGCCTTTCCATTGGTGTGATAGATGAATAAACTTATCTACGCCAGGAAAGCAGGTTGCAGGTGAAGCACAGTGATCTCTCTGCTCTCTAATTGACATTTGTCTGATAACTTGACCTCAAATCAGGTAGGACTACCCGCTGAACTTAA	326	6175_663	Basidiomycota	Agaricomycetes	Amanita sp. 6175_663	MG991745	318/326	98	33	0.0310994	0.0533476	0.00654193	0.0202696	0.00528095	0.0170051	0.00779464	0.116925	0.0155054	-	0.0121374	0.0133401	0.0125892	0.0382775	-	-	-	0.00692051	0.0125592
AACGCACATTGCGCCCGCTAGTACTCTAGCGGGCATGCCTGTTCGAGCGTCATTTCAACCCTCAAGCCCTGCTTGGTGTTGGGGCCCTACGGCTGCCGTAGGCCCTGAAAGGAAGTGGCGGGCTCGCTACAACTCCGAGCGTAGTAATTCATTATCTCGCTAGGGACGTTGCGGCGCGCTCCTGCCGTTAAAGACCATCTTTAACTCAAGGTTGACCTCGGATCAGGTAGGAATACCCGCTGAACTTAA	249	6175_605	Ascomycota	Sordariomycetes	Coniochaeta velutina	MH859264	249/249	100	33	0.00777484	0.0800213	-	0.025337	0.0158428	0.0170051	0.00779464	0.0292312	0.00969086	0.0164871	0.0121374	0.0108388	0.00419639	0.0574163	0.00778331	-	0.0404204	0.0110728	0.0125592
AACGCAAATTGCACTCCTTGGTATTCCGAGGAGTATGCCTGTTTGAGTGTCATGAAAACCTCAACTCCATGTTTGGTTAATCTGAATGTGGATGTTGGATTTGGGTGTTTGTCAATGATGAATTGACTCGCCTTAAAAATCTAAGCTGGGTTAGTCTTTGCACTGGTTCCCCTAGGCGTAATAAGTATTTCGCTTAGGACACAAGTTCGCTTGTGGCCAGGACTTTGACAATAGTCTGCTTTCTATACCCCATATGTACTTGTGCATATAATTCTTGACATCTGGCCTCAAATCAGGTAGGACTACCCGCTGAACTTAA	319	6175_729	Basidiomycota	Tremellomycetes	Filobasidiaceae sp. 6175_729	OM049430	305/319	96	33	-	-	-	-	-	-	0.085741	-	-	-	-	0.027514	-	-	-	-	-	-	0.0125592
AACGCACCTTGCGCTCCTTGGTATTCCGAGGAGCATGCCTGTTTGAGTGTCATTAAATTCTCAATCTTACCATCTTTTATTAGTTGGGAAAGACTTGGATGTGGGGGGGAAATTTTTTGGAGGTTTTTCGAAGCCTTCTCCCCTGAAATGCATTAGCTGGATGCTCGCGCGGACAGTCTATTGGTGTGATAATTATCTACGCTATTAGCTGACTGCCATTAGTAGCTCTGCTTCTAACTGTCTTCGGACAATTTATGACAATTTGACCTCAAATCAGGTAGGACTACCCGCTGAACTTAA	300	6175_794	Basidiomycota	Agaricomycetes	Pholiota sp. 6175_794	MH856603	295/300	98	33	-	-	-	-	0.174271	0.0467641	-	-	-	-	-	-	-	-	-	-	-	-	0.0125592
AACGCACATTGCGCCCCTTGGTATTCCGAGGGGCATGCCTGTTCGAGCGTCATTACACCACTCAAGCTCTGCTTGGTATTGGGCCCTCGTCCTCCCGGGGACGTGCCCGAAAATCAGTGGCGGTGCCGCCTGACTTCAAGCGCAGTAATTTCTCTCGCTTTGGAAGGAAGGGTCGGTTGCCTGCCAGACAAACCCATCATTTTTTCTATGGTTGACCTCGGATCAGGTAGGGATACCCGCTGAACTTAA	249	6175_724	Ascomycota	Sareomycetes	Sarea resinae	MH857390	249/249	100	33	0.0155497	0.0533476	-	0.0050674	0.00528095	0.00850256	-	0.0876937	0.00581452	0.0439657	0.0364122	0.0141739	-	0.076555	0.0129722	-	0.0404204	0.013841	0.0125592
AACGCACATTGCGCCCTTTGGTATTCCGAAGGGCATGCCTGTTCGAGCGTCATTGCAACCTCTCAAGCCTTCGCTTGGTCTTGGGGCGCCCGGCGTCGGGGCCCTCAAAGTCAGTGGCGGTGCTTGCTAGCTCTACGCGTAGTAATACTCCTCGCGTCTGACCCTAGCGAGTGGCTGGCCATCAACCCCCACTTCATACAGGTTGACCTCGGATCAGGTAGGGATACCCGCTGAACTTAA	240	6175_528	Ascomycota	Leotiomycetes	Drepanopezizaceae sp. 6175_528	MH855774	222/241	92	32	-	-	-	0.0050674	-	0.00141709	-	-	-	-	-	-	0.10491	-	0.0129722	0.0459559	-	0.0429072	0.0121786
AACGCACCTTGCGCTCCATGGTATTCCGTGGAGCATGCCTGTTTGAGTGTCACGTCAACCCTCATTCATGCGATGTCACAATCGCATGAATGGATTTGGACCGTGTCGTAATCGACTCGTCCCGAAATGCATTAGCTTGCGCTTTTAGAGTGCCGGGCACCGGTGTGATAATTATCTGCGCCAACGCCTTACGCCTCTTCAGCGGCGCTGCTTACAGCCGTCCTGACGGACAACTATTTTAAAGCTTTGGCCTCAAATCAGGTAGGACTACCCGCTGAACTTAA	284	6175_706	Basidiomycota	Agaricomycetes	Exidia sp. 6175_706	MH854771	278/284	98	32	-	-	-	-	-	-	0.0571607	-	0.0155054	0.0109914	-	0.0266802	-	-	-	-	-	-	0.0121786
AACGCACCTTGCACTCCTTGGTATTCCGAGGAGTATGCCTGTTTGAGTGTCATGTTATCCTCACTTTTCTCGGATTTTCTTCTGAGATAGAGTGGAATTGGAAGCTGCTGGTTGATATCAATCAGCTCTTCTTAAATGTATTAGTGTGAATGTTACCAATGTTCTCCAGTGTAATAATTATTTGCGCTGCCGGGACACGGGTGAAATATAGATTCATGCTTCAAACCGTCTGCTACAGACAATATACTATTGCATTTGACCTCAAATCAGGTAGGATTACCCGCTGAACTTAA	293	6175_574	Basidiomycota	Agaricomycetes	Hyphoderma setigerum	MH860512	291/293	99	32	0.0233245	0.0533476	0.0588774	0.0101348	0.0158428	0.0269248	-	-	0.00581452	-	-	0.00250127	-	0.0191388	0.00259444	-	0.323363	0.013841	0.0121786
AACGCACATTGCGCCCGCCAGTATTCTGGCGGGCATGCCTGTTCGAGCGTCATTTCAACCCTCAAGCCCCCGGGCTTGGTGTTGGGGCTCGGCCCGTCCTCGTGGCGCGCCGTCCCCGAAATCTAGTGGCGGTCTCGCGATAGCCTCCTCTGCGTAGTAGCAATATCTCGCACCGGGACTGAGCAAGGCCACGCCGTTAAACCCCCCACTTCTGAAAGGTTGACCTCGGATCAGGTAGGAATACCCGCTGAACTTAA	257	6175_399	Ascomycota	Sordariomycetes	Microcera sp. 6175_399	ON811502	257/257	100	32	-	0.0533476	-	0.0152022	0.00528095	0.00850256	0.0285803	-	0.011629	0.00549571	-	0.0150076	0.0125892	-	0.0103778	0.0459559	-	0.0110728	0.0121786
AACGCACATTGCGCCCTTTGGTATTCCTTAGGGCATGCCTGTTCGAGCGTCATCTAACCCCTCAAGCACTGCTTGTTGTTGGGCGCCTGTCCCGCCTCCGCGCGGAGACTCGCCTCGAAGACATTGGCGGCCTGTGTATTGGCTACGAGCGCAGCAGACCCGCGCCTCGTCCCCTCTCGCGCAGGCCTCCAGGAAGCGCCAACCCCCCAATTTTGACCTCGGATCAGGTAGGGATACCCGCTGAACTTAA	250	6175_768	Ascomycota	Dothideomycetes	Pleosporales sp. 6175_768	MH863275	226/252	90	32	0.0155497	-	-	0.0202696	0.0316857	0.0170051	-	0.292312	0.00775269	0.0109914	-	0.0133401	-	0.0191388	0.00259444	0.0919118	-	0.00553641	0.0121786
AACGCACCTTGCGCCCTCTGGTATTCCGGAGGGCATGCCTGTTTGAGTGTCATTAAATTCTCAACTTCAATAGCTTTTATTAGTTTATTGATGCTTGGATGTGGGAGCTTGCTGGCGTCTTAGATGTTCGGCTCTCCTTAAAGTTATTAGTGGATAAACCTCTTTGTTAGGTTATTCTTGGTGTGATAATTATCTACGCTTTGAATAATCTAATGTTCCATTGGGACTTGAGATTTCTCAGTAGAAATACTGGTCTGGATATTGCAATTAATTTATTGCTGTATCTGTAATCTCTCAGTAGCAATACTGGTTTTGGCATTGCAATTAATTTTGCTTTACCTGTTAAGTCTCAGAGGAAAAGGGAAGTTCTGCTTTCTAACTGTCTGTGTATATGGACAA…	449	6175_594	Basidiomycota	Agaricomycetes	Gymnopus sp. 6175_594	MT595062	447/449	99	31	-	-	-	-	-	-	-	-	-	0.03847	0.291297	0.0258465	-	-	-	-	-	-	0.0117981
AACGCACATTGCGCCCTTTGGTATTCCGAAGGGCATGCCTGTTCGAGCGTCATTATCAACCATCAAGCACTGCTTGGCATTGGGTGCGGTCCCCCGTGAAAAGGGGACCCGCCTCAAAGGTGTCGGCGGTGGCCTGGAGCCTCAAGCGTAGTAAATTTCTCCCGCTTCAGAGGTCTCCCGCGTCGCCCGCCCCCAAAACACATCACCTCAAGGTTGACCTCGGATCAGGTAGGGATACCCGCTGAACTTAA	251	6175_542	Ascomycota	Arthoniomycetes	Lichenostigmatales sp. 6175_542	NR_177116	223/260	86	31	0.0233245	0.0533476	0.0130839	0.025337	0.0158428	0.0212564	0.00259821	0.0584624	0.00775269	0.0109914	0.0364122	0.0100051	-	0.0191388	0.00518888	-	0.0404204	0.00553641	0.0117981
AACGCACATTGCGCCCCCTGGTATTCCGGGGGGCATGCCCGTTCGAGCGTCATTACACCACTCCAGCCTCGCTGGGTATTGGGCGTCTCGCGGGGGAGCAATCCCCCGCGCGCCTCAAAGTCTCCGGCTGAGCGGTTCCGTCTTCGCAGCGTTGTGGCATCACGTCTCGCTATGAATTCGGTCCCTCACGGCCGTTAAATCACTTAACAGGTTGACCTCGGATCGGGTAGGGATACCCGCTGAACTTAA	249	6175_568	Ascomycota	Dothideomycetes	Mycosphaerellaceae sp. 6175_568	FN428877	239/251	95	31	0.0388742	-	-	0.0658762	-	0.0255077	0.00779464	-	-	0.0164871	-	0.00500254	-	-	0.0129722	0.0919118	-	0.00968872	0.0117981
AACGCACCTTGCGCCCCTTGGTATTCCGAGGGGCATGCCTGTTTGAGTGTCATGTAATTCTCAATTCTCTTTTTCTTAATTGAAGAAGGGGCTTGGACTTGGAGGATAATATACATGCTGGTACTGTCTGTATCGGCTCCTCTCAAATGCATTAGCTGGACTGTAGTTCGCATTGTTTGGTGTAGTAATAGTTTTCTATCTATAATTCACTACAGTGCTTGCTGAGACTGTCTGCTTCCAATAGTCCGTCTATGTGTTGGACAGGTACTCTGTTACCTTGACCCATTTGACCTCAAATCAGGTAGGACTACCCGCTGAACTTAA	324	6175_680	Basidiomycota	Agaricomycetes	Phellinus robustus	JQ087892	324/324	100	31	-	-	-	-	0.163709	0.0439299	-	-	-	-	-	-	-	-	-	-	-	-	0.0117981
AACGCACCTTGCGCTCCTCGGTGTTCCGAGGAGCATGCCTGTTTGAGTGTCAGTAAATTCTCAACCCCTCTCGATTTGCTTCGAGAGGGCGCTTGGATGGTGGAGGCTGCCGGAGACCTGGATTCGTTCAGGACTCGGGCTCCTCTGAAATGAATCGGCTTGCGGTCGACCTTCGACTTTGCATGACAAGGCCTTTGGCGTGATAATGATCGCCGTTCGCCGAAGTGCACGACAGAAAACGGTCCCGCGCCTCTAATGCGTCGACGCCTTCCGGGCGTCTTCCTCATTGACGTTTGACCTCAAATCAGGTAGGACTACCCGCTGAACTTAA	331	6175_639	Basidiomycota	Agaricomycetes	Suillus granulatus	KX230633	331/331	100	31	0.00777484	-	0.0392516	0.0050674	-	0.0113367	0.0207857	0.0292312	-	0.0439657	-	0.0141739	-	0.0574163	0.00778331	-	-	0.00830461	0.0117981
AACGCACATTGCGCCCCCTGGCATTCCGGGGGGCATGCCCGTTCGAGCGTCATTAACACCCCTCAAGCCTGGCTTGGTATTGGGCGCCGGGACTCTCCCGCGCCCCGATGTCGCCGGCTGGACGACTCCGATCTCACAAGCGTTGTACAAATTCGCTGGCGGGACGGGCGGCCACGCCGTTAACCTCAATCAAATCGTTGACCTCGGATCGGGTAGGAATACCCGCTGAACTTAA	235	6175_559	Ascomycota	Dothideomycetes	Teratosphaeriaceae sp. 6175_559	OK053669	221/238	93	31	0.0233245	-	0.00654193	-	-	0.00566837	0.0259821	-	0.00969086	0.0274786	0.0121374	0.0175089	-	0.0574163	0.00518888	0.0459559	-	0.00830461	0.0117981
AACGCACCTTGCGCCCTTTGGTATTCCGAAGGGCATGCCTGTTTGAGTGTCATGAAATCATCAATCTCTAAGGTTTCTTATTGATTGGATTTGGGTGTTGCCACTGGCTCGCCTTAAAAGTGTTAGCGATACAGATGTGAATTCTGGCGTAATAAGTTTCGTCAGCATAATCATTATGTTTGCTTCTAATCGTCGCAAGACAATTTTTTGACTCTGACCTCAAATCAGGTAGGACTACCCGCTGAACTTAA	251	6175_689	Basidiomycota	Tremellomycetes	Trichosporonales sp. 6175_689	KY101696	219/264	83	31	-	-	-	-	-	-	-	-	0.0542688	-	-	0.0233452	-	-	0.00778331	-	-	0.00415231	0.0117981
AACGCACATTGCGCTCCCTGGTATTCCGGGGAGCATGCCTGTTCGAGCGTCATTATCAACCATCAAGCCCTGCTTGGTATTGGGTGTCGTCCCCTGGCGGACGTGCCTTAAACGCTTCGGCGGCGGTTTCAAACCTCAAGCGTAGTAGAATCTTTTATTTAGCTTTCTAGGCTTGGGACCGCTTCGCCTCGAGAAACCATTTACCTCAAGGTTGACCTCGGATCAGGTAGGGATACCCGCTGAACTTAA	249	6175_532	Ascomycota	Unidentified	Unidentified sp. 6175_532	MW991423	216/247	87	31	0.0310994	0.0266738	-	0.0202696	-	0.0127538	0.0129911	0.146156	0.00581452	0.0109914	-	0.0125064	0.0125892	-	0.00518888	0.0459559	0.0404204	0.00968872	0.0117981
AACGCACATTGCGCCCTGTGGTATTCCGCAGGGCATGCCTGTTCGAGCGTCATTTAACCACTCAAGCCTAGCTTGGTATTGGGGCACGTGGTTCCGCGGCCCTCAAAATCAGTGGCGGCGCCGGTGGGCTCTAAGCGTAGTACATACTCCCGCTATAGAGTTCCCCCGGTCGCTCGCTAGAACCCCCTCATTTTTACAGGTTGACCTCGGATCAGGTAGGGATACCCGCTGAACTTAA	238	6175_767	Ascomycota	Leotiomycetes	Acephala macrosclerotiorum	NR_121349	238/238	100	30	0.0155497	0.0533476	0.00654193	0.0101348	0.00528095	0.0113367	0.00259821	0.204619	-	-	0.0121374	0.00750381	-	0.15311	0.0103778	-	0.0404204	0.0179933	0.0114175
AACGCACCTTGCGCTCCTTGGTATTCCGAGGAGCATGCCTGTTTGAGTGTCATTAAATTCTCAACCCCACCGATTTGCTTCGGGGGGATTGGACTTGGAGCGTGCTGGCGAAGGTCGGCTCCTCTTTAAATGCATCAGTGGAGAGAAACTTGCCCCAGTGTGATAATCCTGTTGCGCTGTGGTGGGTGAAAGTCTGCTTCCAACCGTCCCTCCGGGGACATATGTCATCTTATTTTGACCTCAAATCAGGTAGGACTACCCGCTGAACTTAA	272	6175_608	Basidiomycota	Agaricomycetes	Amphinema byssoides	MK838256	272/272	100	30	0.0544239	-	0.00654193	0.0101348	-	0.0141709	0.0233839	0.0876937	0.00387634	0.0219829	0.0121374	0.0158414	-	-	-	-	0.0404204	0.0013841	0.0114175
AACGCACATTGCGCCCCGTGGCATTCCGCGGGGCATGCCTGTTCGAGCGTCATTATGACCAAATCACGCCTGGCGTGGTCTTGGGGCTGGCAGCTCTGCCGCCCTCAAACGCAGTGGCAGCGCCGGTTGGCTCTTAGCGTAGTAATACTCCTCGCTATAGGGTCCGCCGGTTGCCCGCCAGCAACCCCCCCCATCTTTCTAGGTTGACCTCGGATCAGGTAGGGATACCCGCTGAACTTAA	241	6175_523	Ascomycota	Leotiomycetes	Ascocoryne sp. 6175_523	HM152544	235/241	98	30	0.0233245	0.0266738	0.0196258	0.0050674	0.0158428	0.015588	0.00779464	0.0584624	0.00969086	0.0109914	-	0.0100051	0.020982	-	0.00259444	0.0459559	-	0.00968872	0.0114175
AACGCACCTTGCACCCTCTGGTATTCCGGAGGGTATGCCTGTCTGAGTGTCACGTCAATCATCGTCCCGACGGGTTCTGCCCGTCGGGGTCGGATCTGGGTGTTGCCCTTCACGGGGCTCGCCTCAAATGTCTCGGTGGTCTGCTTGCGGGCCGTGGTCTTGCGTGATATGTATCGCTCGACTGTGGTTCGTTCGACCTCCTCGAAACCGCCCTTGCGCAAGCTCGGGATTTACTGTGATAGACCTCAGATCAGGTAGGACTACCCGCTGAACTTAA	277	6175_498	Basidiomycota	Tremellomycetes	Carlosrosaea sp. 6175_498	OP470240	275/277	99	30	-	-	-	-	-	-	0.0155893	-	0.0348871	-	0.0728244	0.0250127	-	-	-	-	-	-	0.0114175
AACGCACATTGCGCCCCTCGGAATTCCGGGGGGCATGCCTGTTCGAGCGTCATTGCACCCCTCAAGCTCCGACTTGGTATTGGGTCGCCGCCCCTCGGGCGCACCCGAAAATCGGTAGCGGTCCGGAGGGACTTTAAGCGTAGTAAAACTTCCTGCCGCTTGAAAGTTTGCCCCTTGGCCTGCTAAAACACCCCCCCGAAATTCAATGATTGACCTCGGATCAGGTAGGGATACCCGCTGAACTTAA	247	6175_540	Ascomycota	Lecanoromycetes	Lepraria incana	OQ511999	247/247	100	30	-	-	-	-	-	-	0.0207857	0.0876937	0.0174436	-	-	0.0166751	0.00419639	-	0.0207555	-	0.0404204	0.013841	0.0114175
AACGCACATTGCGCCTTTTGGTATTCCGAAAGGCATGTCTGTTTGAGCGTCATTTCAACTCCTTCAACCCTTAGGTTGGTTTTGAGCTCGGAACACCCTTCTCGCAAGGGACCCGGCTTTAAAGTTGAACGCTCTGCGGGTGACTCTACCGAACCGAACATAGTAATAAGCTTTTTTGCCTTGTTCCGCTCAGGTATTTGGGTCAGCTTCGCCTGAACAACAATCTTTTTTTTTTAAGGTTTGACCTCAGATCAGACAAGGATACCCGCTGAACTTAA	278	6175_830	Ascomycota	Orbiliomycetes	Orbilia sarraziniana	KT215260	274/278	99	30	-	-	-	0.152022	-	0.0425128	-	-	-	-	-	-	-	-	-	-	-	-	0.0114175
AACGCACCTTGCACCTTTTGGTATTCCAAAAGGTACACCTGTTTGAGTGTCATGAAACCCTCTCATTCTAATTCTTTATTTGATATAAGGAGTTGGTATGGATGTTGAGTGTTGCCGTCATTGGCTCACTTTAAATACATAAGTACTTTTATCTTGAAAAATAAATGGAGAAATACTTGGTGTAATATTTATGTTTCATTAAGGAGTGTGGTTTAATTACTACAGCCATTTGTTTTGGATAAATAGCTTCCTAACCCTATTATATTTAAACTTTAGACCTCAAATCAGGTGGGACTACCCGCTGAACTTAA	311	6175_562	Basidiomycota	Pucciniomycetes	Pucciniastrum areolatum	OR769622	311/311	100	30	-	-	-	-	-	-	-	-	0.00581452	-	-	0.00250127	0.0335711	-	0.0492943	-	-	0.0373708	0.0114175
AACGCACCTTGCGCTCCTTGGTATTCCGAGGAGCATGCCTGTTTGAGTGTCATTAATATATCAACCTCCTCAACTTGTGTTGAGTGTTGGATGTGGGGGTTCTTTCTTTGCTGGCTTCACGGTCAGCTCCCCTGAAATGCATTAGCGGAACAACCTGTTCACTGTTCATTGGCGTGATAACTATCTACGCTGCTTGTTGACAGTGAAGCAAGTTCAGCTTCTAACAGTCCATTAAATTGGACAAATTTTTATTAATGTGACCTCAAATCAGGTAGGACTACCCGCTGAACTTAA	294	6175_869	Basidiomycota	Agaricomycetes	Cortinarius caperatus	KU950452	294/294	100	29	0.00777484	0.106695	-	0.0050674	0.0422476	0.0198393	0.0155893	0.0584624	0.00387634	0.00549571	-	0.00917133	0.00419639	-	0.00518888	0.0459559	-	0.00553641	0.0110369
AACGCACCTTGCGCTCCCGGCAGATCTAATCTGGGGAGCATGCCTGTTTGAGGGCCGCGAATTGTTTCGAACGGCAGCTTTTTTCACAAAGAGCTGACGGATCGGTAGTGAGGGTCTTGCCATTCATCGTGGCTCCCTCGAAATACATTAGCGCATCCATTTGATAGGCAAGACGGACGAAGGCTCACTCTTTCGTCCTTTTCTTCCCTGCCGGGTTTTGATAATATCAGGACTTCGGAGCGGTCGAAGAGGGCACGAGCTGGACGCAACGACTTGCTGGTTGGATTGCTTCTGAACCCCGCCCTTTTTGTAGAAATTGGGATTTATAATTCATCGGCCTCAGATTGGTAGGACTACCCGCTGAACTTAA	370	6175_538	Basidiomycota	Ustilaginomycetes	Kalmanozyma fusiformata	MT613692	370/370	100	29	-	-	-	-	-	-	0.0155893	-	0.0368253	-	-	0.0208439	0.00839278	-	0.00259444	-	0.0404204	0.00553641	0.0110369
AACGCACCTTGCGCCCTTTGGTATTCCGAAGGGCATGCCTGTTTGAGTGTCATTAAATTCTCAACCTTGCAAGTTTTTGCTTGTGAGGCTTGGATGTGAGGGTTTTTGCTGGCTTCCATTCAGTTGGATGGTCTGCTCCCTTTAAATTCATTAGTGGGATCCTTTGTGGATGGTCACTTGGTGTGATAATTATCTACGCCGCCTGAACCTGAAACAAGACTTGTGGGAACCTGCTTATAACCGTCTCTTTCGGAGACAGCCTACATTGACAATTTGACCTCAAATCAGGTAGGACTACCCGCTGAACTTAA	311	6175_595	Basidiomycota	Agaricomycetes	Mycena pelianthina	JF908379	311/311	100	29	-	-	-	-	-	-	-	-	0.056207	-	-	0.024179	-	-	-	-	-	-	0.0110369
AACGCACATTGCACTCTCTGGTATTCCGGAGAGTATGCTTGTTTGAGTATCTGTAAACATCTCAAACCTCTCAGCGCTTGCGTTCGAGAGGATTGGATTTGAGCGATCCCGACTCCTTCATCAGAAAGAGGAGGGTCGCTTGAAATGCAGATGCAGCAGGACATTCTTCTGAGCTAAAAGCATATTTATTTAGTCCCGTCAAACGGATTATTACTTTTGCTTCAGCTAACATAAAGGTCGAATGAACCACTATCGCTGATTGCAGGAAAACAATGTCCCTTAAAACAGGACTTTGTAAACTCGATCTCAAATCAAGTAAGACTACCCGCTGAACTTAA	338	6175_576	Mucoromycota	Mortierellomycetes	Mortierellaceae sp. 6175_576	OK584536	338/338	100	29	-	0.0266738	0.0392516	0.0050674	-	0.0113367	0.00259821	-	0.00387634	0.00549571	-	0.00333503	0.0335711	0.0574163	-	0.183824	0.0808407	0.0235297	0.0110369
AACGCACATTGCGCCCCTTGGTATTCCATGGGGCATGCTTGTTCGAGCGTCATTTGTACTCTCAAGCTTTGCTTGGTGTTGGGTGTTTGTCCTTGCCTTTGCGTTTGGACTCGCCTTAAATGAATTGGCAGCCGATGTATTGGTTTGAAGCGCAGCACAATTTGCGGTTCTGACTGGTTATCATCAGCGTCCATGAAGCACATTTAACACTTTTGACCTCGGATCAAGTAGGGATACCCGCTGAACTTAA	250	6175_393	Ascomycota	Dothideomycetes	Muriphaeosphaeria viburni	NR_154196	247/250	99	29	0.00777484	0.0800213	-	0.0152022	0.00528095	0.0113367	0.00259821	-	0.00193817	0.00549571	-	0.00250127	0.0167856	-	0.0363221	-	-	0.0249138	0.0110369
AACGCACCTTGCGCTCCCTGGTATTCCGGGGAGCATGCCTGTTTGAGTGTCATGGAATTCTCAACTTCTAATACTTTTTTGTATCAGAAGCTTGGATTTGGAGGCTCGTGCTGGCTCTCTCGTTAGAGTCGGCTCCTCTTAAATGAATTAGCGTGAATCACTATGGATCGCTTCGGTGTGATAATTATCTGCGCCGTAGTCGTGAAGTATTAATAAAAGTTCTCGCTTCTAATCGTCCTTCACGGGACAATTAACCCTGACTTTTTGACCTCAAATCAGGTAGGACTACCCGCTGAACTTAA	302	6175_631	Basidiomycota	Agaricomycetes	Phlebiopsis gigantea	MT386381	302/302	100	29	0.046649	-	0.0392516	0.0152022	0.0264047	0.0283419	-	-	-	0.00549571	-	0.000833757	0.0335711	-	-	-	-	0.0110728	0.0110369
AACGCACATTGCGCCTCCTGGTATTCCGGGAGGCATGCCTGTTCGAGCGTCATTAAATACCTCTCAAGCAGATTTGCTTGGTCTTGGAAGATGAGTTTGCTTGCATTCTCCCTTCTGAAATTCAAAGGCGGATGATCTCATATCCCCAGGCGTAGTAAGATTATCTTTTCGCATGGTGTCTGAGATAGTCCAGCCGTCGACCCCCAATTTTTTCAAGGTTGACCTCGGATCAGGTAGGGATACCCGCTGAACTTAA	256	6175_657	Ascomycota	Pezizomycetes	Pyronemataceae sp. 6175_657	FM206477	255/256	99	29	0.0233245	0.0266738	0.00654193	0.0050674	0.00528095	0.00991965	0.00779464	-	0.0174436	0.00549571	-	0.0108388	0.00839278	-	0.0129722	0.0459559	0.0404204	0.0124569	0.0110369
AACGCACATTGCGCCCCCTGGTATTCCGGGGGGCATGCCTGTTCGAGCGTCATTGCAACCCCTCAAGCTCTGCTTGGTATTGGGCGTTCGCTTCCAAGGAGGCGCGCCCGCAAATCAGTGGCGGTCCAGGGAGACTTCAAGCGCAGTAGAAACATTCCGCTATCGAGGTGTCGCCTGCGGCCTGGCCAGAAAACCCCCAAATTCCAATGATTGACCTCGGATCAGGTAGGGATACCCGCTGAACTTAA	248	6175_634	Ascomycota	Lecanoromycetes	Xanthoria parietina	MK812349	248/248	100	29	-	-	-	0.0050674	0.0158428	0.00566837	-	-	0.0484543	-	-	0.0208439	-	-	-	-	-	-	0.0110369
AACGCACATTGCGCCCCTTGGTATTCCAGGGGGCATGCCTGTTTGAGCGTCATTTCCTTCTCAAACATTCGTGTTTGGTAGTGAGTGATACTCTGTTTTATTATTTGGGTTAACTTGAAATTGCAAGCCTTTTGGGGACGCGTGTGGGTGAGTTTTAGGCGGAAACGTCTTGCTCTCCTCTTTCCTAACCAAATGTCGTATTAGGTTTTACCGACTCCGACAGACGGGACTAGGAGATTGGGTGAGTGATAGCAATATCGAGCTCTGCCTAATTTTTTTTTTGCGCGCCTTGGGCAAACAATACTCTCAAAGTTTGACCTCAAATCAGGTAGGATTACCCGCTGAACTTAA	351	6175_623	Ascomycota	Saccharomycetes	Zygosaccharomyces parabailii	KY106024	342/347	99	29	0.116623	-	-	0.0101348	-	0.0240906	-	-	0.0135672	-	-	0.0058363	0.0125892	-	-	-	0.0808407	0.00692051	0.0110369
AACGCACATTGCGCCCCTCGGTATTCCGGGGGGCATGCCTGTTCGAGCGTCATTATCGACCATCAAGCACTGCTTGGCATTGGGCTTCCGTCCCCGCAGCGGACGGGCCCTAAAGACCTCGGCGGCGGCGCAGTGGCCTCAAGCGTAGTAGAAAACTATCCCGCTTTACAGAGGCCTCGCGACGCCCGCTCCGAAAACCCCCAACATTCTAAAAGGTTGACCTCGGATCAGGTAGGGATACCCGCTGAACTTAA	254	6175_654	Ascomycota	Dothideomycetes	Botryosphaeriales sp. 6175_654	KF766149	213/257	83	28	0.0233245	0.0533476	0.00654193	0.0050674	-	0.00991965	0.00779464	-	0.0135672	0.0274786	0.0242748	0.0141739	-	0.0191388	-	-	0.121261	0.00553641	0.0106563
AACGCACCTTGCACTCTTTGGTATTCCGAAGAGTATGTCTGTTTGAGTGTCGTGAAACTCTCAACCCCCCTATTTTGTAATGAGATAGGCCTGTGGGCTTGGATTATGGCTGTTTTGCCGGACCTTTATTGGACCGGCTCGGCTGAATTACACGAGCGGACCCGTACTTTGAAATACAGCGACGGCTTGACTCGGCGTAATAATACTTATCTCGCTGAGGACGTTTAGCACTTTTCCAATAGTATTTGTGGCTGCTACTAGCGCGAATGTAACCAATCATTCACTTAAGCTTTAGACCTCAAATCAGGCAGGACTACCCGCTGAACTTAA	330	6175_626	Basidiomycota	Cystobasidiomycetes	Cystobasidiales sp. 6175_626	KY104389	274/332	83	28	-	-	0.0196258	-	-	0.00425128	0.00259821	-	0.0465161	-	-	0.0208439	-	-	-	-	-	-	0.0106563
AACGCACATTGCGCCCTTTGGTATTCCGAAGGGCATGCCTGTTCGAGCGTCATTTACACCCCTCAAGCCCCCGGGCTTGGTTTTGGACGGTTTGGTCCAGGTCACCTGGACCCCTCCTAAAGACAATGACGGCGGCCTCGTTGGACCCCCGGTACACTGAGCTTCTTAACTGAGCACGTATCGGATCTAGGGTGCGCGAGCCACGGTCTTATACCCCCCTTTTTTTCTAAGGTTGACCTCGGATCAGGTAGGAATACCCGCTGAACTTAA	270	6175_632	Ascomycota	Eurotiomycetes	Exophiala sideris	HQ452325	267/270	99	28	0.0155497	-	-	0.0050674	0.0105619	0.00708546	0.0155893	0.0292312	0.00581452	0.0164871	0.0485496	0.0141739	0.00839278	0.0382775	0.00259444	0.0459559	-	0.00830461	0.0106563
AACGCACATTGCGCCCGCCAGTACTCTGGCGGGCATGCCTGTTCGAGCGTCATTACAGCCCTCAAGCACCGCTTGGCGTTGGGGATCAGCCGCCCCGCGGCTGGCCCCGAAACCCAGTGGCGGTCCCGCTGTAGCTTCCTCTGCGTAGTAGCACAAGCTCGCCCTGGAAAGCAGCGCGGCCACGCCGTAAAACGACACCAATCACGCAAGGTTGACCTCGAATCAGGTAGGAATACCCGCTGAACTTAA	249	6175_915	Ascomycota	Sordariomycetes	Hypocreales sp. 6175_915	NR_163555	225/258	87	28	-	-	-	0.141887	-	0.0396786	-	-	-	-	-	-	-	-	-	-	-	-	0.0106563
AACGCACATTGCGCCCTCTGGTATTCCAGGGGGCATGCCTGTTTGAGCGTCATTTCCTTCTCAAACCCTCGGGTTTGGTAGTGAGTGGTACTCTTTCTGGGTTAACTTGAAAATGCTGGCCATCTGGCTGTTGCTGACTGAGGTTTTAGTCCAGTCCGCTGATACTCTGCGTATTAGGTTTTACCAACTCGTAGTGGCGTTAGTAGGCGTTTTAAAGGCTTTTACTGAAAGTACAGACAGTCTGGCAAACAGTATTCATAAAGTTTGACCTCAAATCAGGTAGGATTACCCGCTGAACTTAA	302	6175_755	Ascomycota	Saccharomycetes	Lachancea thermotolerans	KY104010	302/302	100	28	-	-	-	0.121618	-	0.0340102	-	-	-	-	-	-	0.0167856	-	-	-	-	0.00553641	0.0106563
AACGCACATTGCGCCCCTTGGTATTCCGGGGGGCATGCCCGTTCGAGCGTCATTACACCCCTCAAGCATAGCTTGGTTTTGAGGCCCGCGGTCCGCCGCGCCCTCTGAATTCCACCGGCTGGTCTTGTAGTCTCTCAGCGTTGTGAAAACGTCCGCGGGGAAGGCTACACGGTCCACGCCGTTAAATCTACCTAAAGTTGACCTCGGATCGGGTAGGGATACCCGCTGAACTTAA	235	6175_848	Ascomycota	Dothideomycetes	Mycosphaerellales sp. 6175_848	MH862143	205/243	84	28	-	0.0266738	0.0130839	0.0101348	-	0.00708546	0.00259821	-	0.0329489	0.00549571	-	0.0158414	0.00839278	-	0.00259444	-	0.0404204	0.00553641	0.0106563
AACGCACATTGCGCCCTTTGGTATTCCGAAGGGCATGCCTGTTCGAGCGTCATTATCAACCCTCAAGCCCGGCTTGTTATTGGGTCTCTTTTATCGGTTAAACGATAGGCCTGAAAGATAATGGCGGTGTCACAATTAGACCCCAGGTGCAGCGAGCTTATAGCATACACTGAGGTGGTCGTTGTGTCCCGGCCTTCCTTTTATATTTTCTTAAGGTTGACCTCGGATCAGGTAGGAATACCCGCTGAACTTAA	254	6175_640	Ascomycota	Eurotiomycetes	Phaeomoniellaceae sp. 6175_640	NR_173066	232/256	91	28	-	-	-	0.0101348	-	0.00283419	0.036375	-	0.00193817	0.00549571	-	0.0133401	-	-	0.0259444	-	-	0.013841	0.0106563
AACGCACATTGCGCCCTTTGGTATTCCAAAGGGCATGCCTGTTCGAGCGTCATTTGTACCCTCAAGCTTTGCTTGGTGTTGGGCGTCTTGTCTTGGGGGCTTCCTCTCAAGACTCGCCTTAAAATCATTGGCAGCCGGCCTACTGGTTTCGGAGCGCAGCACATTATTTGCGCTCTTGTCCAGCCGCGGTCGCGCGTCCATGAAGCTGTCTTTCAACCTTTTGACCTCGGATCAGGTAGGGATACCCGCTGAACTTAA	258	6175_691	Ascomycota	Dothideomycetes	Pyrenophora dictyoides	MH864753	257/258	99	28	0.00777484	-	-	0.0050674	-	0.00283419	0.0181875	-	0.0310108	-	-	0.0191764	0.00839278	-	-	0.0459559	-	0.00415231	0.0106563
AACGCATCTTGCGCTCCTTGGCATTCCGAGGAGCATGCCTGTTTGAGTGTCATGGTATTCTCAATTCTCTTGGTTTCTGCCAAGATGATATTGGACTTGGAGGCTATTGCTGGCATCGTTTCAGAAGCCAGCTCCTCTTAAATGAATCAGTGTGAACATTCACTTCATACTTGGTGTGATAATTATCTGCACTATGTCTGAGTGATAGAGTTTCATGCTTCGAATCGTCGCAAGACACTATTTTGACTTCTGACCTCAAATCAGGTAGGATTACCCGCTGAACTTAA	287	6175_1021	Basidiomycota	Agaricomycetes	Polyporales sp. 6175_1021	MH859899	253/288	88	28	-	-	-	-	-	-	0.00259821	-	0.0213199	-	-	0.0100051	0.0671423	-	-	-	-	0.0221456	0.0106563
AACGCACCTTGCACTCTTTGGTATTCCGAAGAGTATGTCTGTTTGAGTGTCATGAAACTCTCAACCCCCTCATTTTGTAATGAAATGTAGCGTGGGCTTGGTTTATGGCTGTCTGTCGGCGTAAACGCCGGCTCAGCTGAAATATACGAGCAACCCAGTTTAAATACCTGACGGCTTGACTCGGCGTAATAACTATTTCGCTGAGGACGTCTAACCTTTAAATCGTTAGTGGTGCTTCTAATGCATTAATCATTTTAAGCTTTAGACCTCAAATCAGTCAGGACTACCCGCTGAACTTAA	300	6175_372	Basidiomycota	Cystobasidiomycetes	Symmetrospora symmetrica	KJ701210	300/300	100	28	0.00777484	0.0266738	-	-	0.00528095	0.00425128	-	-	0.00581452	-	-	0.00250127	0.0461603	-	0.0259444	0.0459559	-	0.0304502	0.0106563
AACGCACATTGCGCCCTCTGGCATTCCGGGGGGCATGCCCGTTCGAGCGTCATTAAAACCCATCAAGCCTGGCTTGGTATTGGGCGACGGGACCTCCCCGCGCCCCGATTTCGTCGGCTAGACGACTGCGGTCTCTCAAGCGTTTGTGTAAAATCTCGGTTGTTAGACGGGCGTCGGGCCGTTAAACACTTCTAATCAAGTTGACCTCGGATCGGGTAGGAATACCCGCTGAACTTAA	238	6175_424	Ascomycota	Dothideomycetes	Capnodiales sp. 6175_424	OR481235	238/238	100	27	0.00777484	-	-	-	-	0.00141709	0.0181875	-	0.00387634	0.0494614	-	0.0150076	0.0167856	-	0.00518888	0.0459559	0.0404204	0.0110728	0.0102757
AACGCACATTGCGCCCTTTGGCATTCCGAAGGGCATGCCTGTTCGAGCGTCATTATCCTCCCTCCAAAACCCCTGCTTTACCGCGGGGGTTTCGGGTGTTGGACCGCGTTGGACCGTTCGCGGCCAACTGGTCTCAAAGACAATGACGGGCGTCCATGGGACCCTCTTCGCACTGAGCTTTCCGGAGCACGCGTCGAGTTGCAAGGTCTTGTGGGCCCGGCCACCTCTAAATCTATATTTTTCAGGTTGACCTCGGATCAGGTAGGAATACCCGCTGAACTTAA	284	6175_778	Ascomycota	Eurotiomycetes	Chaetothyriales sp. 6175_778	NR_185367	249/289	86	27	-	-	-	-	0.00528095	0.00141709	0.0467678	-	0.00775269	0.00549571	-	0.0191764	-	0.0382775	0.00259444	-	-	0.00415231	0.0102757
AACGCACCTTGCGCCCTTTGGTATTCCGAAGGGCACGCCTGTTTGAGTGTCATGTTCATCTCAATCCAATAGCTTTTGTTAGCTGCTTGGATTGGATTTGGGAGTCTGCTGGCCTCTGTAGTAGGTCGGCTCTCCTTGAATGCATGAGTGAGCATCTGGCTCGCGTTCGCTGGTGTGATAGTCTATCCATCATTGGCGACGCTTGTCTAACGGGCTTGCTTTCGAACCGTCTTCTCATCGGAGACAACACTTGACATATTTGACCTCAAATCAGGCGGGACTACCCGCTGAACTTAA	297	6175_808	Basidiomycota	Agaricomycetes	Hymenochaetaceae sp. 6175_808	NR_160200	271/300	90	27	-	-	-	-	-	-	-	-	-	-	0.32771	0.0225114	-	-	-	-	-	-	0.0102757
AACGCACATTGCGCCCCTTGGTATTCCATGGGGCATGCCTGTTCGAGCGTCATTTGTACCCTCAAGCTCTGCTTGGTGTTGGGTGTTTGTCCCGCCTTTTGCGCGTGGACTCGCCTTAAAGCGATTGGCAGCCGGCATATTGTCTCGGAGCGCAGCACATTTTGCGCTTCTTTGCATACTTGTTGGCATCCAGTAAGCCCTTTACATTTGCTCTTGACCTCGGATCAGGTAGGGATACCCGCTGAACTTAA	251	6175_1058	Ascomycota	Dothideomycetes	Leptosphaeriaceae sp. 6175_1058	MH863859	233/251	93	27	-	-	0.0196258	0.0050674	0.00528095	0.00708546	0.0415714	-	0.00581452	-	-	0.0158414	0.00419639	0.0191388	-	-	0.0404204	0.00415231	0.0102757
AACGCACATTGCGCCCCTCGGTATCCCGGGGGGCATGCCTGTTCGAGCGTCATTTCTACCACTCAAGCGCAGCTTGGTATTGGGCGTCGTTGCTTTTCTAGCCAACGTGCCTTAAATGTAGACGGCGGCAAGCACCAGTTCCGAGCGTAGCAGAAAACTCGCTTTGGGGGCTTTGGGGCATTGTCAACCGCATAAAGCTTTTTTTACAAGTTTGACCTCGGATCAGGCAGGGATACCCGCTGAACTTAA	249	6175_748	Ascomycota	Dothideomycetes	Mytilinidiales sp. 6175_748	EF596819	213/256	83	27	-	0.0800213	-	0.0101348	0.0264047	0.0141709	-	0.116925	0.00969086	0.0109914	0.0121374	0.0100051	-	0.0191388	0.00778331	0.0459559	-	0.00692051	0.0102757
AACGCACATTGCGCCCTCTGGTATTCCGGAGGGCATGCCTGTCCGAGCGTCATTGCTGCCCTCAAGCACGGCTTGTGTGTTGGGCCCCCGCCCCCTGCTTCCAGGGGGCGGGCCCGAAAGGCAGCGGCGGCACCGCGTCCGGTCCTCGAGCGTATGGGGCTTCGTCACCCGCTCTTGTAGGCCCGGCCGGCGCCCGCCGGCGACCCCCAATCAATCTTTTCAGGTTGACCTCGGATCAGGTAGGGATACCCGCTGAACTTAA	262	6175_678	Ascomycota	Eurotiomycetes	Penicillium sp. 6175_678	MH858238	262/262	100	27	-	-	0.0654193	0.0152022	-	0.0184222	0.00519642	0.0292312	0.00387634	-	-	0.00416879	0.00419639	0.114833	-	0.0919118	-	0.0124569	0.0102757
AACGCATCTTGCGCTCCTTGGTATTCCGAGGAGCATGCCTGTTTGAGTGTCATGAAACTCTATCAACCACTGTTCTTCTTTATTGATAAACTTTGGCTTGGACTTGGGCGCTTTTGTTGGTCTTTCCTTTTGGGAAAATCGACTCGCCTTAAACGAATTAGTGGTCTTTGCAGCCTAAGCTTGGTTAGCATCGGTCTTGACATGATAAGAAATTGTCGTCGAGTCTGATGTTTTTGTCTGTTTATTCAGAGTCAAGCGTAGTGCGCGATCTGCTTCTAACTCTAATCGGTTCGACCGATTAACTTTTATGATCAGGCCTCAAATCAGGTAGGACTACCCGCTGAACTTAA	350	6175_772	Basidiomycota	Tremellomycetes	Phaffia sp. 6175_771	MH797001	350/351	99	27	-	-	-	0.025337	-	0.00708546	0.00259821	0.0292312	-	-	0.0242748	0.00333503	0.0377675	0.133971	0.00259444	-	0.0404204	0.0249138	0.0102757
AACGCACCTTGCGCTCCTTGGTATTCCTCGGAGCATGCCTGTTTGAGTATCATGAAATTCTCAAAATAAATCTTTTGTTCGTTCGATTGATTTTATTTTGGACTTGGAGGTCTTGCAGATTCACGTCTGCTCCTCTTAAATCTATTAGCTGGATCTCCGTGAACTCGGTTCCACTCGGCGTGATAAGTATCACTCGCTGAGGACACTGTAAAAAGGTGGCCGGGGTTGTGGAAAGAACCGCTTCCAATAGTCCATTGACTTGGACAAAATATATTATTTATGATCTGATCTCAAATCAGGTAGGACTACCCGCTGAACTTAA	322	6175_575	Basidiomycota	Agaricomycetes	Ceratobasidium sp. 6175_575	KP056302	322/322	100	26	-	-	-	-	0.0844951	0.0226735	0.0129911	-	-	-	-	0.00416879	-	-	0.0129722	-	-	0.00692051	0.00989515
AACGCACCTTGCGCTCCTTGGTATTCCTTGGAGCATGCCTGTTTGAGAGTCTTGAATATCTCTGCTTTTATGTTTTTTAATTAAAATATAACAAGTCAGGTCCTTGGGTCTGCTTGCGGTTTTTTACTGAACACAAGCTTACCTTAAATGAATTAGCTGGGATTTCAGCAGAGTTGTTAAGTAATATTAGAACTCTCGTAATATGGAAATCTGCTTTCTAATTTTTTTTGTCTTTCGAGACAAAAATTTTTTCTATTGGCCTCAAATCAGGTAGGACTACCCGCTGAACTTAA	293	6175_966	Basidiomycota	Exobasidiomycetes	Exobasidiales sp. 6175_966	MH857572	268/303	88	26	-	-	0.00654193	-	0.00528095	0.00283419	0.00259821	-	0.00387634	0.0714443	0.0970992	0.0200102	-	-	-	-	-	-	0.00989515
AACGCACATTGCGCCCCCCGGTATTCCGGAGGGCATGCCTGTTCGAGCCTCAATAAAACCTCTCCCCAGAGGGCCACTCTGCAGAGAGCGGCCCTTCCTTTGGGGGTCATGGTGGACCCGCCGGCCTTCAAAAGCCGTCTGGCCACTCAAATTCTTGGTCTGCAGGCCACGAGGGGTTGCACCTCGACGTAGTGATCGTTTTCATCGTCGGAAGGCGCCCTCATGTTCCTGGGACCTTAAGCGTCCGTCTTGGATGCCCACCCCCCAAATCAGTTGAGCTCGGATCAGGTAGGGATACCCGCTGAACTTAA	311	6175_817	Ascomycota	Pezizomycetes	Gyromitra sp. 6175_817	MG846996	311/311	100	26	-	-	-	-	-	-	-	-	-	-	0.315572	0.0216777	-	-	-	-	-	-	0.00989515
AACGCACCTTGCGCCCTTTGGTATTCCGAAGGGCATGCCTGTTTGAGTGTCATTAAATTATCAACCCAAAAGTTCTTTATTGAGCTCTTTGTGGCTTGGACGTGGGGGTTTTGCTGGCTTCCTTCAGTGGATGGTCTGCTCCCCTTAAATGCATTAGCGGGATCTCTTGTGGACCGTCACTCGGTGTGATAATTATCTATGCCGACGTTGACTTTGAAGCAAAACTTATGGGAATCCGCTCATAACCGTCTTCGGACAACATCTTAATTGACAATTTGACCTCAAATCAGGTAGGACTACCCGCTGAACTTAA	313	6175_717	Basidiomycota	Agaricomycetes	Mycena erubescens	MW540689	290/290	100	26	-	-	-	-	-	-	-	-	-	0.142889	-	0.0216777	-	-	-	-	-	-	0.00989515
AACGCACCTTGCGCTCCTTGGTATTCCGAGGAGCATGCCTGTTTGAGTGTCATGGAATTCTCAACCTTCAACACTTTTGTGAAGAAGGCTTGGACTTGGAGGCCGTGTGGGCTGGCAACAGTCGACTCCTCTGAAATGTATTAGTTGCGAACCTTACGGATCGCTTCGGTGTGATAATTGTCTACGCCGTGGTGTTGAAGTATAGCAGTGTTCGAGCTTCTAACAGTCCGCAAGGACAATTTTTTGACAATCTGACCTCAAATCAGGTAGGACTACCCGCTGAACTTAA	289	6175_833	Basidiomycota	Agaricomycetes	Mycoacia fuscoatra	KY948754	289/289	100	26	-	-	-	-	-	-	-	-	0.0368253	0.0164871	-	0.0183427	0.0167856	-	-	-	-	0.00553641	0.00989515
AACGCACATTGCGCCCCTTGGTATTCCGAGGGGCATGCCTGTTCGAGCGTCATTACACCACTCAAGCCTCGCTTGGTATTGGAGGACGCGGTTCGCCGCGCCTCTCGAATCGACCGGCTGAGTTCACCGTCTCTTAGCGTTGTGGAAATCTATTCGCTTGTGAGGTCGGTGGCGCTCATGCCGTTAAACTCATTTTTCAGGTTGACCTCGGATCAGGTAGGGATACCCGCTGAACTTAA	239	6175_834	Ascomycota	Dothideomycetes	Neoantennariellaceae sp. 6175_834	NR_175245	231/240	96	26	-	-	-	-	-	-	0.0311785	-	0.0251962	0.00549571	-	0.0216777	-	-	-	-	-	-	0.00989515
AACGCACATTGCGCCCCTCGGTATTCCGTGGGGCACGCCTGTTCGAGCGTCATTTACACCCTCAAGCGCAGCTTGGTGTTGGGCGTCTGTCCCGCTCTCCGTAGCGCGGACTCGCCTCAAAGTCATTGGCGGCGGTCGTGCCGGCTCCTCGCGCAGCACATTTGCGCTTCTCGGAGGCCCGGCGGATCGGCATCCAGCAAGCTACTTTTTATGACTTGACCTCGGATCAGGTGAGGATACCCGCTGAACTTAA	253	6175_857	Ascomycota	Dothideomycetes	Periconia sp. 6175_857	MG333490	253/253	100	26	0.0388742	-	-	0.0557414	-	0.0226735	-	-	0.0135672	0.00549571	-	0.00667006	0.00419639	-	0.00259444	-	-	0.0027682	0.00989515
AACGCACATTGCGCCCTGTGGTATTCCGCAGGGCATGCCTGTTCGAGCGTCATTTGACCACTCAAGCCCCCAGCTTGGTGTTGGGGCACGCGGTTTCGCGGCCCTTAAAAACAGTGGCGGCGCCGGTGGGCTCTAAGCGTAGTACATACTCCCGCTATAGAGTTCCCCCGGTGGCTCGCCAGAACCCCCAAATCTTTTACAGGTTGACCTCGGATCAGGTAGGGATACCCGCTGAACTTAA	241	6175_670	Ascomycota	Leotiomycetes	Phialocephala sp. 6175_670	MH862480	234/241	97	26	0.0233245	0.0266738	-	0.0050674	0.00528095	0.00850256	0.00259821	0.175387	0.011629	-	0.0121374	0.0116726	-	0.0382775	0.00778331	-	0.0404204	0.00830461	0.00989515
AACGCACCTTGCGCCCTTTGGTATTCCGAAGGGCATGCCTGTTTGAGTGTCATGAAATCATCAATCTCTAAGGTTTCTTATTGATTGGACTTGGGTGCTGCCGCTGGCTCGCCTTAAATGTCTTAGCGACACGGAAGTGAAATCTAGCGTAATAAGTTTCGTTAGAGGCAACCGACGTTTGCTTACAATCGTCTTCGGACAATCTTTTGACTCTGACCTCAAATCAGGTAGGACTACCCGCTGAACTTAA	250	6175_651	Basidiomycota	Tremellomycetes	Tremellales sp. 6175_651	OR164683	215/260	83	26	-	-	-	0.0050674	-	0.00141709	-	-	0.0484543	-	-	0.0208439	-	-	-	-	-	-	0.00989515
AACGCACCTTGCGCTCCTTGGTATTCCGAGGAGCATGCCTGTTTGAGTGTCATGGTATTCTCAACCCTGCTACATTTTTTGTAGCTGGGCTTGGACTTGGAGGTATTGCCGGTGTTCTCTTTTGAACGCGGGCTCCTCTGAAATGCATTAGCTGGAATGTTACCGAGCATGATTCAATGTGATAATTGTCTACGTTGCTTCAACTTGGTATTAATTCTGTTTCAGCTTCTAACCGTCCGCAAGGACAATATCTTGAACATCTGACCTCAAATCAGGTAGGACTACCCGCTGAACTTAA	298	6175_561	Basidiomycota	Agaricomycetes	Antrodiella romellii	JQ673144	298/298	100	25	-	-	-	-	-	-	-	-	0.00387634	-	0.109237	0.00917133	0.0293747	-	0.0155666	0.0459559	-	0.0193774	0.00951457
AACGCACATTGCGCCCCTTGGTATTCCGGGGGGCATGCCTGTTCGAGCGTCATTATCACCCCTCAAGCTCAGCTTGGTGTTGGGGCCTGCCGTCAAAGGCAGCCCCTAAAATCAGTGGCGGTGCCGTCAGGCTCTAAGCGTAGTAATACTCCTCGCTATAGGGTCCTGGTGGTGTCTTGCCAAAACCCCCCATTTTTTCATGATTGACCTCGGATCAGGTAGGGATACCCGCTGAACTTAA	241	6175_558	Ascomycota	Leotiomycetes	Calloria urticae	MT509570	238/241	99	25	-	-	-	-	-	-	0.0233839	-	0.0135672	0.00549571	-	0.0141739	-	-	0.0207555	-	-	0.0110728	0.00951457
AACGCACATTGCGCCCACTGGTATTCCGGTGGGCATGCCTGTTCGAGCGTCATTATCCTCTCTCTCACCCTCGTGGTGTGTTGTTGGGTCACATCGTTTCCCTTCTGTGGGCGATGGACCTCAAAGATAATGGCGGTGTCGTGGGACCCTCTTGATGCAACGAGCTTTCGAGCACGCACCGACTGGGACCCGCGCCACCGGTCTACCCTTTTTCAATTTATCAGGTTGACCTCGGATCAGGTAGGAATACCCGCTGAACTTAA	263	6175_652	Ascomycota	Eurotiomycetes	Chaetothyriales sp. 6175_652	MK595629	263/263	100	25	-	-	-	-	-	-	-	-	0.0193817	-	-	0.00833757	0.0419639	-	0.00259444	0.183824	-	0.0207615	0.00951457
AACGCACATTGCGCTCGCCAGCATTCTGGCGAGCATGCCTGTTCGAGCGTCATTTCAACCCTCAAGCACCGCTTGGTTTTGGGGCCCCACGGCCGACGTGGGCCCTTAAAGGTAGTGGCGGACCCTCCCGGAGCCTCCTTTGCGTAGTAACTAACGTCTCGCACTGGGATCCGGAGGGACTCTTGCCGTTAAACCCCCAAATTTTTTCAGGTTGACCTCGGATCAGGTAGGACTACCCGCTGAACTTAA	249	6175_718	Ascomycota	Sordariomycetes	Colletotrichum sp. 6175_718	MT573474	249/249	100	25	-	-	-	-	-	-	-	-	0.00969086	0.07694	-	0.0158414	0.0125892	-	0.00778331	-	-	0.00830461	0.00951457
AACGCACCTTGCGCTCCTTGGTATTCCGAGGAGCATGCCTGTTTGAGTGTCATTAAATTCTCAACCTCACCCGTTTTCTGAACGGTACCCGAGGCTTGGATGTGGGGGTTTGTGCAGGCTGCCTCAGCGCTGGTCTGCTCCCCTGAAATGCATTAGCGAGTTCATACTGAACCTCCGTCTATTGGTGTGATAATTATCTACGCCGTGGACTGGGTTTAGACTCGCTTCTAACCGTCCGCAAGGACAATACCTTTGACAATTTGACCTCAAATCAGGTAGGACTACCCGCTGAACTTAA	298	6175_604	Basidiomycota	Agaricomycetes	Coprinellus micaceus	MT644910	298/298	100	25	-	-	-	-	0.0211238	0.00566837	-	-	0.00193817	0.00549571	0.230611	0.0175089	-	-	-	-	-	-	0.00951457
AACGCACATTGCGCCCCGTGGTATTCCGCGGGGCATGCCTGTTCGAGCGTCAGTACAACACTCAAGCTCTGCTTGGTATTGGGCCCTGCCGGCAACGGCTGGCCTTAAAATCAGTGGCGGCGCCATCTGGCTCTAAGCGTAGTAATAATCCTCGCTATAGGGTCCCGGTGGGTGCTTGCCAGCAACCCCCAACTTTCTAAGTTTGACCTCGGATCAGGTAGGGATACCCGCTGAACTTAA	240	6175_831	Ascomycota	Leotiomycetes	Helotiales sp. 6175_831	MH861125	239/240	99	25	-	-	0.0130839	-	-	0.00283419	-	-	0.00387634	0.0989228	-	0.0166751	-	-	0.00259444	-	0.0808407	0.00415231	0.00951457
AACGCACATTGCGCCCCTTGGTATTCCGAGGGGCATGCCTGTTCGAGCGTCATTATAACCACTCAAGCCTGGCTTGGTATTGGGGCTTTCGCGTGTTCGCGGCCCTTAAAATCAGTGGCGGTGCCGTCTGGCTCTAAGCGTAGTAATTTCTCTCGCTATAGGGTTCCGGTGGTTACTTGCCAAAACCCCCCATTTTTTCTAGGTTGACCTCGGATCAGGTAGGGATACCCGCTGAACTTAA	241	6175_696	Ascomycota	Leotiomycetes	Hyaloscypha variabilis	AM261524	240/241	99	25	0.0155497	0.0266738	0.0523355	-	-	0.015588	0.00519642	0.0292312	0.00193817	0.0164871	-	0.0058363	-	0.0956938	0.00259444	0.0459559	-	0.00968872	0.00951457
AACGCACATTGCGCCCTCTGGTATTCCAGGGGGCATGCCTGTTTGAGCGTCATTTCTCTCTCAAACCTTTGGGTTTGGTAGTGAGTGATACTCGTCTCGGGTTAACTTGAAAGTGGCTAGCCGTTGCCATCTGCGTGAGCAGGGCTGCGTGTCAAGTCTATGGACTCGACTCTTGCACATCTACGTCTTAGGTTTGCGCCAATTCGTGGTAAGCTTGGGTCATAGAGACTCATAGGTGTTATAAAGACTCGCTGGTGTTTGTCTCCTTGAGGCATACGGCTTTAACCAAAACTCTCAAAGTTTGACCTCAAATCAGGTAGGAGTACCCGCTGAACTTAA	339	6175_1006	Ascomycota	Saccharomycetes	Kluyveromyces marxianus	MT377830	339/339	100	25	0.00777484	-	0.0261677	-	0.00528095	0.00850256	-	-	0.00775269	0.00549571	-	0.00416879	0.0125892	0.0191388	0.00778331	-	0.282943	0.0193774	0.00951457
AACGCACATTGCGCCCTCTGGTATTCCAGAGGGCATGCCTGTTTGAGCGTCATTTCTCTCTCTAACCTTCGGGTTTGGTGTTGAGTGATACTCTTGGTGACAAACTGAGTGTTTACTTGAAAAGAATTGGCGAGGGTTGTTTTTGCTAGTACTGCAGTCCGTTTATTCAATGAATCAGGTTTAACACCTCGTTGATTGGCGTCTGTCTAGGATGGCTTTAACTCAGACCCGGCCTAACAAGTTTTCTCACAAAGTTTGACCTCAAATCAGGTAGGACTACCCGCTGAACTTAA	293	6175_907	Ascomycota	Saccharomycetes	Kuraishia floccosa	NR_155243	293/293	100	25	0.0233245	0.106695	0.0196258	-	-	0.0141709	-	-	-	0.03847	-	0.0058363	0.00419639	-	0.0181611	-	-	0.0110728	0.00951457
AACGCACATTGCGCCCCTTGGTATTCCATGGGGCATGCCTGTTCGAGCGTCATTTGTACCCTCAAGCTATGCTTGGTGTTGGGTGATTGTCCAGTCTTTTCTAGTCAGGACTCGCCCTAAAGTAATTGGCAGCCAGTATTTTGGTATAAAGCGCAGCACATTTTGCGATTTAGTCCAGCAATATTAGCAACCATCAAGTTTATTTATCACTTTTGACCTCGGATCAGGTAGGGATACCCGCTGAACTTAA	250	6175_762	Ascomycota	Dothideomycetes	Leptospora sp. 6175_762	OQ066812	249/250	99	25	-	-	-	-	0.095057	0.0255077	0.0155893	-	-	0.00549571	-	0.0058363	-	-	-	-	-	-	0.00951457
AACGCACATTGCGCCCTGTGGTATTCTGCAGGGCATGCCTGTTCGAGCGTCATTATAACCACTCAAGCCTGGCTTGGTGTTGGGGTTTGCGGTTCCGCAGCCCCTAAAGTCAGTGGCGGTGCCGGTGGGCTCTACGCGTAGTAAATTTCCTCGCGATTGAGTTCCTCCGGTGGCCTGCCAGAACCCCCAATTTTTACAGGTTGACCTCGGATCAGGTAGGGATACCCGCTGAACTTAA	238	6175_531	Ascomycota	Leotiomycetes	Mollisia scopiformis	MW843514	236/238	99	25	0.046649	0.106695	0.0196258	0.0050674	0.0158428	0.0240906	0.00519642	-	-	-	-	0.00166751	0.00839278	0.0382775	-	0.0919118	-	0.00830461	0.00951457
AACGCACATTGCGCCCTCTGGTATTCCGGAGGGCATGCCTGTCCGAGCGTCATTGCTGCCCTCCAGCCCGGCTGGTGTGTTGGGCCCCGTCCCCCTTCCCGGGGGGACGGGCCCGAAAGGCAGCGGCGGCACCGCGTCCGGTCCTCGAGCGTATGGGGCTTTGTCACCCGCTCTTGTAGGCCCGGCCGGCGCCAGCCGACCCCCTCAATCTATTTTTCAGGTTGACCTCGGATCAGGTAGGGATACCCGCTGAACTTAA	259	6175_863	Ascomycota	Eurotiomycetes	Penicillium sp. 6175_863	MH865788	259/259	100	25	0.0155497	-	-	0.0101348	0.0105619	0.00850256	-	-	0.0290726	0.00549571	-	0.0133401	0.0125892	-	-	-	-	0.00415231	0.00951457
AACGCACCTTGCGCTCCCTGGTATTCCGGGGAGCACGCCTGTTTGAGTGTCATGGTATTCTCAACCTTCAAAACTTTTTGTATTGAAGGCTTGGACTTGGAGGTTGTGCTGGCTCTTCGTTAGTCGGCTCCTCTGAAAAGCATTAGCGTGAATGTTACGGATCGCTTCGGTGTGATAATTATCTGCGCCGTGGTCGTGAAGTATATGAAGTTTGCGCTTCTAATCGTCCTTCACGGGACAATCACTCTTTGACATTTGACCTCAAATCAGGCGGGACTACCCGCTGAACTTAA	293	6175_802	Basidiomycota	Agaricomycetes	Phlebia sp. 6175_802	OR680699	291/293	99	25	-	-	-	-	-	-	-	-	-	-	-	-	-	-	0.0648609	-	-	0.0346026	0.00951457
AACGCACATTGCGCCCCTTGGTATTCCGAGGGGCATGCCTGTTCGAGCGTCATTACACCACTCAAGCACTGCTTGGTATTGGGCACCCGTCCGCCGAAAGGCGGGCGTGCCTCGAAGACCTCGGCGGGGTCTAATCGGCTTCGGGCGTAGTAGAGTTAAATCAAAACGTCTTATAAGTCTGGTTAGAACCCATTGCCGTAAAACCTTTTATTTTCTAGGTTGACCTCGGATCAGGTAGGGATACCCGCTGAACTTAA	257	6175_591	Ascomycota	Dothideomycetes	Rhizosphaera sp. 6175_591	NR_177556	255/257	99	25	-	-	-	0.0050674	-	0.00141709	0.0259821	-	0.00193817	0.0659486	-	0.0191764	0.00419639	-	-	-	-	0.0013841	0.00951457
AACGCACATTGCGCCCTCTGGTATTCCGGGGGGCATGCCTGTTCGAGCGTCATTACAACCCTCAAGCTCTGCTTGGTATTGGGCGGCACCGCTCCGGTGCGCCTTAAAATCAGTGGCGGTGCCATCCGGCTTCAAGCGTAGTAATACTTCTCGCTCTGGAGGACCGGGTGCGCGCTTGCCAGCAACCCCCATTTACCAAAGGTTGACCTCGGATCAGGTAGGGATACCCGCTGAACTTAA	240	6175_417	Ascomycota	Leotiomycetes	Tympanidaceae sp. 6175_417	NR_165905	231/241	96	25	0.0233245	0.0533476	0.0130839	0.0101348	0.0105619	0.015588	0.00779464	0.0292312	-	0.00549571	0.0121374	0.00500254	0.0251783	-	-	0.0459559	0.0404204	0.0110728	0.00951457
AACGCACCTTGCGCTCCTTGGTATTCCGAGGAGCATGCCTGTTTGAGTGTCATTAAATTCTCAACCTCATAACGTTTTCGGACGGTCCTTGAGGCTTGGACTTTGGAGCGTGTCGGTTCTCTTATTGAATCGACTCCTCTTTAAATGCATTAGCTGGAACCTCTTGTGGACCAGACTACGGTGTGATAATTATCTACGCTGTTGGTCTTGTGAAGCACTTTGTTACGAGGTTCTGCTTCTAACCGTCCCTTACACGGACAACAATCTTAATTGACATTTTGACCTCAAATCAGGTAGGACTACCCGCTGAACTTAA	316	6175_204	Basidiomycota	Agaricomycetes	Typhula japonica	AB889550	312/316	99	25	-	-	-	0.0050674	0.0211238	0.00708546	-	-	-	0.0934271	0.0242748	0.0158414	-	-	0.00259444	-	-	0.0013841	0.00951457
AACGCACATTGCGCCCCTCGGTACTCCGGGGGGCATGCCTGTCCGAGCGTCATTACACCCCTCAAGCGTAGCTTGGTATTGGGCGTCGCCCCCCCGCCAAGGGGCGTGCCCCAAAAGTAGTGGCGGTCCGGTGCGACTTTGAACGTAGTAAACTTATCCCGTTCTGAAAGCCTTCGCGCCGTGGCCGGCCAAAAGCCACCGATTTTCCACGATTGACCTCGGATCAGGTAGGGATACCCGCTGAACTTAA	250	6175_806	Ascomycota	Lecanoromycetes	Toniniopsis sp. 6175_806	MG838186	250/250	100	25	0.0155497	0.0266738	0.00654193	0.0152022	0.00528095	0.0113367	0.00259821	-	0.00387634	0.0274786	0.0242748	0.00833757	0.00839278	0.0191388	0.00518888	-	0.0808407	0.00968872	0.00951457
AACGCACATTGCGCCCCTTGGTATTCCGAGGGGCATGCCTGTTCGAGCGTCATTTCACCAATCAAGCTATGCTTGGTATTGGGCGTCCGGCCCCGCCTCGCGCGGCGGCCGCGCCCCAAACCCTTCGGCGAAGTCTCACCGGCTTTGGGCGTAGTAGAATTCTTTCAAGAACGTCCTACGAGCCCGGCGGGCCTTTTGCCGTCAGACCACCAAACTTTTTTTTACAGGTTGACCTCGGATCAGGTAGGGATACCCGCTGAACTTAA	266	6175_766	Ascomycota	Dothideomycetes	Unidentified sp. 6175_766	MH861313	226/267	85	25	0.0155497	0.0533476	0.00654193	0.0101348	-	0.00991965	0.00779464	-	0.0135672	0.0164871	0.0121374	0.0116726	0.00419639	0.0191388	-	0.0459559	0.0404204	0.00553641	0.00951457
AACGCACATTGCGCCTCCTGGTATTCCGGGAGGCATGCCTGTTCGAGCGTCATTAAATACCACTCAAGCTCTTCTGCTTGGTCATGGAAGAAGAGTATGCTTGCATCCTCTCTTCTGAAATCGAATGGCGGACTGCCTCATGTGCCTCGCGTAGTAAGTTCATCTTTTCGCTTGGAGTGTGAGATAGTCTCGCCATCAACCCCCATACTTCTAAGGTTGACCTCGGATCAGGTAGGGATACCCGCTGAACTTAA	254	6175_769	Ascomycota	Pezizomycetes	Wilcoxina rehmii	MF926519	254/254	100	25	0.0310994	0.0266738	0.0130839	-	0.0158428	0.0141709	-	0.0584624	0.00775269	0.0329743	0.0121374	0.0108388	-	-	0.00259444	-	0.0404204	0.0027682	0.00951457
AACGCACATTGCGCCCCTTGGTATTCCGAGGGGCATGCCTGTTCGAGCGTCATTATAACCACTCAAGCCTAGCTTGGTATTGGGGTTCGCGTGCTCGCGGCCCTTAAAATCAGTGGCGGTGCCGTCTGGCTCTAAGCGTAGTAAATACTCTCGCTATTGAGTCCGGGCGGTTGCTTGCCAAAATCCCCCACTTTCTTAGGTTGACCTCGGATCAGGTAGGGATACCCGCTGAACTTAA	238	6175_612	Ascomycota	Leotiomycetes	Hyaloscypha fuckelii	MT231692	238/238	100	24	0.0233245	0.106695	-	-	0.00528095	0.0113367	0.00259821	0.0584624	0.00581452	0.0164871	-	0.00750381	-	0.0191388	0.0129722	-	0.0404204	0.00968872	0.00913398
AACGCACCTTGCGCTCTTTGGTTATTCCGAAGAGCATGCTTGTTTGAGTGTCGCGAACTTCTCAACCCCGCCTTATCTTTGGATAAGGTAGTCTGGGCTTGAATCATGGTCTCTTGCCATTAACACTGGCTAGACTGAAAGATAGGAAGCTGTATGCGCTAATAGTAACGGCTTGACCTGATGTTGTAGTATAAACTCATCGGGGACGTTACTGACTGTTGCAAAGAGCTTTAAAGGCCCTCTTTTAAAATACTAGTACATAATGACCTCAAATCAAGTAGGACTACCCGCTGAACTTAA	300	6175_513	Basidiomycota	Agaricostilbomycetes	Kondoa gutianensis	KY767667	297/300	99	24	-	-	-	0.0050674	-	0.00141709	0.0103928	-	0.0174436	0.00549571	-	0.0116726	-	0.0191388	0.0207555	-	-	0.0124569	0.00913398
AACGCACATTGCGCCCCTTGGTATTCCGAGGGGCATGCCTGTTCGAGCGTCATTACAACCCTCAAGCAATGCTTGGTGTTGGGCCCCGCCGCTCACCCGGCGGGCTCTAAAATCAGTGGCGGTGCCGTCGGGCTCTGAGCGTAGTAATTCTTCTCGCTACAGGGTCCCGGTGGATGCTGGCCAACAACCCCCAATTTTCTATGGTTGACCTCGGATCAGGTAGGGATACCCGCTGAACTTAA	242	6175_381	Ascomycota	Leotiomycetes	Leptodontidium elatius	OW983379	242/242	100	24	-	0.0800213	0.00654193	0.0101348	0.00528095	0.00991965	0.00779464	0.0584624	0.00581452	0.0109914	-	0.00833757	0.0125892	0.0191388	-	0.0919118	0.0404204	0.00968872	0.00913398
AACGCACATTGCGCCCTTTGGTATTCCGAAGGGCATGCCTGTTCGAGCGTCATTATCAACCATCAAGCTCTGCTTGGCATTGATTGTCACCCCCCTCCCCGGGGGGCGCGATCTAAACTGGTCGGCTGTGGTCTGTGAACCGTTGGCGTTAGTAAAAACTTCCCGCTACTCGGTAACAGGTCGCAAGCCTCCAAAACCCAACACCTCAAGGTTGACCTCGGATCAGGTAGGGATACCCGCTGAACTTAA	249	6175_615	Ascomycota	Arthoniomycetes	Lichenostigmatales sp. 6175_615	NR_132074	213/254	84	24	0.00777484	-	-	0.0152022	0.0105619	0.00850256	0.00779464	0.0292312	0.00193817	0.00549571	0.0728244	0.0100051	0.00419639	-	0.00778331	-	0.0808407	0.00830461	0.00913398
AACGCATCTTGCGCTCCTTGGTATTCCTTGGAGCATGCCTGTTTGAGTGTCACGAAATTCTCGCCTCTTTTGGTTTCCAAAACGAGTTGCGGTCCTTGGGGGTTGTTTTTGCAGTGGATTTGATTTTATTTTCATTGCTCCCCTTAAATGTATGGAATCGGGCCTGACCGAATTTCTAAAGTAGTTACTATACAACTTTGGATCTTATTCGTGTTGAGCCTATCCCAGATATACAACAAAATTTCTTTCTTTCTGGCCTCAAATCAGGTAGGACTACCCGCTGAACTTAA	290	6175_514	Basidiomycota	Exobasidiomycetes	Meira sp. 6175_514	OK053580	289/290	99	24	0.0388742	0.0266738	-	0.0101348	0.0158428	0.015588	0.00519642	0.0292312	-	-	-	0.00250127	0.0125892	0.0382775	0.00778331	-	0.0808407	0.013841	0.00913398
AACGCACATTGCGCCCTTTGGTATTCCGAAGGGCACACCTGTTCGAGCGTCATTACACCAATCAAGTTTTACTTGGTATTGGGCCCTCTTGTCCCCAACTAAAGTTAGGGACAGGCCTTAAAGACATTGGCGGCATGGTCCGGCTTCGAGCGTAGCAAAAAACATCGCTTTTGGAGTTAACTGGATTCATGTTTCTTGTCCATAAAAAATAGAGTAGAAATACTCGACTTTTTCTTAAAGGTTGACCTCGGATCAGGTGGGGATACCCGCTGAACTTAA	279	6175_479	Ascomycota	Dothideomycetes	Pseudorobillarda sp. 6175_479	MT185551	238/243	98	24	-	-	-	0.0152022	-	0.00425128	0.00779464	-	-	-	-	0.00250127	0.0293747	-	0.0285388	-	-	0.0249138	0.00913398
AACGCACCTTGCGCTCCTTGGTATTCCGAGGAGCACGCCTGTTCGAGTGTCGTGAAACTCTCAAGCTTGATGCTTTATTGTCATCAGCTTGGTTATTGGACTCTGCTGTCTCCTTCTCTGGAACGGCTGGTCTCAAATGAATTAGCTGGCCCTTGTTGTGGGACTTGGTTCTACTCAGCGTGATAATCTATGACCGCTGAGGACATCTCTCGGGATGGCCAGACCTGCCTAGGACTGCTTCTAACTCATCATTTTCATGATATTTTTCAACTTTGACCTCGAATCAGGTGGGACTACCCGCTGAACTTAA	310	6175_841	Basidiomycota	Agaricomycetes	Sistotrema sp. 6175_841	MT596407	310/310	100	24	-	-	-	-	-	-	-	0.584624	0.00775269	-	-	0.0200102	-	-	-	-	-	-	0.00913398
AACGCACATTGCGCCCCTTGGTATTCCGAGGGGCATGCCTGTTCGAGCGTCATTTCACCAATCAAGCACTGCTTGGTATTGGGCGTCCGGCCCCGCGAGAGCGGCGGCCGCGCCCCAAAACCTTCGGCGAAGTCACACCGGCTTTGGGCGTAGTAGAATTACTTCAATAACGTCCTAGGGGCTCGGTGCGGTCTTCCGCCGTCAAACCACCACAATTTTTTTCAGGTTGACCTCGGATCAGGTAGGGATACCCGCTGAACTTAA	264	6175_1347	Ascomycota	Dothideomycetes	Unidentified sp. 6175_1347	MH861313	230/266	86	24	-	-	-	-	-	-	0.0467678	-	-	0.0329743	-	0.0200102	-	-	-	-	-	-	0.00913398
AACGCACATTGCGCCCTTTGGTATTCCGAAGGGCATGCCTGTTCGAGCGTCATTATCACCCCTCAAGCCTGGCTTGGTGTTGGACGTCCGGTCGTGCTCACCCACGACCCGTCCCAAAGACAATGACGGCGTCTGTAGGACCCTCGGTACACTGAGCTTTAACCAGCACGTACTCGAGTCGCAAGGACCTTCAGACCCGGTCGCAAACCTATTTTTCACAAGGTTGACCTCGGATCAGGTAGGAATACCCGCTGAACTTAA	261	6175_584	Ascomycota	Eurotiomycetes	Chaetothyriales sp. 6175_584	MH864632	234/273	86	23	-	-	-	-	-	-	-	-	-	-	-	-	0.0461603	-	0.0311333	-	-	0.0318344	0.0087534
AACGCACCTTGCACTCTTTGGTATTCCGAAGAGTATGTCTGTTTGAGTGTCGTGAAACTCTCAACCCCCCTATTTTGTAATGAGATAGGTTTGCGGGCTTGGATTATGGTTGCCTGTCGGACCTCTTTAATGAGCCGGCTCAGCTTAAATACACGAGCGACCCAATATTCATATGGATGTGACGACGGCTTGACTCGGCGTAATAATACTATTCGCTGAGGACGTCGAGACTCCACTGTGCTATTGACGCTTCTAATGCGACTTTTGCTAGTCACCTTAATCTCTAGACCTCAAATCAGGCAGGACTACCCGCTGAACTTAA	322	6175_530	Basidiomycota	Cystobasidiomycetes	Cystobasidiales sp. 6175_530	MK050387	268/325	82	23	-	-	-	0.0152022	-	0.00425128	0.00259821	0.0292312	-	0.0549571	-	0.0100051	0.00839278	-	-	0.0919118	0.161681	0.0110728	0.0087534
AACGCACTTTGCACCAATCGAAAGATTGGTATGTTTGTTTGAGTACTTCTTACACCTGCCTCAGAAACTTGTTTTTGAGAATTTGGGCTTAACAGTGATTTTAATTACTGTAGACCTTAAATATTAGTAAGGGTTTATTTCCGGGTATTAGAGAGTTCGCTCTGTGGTATCTCGTTATTAACTTCTGAATGAAAGCCAGTTATTTTGACTAACTAATTGTGATGTGTTTAATCTTTTGATCATTTTTTTGATATTGAATGCCCCGGGCTCTGCTCAAGGTTTTTGGTATTTGGAAGGTGGTAGAGGGAGAGAATGCTTAATGATTGGAAAGAAAGAATGGCTGGTTTGAGTTCTAGCTTCCTTCATAAGTACTCAAATCAAGCAAGGCGACCCGCTGAA…	404	6175_351	Zoopagomycota	Entomophthoromycetes	Entomophthoraceae sp. 6175_351	EF151414	379/406	93	23	-	-	-	-	-	-	0.00259821	-	0.00969086	-	-	0.00500254	0.0713386	-	-	-	-	0.0235297	0.0087534
AACGCACATTGCGCCCGCCAGCATTCTGGCGGGCATGCCTGTCCGAGCGTCATTTCCACCTTCGAGCCCCCGTGGTTCGGTGTTGGGGCACCTACGGCTGCCGTAGGCCCTGAAATACAGTGGCGGACCCTCCGGCACTCCGGGCGCAGTAGTTACATCTCGCCTTCTGGAGGAGCTGGTTTTGGGCACCTGCCTAGAACGCGTCGCAGCGGCGGCGCAACCAAAGGTTGACCTCGGATCAGGTAGGAATACCCGCTGAACTTAA	265	6175_906	Ascomycota	Sordariomycetes	Jobellisiales sp. 6175_906	NR_138381	235/273	86	23	0.046649	0.0533476	0.0130839	-	0.0105619	0.0170051	0.00259821	-	0.00581452	0.0109914	0.0242748	0.00667006	0.00839278	-	-	0.0459559	-	0.00415231	0.0087534
AACGCACATTGCGCCCTTCGGTATTCCGTTGGGCATGCCTGTTCGAGCGTCATTTAAACCTTCAAGCTCTGCTTGGTGTTGGGTGTTTGTTCCGCCTCTGCGCGTGGACTCGCCTCAAATTCATTGGCAGCCGGTATGTTGGCTTCGTGCGCAGCACATTGCGTCTCGAGTCTGACTATCTCCATCCATTAAGCCTCTTTTTAAGTTTGACCTCGGATCAGGTAGGGATACCCGCTGAACTTAA	244	6175_737	Ascomycota	Dothideomycetes	Melanomma pulvis-pyrius	MH863714	244/244	100	23	-	-	-	-	-	-	-	-	0.00193817	0.00549571	-	0.00166751	-	-	0.0544832	-	-	0.0290661	0.0087534
AACGCACCTTGCGCCGCTCGGTTTTCCGAGGGGCACGTCTGTTTGAGCGTCACGTTAATTCCTCACTCGCCTTCGGGTTGAGTGGAATTGGACGTTGCTGTCCGCCCTCGGGCGACGGCTCGTCTGAAATGCATTGCTGCCTGCAGAGCCTTGCGCGGAGCGAGGCTGACGAAACGGTGTGATATTTACTATCTGCGCTGAAGTAGTCGGTTTCGAGCTGCTGCACATTTGGAGCGCTCTGGGCTTATAATGAGACTCGCGCTCGTCGCGGTTTATTCTACGTGTTTGACCTCAAATCAGATGGGACTACCCGCTGAACTTAA	323	6175_779	Basidiomycota	Agaricomycetes	Myxarium cinnamomescens	KY801882	323/323	100	23	-	-	-	-	-	-	0.0597589	-	-	-	-	0.0191764	-	-	-	-	-	-	0.0087534
AACGCACATTGCGCCCTTTGGTATTCCGAAGGGCATGCCTGTTCGAGCGTCATTATCCCCCCTCAAACCTCGGGTTTGGTGTTGGACCGACGTTGGTCGTTACCCCGACCAACTGGTCTCAAAGACAATGACGGCGTCCGTGGGACCCTCGATACACCGAGCTTTCTTTTCGAAGCACGTACCGAGTTGCAAGGACCCACGCCCGCCGGTCGCTCTCCCCTTCTCGGAGAAACGCAAGTTTTTTCACAAGGTTGACCTCGGATCAGGTAGGAATACCCGCTGAACTTAA	289	6175_973	Ascomycota	Eurotiomycetes	Neophaeococcomyces catenatus	AF050277	289/289	100	23	-	0.0266738	0.0130839	0.050674	-	0.0184222	0.00259821	-	0.011629	0.00549571	-	0.00667006	-	-	0.00518888	-	-	0.0027682	0.0087534
AACGCACATTGCGCCCTGTGGTATTCCGCAGGGCATGCCTGTTCGAGCGTCATTTCAACCCTCAAGCCCTGCTTGGTGTTGGGCCCTGCCCGTTGCGGCCGGCCCTAAAGTCAGTGGCGGCGCCGTCCGGCTCTAAGCGTAGTACATCTCTCGCTCTAGGGCCCCGCGGTGGCTTGCCAGCAACCCCAACTCCTATGGTTGACCTCGGATCAGGTAGGGATACCCGCTGAACTTAA	236	6175_876	Ascomycota	Leotiomycetes	Oidiodendron sp. 6175_876	MH860165	230/236	97	23	-	0.0533476	0.0327097	0.0101348	0.0105619	0.015588	-	-	0.00581452	0.0109914	0.0242748	0.0058363	-	0.0191388	0.00518888	0.0459559	0.0404204	0.00692051	0.0087534
AACGCACATTGCGCCCTCTGGTATTCCGGGGGGCATGCCTGTTCGAGCGTCATTTTCACCCTCAAGCTCAGCTTGGTATTAGGTGCTCATCTTCTGCCCCCGGGTGGAGGGTGTACCTGAAATTTAGCGGCGGTGCAGCCGAACTCCCTAGCGCAGTGACTTATTACAACGCTACAAGGAGCTCTTTCGGTGTGTTCTAGCCGGACAACAACCAAATTTTTTAATGATTGACCTCGGATCAGGTAGGGATACCCGCTGAACTTAA	265	6175_1333	Ascomycota	Lecanoromycetes	Phacidiella kunmingensis	NR_185434	259/260	99	23	-	-	-	-	-	-	0.049366	-	0.00775269	-	-	0.0191764	-	-	-	-	-	-	0.0087534
AACGCACATTGCGCCCTCTGGTATTCCGGAGGGCATGCCTGTTCGAGCGTCATTACACCACTCAAGCCTCGCTTGGTATTGGGCGCCGCGGTCGACGCGCGCCTCAATTTCACCGGCCGAGCACCCGATCTCCGAGCGTAGAAGAATCATTTTCGCTCTCGAGTTGAGGGGACTCGCGCCGTTAAGCCTTTTTTAACAAGGTTGACCTCGGATCAGGTAGGGATACCCGCTGAACTTAA	239	6175_676	Ascomycota	Dothideomycetes	Phaeothecaceae sp. 6175_676	MH864116	224/240	93	23	0.0310994	0.0533476	-	0.0101348	0.00528095	0.0127538	0.00519642	-	0.00581452	0.00549571	0.0364122	0.00750381	0.00419639	0.0382775	-	0.0919118	-	0.00692051	0.0087534
AACGCACCTTGCGCTCCCTGGTATTCCGGGGAGCATGCCTGTTTGAGTGTCATGGTATCCTCAACCTTCATAACTTTTTGTTATCGAAGGCTTGGACTTGGAGGTCGTGCTGGCTCTCGTTAGTCGGCTCCTCTTAAATGTATTAGCGTGAGTGTAACGGATCGCTTCGGTGTGATAATTATCTGCGCCGTGGTCGTGAAGTAACATAAGCTGACGCTTCTAACCGTCCTTCAGTTGGACAACATTATATGACATCTGACCTCAAATCAGGTAGGACTACCCGCTGAACTTAA	293	6175_750	Basidiomycota	Agaricomycetes	Phanerochaetaceae sp. 6175_750	MH854905	284/296	96	23	0.00777484	0.160043	0.0130839	-	0.00528095	0.0141709	-	-	-	0.0439657	-	0.00667006	0.0125892	-	0.00259444	-	0.0404204	0.00692051	0.0087534
AACGCACATTGCGCCCCTTGGTATTCCATGGGGCATGCCTGTTCGAGCGTCATTTGTACCCTCCAGCCTTGCTGGGTTTTGGGCGTTTTGTTCCGCTGCGCGCGTGAACTCGCCTCAAATACATTGGCAGCCAGCCGTTCCGTGTGGAAGCGCAGCACATTTGCGCTTTTCTCGGGTCGCGGCGGCGTCCACAAGTCTACATCTTTAACGCTTGACCTCGGATCAGGTAGGGATACCCGCTGAACTTAA	249	6175_541	Ascomycota	Dothideomycetes	Pleosporales sp. 6175_541	MT595677	234/251	93	23	0.0233245	-	0.00654193	-	0.0105619	0.00850256	-	-	0.0271344	-	-	0.0116726	0.00419639	-	0.00518888	-	-	0.00415231	0.0087534
AACGCACATTGCGCCCTCTGGTATTCCGGGGGGCATGCCTGTTCGAGCGTCATTACAACCCTCAAGCTCTGCTTGGTGTTGGGCGGTACCCGCGTGGTACGCCTCAAACTCAGTGGCGGCGCCATCTGGCTTCAAGCGTAGTAACACTCTCGCTTCGGGGACCGGGTGTGCTCCTGCCAGCAACCCCAACTTCCACAGGTTGACCTCGGATCAGGTAGGGATACCCGCTGAACTTAA	237	6175_760	Ascomycota	Leotiomycetes	Tympanidaceae sp. 6175_760	NR_165532	220/239	92	23	0.00777484	-	0.0130839	0.0152022	-	0.00850256	0.00259821	0.0292312	0.0251962	-	0.0121374	0.0133401	-	0.0191388	-	-	-	0.0013841	0.0087534
AACGCACATTGCACCTTTTGGTATTCCGAGAGGTATGCTTGTTCGAGCGTCGTTTAAACTATATTCAATTTCTTTGTAAAAAGAAGAAATAGAATGTCTTGAGGGATTTCTTTTTATCATTAATTGAAACCTTCCAAAATAATTGTATTAGCGATCTTGACTTGATTACTATTGAACGCATTAATATTATATCGTTTAAGAAAATCAGTGTGAGAGCAGCCAAAAACCAAAAGAGGATTTTAATCCTTTTTTAATCATTTAATTATCGACCTCGAATCAAGTAGGATTACCCGCTGAACTTAA	303	6175_414	Ascomycota	Lecanoromycetes	Unidentified sp. 6175_414	MN903307	237/310	76	23	-	-	-	-	-	-	-	-	-	-	-	-	0.0797314	-	-	0.183824	-	0.0318344	0.0087534
AACGCACATTGCGCCCCTTGGTATTCCGGGGGGCATGCCTGTTCGAGCGTCATTACACCAATCAAGCAATGCTTGGTATTAGGCCTTCGTCCCCCGAGAGGGTGGGCGTGCCTCAAAACCTTCGGCGAAGTCACACCGGCTTTGGGCGTAGTAGAATCTTCAAAACGTCTTACGGGCCCGGCGCGTCTTTTGCCGTCAAACCTCAAACTATTTTACCAGGTTGACCTCGGATCAGGTAGGGATACCCGCTGAACTTAA	258	6175_845	Ascomycota	Dothideomycetes	Unidentified sp. 6175_845	MH861313	241/259	93	23	-	-	-	0.0050674	0.00528095	0.00283419	0.00519642	0.0292312	0.00387634	0.03847	0.0364122	0.0125064	-	-	0.00778331	-	0.121261	0.00830461	0.0087534
AACGCACCTTGCGCTCCTTGGTATTCCGAGGAGCATGCCTGTTTGAGTGTCATCGAATTCTCAACCATTCTCTCTTTTCTGGGAGTATGGCTTGGACTTGGGGGTTGCTGGCAGCACTGTCAGCTCTCCTTAAATGTATTAGCAATCGAGTTGGCTAGTCTTTTGACGTACACGGCCTCGGACGTGATAATGATCGTCGTGGCTGGAGCGTCTTTCCTAGACTATGTACATAGATCGCTTCTAATCTGTCGTCTATCGAGCTTAGCTACTAGGCAGTCTTTTTGGCTGGCGAACGCAAGCGAGACATTCACATTCTCAGAGACTTGACCTCAAATCAGGTAGGACTACCCGCTGAACTTAA	361	6175_832	Basidiomycota	Agaricomycetes	Xerocomus ferrugineus	DQ066391	361/361	100	23	0.0310994	-	0.00654193	-	0.0580904	0.0226735	-	-	0.00969086	-	0.0242748	0.0058363	-	-	-	-	-	-	0.0087534
AACGCACATTGCGCCCGCCAGTATTCTGGCGGGCATGCCTGTCTGAGCGTCATTTCAACCCTCAGGGCCCGTCCGCGGGACCTGGCGTTGGGGATCAGCCCTCCGGGGCTGGCCCTTAAAACTAGTGGCGGTTCCACAGCGACCTCCTCCGTGCAGTAGTGATACCTCGCGGCTGGAAAGCAGTGCGGACCGAGCCGTAAAACCCCCCACTTCTCAAGGTTGACCTCAGATCAGGTAGGAATACCCGCTGAACTTAA	257	6175_868	Ascomycota	Sordariomycetes	Acremonium mycoparasiticum	OQ429478	217/218	99	22	0.00777484	0.133369	0.0196258	0.0050674	0.00528095	0.015588	-	-	0.00581452	0.00549571	0.0121374	0.00416879	0.00419639	-	0.00518888	0.0459559	0.0808407	0.00830461	0.00837282
AACGCACCTTGCGCTCCTTGGTATTCCGAGGAGCATGCCTGTTTGAGTGTCATTAACCTCTCAACCCCACCGGTTTTGCGACCGGCTGGCGGCTTGGACTTGGAGCGTGCTGGCGCAAGTCAGCTCCTCTTGAAATGCATTAGCGAGTTCACTTCTCTCGCGGCTGGTGTGATAACTATCTACGCCTGCATGCCGTGTCTGTCGAGTGCTCGCTCACAGCCGTCCCTTGTGGACAACTTCAACCATCGTGACCTCAAATCAGGTAGGACTACCCGCTGAACTTAA	285	6175_835	Basidiomycota	Agaricomycetes	Amyloxenasma sp. 6175_835	ON865255	283/285	99	22	-	-	-	-	0.0369666	0.00991965	-	-	0.0290726	-	-	0.0125064	-	-	-	-	-	-	0.00837282
AACGCACCTTGCACTCTTTGGTATTCCGAAGAGTATGTCTGTTTGAGTGTCATGAAATTCTCAACCCCCCTGTTTTGTAATGAGATGGGAGCTAGGGCTTGGATATGGTTGCTGCAGGCTCTTTAAGTAGAGCCAGCTCGACTGAAATACATGAGCAACCCAGTTTGAAAAGAAAGCGGCTTGACTCGACGTAATAATTATTCGTTGAGGACGCTTACATTTCAAGATAGTTGGTGCTTCTAATGCGTACTTTGGTACAACTTTAAACTTTAGACCTCAAATCAGTCAGGACTACCCGCTGAACTTAA	308	6175_580	Basidiomycota	Cystobasidiomycetes	Bannoa sp. 6175_580	KY101704	298/308	97	22	-	-	-	-	-	-	0.0233839	-	-	-	-	0.00750381	0.0461603	-	0.00518888	-	-	0.0179933	0.00837282
AACGCACATTGCACTCTTTGGTAACCCGAAGAGTATGCCTGTTTCAGATATAAGTCACTATGAACTCTGAGGGGGTGTTTGCCAACTCAGTTTTCATGACTTGAACTTTCCGGACTCATTACGCGTCTGGTGGTTTAAAATAAAAGCATGGACGGTCTTCTTGACTCATCCGCACGCAAAAGTGTAATACGAGCTGTCAAAGGCTTCATTCACTTCTTGCTAGGACGTCAGATGTATCGATTTAATCCATGGTCGCAGGAAATCTGGGGACTACGCAAGTAGAACCTATCCATAGCGGCATCTGAAATCAGGTAGGACTACCCGCTGAACTTAA	334	6175_692	Mucoromycota	Endogonomycetes	Bifiguratus adelaidae	MN062398	301/303	99	22	-	0.0266738	0.0654193	0.0050674	0.00528095	0.0184222	0.00519642	0.0584624	-	-	-	0.00333503	0.00419639	-	0.00518888	0.0459559	0.0404204	0.00692051	0.00837282
AACGCACCTTGCGCTCCTTGGTATTCCTCGGAGCATGCCTGTTTGAGTATCATGAAATTCTCAAAATAAATCTTTTGTTAATTCAATTGGTTTCATTTTGGACTTGGGGGTCTGCAGATTAACTTCTGCTCCTCTTAAATATATTAGCTGGATCTCGGAGAGGTCGGTTCCACTCGGCGTGATAAGTATCACTCGCTGAGGACACTGTAAAAGGTGGCCGGGCTCACTGCAGAACCGCTTCTAATAGTCCATTGAATTGGACAGCTATTTATGATCTGATCTCAAATCAGGTAGGACTACCCGCTGAACTTAA	313	6175_957	Basidiomycota	Agaricomycetes	Ceratobasidiaceae sp. 6175_957	MH855688	296/314	94	22	-	-	-	0.0304044	0.0686523	0.0269248	-	-	0.00387634	-	-	0.00166751	-	-	-	0.0459559	-	0.0013841	0.00837282
AACGCAAATTGCGCCCTTTGGTATTCCGAAGGGCATGCCTGTTTGAGTGTCATATAGACTTCACCCAATCATTCTATCTAATTTAGAGTGTGTTGCTGGTGCTTTGGACGTCTTGCCATTAGCCTGGCTCGTCTTAAATGTCTAAGTGGTAACGGCGTGATAAGTCTTCGCCTATCTAACCACTCTAAGCCCCCTCTATATTTCAATCTCTGACCTCAAATCAGGTAGGACTACCCGCTGAACTTAA	247	6175_986	Basidiomycota	Tremellomycetes	Derxomyces sp. 6175_986	OL898900	244/248	98	22	-	-	-	-	-	-	-	-	0.0426398	-	-	0.0183427	-	-	-	-	-	-	0.00837282
AACGCACATTGCGCCCATTAGTATTCTAGTGGGCATGCCTGTTCGAGCGTCATTTCAACCCTTAAGCCTAGCTTAGTGTTGGGAATCTACTGTATTGTAGTTCCTGAAATACAACGGCGGATCTGTAATATCCTCTGAGCGTAGTAATTTTTTTCTCGCTTTGGTTAGGTGTTGCAGCTCTCAGCCGCTAAACCCCCCAATTTTAATGGTTGACCTCGGATCAGGTAGGAATACCCGCTGAACTTAA	247	6175_805	Ascomycota	Sordariomycetes	Discosia artocreas	MH859901	247/247	100	22	-	-	-	-	-	-	0.0129911	-	0.0310108	-	-	0.0175089	-	0.0191388	-	-	-	0.0013841	0.00837282
AACGCACATTGCGCCCCTCGGTATTCCGGGGGGCATGCCTGTTCGAGCGTCATTACACCCCTCAAGCTCAGCTTGGTATTGGGTCCTCGCCTCCCGGGGCGTGCCCGAAAATTAGTGGCGGTCCGGAGCGACTTTAAGCGTAGTAAAATTTATCCCGCTTTGAAAGTTCGCTCCGCGGCTGGCCAAGTAACCCCGATTACTTCAATAATTGACCTCGGATCAGGTAGGGATACCCGCTGAACTTAA	246	6175_1092	Ascomycota	Lecanoromycetes	Melanelixia subaurifera	MK812688	246/246	100	22	-	-	-	-	-	-	0.0337768	-	0.0174436	-	-	0.0183427	-	-	-	-	-	-	0.00837282
AACGCACATTGCGCCCCTTGGTATTCCGGGGGGCATGCTTGTTCGAGCGTCATTATGACCCCTCCAGCCTAGCTGGGTGTTGGACCGCGCCTCCGGGCGGGTCTTAAAACCAGTGGCGGTGCTTTCAGGCTCTACGCGTAGTAACTTTTCTCGCTATAGGGTCCTGGGAGATGCTAGCCAGCAACCTCAAACTTTTTCAGGTTGACCTCGAATCAAGTAGGGATACCCGCTGAACTTAA	239	6175_1033	Ascomycota	Leotiomycetes	Proliferodiscus alboviridis	LC438558	237/239	99	22	-	-	-	-	-	-	0.036375	-	0.0155054	-	-	0.0183427	-	-	-	-	-	-	0.00837282
AACGCACATTGCGCCCCTTGGTATTCCGGGGGGCATGCCTGTTCGAGCGTCATTTCAACCCTCAAGCTTAGCTTGGTATTGGGCTTCGTCAGTAAAATGACGGGCTTTAAAATCAGTGGCGGCGCCGCTGGGCCCTGAACGTAGTAATATATTTCGTTATAGGTGTCTGGTGAGCTTCTGCCATTAAACCCCCAATTTTTTATGGTTGACCTCGGATCAGGTAGGGATACCCGCTGAACTTAA	243	6175_751	Ascomycota	Leotiomycetes	Rutstroemia sydowiana	LT158457	243/243	100	22	-	-	-	0.0101348	0.0844951	0.0255077	-	-	0.00193817	-	0.0242748	0.00250127	-	-	-	0.0459559	-	0.0013841	0.00837282
AACGCACCTTGCGCCCTTTGGTATTCCGAAGGGCATGCCTGTTTGAGTGTCATGTAGACTCAACCTCCCCGGTTTATGATCGGGACGGGTTGGATATGGGCGCTGCCGATTGCCGGCTCGCCTTAAATGTCTTAGCGGGCTCAGAAGCCCCGACCTAGCGTAATAAGTTTCGCTGGCGAGGGTGCGGATGACCGCTCACAACTGCCCTTGGGCACCTTTTGACTCTGGCCTCAAATCAGGTAGGACTACCCGCTGAACTTAA	262	6175_1124	Basidiomycota	Tremellomycetes	Saitozyma paraflava	MG647834	262/262	100	22	-	-	-	-	-	-	-	-	0.0426398	-	-	0.0183427	-	-	-	-	-	-	0.00837282
AACGCACCTTGCACCCTTTGGTATTCCGAGGGGTACGCCCGTTTGAGTGTCATTGTAATCTCACTCCAACAGCCTTTGCTGGCTGTGGGATGTGGACCTGGACTTTGCCGTGTCACAACAGCTGGTCTGAAATGCATGAGTGTACCCTGCTGTTGCAGCGTCTTCAGTGTGATAAGCATCCTCACTGGACAAAGTTCCTTCGGGACACGCAGCATGGTGGGCTCTACGCTTCCAACCGTCCCGCTTTGGGACAGCCTTTGACAATTTGACCTCAAATCGGGTGGGACTACCCGCTGAACTTAA	303	6175_1071	Basidiomycota	Agaricomycetes	Sebacinales sp. 6175_1071	MG682324	280/308	91	22	0.0233245	0.0266738	0.0130839	-	-	0.00850256	-	-	-	0.00549571	-	0.000833757	0.020982	0.0191388	0.0181611	0.0919118	-	0.0207615	0.00837282
AACGCACCTTGCACCTCTTGGTATTCCGAGAGGTACATCTGTTTGAGTGTCATGAATCCCTCAACCTCTACGCTTTCTTGTAAAGTGCGGAAGCGTTGGATGCTGAGCGTTGCTGTCTTACAACACAGCTCGCTTCAAATGTATAAGCAATCTTTGTACTACTCGGATTGACTTGGCGTGATAAAATCTTCGTCAAGGATGCTTCACAGCAGCCGAAGGATATGACAGTTGCTACCAAACCGTCGCACTTGTGCCACACTTTTATTTTAGACCTCAAATCAGATGGGACTACCCGCTGAACTTAA	305	6175_666	Basidiomycota	Pucciniomycetes	Septobasidiaceae sp. 6175_666	HQ267956	290/308	94	22	-	-	-	-	-	-	0.0181875	-	0.0174436	0.0219829	-	0.0166751	0.00419639	-	0.00259444	-	-	0.0027682	0.00837282
AACGCACATTGCGCCCTCTGGTATTCCGGAGGGCATGCCTGTTTGAGTGTCATTAATCTCTCACAAGACCTTCTGGTTTTGTCGATGTTGGGAGCTGCGACCCCCCCGTGGGGACGCTCTCCTCAAATGCATTGGTGCGGCCCGCCGCCCGGTTACACAACGTTCTAGGTTCGTCCAACTCGTTTTACGCCGGCGCAACTCTGGTGCGGCACCTAAAGCCCGCCCCGAGCTTCGAGCTCTCGGCATAACTTCATTTATTGACCTCAGATCAGGTAGGAATACGCGCTGAACTTAA	295	6175_991	Ascomycota	Taphrinomycetes	Taphrina sp. 6175_991	AY239211	287/295	97	22	-	-	-	-	-	-	0.0155893	-	0.0135672	0.0494614	-	0.0183427	-	-	-	-	-	-	0.00837282
AACGCACATTGCACTCCTTGGTATTCCGAGGAGTATGCCTGTTTCAGTATCATGAGCACTCTCACAACTAACCTTTGGGTGAAATTGTGGAATTGGAATGCGCTGATTTTAATGATCAGCCCTTCTAAAATATATTTCATGACTGTCACCTAACACAGCAGTTTGGCCTAATAGTTTTGACATTGATTTGTCAAATCTTTGGCTTACATTTGCTTCAGGTTGTCAGTCTTGATAATACAGAAAACTCATTCAAATTTTGATCTGAAATCAGGTAGGGCTACCCGCTGAACTTAA	294	6175_743	Mucoromycota	Umbelopsidomycetes	Umbelopsis vinacea	KT354998	294/294	100	22	0.00777484	0.0533476	0.0588774	-	-	0.0170051	0.00519642	-	0.00581452	-	-	0.00416879	0.00839278	-	0.00778331	-	-	0.00692051	0.00837282
AACGCACATTGCGCCCCTTGGTTTACCAGGGGGCATGTCTATCCGAGCGTCGTTACACCCCTCAAGCCCGGCTTGGTCTTGGAGCGCGTCCTGCCTGGCAGGACCGCCCCTAAATGTAACTCGACGTGCCTTTTTGTTCGGGAGCGCAGCAGTTTTGCGGCTTTCGCTGGTTCCGTCGAGCCGCCCTGGCGGACCTCTCTGGTTGACCTCGGATTAGACAAGGATACCCGCTGAACTTAA	240	6175_872	Ascomycota	Dothideomycetes	Unidentified sp. 6175_872	MW489551	196/244	80	22	-	-	-	-	0.116181	0.031176	-	-	-	-	-	-	-	-	-	-	-	-	0.00837282
AACGCACCTTGCGCTCCTTGGTATTCCGAGGAGCATGCCTGTTTGAGTGTCATGAAATCATCAACCTTACAGCTTTGTTGTTGTAAGGCTTGGACTTGGGAGTTGCTGGTGGTCTAACTATCGGCTCTTCTTGAATGCATTAGCTAAACTTCCGCTGGTTGGCTTACGGTGTGATAATTATCTGCATCTGACTGCTACTGGCAATGGAACTAGCTTCTAATCGTCTTCGGACAATCACTTAAGATCTGACCTCAAATCAGGTAGGACTACCCGCTGAACTTAA	283	6175_893	Basidiomycota	Agaricomycetes	Cabalodontia sp. 6175_893	OL828787	255/255	100	21	-	-	-	-	-	-	0.0337768	-	0.0135672	-	0.0121374	0.0175089	-	-	-	-	-	-	0.00799224
AACGCACCTTGCGCTCCTTGGTATTCCTCGGAGCATGCCTGTTTGAGTATCATGAAATTCTCAAAGCAAGTCTTTTGTTAATTCAATCGGCTTTGTTTTGGACTTGGGGGTTTGCAGATTCACGTCTGCTCCTCTTAAATGCATTAGCTGGATCTCCATGAACTTGGTTCCACTCGGCGTGATAAGTATCATTCGCTGAGGACACCTGTAAAAAGGTGGCCAGGGTTGAGGATGAGCCGCTTCTAACGGTCCATTTAATTGGACAATTAAACTTATGATCTGATCTCAAATCAGGTAGGACTACCCGCTGAACTTAA	317	6175_577	Basidiomycota	Agaricomycetes	Ceratobasidium sp. 6175_577	MK962548	314/315	99	21	-	-	-	-	-	-	0.0181875	-	0.0135672	0.00549571	-	0.0125064	-	-	0.0155666	-	-	0.00830461	0.00799224
AACGCACCTTGCACTCTTTGGTATTCCGAAGAGTATGTCTGTTTGAGTGTCGTGAATCTCTCAACCCCCCTATTTTGTAATGAAATAGGCTTTGTGGGCTTGGATTATGGTTGTCTGTCGGATCTCTTAATTGAGCCGGCTCAGCTGAAATATACGAGCGACCCAATGTTTCCATTATAAATGTGATAACGGCTTGACTCGGCGTAATAATACTATTCGCTGAGGACGTTTTCATTATAAAGGATTGATTGACGCTTCCAATGCGACTTTAATTAGTCAATTCATAACTCTAGACCTCAAATCAGATAGGACTACCCGCTGAACTTAA	328	6175_838	Basidiomycota	Cystobasidiomycetes	Cystobasidiales sp. 6175_838	KY103129	273/330	83	21	-	-	-	-	-	-	0.0103928	-	0.0310108	-	-	0.0166751	-	-	-	0.0459559	-	0.0013841	0.00799224
AACGCACATTGCGCCCTTTGGCATTCCGAAGGGCATGCCTGTTCGAGCGTCATTATCACCCCTCAAGCCCTCGGCTTGGTGTTGGACGGTCGGCGAAGGTCCCTCTGGGGCTCTCGCCCCTCCCAAAGACAATGACGGCGGCCTCGTTGGACCCCCGGTACACTGAGTTCTTCACGGGACACGTACTGGATCAAGGGTGCGCGGGGCACGGTCTGCCTCCCCTCAGGGAGAATTTATTTACAAGGTTGACCTCGGATCAGGTAGGGATACCCGCTGAACTTAA	283	6175_789	Ascomycota	Eurotiomycetes	Exophiala sp. 6175_789	OR481280	283/283	100	21	-	-	-	-	-	-	0.0337768	-	-	-	-	0.0108388	-	-	0.0181611	0.0459559	-	0.0110728	0.00799224
AACGCACATTGCGCCCTCTAGTATTCTAGAGGGCATGCCTGTTTGAGCGTCATTTCTCTCTCAAAACCTCGGTTTTGGTTGTGAGCGGTAAGCCTCTTTTGGCTTTCGCTTGAAATGAATTGACCGGCTGGCTTTCAATGGCTTGTTATGTTTATTCAATGTATTAGGTTCTTCCAACTCGTTGATTGACACGACAAAATCCAGGAAAGATTCGGCTTGTCGAACTTTACCATAAAGTTTGACCTCAAATCAGGTAGGATTACCCGCTGAACTTAA	276	6175_1046	Ascomycota	Saccharomycetes	Kuraishia molischiana	KY103922	275/277	99	21	-	-	0.130839	-	-	0.0283419	-	-	-	-	-	-	0.00419639	-	-	-	-	0.0013841	0.00799224
AACGCACCTTGCACTCTTGGGTATTCCTGAGAGTATGTCTGTTTGAGTGTCGTGAACCTCTCAAAACCCCCTTTTGTTTTATTACAAAGGCGTTTGGGCTTTGGATGTTGATCGTTTGCCGTTTTTACTAATGGCTCGGTCGAAATATAATAGCTGAAGCTAATGATTGCATTAGTTCGAGCTTGGAATATGGCGTGATAATTATTTCGCTATTGCACAGGTTTGAATGCGATTTTAAAGCGGGCTTATAAACCACATCTTATCATTAGACCTCAAATCAGGCAGGACTACCCGCTGAACTTAA	304	6175_998	Basidiomycota	Cystobasidiomycetes	Naohideaceae sp. 6175_998	OK039352	277/307	90	21	-	-	-	-	-	-	-	-	0.0407016	-	-	0.0175089	-	-	-	-	-	-	0.00799224
AACGCACCTTGCACTCTTGGGTATTCCCAGGAGTATGTCTGTTTGAGTGTCGTGAATCTCTCAAAACCCCCTTTTGTTGTAATGACGAAAGAGTTTTCGGGCTTTGGATGTTGATCGTCTTTTAATGTCGCTTTATTGTCGACTCGATCTAAATACAAGAGCTGAAGCTATCAAATGTATTAGCTACAGACTTTCGACTTGGCGTGATAATTATTTCGTTAAGAACAGAGTCTGTCGACGTTTGTTAAGCGGGCTAACAAAGCACTACTTTTTTACATTAGACCTCAAATCAGTCAGGACTACCCGCTGAACTTAA	316	6175_719	Basidiomycota	Cystobasidiomycetes	Naohideales sp. 6175_719	OK039352	268/319	84	21	-	-	-	0.0101348	-	0.00283419	0.00779464	-	0.00775269	0.0494614	-	0.0133401	0.00419639	-	0.00518888	-	-	0.00415231	0.00799224
AACGCACATTGCGCCCCTTGGTATTCCATGGGGCATGCCTGTTCGAGCGTCATTTGTACCCTCAAGCTCTGCTTGGTGTTGGGCGTTTGTCCCGCGTTTTCCGCGTGGACTCGCCTTAAAACAATTGGCAGCCGGCATGTTAGCCTGGAGCGCAGCACATTTTGCGCCTCTTGTCTCTCTTGTTGGCACCCATCAAGCCCATTTATTTGCTCTTGACCTCGGATCAGGTAGGGATACCCGCTGAACTTAA	250	6175_788	Ascomycota	Dothideomycetes	Neoleptosphaeria rubefaciens	JF740242	238/238	100	21	0.00777484	0.0533476	0.00654193	0.0050674	-	0.00708546	-	-	0.0174436	0.0109914	-	0.00917133	0.00419639	-	0.00778331	-	0.0404204	0.00692051	0.00799224
AACGCACATTGCGCCCTTTGGTATTCCGAAGGGCATGCCTGTTCGAGCGTCATTATCACCCCTCAAGCTCTGGCTTGGTGTTGGGCTGGATTTGTCACCAAATCGGCCTCAAAGATAGTGACGGCGTCCCAGATGGAACCGGTACGAGGAGCTTTTAACCAAGCATGTACGCGGCGTGAATCTGCGGGCGGCGGTCTTTAACCACTGCTCTTCGGAGTATTTTCTAAGTGTTGACCTCGGATCAGGTAGGGATACCCGCTGAACTTAA	268	6175_638	Ascomycota	Eurotiomycetes	Paracladophialophora sp. 6175_638	OQ921023	260/268	97	21	0.046649	-	-	0.0456066	-	0.0212564	0.00259821	-	-	-	-	0.000833757	0.00419639	-	0.0103778	-	-	0.00692051	0.00799224
AACGCACCTTGCGCTCCTTGGTATTCCGAGGAGCATGCCTGTTTGAGTGTCGTGAACATATCAACCCCGACGGGATTTTAATCTCGACGGTGGCTTGGACTTGGGAGCCTGCTGGCCGTTGTATTTCGGTCGGCTCTCCTTGAATGCATTAGCTTGGACTTGTTTCATGGGCTGCATAGCGTGATAACTATCTACGCTTTGTACTGTCTGTGGGATACTCATGAGTCTGGCTTCTAATCGTCCTCTGGACAATTACTTTACGTTTTGACCTCAAATCAGGTAGGACTACCCGCTGAACTTAA	302	6175_815	Basidiomycota	Agaricomycetes	Peniophorella pubera	MH857358	301/302	99	21	0.0155497	0.0266738	-	-	0.0422476	0.015588	0.0103928	0.0292312	-	-	-	0.00416879	0.00419639	0.076555	-	-	-	0.00692051	0.00799224
AACGCACCTTGCGCCCTTCGGTATTCCGAAGGGCATGTCTGTCTGAGCGTCTTTTAACTCTCAAACCCTACCTTTTAGGAGGTAGGTCTCGCCCTTGCGGCTTGACTAGGTTTGGTTCGTGAGCACTTGTCGGCTTTGTTTCGGCTTGCTTTAAATTTTTTTAGGCTTTCTACAAGTGGTGACCTTTACTAGCCCACCTTGAACCTGGCTTGATAGTAACATATCGACTAGCTACGGAACGGGGATTATGGTGAACTAGGTCTTGCCCGAAAGCTCGTTATCGTTTTGATTAACGCTTTGACCTCAGATCAGGCAGGATTACCCGCTGAACTTAA	335	6175_875	Basidiomycota	Atractiellomycetes	Phleogena sp. 6175_875	OR481157	335/335	100	21	0.0155497	0.0533476	0.0196258	-	-	0.00991965	-	-	0.00193817	0.0329743	0.0121374	0.00667006	0.0167856	-	0.00518888	-	-	0.00830461	0.00799224
AACGCACCTTGCGCTCCTTGGTATTCCGAGGAGCATGCCTGTTTGAGTGTCATTAAATTCTCAACTCCGATCGATTTGTTTCGACCTCGGAGCTTGGACTTTGGAGCGTGCTGGCGTCGGTCGGCTCCTCTCAAATGCATCAGCGGAATCTAACGTTTCGGACGTCAGTGTGATAATCACGTTGCGCTGTCGACCGATCCTGAAAGCCCGCTCATAATGGTCTTCGGACAACTTCATATCAAATTTGACCTCAAATCAGGTAGGACTACCCGCTGAACTTAA	282	6175_844	Basidiomycota	Agaricomycetes	Piloderma sp. 6175_844	AB848555	281/282	99	21	-	-	-	-	-	-	-	-	-	-	0.254885	0.0175089	-	-	-	-	-	-	0.00799224
AACGCACCTTGCGCTCCTTGGTATTCCGAGGAGCATGCCTGTTTGAGTGTCATGGTCTTCTCAACCCTCTTGTCTTTTTTGAATAAAAAGAGGCAGCTGGGCTTGGACTTGGAGGTTTTTGCCGGTGTTCTTGAACACGGGCTCCTCTGAAATGCATTAGCTTGAATGTGACTGAGCATGGTTCAACGTGATAATTGTCTGCGTTGCTTCATCTTGGTCTTTATCTTGTTCAGGCTTCTAACCGTCTGTAAGGACAACATCATCTGAACATCTGACCTCAAATCAGGTAGGACTACCCGCTGAACTTAA	309	6175_777	Basidiomycota	Agaricomycetes	Steccherinum fimbriatum	OP980887	309/309	100	21	-	-	-	0.0050674	0.0686523	0.0198393	-	-	0.0135672	-	-	0.0058363	-	-	-	-	-	-	0.00799224
AACGCACCTTGCGCCTCTTGGTATTCCGAGAGGCATGCCTGTTTGAGTGTCATGAAAACCTCAATCCACCTTGGTTTTGTTACCTCGGTCGGACTTGGATTTGGGTGTCTGCCGTGCTCGGCTCACCTTAAAGGCGTTAGTGGGATGAGCCTCTGGCTCGGGACGTAATAAGTTTCGTTCTGACCTCTGGCCCACGCCCGCTCACAACCCCCCATACATTTCATCTCTGACCTCAAATCAGGTAGGGCTACCCGCTGAACTTAA	264	6175_930	Basidiomycota	Tremellomycetes	Tremellaceae sp. 6175_930	OP046027	241/270	89	21	-	-	-	-	-	-	0.00259821	-	0.0368253	0.00549571	-	0.0175089	-	-	-	-	-	-	0.00799224
AACGCACCTTGCACCCTTTGGTATTCCGAAGGGTATGCCTGTTTGAGTGTCTTGAAACTCTCAAACCTTACCTTTTGTTTAAGTACGAATGGTAAGCTGTTTGGTCTTGAGCGTTTTTGCCAGTTTATAAAACGACTGGCTCGCTTTAAATGAATTAGCTGGGCTCTATTGTATAAACAGTCTCACACAAGCGTAATACATATTTCGTTTGTTTGTCTTCGGACAGGATCGTTACAACAACTAAGCTTGCTGTCTTAATCTGCTCAACGAAAGTTGTACCATTTTTTTATTCATCAGACCTCAAATCAGGTAGGACTACCCGCTGAACTTAA	332	6175_455	Basidiomycota	Agaricomycetes	Unidentified sp. 6175_455	KP897638	309/334	93	21	-	-	-	-	-	-	-	-	0.00387634	-	-	0.00166751	-	-	0.0492943	-	-	0.0262979	0.00799224
AACGCATCTTGCGCTCTTGGGTTATTCCTAAGAGCATGCTTGTTTGAGTAACAGAAAAGCTCAACCCCGCTCTCTTTATTGCGAGTAGTTATGGGTTAGGATCGTGACAGTTTGTTGGAAGGCACTCTTCGTGAGTCTTACCAACTCTGTCGAAATACAAGCGGCCGAACTTAAAATTGTGTGAGCTTCGGCTAACTCATCGTTATATAACTATTTGTCTCGATAAGTCATGCACTCTTTTACTAAAGTAGGCTTTGCAAATTACGATTCCTGAAAATGGAGTCAGATTTTATTGCTTGTTCTCAAATCAAGTAGGACTACCCGCTGAACTTAA	334	6175_226	Basidiomycota	Agaricostilbomycetes	Agaricostilbales sp. 6175_226	MK050375	311/349	89	20	-	-	-	-	-	-	0.00779464	-	-	-	-	0.00250127	0.0545531	-	0.0103778	-	-	0.0235297	0.00761165
AACGCATCTTGCGCTCCTTGGTATTCCGAGGAGCATGCCTGTTTGAGTGTCATTAAATATCTCAAAACTCTTGTGCTTTTGTTGGCATAGGACTTTTGGACATTGGGAGTTGCCGGCTGCTGGTAAAGTAGTGGGCTCTTCTGAAAAGCATTAGTTGAGGAGCTTTGCACTCTTATTGGTGTGATAAACTATCTATGCCAAGAGATGCTTCATGATCCTCTGCCGTCTAACTGTCTTTATAAGACAATATGATAAACTTGACCTCAAATCAGGTAGGACTACCCGCTGAACTTAA	295	6175_935	Basidiomycota	Agaricomycetes	Amanita sp. 6175_935	MT644892	295/295	100	20	0.0388742	0.0266738	-	-	0.0105619	0.0113367	0.00779464	-	-	-	0.0121374	0.00333503	0.020982	0.0574163	-	-	-	0.0110728	0.00761165
AACGCACATTGCGCCCCGTGGTATTCCGCGGGGCATGCCTGTTCGAGCGTCATTATGACCAACATCACGCCTCGCGTGGTCTTGGGGCTGGCAACTCTGCCGCCCTCAAACGCAGTGGCAGCGCCGCATGGCTCTTAGCGTAGTAATACTCCTCGCTATAGGGTCCTACGGTTGCCCGCCAGCAACCCCCAATCTTTACAGGTTGACCTCGGATCAGGTAGGGATACCCGCTGAACTTAA	240	6175_368	Ascomycota	Leotiomycetes	Ascocoryne sarcoides	MH857562	240/240	100	20	0.00777484	0.0800213	-	0.0050674	0.0105619	0.00991965	0.00259821	0.0292312	-	0.0219829	0.0121374	0.0058363	0.00839278	0.0382775	-	0.0459559	0.0404204	0.00830461	0.00761165
AACGCACCTTGCGCTCCCTAGTATTCTGGGGAGCATGTCTGTTTGAGTGTCATGAACTCTTCAACCCACTGGTTTCTTGTAGACTAGCTGGTGTTTGGATTTTGAACGTTGCTGGTCTTCGGACGTAGCTCGTTCGTAATGCATTAGCATCTCTAATTCGAATTCGGATTGACTCAGTGTAATAGACTATTCGCTGAGGACACTTTTATTAGTGGCCGAACAAGATAATTGTAGAAGCTTCAAACCTCTATGGTCAATTTTAGATTAGACCTCAGATCAGGCAGGATTACCCGCTGAACTTAA	303	6175_877	Basidiomycota	Microbotryomycetes	Camptobasidiaceae sp. 6175_877	AY040665	279/305	91	20	-	-	0.0261677	0.0152022	-	0.00991965	-	0.0584624	0.0174436	-	-	0.00917133	-	-	-	-	0.0808407	0.0027682	0.00761165
AACGCACCTTGCGCTCCTTGGTATTCCGAGGAGCATGCCTGTTTGAGTGTCATTAAATTCTCAACCTCACCAGTTTTGTAACGAGACCGGTGAAGGCTTGGATGTGGGGGTTTTGCAGGCTGCCTCAGTGCTGGTCTGCTCCCCTGAAATGCATTAGCGAGCTCATATTGAGCTTCCGTCTATTGGTGTGATAATTATCTACGCCGTGGATTGGACTCATGCTTGCTTCTAACCGTCCGCAAGGACAATTTACTTGACCAATTTGACCTCAAATCAGGTAGGACTACCCGCTGAACTTAA	300	6175_754	Basidiomycota	Agaricomycetes	Candolleomyces candolleanus	MH856032	298/300	99	20	0.0233245	0.0533476	-	-	0.00528095	0.00850256	0.00779464	0.0292312	0.011629	-	-	0.00833757	0.00419639	0.0191388	0.00518888	-	-	0.00553641	0.00761165
AACGCATATTGCGCCCCTTGGTATTCCTTGGGGCACACCTGTTCGAGCGTCATTTCACCAATCAAGCCTCGCTTGGTGTTGGGCGATGCGCACGTCGCACGCCTCAAATGCCCCGGCCGAGCAGTCTCTCACCCGGCGTCGTGGAAACATACCGCTACGGAGACGAGACCTGCCCGTGCCGCAGAATAACCTATTTTCTAAAGGTTGACCTCGGATCAGGTGGGGATACCCGCTGAACTTAA	242	6175_1104	Ascomycota	Dothideomycetes	Chaetocapnodium sp. 6175_1104	MT595859	242/242	100	20	-	-	-	-	-	-	-	-	0.0387634	-	-	0.0166751	-	-	-	-	-	-	0.00761165
AACGCACATTGCGCCCCTTGGTATTCCGGGGGGCATGCCTGTTCGAGCGTCATTACAACCCTCAAGCTCTGCTTGGTATTGGGCCTCACCCGCTGGGTGTGCCCTAAAATCAGTGGCGGTGCCATCTGGCTCTAAGCGTAGTAACTTCTCTCGCTATAGGGTCCTGTGGACGCTGGCCAGCAACCCCCAATTTTCTATGGTTGACCTCGGATCAGGTAGGGATACCCGCTGAACTTAA	238	6175_856	Ascomycota	Leotiomycetes	Claussenomyces kirschsteinianus	KY689631	238/238	100	20	-	-	-	0.0050674	0.00528095	0.00283419	0.00259821	0.0584624	0.00387634	0.0164871	-	0.00667006	0.0293747	0.0382775	0.00259444	-	-	0.013841	0.00761165
AACGCACATTGCGCCCGGTAGTACTCTACCGGGCATGCCTGTTCGAGCGTCATTTCAACCCTCAAGCCCCGCTTGGTGTTGGGGTCCTACGGCTGCCGTAGGCCCTGAAAGGAAGTGGCGGGCTCGCTACAACTCCGAGCGTAGTAATTCTTTATCTCGCTAGGGAGGTTGCGGCGCGCTCCTGCCGTTAAAGACCCCATCTTTAACCAAGGTTGACCTCGGATCAGGTAGGAATACCCGCTGAACTTAA	250	6175_813	Ascomycota	Sordariomycetes	Coniochaeta sp. 6175_813	ON750390	250/250	100	20	0.0233245	-	0.0196258	-	-	0.00850256	0.00779464	0.0876937	0.00387634	0.00549571	-	0.00750381	0.00839278	0.0382775	-	0.0459559	-	0.00692051	0.00761165
AACGCACCTTGCGCTCCTTGGCATTCCGAGGAGCATGCCTGTTTGAGTGTCATGAAACTCTCAACCCCTGCCATCTTTGCGGATGAGCGTCGGTTGGATTTTGGAGGTTGCCGGACGCGCGTTCGGCTCCTCTTGAATGCATAGTAAAGCTTGGACCTGACCGACCGAGTGGACGTGATAGAAAGTCACCGTCGACTGAAGGGTCCGTCGTTGAACGGTTCAAGCTTTGTCTTCGGACGAAACATCTCTGACCTCTGACCTCAAATCAGGTAGGACTACCCGCTGAACTTAA	292	6175_917	Basidiomycota	Agaricomycetes	Laetiporus sulphureus	MK934586	292/292	100	20	-	0.0533476	-	0.0101348	0.0316857	0.0141709	-	-	-	0.0109914	0.0849618	0.00750381	-	-	-	0.0459559	-	0.0013841	0.00761165
AACGCACCTTGCGCTCCTTGGTATTCCGAGGAGCATGCCTGTTTGAGTGTCATGTTAATATCAATCTCTTCGCCTTTTGTGGGTGTTGAGCTTGGAATTGGAGGCTTTGCTGGCTTTGCGGTCGGCTCCTCTAGAATGTATTAGCTGGGCTTTCGCTCGATGCAACGGTGTGATAGTATTATTCGCCGGAGTAACTTGCGATATGGGTCTGCTTCTAATCGTCTTCGGACAAATATGGGGTGTTTACACGCTCCTTTGACTTTTGACCTCAAATCAGGTAGGACTACCCGCTGAACTTAA	300	6175_1187	Basidiomycota	Agaricomycetes	Phellinus ferrugineovelutinus	KC782527	298/300	99	20	-	-	-	-	-	-	0.0415714	-	0.00775269	-	-	0.0166751	-	-	-	-	-	-	0.00761165
AACGCACCTTGCGCTCCCTGGTATTCCGGGGAGCATGCCTGTTTGAGTGTCGTGAAATCATCATGGTCATGATCTTTAATTAATCATGGCTTGGTTTTGGAGGTTATGTTGGCTTTTTATTAAGTTGACTCCTCTTAAATACATTAGCTCAGTGTTTAATGCTTAGAGCGGTTCACGGTGTGATAATTATCTACACTTCAACCAATTTAAGTTAGCTGGCTTCTAATCGATCCTTAGTGATCACTTTGTGTATTTGACCTCAAATCAGGTAGGACTACCCGCTGAACTTAA	291	6175_899	Basidiomycota	Agaricomycetes	Resinicium bicolor	MF511087	291/291	100	20	0.0388742	-	-	-	-	0.00708546	0.00519642	0.0292312	0.0155054	-	-	0.00917133	0.0167856	-	-	-	-	0.00553641	0.00761165
AACGCACATTGCGCCCTCTGGTATTCCGGAGGGCATACCTGTTTGAGCGTCAGTTCTCTCTCAAAAAAGATTTTATTTTTTTTGGTATTGCTCGTACTTTTCTTAAGTTGAGTGAAATGAATTGGCAAGGCAGTTTTCTAGCTATCAACGTATTAGGTTTTACCATTTCGTTGGAAGAGCAAAAAGACAAGCCGGGCGATATAACTGGGTTTTACCCAAATATTTGACCTCAAATCAGGCAGGACTACCCGCTGAACTTAA	261	6175_662	Ascomycota	Saccharomycetes	Sugiyamaella paludigena	KX609757	261/261	100	20	0.0777484	-	0.00654193	-	0.0105619	0.0184222	0.00519642	-	0.00193817	-	0.0242748	0.00416879	0.00419639	-	0.00259444	-	-	0.0027682	0.00761165
AACGCACCTTGCGCTCTTTGGTATTCCGAAGAGCATGCCTGTTTGAGTGTCATTAAATTCTCAAACCAATAGCTTTATTGTCTATTGGCTTTGGACTTTGAGGGTTGTTGGTGCAAATCGACTCCCTTTAAATATATTAGCTGGCATTGACTGCCAGACTATGGTGTGATAATTATCTACGCTATTGGTCTGACATGTTGGCCGCTTCTAATCGTCTTCGGACAATACATTGACAATTTGACCTCAAATCAGGTAGGACTACCCGCTGAACTTAA	275	6175_870	Basidiomycota	Agaricomycetes	Typhula micans	MT232361	238/239	99	20	0.0310994	-	-	-	0.0105619	0.00850256	-	-	0.00775269	-	-	0.00333503	0.00419639	-	0.0233499	-	-	0.013841	0.00761165
AACGCACATTGCGCCCTTTGGTATTCCGAAGGGCATGCCTGTTCGAGCGTCATTTCAAACCCTCAAGCTCTGCTTGGTATTGGACGGTTAGTCTGCTAATAACAGACTCGTCAGAAAGACCTCGGCGGTGGTTCAAAAGCCTCAAGCGTACCAGAAATAACTCGCTTTGTTAGGACTTTTGGATCGCTCGCTCCTAGAAAACCTCACCTTAAGGTTGACCTCGGATCAGGTAGGGATACCCGCTGAACTTAA	252	6175_1133	Ascomycota	Dothideomycetes	Unidentified sp. 6175_1133	MH863399	209/262	80	20	-	-	-	-	-	-	0.00519642	-	0.0348871	-	-	0.0166751	-	-	-	-	-	-	0.00761165
AACGCACCTTGCGCTCCGTGGCATTCCGCGGAGCATGCCTGTTTGAGTGTCGCGCCCCCCTCTCAACCCCGCCCGGCTCGCGCCGGGCCCGGGGCTTGGATCCTGGCCTCGGTCGCCTCGGACGAGGCGAAGGCCGAAAGACGGACGCGCCCTGGGCGCTGCGGCTTGACCGGACCGATTGTACGCACCCTTCGGCGCCGGGACGCAGCGTCTGGACGCGACGAACGCGCTAGCACACCCATGAGTTTGACCTCAAATCAGGTAGGACGACCCGCTGAACTTAA	284	6175_715	Basidiomycota	Spiculogloeomycetes	Unidentified sp. 6175_715	MK050379	255/309	83	20	-	-	-	0.0101348	-	0.00283419	0.0103928	-	0.0135672	-	-	0.00917133	0.020982	-	0.00518888	-	-	0.00968872	0.00761165
AACGCACCTTGCGCTCCTTGGTATTCCGAGGAGCACGCCTGTTTGAGTGTCGTGAAATTCTCAACCCTTCCCCCTTTTACGAGGCGGGCTTGTGGATTGGCCTTGGAGGTCTTTTGCCGGCTTTTTACTAAGTCGGCTCCTCTTAAATGTATTAGTAGGACCTTCAGTTGAAGAAGCCTCGGTGTGATAATTATCTACGCCGGCTCGTGTGCTATATTCACTGTATGTTGAACCTGCTTCTAACCGTCTCGCAAGGGACAAATTAAATTATCGAACCTTGACCTCAGATCAGGCGGGACTACCCGCTGAACTTAA	315	6175_700	Basidiomycota	Agaricomycetes	Auriscalpium vulgare	MH856212	313/315	99	19	-	-	-	-	0.0792142	0.0212564	0.00779464	-	-	-	0.0121374	0.00333503	-	-	-	-	-	-	0.00723107
AACGCACATTGCGCCCCCTGGTATTCCGGGGGGCATGCCTGTTCGAGCGTCATTTCAACCCTCAAGCTCTGCTTGGTATTGAGCGCCCGCCCCCACGGGGCGCGCTCCAAAGACGTTGGCGGTGGCCCCGAGCCTCAAGCGTAATAGAAACATCTCGCTTAGAGGCTTCGACGGTTGCCCGCTTCGAGAACCCAACACTCTTAGGTTGACCTCGGATCAGGTAGGGATACCCGCTGAACTTAA	243	6175_823	Ascomycota	Dothideomycetes	Botryosphaeriales sp. 6175_823	EU673315	211/251	84	19	-	0.0266738	0.00654193	0.0050674	0.00528095	0.00566837	0.00519642	-	0.00387634	0.0164871	0.0242748	0.00750381	0.00419639	0.0191388	0.00259444	-	0.121261	0.00830461	0.00723107
AACGCACATTGCGCCCTTTGGCATTCCGAAGGGCATGCCCGTTCGAGCGTCATTAAACCCATCAAGCCTGGCTTGGTATTGGGCGTCGGGGACCCCCCGCGCTTCAATTTCACCGGCTGGCCGTCGCCCGTCTTAAGCGTTGTGAAACACCTCTCGCTCAAAGCAGGCCCGGACACGCCGTCACAATCCACGGATTTCGGTCTCGAAATTCATCAAGGTTGACCTCGGATCGGGTAGGAATACCCGCTGAACTTAA	256	6175_958	Ascomycota	Dothideomycetes	Capnodiales sp. 6175_958	ON562108	203/234	87	19	0.0388742	-	-	0.0050674	-	0.00850256	0.0155893	-	0.00775269	0.00549571	-	0.00917133	0.00419639	0.0191388	-	-	-	0.0027682	0.00723107
AACGCATATTGCGCCCTTTGGTACTCCGAAGGGCATGCCTGTTCGAGCGTCATTATCAACCATCAAGCCTGGCTTGTCGTTGGACCCTTTTTACCGCTGAAATATGTGGTAGGTCCGAAAGATAATGACGGCGTCGTGTTTGACCCTAGATGCAACGAGCTTTTTATAGCACGCATTGAAGTGGTCGACCGACCCGGTCTTTAACCATCATTTTCTAAGGTTGACCTCGGATCAGGTAGGAATACCCGCTGAACTTAA	258	6175_865	Ascomycota	Eurotiomycetes	Capronia sp. 6175_865	AF284128	256/258	99	19	-	-	0.0261677	-	0.00528095	0.00708546	0.00259821	0.0584624	0.00969086	-	-	0.00667006	0.0167856	-	-	0.0919118	-	0.00830461	0.00723107
AACGCACCTTGCGCTCCTTGGTATTCCGAGGAGCACGCCTGTTTGAGTGTCATGAAATTCTCAACCTACAAAGCTTTGTGTTTTGTTAGGCTTGGACTTGGAGGCTTGCTGGCTCTTGTCAGCTTCTCTTAAATTCATTAGCTTGATTCCTTGTGGATCGGCCTCGGTGTGATAATTGTCTACGCTGTGACCGTGAAACATATGGTGAGCTTCTAATGGTCTTGTTGAAAGACATCTTTTATTGACATCTGACCTCAAATCAGGTGGGACTACCCGCTGAACTTAA	286	6175_879	Basidiomycota	Agaricomycetes	Cerioporus mollis	MT193538	286/286	100	19	-	-	-	-	-	-	0.00779464	-	-	-	-	0.00250127	0.0671423	-	-	-	-	0.0221456	0.00723107
AACGCACATTGCGCCCCTTGGTATTCCGGGGGGCATGCCTGTTCGAGCGTCATTATAACCAATCCAGCTTGGCTGGGTCCTTGGGCTTCGCCGTCTGGCGGGCCTTAAAGCTAGTGGCGGTGCTCTCAAGCTCTACGCGTAGTAAATTATCTCTCGCTATAGGGTCTTGTGAGATGCTTGCCATCAACCCCCGATTTTCTAGGTTGACCTCGGATCAGGTAGGGATACCCGCTGAACTTAA	241	6175_548	Ascomycota	Leotiomycetes	Dasyscyphella nivea	OM456230	209/209	100	19	0.0310994	0.106695	0.0261677	-	0.0105619	0.0198393	0.00259821	0.0292312	0.00193817	0.00549571	-	0.00333503	-	-	-	-	0.0404204	0.0013841	0.00723107
AACGCACCTTGCGCCCCTTGGTATTCCGAGGGGCACACCCGTTTGAGTGTCGTGAAATTCTCAACTCAATCACCTTTGCTGGTGTTTGGGCTTGGACTTGGGGGTTTGCTGGCTTCGGTCGGCTCCCCTTGAATGCATTAGCTCGAACCCTTGCGGATCAGCTATCGGTGTGATAATTGTCTACGCCGTGGTTGTGATGCCACCTTCGGGTGTTGGATCGGCTTCTAACCGTCCCCTAGGGACAATTTCTTTGAACATTGACCTCAAATCGGGTGGGACTACCCGCTGAACTTAA	295	6175_1450	Basidiomycota	Agaricomycetes	Gelatoporia subvermispora	MH027635	295/295	100	19	0.124397	-	-	-	-	0.0226735	0.00519642	-	0.00193817	-	-	0.00250127	-	-	-	-	-	-	0.00723107
AACGCACCTTGCGCCCCTTGGTATTCCGAGGGGCATGCCTGTTTGAGTGTCATTAAATTCTCAACCTTACTAGCTTTTGCGAGCTATGTAATGGCTTGGATGTGGGGGTCTTTTGCTGGCTTCGAAAGAAATCAGCTCCCCTGAAATGCATTAGCCGGTGCCCCGCGTGGACTGTCTATTGGTGTGATAATTATCTACGCCGTTAGTCGTCTGCTTTAAATGGGATGCGCTGCTTCTAATCGTCCTCTTAGGACAATTATTGACCATTTGACCTCAAATCAGGTAGGACTACCCGCTGAACTTAA	305	6175_886	Basidiomycota	Agaricomycetes	Gymnopilus decipiens	MF039256	303/306	99	19	-	-	0.0196258	-	-	0.00425128	0.0389732	-	-	-	0.0121374	0.0133401	-	-	-	-	-	-	0.00723107
AACGCACATTGCGCCTGCTAGTATTCTGGCAGGCATGCCTGTCCGAGCGTCATTTCAACCCTCAGCTCCCCTTCGGGGGAGCTGGTGCTGGGGATCAGCCAAAGCCGCCCCGTGCGGCCGGCTGGCCCCGAAATACAGTGGCGGTCTCGCTGCAGCCCCCTTGCGTAGTAACTACACCTCGCACCGGAGCTCGACGTGGCCACGCCGTAAAACCCCCATATTTTACCAATGGTTGACCTCGGATCAGGTAGGAATACCCGCTGAACTTAA	270	6175_1126	Ascomycota	Sordariomycetes	Hypocreales sp. 6175_1126	MN634203	234/272	86	19	-	-	-	-	-	-	0.0389732	-	0.00775269	-	-	0.0158414	-	-	-	-	-	-	0.00723107
AACGCACATTGCGCCCATTAGTATTCTAGTGGGCATGCCTGTTCGAGCGTCATTTCAACCCTTAAGCTTAGCTTAGTATTGGGAATCTGCTTAACCGCAGCTCCTTAAATCTAGTTGGCAGAGCACAGCTGTACTCTGAGCGTAGTAATTCATTATCTCGCTTTCTGAAGACAGTCGTACGATAGCCACAAACTTGCATCTTGCAAACTTTTTAATGGTTGACCTCGGATCAGGTAGGAATACCCGCTGAACTTAA	256	6175_871	Ascomycota	Sordariomycetes	Idriella sp. 6175_871	OL897018	256/257	99	19	-	-	-	-	-	-	0.049366	-	-	-	-	0.0158414	-	-	-	-	-	-	0.00723107
AACGCACATTGCGCCCTCTGGTATTCCAGAGGGCATGCCTGTTTGAGCGTCATTTCTCTCTCAAACCCCCGGGTTTGGTATTGAGTGATACTCTTAGTCGGACTAGGCGTTTGCTTGAAAAGTATTGGCATGGGTAGTACTAGATAGTGCTGTCGACCTCTCAATGTATTAGGTTTATCCAACTCGTTGAATGGTGTGGCGGGATATTTCTGGTATTGTTGGCCCGGCCTTACAACAACCAAACAAGTTTGACCTCAAATCAGGTAGGAATACCCGCTGAACTTAA	286	6175_949	Ascomycota	Saccharomycetes	Meyerozyma guilliermondii	OR826578	286/286	100	19	0.00777484	-	-	0.0101348	0.0158428	0.00850256	0.00259821	0.0584624	0.00193817	0.0109914	0.0121374	0.0058363	0.00419639	-	-	-	0.202102	0.00830461	0.00723107
AACGCACATTGCGCTCTCTGGTATTCCGGAGAGCATGCTTGTTTGAGTATCAGTAAACACCTCAATTTCACAATCTTTTTTTTGAAATTGGACTTGAGCAAATCCCAACGTATATTTTATTATATGGAGGGTTGCTTCAAATGCAGGTGCAGCCGATCATTCTTCTGGGCTAAAAGCATTATCTAGTTAATCCCGTAAAACGGATTATTCACTTTATTTGCTGCGGCTTACCTTATAAAAGGAAGAAATGGTCATTGTGCTGACTGATGCAGGATTTCTCAGAGCTCTGTAAAACGATCTTTGAAAACTCGATCTCAAATCAAGTAAGACTACCCGCTGAACTTAA	346	6175_828	Mucoromycota	Mortierellomycetes	Mortierella sp. 6175_828	JX975872	338/345	98	19	0.0388742	0.0266738	-	-	-	0.00850256	-	0.0876937	0.011629	-	-	0.00750381	0.00839278	-	0.00518888	-	-	0.00553641	0.00723107
AACGCACCTTGCGCTCCCTGGTATTCCGGGGAGCATGCCTGTTTGAGTGTCATAAAACTCTCAACTCCTAATGGTTTTTCGAAACTGTTAGTTGATGTTGGATGTGAACGTTTTGCTGGCTTTAATTAGTCGGCTCGTTCGAAATGTATTAGCTGGATCCCTCTTTAACTTGGTTCCACTCGGCGTGATAAGTATCTTCGTCGAGGACAGTTGACTTCGGTTGACTGGCCAGGATAGTTTGGTTGAACTGCTTCTAACCCCATTGTTCAATTTATTGTTCAATACTTTTTATGCTCTGGCCTCAAATCAGGTAGGATTACCCGCTGAACTTAA	333	6175_460	Basidiomycota	Tremellomycetes	Mrakiaceae sp. 6175_460	NR_173415	311/334	93	19	-	-	-	-	-	-	-	-	-	-	-	-	-	-	0.0466999	0.0459559	-	0.0262979	0.00723107
AACGCACCTTGCGCTCCTTGGTATTCCGAGGAGCATGCCTGTTTGAGTGTCATGGAATTCTCAACTTCATTTGCTTTTGTGAATGAAGCTTGGACTTGGAGGTATTGCTGGCCGTACGGTCGGCTCCTCTTGAATTTATTAGCTCGAGCCTTTGTGGATCAGCTTCGGTGTGATAATTGTCTACGCCGTTCTGTGAAGCATAACTATGGGACTCGGCTTCCAATAGTCCTTCACTGGACAATATCTTTGACCTTTGACCTCAAATCAGGTAGGATTACCCGCTGAACTTAA	291	6175_894	Basidiomycota	Agaricomycetes	Neoantrodia serialis	OL685017	291/291	100	19	0.00777484	-	-	-	-	0.00141709	0.00519642	0.0584624	0.0213199	-	0.0364122	0.0150076	-	-	-	-	-	-	0.00723107
AACGCACCTTGCGCCTTTTGGTATTCCAAAAGGCACACCTGTTTGAGTGTCATGAAACCCTCTCACAAAACAACTTTATTGTTGCTTTTTTTGTGGATGTTGAGTGTTGCTATATATTTATAGCTCACTTTAAATATATAAGTCACACTTTTCAAGTAAGTTGGATTGACTTGGTGTAATAATTTTATCATCACATCAAGGAAAGTAGCAATACTTGCCATCTTTTGAAAGGAGGGACTCCTAAAAAACCCCTCATAACCTTTTTTTAAGACCTCAAATCAGGTGGGACTACCCGCTGAACTTAA	305	6175_849	Basidiomycota	Pucciniomycetes	Puccinia coronata	MK908048	305/305	100	19	0.0233245	-	0.0130839	-	-	0.00708546	0.00519642	-	0.0232581	-	-	0.0116726	-	-	-	-	-	-	0.00723107
AACGCACCTTGCGCTCCTTGGTATTCCTTGGAGCATGCCTGTTTGAGTATCATGAAATTCTCAAAGTAAACCTTTTGTTAATTCAACTGGTCTTTGCTTTGGATTTGGAGGCCTTTGCAGATGTCACAGTCTGCTCCTCTTAAATAAATTAGCTGGATCTCAGTATACACTTGGTTCCACTCGGCGTGATAAGTATCACTCGCTGAGGACACTGTTAAAAAGGTGGCCAGGCAATGCAGATGAACCGCTTCTAATAGTCCATTGACTTGGACAAATTAAAAATTTATGATCTGATCTCAAATCAGGTAGGACTACCCGCTGAACTTAA	328	6175_756	Basidiomycota	Agaricomycetes	Rhizoctonia endophytica	MH857976	328/328	100	19	0.0155497	-	0.0130839	-	0.0475285	0.0184222	0.00259821	0.0584624	-	-	0.0364122	0.00500254	-	-	-	-	-	-	0.00723107
AACGCACCTTGCGCCCTTTGGTATTCCGAAGGGCACACCTGTTTGAGTGTCGTGAAATTCTCAACCCTCTTTGCTTTTTTGGCGAACGTAGGGATTGGACTTGGAGGCTTTGCCGGGCTACATTCTGGTTGCTCGGCTCCTCTCAAATGCATTAGTGCGTCTTGTTGCGACGTGCGCCTCGGTGTGATAATTATCTACGCTGTGGTGCGCTCGCTTCTGTTGGAGACACGCTTTCTAACCGTCCCGTAAAGGACAGCTTTCATCGAACTTTGACCTCAAATCAGGTGGGACTACCCGCTGAACTTAA	307	6175_655	Basidiomycota	Agaricomycetes	Stereum subtomentosum	OR732044	307/307	100	19	-	-	-	-	-	-	-	-	0.0155054	0.00549571	-	0.00750381	0.00839278	-	0.0207555	-	-	0.013841	0.00723107
AACGCACATTGCGCCCCTCGGTATTCCGGGGGGCATGCCTGTTCGAGCGTCATTACACCAATCAAGCCCCGGCTTGGTCTTGGGCGTCGCGGTCCGCCGCGTGCCTCAATGTCGCCGGCTGGTGCGTCCGTCTCCGAGCGTCGTGACTTCATTGTTCGCTTCTGGAGGCCGGACGGGCCACGCCGTCAACCCCCCATATCTAAAGGTTGACCTCGGATCAGGTAGGGATACCCGCTGAACTTAA	244	6175_883	Ascomycota	Dothideomycetes	Teratosphaeriaceae sp. 6175_883	ON865010	244/244	100	19	0.0155497	-	-	0.0152022	0.0316857	0.015588	0.00259821	-	0.00387634	-	-	0.00250127	0.0125892	-	0.00259444	0.0459559	-	0.00692051	0.00723107
AACGCACCTTGCGCTCCTTGGTATTCCGAGGAGCATGCCTGTTTGAGTGTCATGAAATTCTCAACCTTATCAGCTTTTATTGGCTGATTAGGCTTGGATGTGGGAGTTTTGCGGGCTTTTAAGAAGTCGGCTCTCCTTAAATTCATTAGCGGGACCTTTTGGTTGCCTCAGCTACTGGTGTGATAATTATCTACGCTTATTGCTGAAAGTGACTTGGTACAGCTTCTAATCGTCTTCATTTATTTGAGACAATTTATAATGACAATTTGACCTCAAATCAGGTAGGACTACCCGCTGAACTTAA	304	6175_985	Basidiomycota	Agaricomycetes	Tricholoma portentosum	ON962891	304/304	100	19	-	0.0800213	0.0130839	-	0.0105619	0.00991965	0.0103928	-	0.00969086	-	-	0.00750381	0.00419639	-	0.00518888	-	-	0.00415231	0.00723107
AACGCACCTTGCGCTCCTTGGTATTCCGAGGAGCATGCCTGTTTGAGTGTCATGAATATCATCAACCTCTGCCGCGTTTCTTGCGCGGTCGGAAGGCTTGGACTGTGGGGGTCTCTGGCGGTCTCTTTCTCGAGGTCGCCTCCCCTGGAATGCATTAGCTGGTCGCGATCCTGGTCCCTTGCGCGGAGCTCGGACTTCCACGGTGTAGTACGCTATTCACCTGGGACGACGCCTCCCGACCGTTTCGAGTCCGCTTCGAACCGTCTTCGGACAACCTCTTGACAATCTGGCCTCAAATCAGGTAGGACTACCCGCTGAACTTAA	324	6175_839	Basidiomycota	Agaricomycetes	Tubulicrinaceae sp. 6175_839	KP814328	313/325	96	19	-	-	-	-	0.0316857	0.00850256	0.0103928	-	0.0155054	-	0.0121374	0.0108388	-	-	-	-	-	-	0.00723107
AACGCACCTTGCACTCTTTGGTATTCCGAAGAGTATGTCTGTTTGAGTGTCATGAAACTCTCAACCCCCTCATTTTGTAATGAAATGCAGCGTGGGCTTGGATTATGGCTGATGATGGCGTCAAGCCAACTCGGCTGAAATACACTGAGCGGCCCATTGAAAATACAGAGACGGCTTGACTCGGCGTTATAACTATTTCGCTGAGGACGTCCCTATTTCAAAGTCGGCGCTTCTAATGCGAGAGATCAATCTTAAGCTTTAGACCTCAAATCAGGCAGGGCTACCCGCTGAACTTAA	297	6175_910	Basidiomycota	Cystobasidiomycetes	Unidentified sp. 6175_910	NR_171799	264/306	86	19	-	0.0533476	-	-	-	0.00283419	-	0.0292312	0.0251962	-	-	0.0116726	0.00419639	-	0.00518888	-	-	0.00415231	0.00723107
AACGCACCTTGCACTCCTTGGTATTCCGAGGAGTATGTCTGTTTGAGTGTCATGAACTCTACAACTATTTATTTCTTTATGAAGTAAATAGCTTGGTTTCTGAGGTCTGCTAAGTCATTTAGCTCCCTCGTAATATATTAGCAACCCTAGTTGATCTCGGATTGACTCAGTGTAATAGACTATTCACTGAGGACGAGGTTAGAGTGGAAGCTCCTAATCATGCTACAGTCAATCTTTGAATTAGACCTCAAATCAGATAGGATTACCCGCTGAACTTAA	279	6175_951	Basidiomycota	Microbotryomycetes	Unidentified sp. 6175_935	MK265706	238/283	84	19	-	-	-	-	-	-	-	-	0.0368253	-	-	0.0158414	-	-	-	-	-	-	0.00723107
AACGCACATTGCGCCCATTAGTATTCTAGTGGGCATGCCTGTTCGAGCGTCATTAAGTCCACTTAAGCCCTGCTTAGTGTTGGGAACCTACTGAAGAAGCTGCCCCGCGTAGCTGGCCTGTAGTTCCTTAAAGACAGCGGCGGAGTTGTGATATCCTCTGAGCTTAGTAATTATTTTCTAGCTTGCGAGTTACCACTACTTCTTGCCGTTAAACACCCTTCTTCTGAATGGTTGACCTCGGATCAGGTAGGAATACCCGCTGAACTTAA	269	6175_1173	Ascomycota	Sordariomycetes	Xylariales sp. 6175_1173	KU208044	242/280	86	19	-	-	-	-	-	-	0.0103928	-	0.0290726	-	-	0.0158414	-	-	-	-	-	-	0.00723107
AACGCACATTGCGCCCACCAGCACTCTGGTGGGCATGCCTGTTCGAGCGTCATTTTCCACCCTCAAGCCCCTACGGGCTTGGTGTTGGGGCTTCTACGGCGGGGCTCGCCCCCCGTAGGCCCTTAAAGTCAGTGGCGGGCTCGCTAGCACTCCGGGCGTAGTAGCTTTTTACACGTCGCCTAGGGGGTCTGGCGGGCGACCGGCCGTAAAACAGCGACTGCTGTCGCACATTTTTGCAAGGTTGACCTCGGATCAGGTAGGAATACCCGCTGAACTTAA	279	6175_791	Ascomycota	Sordariomycetes	Xylomelasma sp. 6175_791	ON962952	279/279	100	19	0.0155497	0.0266738	0.0130839	-	0.00528095	0.00850256	0.00779464	0.0584624	-	0.00549571	0.0121374	0.0058363	0.0125892	0.0191388	-	0.0459559	0.0404204	0.00830461	0.00723107
AACGCACATTGCGCCCCTTGGTATTCCGGGGGGCATGCCTGTTCGAGCGTCATTATAGACCATCAAGCTTAGCTTGGCATTGGGCCTTCGTCCCCGCAGCGGACGGGCCCCAAAGACCTCGGCGGTGAAGCGTCGGCCTCAAGCGTAGTAGAATCCTATCCCGCTTTACCGAGGCTGCGCGTCGCCCGCTACCAAAGACCAAACACCTAAAGGTTGACCTCGGATCAGGTAGGGATACCCGCTGAACTTAA	251	6175_642	Ascomycota	Dothideomycetes	Botryosphaeriales sp. 6175_642	MT214365	216/259	83	18	-	0.0800213	0.00654193	0.0050674	-	0.00708546	0.00779464	-	0.00969086	-	-	0.00667006	0.00839278	-	0.00518888	0.0459559	-	0.00692051	0.00685049
AACGCACCTTGCGCTCCTTGGTATTCCGAGGAGCATGCCTGTTTGAGTGTCATTAAATTCTCAACCTCCACCGGCTTTGCTGCTTGGTGTTGGCTTGGATGTGGGGGATTTCTGCAGGCTCTTCACAGAGTCAGCTCCCCTGAAATGCATTAGCGGTGACCTTGATGGCCATTGGTGTGATAACTATCTACGCCATTGGATGTCGCGCTGTTCGCTGCTGCTAACGGTCCATTAGCTTGGACAATTTATGACAATTTTGACCTCAAATCAGGTAGGACTACCCGCTGAACTTAA	294	6175_1178	Basidiomycota	Agaricomycetes	Crepidotus sp. 6175_1178	AM882996	294/294	100	18	-	-	-	-	-	-	-	-	0.0348871	-	-	0.0150076	-	-	-	-	-	-	0.00685049
AACGCACATTGCGCCCTTTGGTATTCCAAAGGGCATGCCTGTTCGAGCGTCATTTGTACCCTCAAGCTTTGCTTGGTGTTGGGCGTCTTGTCTCTAGCTTTGCTGGAGACTCGCCTTAAAGTAATTGGCAGCCGGCCTACTGGTTTCGGAGCGCAGTACATCTCGCGCTTTGCACTCACAACGACGACGTCCAAAAGTACATTTTTACACTCTTGACCTCGGATCAGGTAGGGATACCCGCTGAACTTAA	250	6175_846	Ascomycota	Dothideomycetes	Didymellaceae sp. 6175_846	MH863137	234/251	93	18	0.046649	-	-	0.0050674	0.0158428	0.0141709	0.00779464	-	0.00193817	-	-	0.00333503	0.0125892	-	0.00259444	-	-	0.00553641	0.00685049
AACGCACATTGCGCCCCTTGGTATTCCGAGGGGCATGCCTGTTCGAGCGTCATTTCACCAATCAAGCCCCGCTTGGTATTAGGCGTCAGGCCGGATCCACCCCCGTCAAAAAGGGGGGAGCCGGCCCGCCCGAAATGCATCGGCGAGGCACCGACCCCCGGCGTGTTAGAATTTCGAAACGTCAGGAGCACCGGTGTTAACCTCTGCCGTCAAACCTTTTTTTTCTTTCTCAAGGAAACTATTTCAAGGTTGACCTCGGATCAGGTAGGAATACCCGCTGAACTTAA	287	6175_429	Ascomycota	Dothideomycetes	Elsinoaceae sp. 6175_429	MH864849	266/288	92	18	-	-	-	0.025337	0.0105619	0.00991965	-	-	-	-	-	-	0.00419639	-	0.0259444	-	-	0.0152251	0.00685049
AACGCACATTGCGCCCGCCAGTACTCTGGCGGGCATGCCTGTCTGAGCGTCATTTCAACCCTCAGGGCCCCTCTCTCGGGGGGGTGCCCTGGCGTTGGGGATCGGCCGCCCCCCGCGGCGCGCCGGCCCCGAAATGCAGTGGCGGTCCGCCCCGCGACCCTCCGTGCAGTAGCGATACCTCGCGGCTGGATAGCAGGTCGGGCCACGCCTCGAAACCCCCAACTTCTTCAAGGTTGACCTCAGATCAGGTAGGAATACCCGCTGAACTTAA	271	6175_1106	Ascomycota	Sordariomycetes	Hypocreales sp. 6175_1106	FJ971609	263/276	95	18	-	-	-	-	-	-	-	-	-	0.0879314	-	0.0133401	0.00419639	-	0.00259444	-	-	0.0027682	0.00685049
AACGCACCTTGCGCTCCTTGGTATTCCGAGGAGCATGCCTGTTTGAGTGTCATGGTATTCTCAACCCTCCTGTGATTTCTTTTTAAAGATTGCAGCTGGGCTTGGACTTGGAGGTTTATTGCTGGCATCCTTTGTTGGATGTGGGCTCCTCTGAAAAGCATTAGCTGGAATATTGCCGAGCATGATTCAATGTGATAATTGTCTACGTTGCTTCAACTTGGTGTTAATTCTGTTCTAGCTTCTAAACGTCCTCTGGACAATATCTGAACATCTGACCTCAAATCAGGTAGGACTACCCGCTGAACTTAA	309	6175_1249	Basidiomycota	Agaricomycetes	Junghuhnia luteoalba	LT844583	309/309	100	18	-	-	-	-	-	-	-	-	0.0348871	-	-	0.0150076	-	-	-	-	-	-	0.00685049
AACGCACCTTGCGCTTTCTGGTTATTCCGGAAAGCATGCTTGTTTGAGTGTCGCGAACTTCTCAACCCCGCTTTAGTCTTTGGACTTTAGTAGTTTGGGCTTTGAATCATGGTCTTTTGCCAGTTACAATGGCTAGACTGAAAGATAGGAAGCTGTATGCACGCATAGTAGCGGCTTGACCTGATGTTGTAGTATAAACTCATCGGGGACGCTACTGACTGTTGTAAAGAGCTTTGAACTTTGCGAATTTAGTACATAATGACCTCAAATCAAGTAGGACTACCCGCTGAACTTAA	296	6175_490	Basidiomycota	Agaricostilbomycetes	Kondoa daliangziensis	MK050362	296/296	100	18	-	-	-	-	-	-	-	-	0.0348871	-	-	0.0150076	-	-	-	-	-	-	0.00685049
AACGCACATTGCGCCCCTTGGTATTCCATGGGGCATGCCTGTTCGAGCGTCATTTGTACCCTCAAGCTATGCTTGGTGTTGGGTGATTGTCCGGCCTTTATAGCCAGGACTCGCCTTAAAGTAATTGGCAGCCAGTGTTTTGGTATAAAGCGCAGCACATTTTGCGATTTACTCCAATAATATTAGCAACCATAAAGCTCATCTATCACTTTTGACCTCGGATCAGGTAGGGATACCCGCTGAACTTAA	249	6175_1119	Ascomycota	Dothideomycetes	Leptospora rubella	MH857603	248/250	99	18	0.00777484	-	-	0.0050674	-	0.00283419	0.0181875	-	0.011629	0.0109914	-	0.0125064	-	-	-	0.0459559	-	0.0013841	0.00685049
AACGCACATTGCGCCCCTTGGTATTCCGAGGGGCATGCCTGTTCGAGCGTCATTTCACCCATCAAGCCCCGCTTGGTATTGGGCGCAGGCCGGCGGAGGGGACCCCCCAGGGGGCCCCCCCCTGCCGGCCCGCCCGGAATGCATCGGCGAGGCACCGACCCCCGGCGTGTTAGAATACTCGAAACGTCGGGAGCACCGGTCTGACCTCTCTGCCGTCGAAACCAGGCGGACGCCCGCGTCCGCCGGACCCCACAAGGTTGACCTCGGATCAGGTAGGAATACCCGCTGAACTTAA	295	6175_522	Ascomycota	Dothideomycetes	Myriangiales sp. 6175_522	GQ303294	256/306	84	18	-	-	-	-	-	-	-	-	0.00581452	0.00549571	-	0.00333503	0.0293747	-	0.0181611	-	-	0.0193774	0.00685049
AACGCACATTGCGCCCCCTGGTATTCCGGGGGGCATGCCTGTCCGAGCGTCATTGCTGCCCTTAAGCACGGCTTATGTGTTGGGCCTCCGTCCTCCTTTGGGGGGACGGGCCCGAAAGGCAGCGGCGGCACCGCGTCCGGTCCTCGAGCGTATGGGGCTTCGTCACCCGCTCTGTAGGTCCGGCCGGCGCCTGCCGAACACATCAATCTTTTTTCCAGGTTGACCTCGGATCAGGTAGGGATACCCGCTGAACTTAA	257	6175_1145	Ascomycota	Eurotiomycetes	Penicillium decumbens	MK450691	257/257	100	18	0.00777484	-	0.0130839	0.0202696	-	0.00991965	0.0103928	0.0292312	0.00387634	-	0.0121374	0.00667006	0.00419639	0.0191388	-	0.0459559	-	0.00415231	0.00685049
AACGCACCTTGCACCCTTTGGTATTCCGAGGGGTACACCCGTTTGAGTGTCATTGTAATCCCACTCCGACACCTTTATTGTTGTCTGGAGGTGGACTTGGACCTTGCCGTGTCACAACGGCTGGTCTGAAATGCATGAGTGCACCCTGCTGTAGCAGCGTCTTCAGTGTGATAAGTATCCTCACTGATTCAAGTTCCCTTGGGACACGCTCGTCTGGTGGGCTCTGGGCTTCTAACCGTCCGCATGGACAAGCTTTGACAATTTGACCTCAAATCGGGTGGGATTACCCGCTGAACTTAA	300	6175_694	Basidiomycota	Agaricomycetes	Sebacinaceae sp. 6175_694	MG669631	290/304	95	18	0.0310994	-	-	0.0050674	-	0.00708546	0.00519642	-	0.00387634	0.00549571	0.0121374	0.00500254	0.0125892	-	0.00778331	-	0.0404204	0.00968872	0.00685049
AACGCAACTTGCGCCCTTTGGTATTCCGAAGGGCATGCCTGTTTGAGTGTCATGAAACTCTCAATCCCTCTGGTTTATGACCAAAGGTGTATTGGATTTGGGTGTTGCCGTGCGAGCGGCTCGCCTCAAAAGCGTCAGTGGGAACGATTGTCTCACGCCGAACGTAATAAGTTTCGTTTGGTACGGTGATCGGGCCTGCTCACAACCCGGCTTCTGCCACACTTTTGCTCTGACCTCAAATCAGGTAGGACTACCCGCTGAACTTAA	267	6175_1055	Basidiomycota	Tremellomycetes	Unidentified sp. 6175_1055	ON865108	224/279	80	18	0.00777484	-	0.0196258	0.025337	0.00528095	0.0141709	0.00259821	0.175387	-	-	-	0.0058363	-	-	0.00259444	-	-	0.0013841	0.00685049
AACGCACATTGCGCCCATTAGTATTCTAGTGGGCATGCCTGTTCGAGCGTCATTTCAACCCTTAAGCCCCGTTGCTTAGCGTTGGGAGCCCACTGCCTCGTGCGGTAGCTTCCTAAAATCAGTGGCGGAGTCGGTTCAACTCTAAGCGTAGTACTTTTCTATCTCGCTTCTGTAGTGGTATCGTCCCCTGCCGTAAAACCCCCCATCTATCAAGGTTGACCTCGGATCAGGTAGGAATACCCGCTGAACTTAA	253	6175_1137	Ascomycota	Sordariomycetes	Xylariaceae sp. 6175_1137	NR_182515	234/253	92	18	-	-	0.117755	-	-	0.0255077	-	-	-	-	-	-	-	-	-	-	-	-	0.00685049
AACGCACCTTGCGCTCTTGGGCTATTCCTGAGAGCATGCTTGTTTGAGTGTCACTAACCTCTCAGCCCCGCTTGTTTACAAGCAGTTGGGTCTGGATCATGATGCGTGTCGGTTTAGAAAGACTGCATTGAAATACAAGAAGCTGGATCAGTTCTTGCGGCTTGACCTGTTGTTATAAACTAAAACTCAATGGGAACGCAACGAACGAAGGAGCTTACCACAAACCCCACTTTAGTGCAGTTTGACCTCAAATCAAGTAGGACTACCCGCTGAACTTAA	279	6175_810	Basidiomycota	Agaricostilbomycetes	Agaricostilbales sp. 6175_810	KY103118	238/294	81	17	0.0310994	0.0266738	0.0130839	0.0050674	-	0.0113367	0.00259821	0.0292312	-	0.0219829	0.0242748	0.00667006	-	-	-	-	0.0404204	0.0013841	0.00646991
AACGCACATTGCGCCCACTGGTATTCCGGTGGGCATGCCTGTTCGAGCGTCATTATCCTCTCTCAAGCCTTCTGGTTTGCTGTTGGACCCGCGTTGCCGCCCGCGTGCGCAACTGGTCTCAAAGACAATGACGGCGTCCGTGGGGACCCTCTTCGCAACGAGCTTCTTCGGAGCACGCGTCGAGTTTCAAGGACCCTGTGGGCCGGTCTAACCATTTTATTTTTACAAGGTTGACCTCGGATCAGGTAGGAATACCCGCTGAACTTAA	268	6175_543	Ascomycota	Eurotiomycetes	Chaetothyriales sp. 6175_543	NR_137987	241/268	90	17	-	-	-	-	-	-	-	-	-	-	-	-	0.0377675	-	0.0207555	-	-	0.0235297	0.00646991
AACGCACATTGCGCCCTTTGGCACTCCGAAGGGCATGCCTGTTCGAGCGTCATTATCAACCATCAAGCCTGGCTTGTCGTTGGACCCTTTGTCGGTGAGACACCCGACAGGTCCGAAAGATAGTGACGGTGTCGTGTTTGACCCTAGATGCAACGAGCTTTTATAGCACGCATTGAAGTGGTCGGTCGGCCCGGTCTTTACCATCAAATTTCTCAAGGTTGACCTCGGATCAGGTAGGAATACCCGCTGAACTTAA	256	6175_675	Ascomycota	Eurotiomycetes	Chaetothyriales sp. 6175_675	MW222228	237/257	92	17	0.00777484	0.0266738	0.0196258	0.0050674	-	0.00850256	0.00259821	-	0.00387634	0.0164871	0.0121374	0.0058363	0.00419639	0.0191388	0.00259444	0.0459559	-	0.00553641	0.00646991
AACGCACATTGCGCCCGCCAGTATTCTGGCGGGCATGCCTGTTCGAGCGTCATTTCAACCCTCAAGCCCTGCTTGGTGTTGGGGACCGGCTCAGCGGGTGCGGGCTTCGGCCCGCCCCGTGCCGCCCCCGAAATGGATCGGCGGTCTCGTCGCAGCCTTCTTTGCGTAGTAACATACCACCTCGCAACAGGAGCGCGGCGCGGCCACTGCCGTAAAACGCCCAACTTTTTAGAGTTGACCTCGAATCAGGTAGGAATACCCGCTGAACTTAA	272	6175_885	Ascomycota	Sordariomycetes	Claviceps sp. 6175_885	NR_164573	272/272	100	17	0.0155497	-	-	-	-	0.00283419	0.036375	-	-	-	-	0.0116726	0.00419639	-	-	-	-	0.0013841	0.00646991
AACGCACCTTGCGCTCCTTGGTATTCCGAGGAGCATGCCTGTTTGAGAGTCATTAAATTCTCAACTCTCCAGCGGTTGTCATGACCGCCGGTTGAGCTTGGATGTGAGGGTCTGCCGGCTCCTTGTCGAGTCTGGCTCCCTTGAAAATTATTAGCGCAGCTTTGCACTGTCCGCTGCAGGTGTGATAATCTATCTACGCCTGGTTAGCGACGCGCATGAATGGCTTTGTGCTTCTAATCGTCTTCGGACAATTTTTTGAACTTGACCTCAAATCAGGTAGGACTACCCGCTGAACTTAA	299	6175_1327	Basidiomycota	Agaricomycetes	Corticiales sp. 6175_1327	OP539082	299/299	100	17	-	-	-	-	-	-	-	-	-	0.0934271	-	0.0141739	-	-	-	-	-	-	0.00646991
AACGCACCTTGCACTCTTTGGTATTCCGAAGAGTATGTCTGTTTGAGTGTCATGAAATTCTCAACCCCCCTATTTTGTAATGAGATAGGAGTTAGGGCTTGGATTATGGCTGCTTGCCGGACCTTTAAGTAGGACTAGCTCAGCTGAAATACATGAGCGGCGCACTTTGAAATAAGGCGGCTTGACTCGGCGTAATAGCTTATTCGCTGAGGACGTCTATTCAAAAACAGCGGCTTCTAACGCAGTATTCCTTTGGAATACCATCTTAAGCTTTAGACCTCAAATCAGTCAGGATTACCCGCTGAACTTAA	311	6175_975	Basidiomycota	Cystobasidiomycetes	Erythrobasidiales sp. 6175_975	AB035718	280/318	88	17	-	-	-	-	-	-	0.0259821	-	0.0135672	-	-	0.0141739	-	-	-	-	-	-	0.00646991
AACGCACATTGCGCCCTTTGGTATTCCGAAGGGCATGCCTGTTCGAGCGTCATTATCACCCCTCAAGCCCCCGGGCTTGGTGTTGGACGGTTTGGTGGCGGGTTCGTCCCTCCGCCCCTCCCAAAGACAATGACGGCGGCCTCGTTGGACCCCCGGTACACTGAGTTCTTCACGGGACACGTACTGGATCAAGGGTGCGCGGGACACGGTCTACCTCCCCATAAGGGAGAACTTTTATTATCAAGGTTGACCTCGGATCAGGTAGGAATACCCGCTGAACTTAA	284	6175_1168	Ascomycota	Eurotiomycetes	Herpotrichiellaceae sp. 6175_1168	NR_182491	272/286	95	17	0.00777484	-	-	-	-	0.00141709	-	-	0.00581452	0.03847	-	0.00833757	0.020982	-	-	-	0.0404204	0.00830461	0.00646991
AACGCACATTGCGCCCTTTGGCATCCCGAAGGGCATGCCTGTTCGAGCGTCATTTCACCTCTCAAGCCTGGCTTGGTGTTGGGGGACGTCCCGCCCCCACGGGTGCGGACCCCCCCTAAAATTATCGGCGATTCGATGCCGGCTCTGAGCGTAGCACAAACCTCGCTCTGTGGGCCCGGCGTCGCGTTGGCCGCCAACCACTTCTCAAGGTTGACCTCGGATCAGGTAGGGATACCCGCTGAACTTAA	248	6175_1875	Ascomycota	Dothideomycetes	Hysterobrevium sp. 6175_1875	NR_175063	242/248	98	17	-	-	-	-	-	-	0.0441696	-	-	-	-	0.0141739	-	-	-	-	-	-	0.00646991
AACGCACATTGCGCCCCTTGGTATTCCATGGGGCATGCCTGTTCGAGCGTCATCTACACCCTCAAGCACTGCTTGGTGTTGGGCGTCTGTCCCGCCTTTGCGCGTGGACTCGCCCCAAAGTCATTGGCAGCGGTCTCTGGCACCTCAACGCGCAGTACAATGCGTCCGTCGGGGTGCCGTGGGCGCGACCATAAGCTATTTACCGTCTTTGACCTCGGATCAGGTAGGGATACCCGCTGAACTTAA	246	6175_606	Ascomycota	Dothideomycetes	Massarineae sp. 6175_606	LT796897	241/246	98	17	0.0233245	-	-	0.0304044	0.0158428	0.0170051	-	-	0.00581452	-	-	0.00250127	-	-	-	0.0919118	-	0.0027682	0.00646991
AACGCACCTTGCACTCTTTGGTATTCCGAAGAGTATGTCTGTTTGAGTGTCATGAAACTCTCAACCCCCCTGTTTTGTAATGAGACAGCGCGCGGGCTTGGATTATGGCTGCTTGTCGGATCTTAACCAGACCGGCTCGGCTGAAATATACGAGCGACCCAACTGAAAGAGACGGCTTGACTCGGCGTAATAACTATTATCGCTGAGGACGTCCCCTTCTCCGTGGCGCTTCTAATGCACACCATTTAAGCTTTAGACCTCAAATCAGGCAGGACTACCCGCTGAACTTAA	291	6175_867	Basidiomycota	Cystobasidiomycetes	Microsporomyces sp. 6175_867	OM980456	287/291	99	17	-	0.0800213	0.00654193	0.0050674	-	0.00708546	-	0.0876937	0.00775269	-	-	0.0058363	0.0167856	-	0.00259444	-	-	0.00692051	0.00646991
AACGCAACTTGCGCTCATTGGTATTCCAATGAGCACGCCTGTTTCAGTATCAAAACAAACCCTCTATCCAACTTTTGTTGTATAGGATTATTGGGGGCCTCTCGATCTGTATAGATCTTGAAACCCTTGAAATTTACTAAGGCCTGAACTTGTTTAATGCCTGAACTTTTTTTTAATATAAAGGAAAGCTCTTGTAATTGACTTTGATGGGGCCTCCCAAATAAATCTTTTTTAAATTTGATCTGAAATCAGGTGGGATTACCCGCTGAACTTAA	275	6175_1109	Mucoromycota	Mucoromycetes	Mucor plumbeus	MH858909	275/275	100	17	-	-	0.111213	-	-	0.0240906	-	-	-	-	-	-	-	-	-	-	-	-	0.00646991
AACGCACATTGCGCCCGCCAGTACTCTGGCGGGCATGCCTGTCCGAGCGTCATTTCAACCCTCGAGCCCCAGCGGCCCGGTGTTGGGGATCGGCCCCGCCCCCCGTGGCGGCCGGCCGTCCCCTAAATAGAGTGGCGGTCACGCCGTAGCATCCCCTGCGCAGTAGCAATATCTCGCAGCCGGAGCGCGGCGCGGCCATGCCGTGAAACCCCAACTCTTCAATGGTTGACCTCGGATCAGGTAGGAATACCCGCTGAACTTAA	263	6175_1196	Ascomycota	Sordariomycetes	Niessliaceae sp. 6175_1196	MG827018	262/266	98	17	-	-	-	-	-	-	0.00519642	-	0.0290726	-	-	0.0141739	-	-	-	-	-	-	0.00646991
AACGCACATTGCGCCCCTTGGTATTCCATGGGGCATGCCTGTTCGAGCGTCATTTGTACCTTCAAGCTCTGCTTGGTGTTGGGTGTTTGTCCATGCCTCTCTGGGGTAGGACTCGCCTTAAAGTAATTGGCAGCCAGTATTTTGGTTTGAAGCGCAGCACAAGTCGCGATTCAAGCTTGAATAATAGCTTCCATTAAGTTATATATCACTTTTGACCTCGGATCAGGTAGGGATACCCGCTGAACTTAA	249	6175_599	Ascomycota	Dothideomycetes	Paraphoma sp. 6175_599	ON811517	243/249	98	17	-	-	-	-	-	-	-	-	0.0193817	-	-	0.00833757	-	-	0.0181611	-	-	0.00968872	0.00646991
AACGCACATTGCGCCCATTAGTACTCTAGTGGGCATGCCTGTTCGAGCGTCATTTCAACCCTTAAGCCTAGCTTAGTGTTGGCTGTCTACCGCAAGGTAGTGGCCCAAATACAACGGCGGATCCGTGGTATCCTCTGAGCGTAGTAATTTTTATCTCGCTTTTGACAGGTGCTGCAGCTCTCGGCCGCTAAACCCCCAATTTTTTAATGGTTGACCTCGGATCAGGTAGGAATACCCGCTGAACTTAA	248	6175_892	Ascomycota	Sordariomycetes	Sporocadaceae sp. 6175_892	MH822988	234/248	94	17	-	-	-	0.0202696	-	0.00566837	0.00259821	-	-	-	-	0.000833757	0.00419639	-	0.0285388	-	-	0.0166092	0.00646991
AACGCACCTTGCGCCCTTTGGCTATTCCGAAGGGCATGCCTGTTTGAGTATCATGAACACCTCAACTCTCATGGTTTGCCGTGATGAGCTTGGACTTTGGGGGTTTTGCTGGCCTATGGTCGGCTCTCCTCAAATGGATCAGCTTGCCAGTGTTTTGGTGGCGTCGCAGGTGTGATAACTATCTACGCTTGTGGACTCCCACCAGGCAACCTTCATCACTGAAGGTTCGCTGGAGCTTATAAACGTCTCTCTCAACGAGGACAGCATTTTGAAGTTTGATCTCAAATCAGGTAGGACTACCCGCTGAACTTAA	313	6175_1110	Basidiomycota	Agaricomycetes	Tomentella punicea	MN947382	313/313	100	17	-	-	-	-	-	-	0.00519642	-	-	0.0549571	-	0.0100051	0.00839278	-	0.00778331	-	-	0.00692051	0.00646991
AACGCACCTTGCGCTCCTTGGTATTCCTTGGAGCATGCCTGTTTGAGTGTCGTGAATTTCTCCAACTTGAGCTTTTGTTCAACACGGGTCCATGGGTTTGCAACGTGCGTTGCTCACCTTAAATACAGTACGCTGGACAACCAGTGAGTTGCTAATTTCATTGCTAACTTGCGTAAATGTTGTCTGCTGCTAATCACGGCGTGGGGCTAACCCCTCACCCAAGTGTGTTTGCACACCTCACTTCTGACCTCAAATCAGGTAGGACTACCCGCTGAACTTAA	281	6175_556	Basidiomycota	Unidentified	Unidentified sp. 6175_556	OM103043	267/285	94	17	-	-	-	-	-	-	-	-	0.0251962	-	-	0.0108388	-	-	0.0103778	-	-	0.00553641	0.00646991
AACGCACCTTGCACTCTTTGGTATTCCGAAGAGTATGTCTGTTTGAGTGTCATGAAACTCTCAACCCCCCTATTTTGTAATGAGATAGGCGCGGGCTTGGTTTATGGCTGTCTGCTGGTATCTTAACTGATCCGGCTCAGCCGAAATATACGAGCGACCCGGTTTCCAAATCATTGAATAGGACGGCTTGACTCGGCGTAATAACTATTTCGCTGAGGACGTCTCATTTGTAACCTGAAAATCAGTGGTGCTTCTAACGTGACCTGTGAAATACCAAGTCGATTTAAGCTTTAGACCTCAAATCAGTCAGGACTACCCGCTGAACTTAA	329	6175_804	Basidiomycota	Cystobasidiomycetes	Unidentified sp. 6175_804	MT981789	267/273	98	17	-	-	-	-	-	-	-	-	0.00387634	0.0329743	-	0.00667006	0.00419639	0.0191388	0.00259444	0.0919118	0.161681	0.0124569	0.00646991
AACGCACATTGCGCCCCTTGGTATTCCGGGGGGCATGCCTGTTCGAGCGTCATTACACCCCTCAAGCCTGGCTTGGTATTGGGCGTCGCGGTCCCCCGCGTGCCCCAAAGTGCCTCGTGCCCGGCGGGTCGTCCGTCCCCGAGCGTTGTGACATCTCAGTTCGCTCCGGTGGATGCGGCGGCCCCGCCGTTAAACCCCCCTTTCAGGTTGACCTCGGATCAGGTAGGGATACCCGCTGAACTTAA	245	6175_764	Ascomycota	Dothideomycetes	Capnobotryella sp. 6175_764	MH862125	237/245	97	16	0.0155497	-	0.00654193	-	-	0.00425128	0.00779464	0.0292312	0.00581452	-	-	0.0058363	0.00839278	0.0191388	0.00778331	-	-	0.00830461	0.00608932
AACGCACATTGCGCCCTTTGGTATTCCGAAGGGCATGCCTGTTCGAGCGTCATTATCACCTCTCAAGCCCTGGCTTGTTGTTGGACTTTTGGTCCCGCCCTCGTGGCGCGACCGGTTCCAAAGACAATGACGGCGTCCGTGGGACCCTCGGTACAATGAGCTTTCACCAGCACGTATCAGAGTTGAAAGGTTCTCGGGCCCGGTCTCCTTTTATTTTAACAAGGTTGACCTCGGATCAGGTAGGAATACCCGCTGAACTTAA	262	6175_1029	Ascomycota	Eurotiomycetes	Chaetothyriales sp. 6175_1029	MH327807	235/269	87	16	0.00777484	-	-	-	-	0.00141709	0.0207857	-	0.00387634	-	0.0485496	0.0116726	0.00419639	-	-	-	-	0.0013841	0.00608932
AACGCATCTTGCGCTCTTTGGTATTCCGAAGAGCATGCCTGTTTGAGTGTCATGAAACTCTCACCTCCAATCTTTTTTAACTAGAAGGTTGGGGCGTGGACGTGAGTGCTGCTGGTGCCCTGGTTGCATCGGCTCACTTGAAATTCATTAGCTGAATCCTTTAAAGTAGGTTCTACTCGACGTGATAAGATCTCCGTCGAGGACAGTGCTTCGGCATTGGCCAACGATAAAGTTGATACGCTTCTAATTAGCGCAGACTTCGAGTGCTGGCAATTTTGACAACTTGGCCTCAAATCAGGTAGGACTACCCACTGAACTTAA	321	6175_128	Basidiomycota	Tremellomycetes	Cystofilobasidium capitatum	MT502790	321/321	100	16	-	-	-	0.0101348	-	0.00283419	0.00259821	-	0.0155054	0.0274786	-	0.0116726	-	-	-	-	-	-	0.00608932
AACGCACCTTGCACCTTTTGGTTATTCCAAAAGGTACGCCTGTTTGAGTGTCATGAAAACCTCTCATTCCAATTCTTTATTTAATTATATTGGGTTGTGATATGGATGTTGAGTGCTGCCGTAATTTGGCTCACTTTAAATTTATAAGTACTTTTATTGAAGAAATAAATGGATATTTACTCAGTGTAATATTTACTATTCATTGAGGAGTGTAGTCATTTTTCTTGACGACAGCCATTTGAACATTTAATAAATAGCTTCCTAACCCTATTATATCAAATTTTTAGACCTCAAATCAGGTGGGACTACCCGCTGAACTTAA	322	6175_783	Basidiomycota	Pucciniomycetes	Coleosporium sp. 6175_783	MK697293	322/322	100	16	0.00777484	-	0.00654193	-	-	0.00283419	-	-	0.0232581	-	-	0.0100051	-	-	0.00518888	-	-	0.0027682	0.00608932
AACGCACCTTGCGCTCCTTGGTATTCCGAGGAGCATGCCTGTTTGAGTGTCATGAAATCTTCAACCTATAAACCTTTGCGGGTTTATTAGGCTTGGACTTGGAGGCTTGTCGGCCCAGCTGGTGTCGGCTCCTCTCAAATGCATTAGCTTGATTCCTTGCGGATCGGCTCTCGGTGTGATAATTGTCTACGCCGTGACCGTGAAGCGTTTGGCGAGCTTCTAACCGTCTCGCATGAGACAATTCATTGACCTCTGACCTCAAATCAGGTAGGACTACCCGCTGAACTTAA	290	6175_932	Basidiomycota	Agaricomycetes	Dichomitus squalens	MH855594	290/290	100	16	0.0233245	0.0266738	0.00654193	-	0.0158428	0.0113367	-	-	0.00581452	0.0164871	-	0.00500254	-	-	0.00518888	-	-	0.0027682	0.00608932
AACGCACCTTGCGCCCTTTGGTATTCCGAAGGGCATGCCTGTTTGAGTGTCATATAAACCATCACCCCTGCTTTTGTCTAGTACAAGGACAGGTCGGTGCTTTGGGCGTCTGCCGTTTACTCTGGCTCGCCTTAAATGTCTAAGTGGATTTTGCATGATTAAGTCTTTGCAGAGATGTCCACTCTAATCAACCTTATATTTTGACCTCAAATCAGGTAGGACTACCCGCTGAACTTAA	238	6175_364	Basidiomycota	Tremellomycetes	Dioszegia sp. 6175_364	OP566892	234/238	98	16	-	-	-	-	-	-	-	-	-	-	-	-	0.00839278	-	0.0363221	-	-	0.0221456	0.00608932
AACGCACCTTGCGCTCCTTGGTATTCCGAGGAGCATGCCTGTTTGAGTGTCGTGAAATTCTCAACCCCTTAGATTTCTTAATGAAGTCTTGTGGGGATTGGACTTGGAGGCTGTGTCGGCTCTAGTCAGCTGACTCCTCTCAAATGCATTAGCGTGAATCTTTTACGGATCGCCTTCAGTGTGATAATTATCTGCGCTGCGGTGTTGAAGTATCATTTATAGTTCATGCTTCTAATCGTCTCTCACGAGACAATCACTTTGACAATCTGGCCTCAAATCAGGTAGGACTACCCGCTGAACTTAA	304	6175_1469	Basidiomycota	Agaricomycetes	Efibula sp. 6175_1469	KP135013	297/304	98	16	-	-	-	-	-	-	-	0.4677	-	-	-	0.0133401	-	-	-	-	-	-	0.00608932
AACGCACATTGCGCCCCTTGGTATTCCGAGGGGCATGCCTGTTCGAGCGTCATAACACCCCCCTCGAGCTACTTTGATGTGGCTCTGGTGTTGGGGCTCGCCGCGATACGCGGTGGCCCTTAAAGACAGTGGCGGGCTTCGGCGTGGGCTCTACGCGTAGTAACTTGCTTCTCGCGACAGAGTGACGACGAGGCCCTGCCAACAACTCTTATCGGGTCCCTTCACACGGATTCATAGGTTGACCTCGAATCAGGTAGGAATACCCGCTGAACTTAA	276	6175_1085	Ascomycota	Leotiomycetes	Erysiphe arcuata	AB252473	276/276	100	16	-	-	-	-	-	-	0.0233839	-	0.00969086	0.0109914	-	0.0133401	-	-	-	-	-	-	0.00608932
AACGCACCTTGCGCTCCATGGTATTCCGTGGAGCATGCCTGTTTGAGTGTCACGTCAACCCTCATTCATGTGATGTTACAGTCGCATGAATGGATTTGGACCGTGTCGTAATCGACTCGTCCCGAAATGCATTAGCTTGCGCTTTTAGAGTGCTGGGCACCGGTGTGATAATTATCTGCGCCAACGCCTTAAGCCTCTTCAGCGGCGCTGCTTACAGCCGTCCTGACGGACAACTATTTTAACGCTTTGGCCTCAAATCAGGTAGGACTACCCGCTGAACTTAA	284	6175_988	Basidiomycota	Agaricomycetes	Exidia glandulosa	MT594955	284/284	100	16	-	-	-	-	-	-	0.00259821	-	0.0213199	-	-	0.0100051	-	-	0.0103778	-	-	0.00553641	0.00608932
AACGCACATTGCGCCCACTGGTATTCCGGTGGGCATGCCTGTTCGAGCGTCATTATCCTCCCTCAAACCCCGTGTTTGGTGTTGGGCCCGCGTTCCTGCGAAGGAACTGGCCTCAAAGACAATGACGGCGTCCGCGGGACCCTCGGTGCAACGAGCTTTCAGGAGCACGCGCCGAGTTTCAAGGTCCCCCCGGGCCGGTCTAACCCTTTTTTTACTTATAAGGTTGACCTCGGATCAGGTAGGAATACCCGCTGAACTTAA	261	6175_641	Ascomycota	Eurotiomycetes	Knufia perfecta	MF062036	261/261	100	16	-	-	-	0.0304044	-	0.00850256	0.00259821	0.0292312	0.00581452	0.0219829	-	0.00750381	0.00419639	-	-	-	-	0.0013841	0.00608932
AACGCACATTGCGCCCTTCGGTATTCCGTTGGGCATGCCTGTTCGAGCGTCATTTAAACCTTCAAGCTATGCTTGGTGTTGGGTGTTTGTCCGCGCCTCAGCGCGTGGACTCGCCTCAAATCCATTGGCAGCCGGTATGTTGGCTTCGTGCGCAGCACATTGCAAGCGGAACTCAGCAGACCTCCTCCCAGAAGCCCTTTTTTTACTTTGACCTCGGATCAGGTAGGGATACCCGCTGAACTTAA	245	6175_192	Ascomycota	Dothideomycetes	Petrakia sp. 6175_192	MK502001	245/245	100	16	-	-	-	0.0101348	0.0633714	0.0198393	-	-	-	-	-	-	-	-	0.00259444	0.0459559	-	0.0027682	0.00608932
AACGCACATTGCGCCCTTTGGTATTCCGAAGGGCATGCCTGTTCGAGCGTCATTATCAACCCTCAAGCTCGGCTTGTTATTGGGTCTTGATTGTTAAAATCTTTAACAATTGACCTCAAAGATAATGGCGGTGTCATGAATGACCCCAGGTGCAGCGAGCTTTTTTGCATACACTGAGGTGGTCATTTTTGTCCCGGTCTTCAAAAAAAACTTTTTTGAAAAGGTTGACCTCGGATCAGGTAGGAATACCCGCTGAACTTAA	262	6175_814	Ascomycota	Eurotiomycetes	Phaeomoniellales sp. 6175_814	NR_173066	223/265	84	16	0.00777484	-	-	-	0.0105619	0.00425128	-	0.0292312	0.00193817	0.0219829	-	0.00500254	-	-	0.0181611	-	-	0.00968872	0.00608932
AACGCACATTGCGCCCCTTGGTATTCCATGGGGCATGCCTGTTCGAGCGTCATTTGTACCTTCAAGCTTTGCTTGGTGTTGGGTGTTTGTCCTCTCCCTGGTGTTTGGACTCGCCTTAAAACAATTGGCAGCCAGTGTTTTGGTATAGAAGCGCAGCACAAGTCGCGATTCTGACCTAGCAACACTTGCGTCCACAAGCCTTTTTTTAACTTTTGACCTCGGATCAGGTAGGGATACCCGCTGAACTTAA	250	6175_927	Ascomycota	Dothideomycetes	Phaeosphaeriaceae sp. 6175_927	NR_154037	244/250	98	16	-	-	-	0.0354718	-	0.00991965	-	-	-	-	-	-	0.00419639	-	0.0181611	0.0459559	-	0.0124569	0.00608932
AACGCACCTTGCGCTCCCTGCAGATCTAATCTGGGGAGCATGCCTGTTTGAGGGCCGCGAATTGTTTCGAACGCTCGCTTTTTTAATTAAAAGTGGACGGATCGGTAGTGAGGGTTTCTTGCCATTAACCGTGGCTCCCTCGAAATACATTAGCGCATCCATTTGATAGGCAAGAACGGACGAAAGCTCATCTTTCGCCCTCTCTTCCCTGCCGGGTTTTGATAATATCAGGACTTCGGAGGCGGAGAAAGGGTACGAGCGGGACGCAACGTTTTTGCTGTTTGGCGTGCTTCTGAACCCCGCCCATGCCTCGCTTTTTGGCGAAGGAAGGGATTTTAATAATTCATCGGCCTCAGATTGGTAGGACTACCCGCTGAACTTAA	383	6175_914	Basidiomycota	Ustilaginomycetes	Pseudozyma sp. 6175_914	AM160638	383/383	100	16	-	-	0.0523355	-	-	0.0113367	-	-	0.0155054	-	-	0.00667006	-	-	-	-	-	-	0.00608932
AACGCACATTGCGCCCTCTGGTATTCCGGGGGGCATGCCTGTTCGAGCGTCATTACAACCCTCACGCCTAGCGTGGTATTGGGCGGGCCCTACAGGGCGCGTCTCAAAGTCAGTGGCGGCACCGTGTGACCCCTAAGCGTAGTAAAATGCATCGCTTCCGGGCGTCAGGCGGAGGCCTGCCAGCAACCCCCAACTTACAAGGTTGACCTCGAATCAGGTAGGGATACCCGCTGAACTTAA	240	6175_275	Ascomycota	Leotiomycetes	Rhytismatales sp.6175_275	KX306758	240/240	100	16	-	-	-	-	-	-	-	-	-	-	-	-	0.0251783	-	0.0207555	-	0.0808407	0.0221456	0.00608932
AACGCACCTTGCACCCTTTGGTATTCCGAAGGGTACGCCCGTTTGAGTGTCATTGTAATCTCACCTCTACGACTTTTGTCGTGCGAAGTGGACTTGGGCAATGTCGTGTCGTTACGACTGGCCTGAAATGCATGAGTGTACCCTGCTGTTGCGGCGTCTTCAGTGTGATAAGCATCTTCACTGATAAAAGTTCCTTCGGGACACGCGGTGATGTAGGCCCTGCGCTTCCAACCGTCCTCGGACAAACCTTGACAATTTGACCTCAAATCGGGTGGGACTACCCGCTGAACTTAA	294	6175_1019	Basidiomycota	Agaricomycetes	Sebacinales sp. 6175_1019	MN006099	294/294	100	16	0.0155497	-	-	-	0.0316857	0.0113367	-	0.0292312	0.00193817	0.00549571	-	0.00250127	0.00419639	-	-	-	0.161681	0.00692051	0.00608932
AACGCACCTTGCGCTCGCTGGTATTCCGGCGAGCATGTCTGTTTGAGTGTCATGAACCCTTCAACTATTCGGTTCCTAGTGAATCGAGTAAGCTTGGATTTTGAGCGTTGCAGTCCGCTGCTCGCTCGTAATGCATTAGCATATCTAATTCGAACTCGGATTGACTTGATGTAATAGACTATTCATCGAGGACGAGTGTTGAGACTGATAGCTTCCAATCCGCTAGTCAACTAAATTTAGACCTCAGATCAGGCAGGATTACCCGCTGAACTTAA	275	6175_452	Basidiomycota	Microbotryomycetes	Sporidiobolales sp. 6175_452	ON865296	275/275	100	16	-	-	-	-	-	-	-	-	-	-	-	-	-	-	0.041511	-	-	0.0221456	0.00608932
AACGCACCTTGCGCTCCTTGGTATTCCGAGGAGCATGCCTGTTTGAGTGTCATTAAATTCTCAACCTCCGAAGCCTTGTCGGTAACGACTCGGCCTTGGGGGCTTGGACTTGGAGTGTGCGGGCTTCTTCGCGAAGTCGGCTCCTCTTGAAAAGCATTAGCTGGAACCTCTTCGTGGACCAGCCATCGGTGTGATAATTATCTACGTCGTTGGTTCCTAAGGTCTGCGCTTCGTATACGAGGTTCTGCTTCAAACCGTCTTCGGACAACCGTCCTTCCCTTTCCGGGGGGTTGGATTGACCATTTGACCTCAAATCAGGTAGGACTACCCGCTGAACTTAA	341	6175_938	Basidiomycota	Agaricomycetes	Typhulaceae sp. 6175_938	MZ493084	319/351	91	16	-	-	-	-	-	-	0.0337768	0.0584624	-	-	0.0121374	0.0133401	-	-	-	-	-	-	0.00608932
AACGCACCTTGCGCTCCTTGGTATTCCGAGGAGCATGCCTGTTTGAGTGTCATGGTATTCTCAGCCTCTGCACGTTTCTCACGTGTCTGCAGGTTGGACGTGGAGGCCTTGCAGGCGTCTGGAGAGTCTTCTCCGGATGCAGGCTCCTCTGAAACGCATTAGCTTGAACTTCACCGAGTATTGATCTGGCGTGATAATTGTCTGCGTCGTTTCCTATCTTCGGTGCCTGACAGAGTTCTGGCTTCCAACCGGTCCTCTCGACGAGGACACTACTTCTGAACATCTGACCTCAAATCAGGTAGGACTACCCGCTGAACTTAA	321	6175_1299	Basidiomycota	Agaricomycetes	Trechisporales sp. 6175_1299	JN710601	285/327	87	16	-	-	-	-	-	-	-	-	-	-	-	-	0.0671423	-	-	-	-	0.0221456	0.00608932
AACGCAAATTGCACCCTTTGGTATTCCGAAGGGTATGCCTGTTTGAGTGTCATATAGACCTTCACCTGTCCTTTTTCTTGCAATGAGAAACTGTGGCTCGGTGCTTTGGACGTATTTGCCATTAACCCTGGCTCGTCTTAAATATCTTAGTGGGAAACAACTTTTGTAATCAAGGGTATGATAAGTCATTTGCCTCACGATTTCAATAATTCATTTTCCACTCTAATCTCTCTATATTAAGCTCTGACCTCAAATCAGGTAGGACTACCCGCTGAACTTAA	281	6175_588	Basidiomycota	Tremellomycetes	Unidentified sp. 6175_588	KY103334	227/282	80	16	-	-	-	-	-	-	-	-	0.0310108	-	-	0.0133401	-	-	-	-	-	-	0.00608932
AACGCACCTTGCGCTCTGTGGTAGTCCGCAGAGCATGCCTGTTTGAGTGTCGCGCCCCCCTCTCAAGCCCGGCTTTCTTAAGTGATCGCGCGGGCCTTGGATCGTGGCCTCTGTCGATTCATGACGAGTCGAAGGCCGAAAGCGATGAGCGCCCTCGGGGCGCGCGGCTTGACCGGACCGATTGTACGCACCCTTCGGAGCCGGGACGCGCGCCCTGGACGCTGCGAGCGCCGACACTATAGACTTTCGACCTCAAATCAGGCAGGACGACCCGCTGAACTTAA	284	6175_705	Basidiomycota	Spiculogloeomycetes	Unidentified sp. 6175_705	MK050379	263/304	87	16	-	-	-	-	-	-	-	-	-	0.0164871	-	0.00250127	0.0419639	-	0.00778331	-	-	0.0179933	0.00608932
AACGCACCTTGCACTCTGTGGTTATTCCGCAGAGTATGTTTGTTTGAGTGTCGCGATACTTCTCAACCCCGCTTCATTAACTTGAAGTAGTTTGGGCTTGGATCATGGTCGTTGCCGGCTTAAGGCCAGGCTCGATTGAAATACAACAAGCTGGATGATGCCATTAGCGGCTTGAACTTAACGTTGTAATTACTTATTCGTTAGGCTACGCTTTTGGAGTGTTCAATGAGCTTACCAATTACTTAAGAACTTTATTGTTCAATTTGACCTCAAATCAAGCAGGACTACCCGCTGAACTTAA	301	6175_723	Basidiomycota	Agaricostilbomycetes	Unidentified sp. 6175_723	KY103886	237/317	75	16	-	-	-	-	0.0475285	0.0127538	-	-	0.00193817	-	-	0.000833757	0.0167856	-	0.00518888	-	-	0.00830461	0.00608932
AACGCACATTGCGCTCCCTGGTATTCCGGGGAGCATGCCTGTTCGAGCGTCATTATCAACCATCAAGCTCTGCTTAGTATTGGGCGTCGTCCCCCGTGGACGTGCCTTAAACGCCTCGGCGGCGGTTTCAAACCTCAAGCGTAGTAGAATATCTTATTTAGCTTTCTAGGTTTGGGGCCGCTCTGCCTCTAGACACCAATTATCTCAAGGTTGACCTCGGATCAGGTAGGGATACCCGCTGAACTTAA	248	6175_964	Ascomycota	Unidentified	Unidentified sp. 6175_964	MW991415	219/248	88	16	-	0.0533476	0.0196258	-	0.0105619	0.00991965	-	0.0584624	0.00387634	-	-	0.00333503	-	0.0191388	0.00518888	0.0459559	0.0404204	0.00692051	0.00608932
AACGCACCTTGCGCTCTTTGGTATTCCGAAGAGCATGCCTGTTTGAGTGTCATTAAATTCTCAACCTAAACTTGGTTTTACGACTGATGTTTAGGCTTGGACTTGGGGGTTGCCGGCATCTGCAAAGAAGTCAGCTCCTCTTAAAAGTATTAGCGGTGACTTGGTTAGCCGTTCCTTGGTGTGATAATTATCTACGCTTTGGTTCAGCTTCCAGTTTGTGTCACAGCTTCTAACTGTCTGTTAACTCGGACTGTTTGCTTGCAAACACTTTATTGACTCTTGACCTCAAATCAGGTAGGACTACCCGCTGAACTTAA	317	6175_386	Basidiomycota	Agaricomycetes	Athelia sp. 6175_386	OR751421	316/317	99	15	0.00777484	0.0266738	-	0.0202696	0.0264047	0.015588	-	0.116925	-	-	-	0.00333503	-	-	-	-	-	-	0.00570874
AACGCACCTTGCGCTCCTTGGTATTCCTCGGAGCATGCCTGTTTGAGTATCATGAAATTCTCAAAGTAGACCTTTCGTTCAGTCGATCGGACTCCGCTTTGGACTTGGAGGTCTGCAGATTCACGTCTGCTCCTCTCAAACGCATTAGCTGGATCTCGGTGAGCTTGGTTCCACTCGGCGTGATAAGTATCGCTCGCCGAGGACGCCCGTCAAAAGGTGGCCAGGGTCTCGGAAGAACCGCTTCTAACGGTCTATTCGCTTGGACAATTGATTTATGATCTGATCTCAAATCAGGTAGGACTACCCGCTGAACTTAA	317	6175_978	Basidiomycota	Agaricomycetes	Ceratobasidiaceae sp. 6175_978	OR471309	291/322	90	15	-	-	-	-	-	-	-	-	0.00387634	-	-	0.00166751	0.0335711	-	0.0129722	-	-	0.0179933	0.00570874
AACGCACATTGCGCCCTCTGGTATTCCAGAGGGCATGCCTGTTCGAGCGTCATTTCAACCCTCAAGCCCTGCTTGGTGTTGGGGCATTACCCGGTCACACGGGTAAGCCCTGAAATTTAGTGGCGAGCTCGCCAGGACTCCGAGCGCAGTAGTTAAACCCTCGCTTTGGATCGTACTGGCGCGGCCCTGCCGTAAAACCCCCAACTTCTGAAAATTTGACCTCGGATCAGGTAGGAATACCCGCTGAACTTAA	253	6175_1127	Ascomycota	Sordariomycetes	Cytospora pruinosa	MT344976	253/253	100	15	-	-	-	-	-	-	0.0285803	-	0.00581452	0.00549571	-	0.0125064	-	-	-	-	-	-	0.00570874
AACGCACATTGCGCCCTCTGGTACTCCGGGGGGCATGCCTGTTCGAGCGTCATTACAACCCTCAAGCCCCGCTTGGTCTTGGGCGTCGCCGTCCCGGCGCGCCTCAAAAGCAGTGGCGGCCGCCGCCGGCTCCAAGCGCAGTAACTCTTCTCGCTCTGGAGGACCGGCCGCGCGCCTCGCCAGCAACCCCAACCACCAAGGTTGACCTCGGATCAGGTAGGGATACCCGCTGAACTTAA	239	6175_921	Ascomycota	Leotiomycetes	Claussenomyces sp. 6175_921	OL679975	239/239	100	15	-	0.0266738	0.00654193	0.0304044	-	0.0113367	0.00519642	-	0.00581452	0.00549571	-	0.00500254	-	0.0191388	-	-	-	0.0013841	0.00570874
AACGCACCTTGCGCTCCTTGGTATTCCGAGGAGCATGCCTGTTTGAGTGTCGTGAAATTCTCAACCCCTTAGATTTTATTATTTAATGGGGCTTGGACTTGGAGGTTGTGTCGGCTCTAGTCAGCTGACTCCTCTTAAATGTATTAGCGTGAATCTTTTACGGATCGCCTTCAGTGTGATAATTATCTGCGCTGTGGTGTTGAAGTATCTTTATAGTTCATGCTTCTAATCGTCTCTCGCGAGACAATTACTTTGACAATCTGGCCTCAAATCAGGTAGGACTACCCGCTGAACTTAA	298	6175_1244	Basidiomycota	Agaricomycetes	Efibula tuberculata	KP135018	297/298	99	15	-	-	-	-	-	-	-	-	0.0290726	-	-	0.0125064	-	-	-	-	-	-	0.00570874
AACGCACATTGCGCCCTCTGGTATTCCGGGGGGCATGCCTGTTCGAGCGTCATTACAACCCTCAAGCTCTGCTTGGTATTGGGCGTCACCACCTGGTGCGCCCCAAAATCAGTGGCGGTGCCGTCTGGCTTCAAGCGTAGTAATTCTTCTCGCTTTGGAGTCCGGGCGAGTGCTCGCCAGAACCCCCAATTTATCAAGGTTGACCTCGGATCAGGTAGGGATACCCGCTGAACTTAA	237	6175_622	Ascomycota	Leotiomycetes	Epithamnolia xanthoriae	KY814539	237/237	100	15	-	-	-	0.0050674	-	0.00141709	-	-	0.0135672	-	-	0.0058363	0.00419639	0.0382775	0.00778331	0.0459559	-	0.00968872	0.00570874
AACGCACCTGGCGCTCTCTTGGACTTACATCCGGAGAGCATGCCTGTCTGAGGGCCGCGAATTTCTTCGAACGACAGCTTTGCTTGCAGAGTTGGCGGATCGGTACTGAGGCTTGCCATTTGCACTGGCTGCTTCGAAATACATCAGCTGGACTGTACATGCTAGAGAGCAGAAGGATATACGTCCCTCTCCCTCCGGATTTTGATAATTATCAAAACACGGACGTGATGGAAACTTCTTTTGCTTGGGCGTGAACGCTGGCTTCTTAAAACCGCCCCACTGCTTTTGGCAGAGGGGATCTAATTCAAACGGCCTCAGATCAGGTAGGACTACCCGCTGAACTTAA	346	6175_861	Basidiomycota	Ustilaginomycetes	Farysia olivacea	MH854741	346/346	100	15	-	-	-	-	-	-	-	-	0.0271344	0.00549571	-	0.0125064	-	-	-	-	-	-	0.00570874
AACGCACATTGCGCCCCTTGGTATTCCGAGGGGCATGCCTGTTCGAGCGTCATTTATACCAACTCCTACTCTCAGTAGGGTCTTGGGCTTCGCCTCTGGGCGGGCCTTAAAATTAGTGGCGGTGCCTTGAGGCTCTACGCGTAGTAATACTCCTCGCGATAGATGTCTTAGGGTGTCTTGCCAGCAACCCCCAACTTTCTAAGGTTGACCTCGGATCAGGTAGGGATACCCGCTGAACTTAA	242	6175_825	Ascomycota	Leotiomycetes	Hymenoscyphus sp. 6175_825	KC481688	238/242	98	15	-	-	-	0.0101348	0.0158428	0.00708546	-	-	0.00193817	0.00549571	0.0364122	0.00416879	0.00419639	-	0.00518888	-	0.0808407	0.00692051	0.00570874
AACGCACATTGCGCCCACTGGTATTCCGGTGGGCATGCCTGTTCGAGCGTCATTATCCTCCCTCAAACCTCGTGTTTGGTGTTGGGCCCGAGCTGCTGCGACGCAGCTGGCCTCAAAGACAATGACGGCGTCCGCGGGACCCTCGGTGCAACGAGCTTTTCGGAGCACGCGTCGAGTTTCAAGGTCCCCCCGGGCCGGTCTAACCCCCCTTTCTTCGTAAGGTTGACCTCGGATCAGGTAGGAATACCCGCTGAACTTAA	260	6175_589	Ascomycota	Eurotiomycetes	Knufia cryptophialidica	MW362326	260/260	100	15	-	-	-	0.0304044	-	0.00850256	-	-	-	0.00549571	-	0.000833757	0.0167856	-	0.0103778	-	-	0.0110728	0.00570874
AACGCACATTGCGCCCCTTGGTATTCCGGGGGGCATGCCTGTTCGAGCGTCATTATAACCAATCCAGCCTGGCTGGGTCTTGGGCCTCGCGGTATAGCGGGCCTTAAAAACAGTGGCGGTGCTCTCATGCTCTACGCGTAGTAACTTTCTCGCTATAGGGTCCTGGGAGATGCTTGCCAACAACCCCCAATTTTTTTTAGGTTGACCTCGGATCAGGTAGGGATACCCGCTGAACTTAA	239	6175_1633	Ascomycota	Leotiomycetes	Lachnellula sp. 6175_1633	MH858771	239/239	100	15	0.00777484	0.0266738	0.00654193	-	-	0.00425128	0.00519642	-	0.0193817	-	-	0.0100051	-	-	-	-	-	-	0.00570874
AACGCACCTTGCGCTCCTTGGTATTCCGAGGAGCATGCCTGTTTGAGTGTCATTAAATTCTCAACCTTTTCAGCTTTTACAAGTTGTATTGGCTTGGATGTGGAGGTTTTGCAGGCTTCTTAAGAAGTCAGCTCCTCTTAAATGCATTAGCGGAACCTTTGTGGACCAGCTTTGGTGTGATAATTATCTACGCCATGGTTGTAAAGCAGCTTTATATGGGGTTCAGCTTCTAACAGTCCATTTACTTGGACAATTTCTGACATCTTGACCTCAAATCAGGTAGGACTACCCGCTGAACTTAA	302	6175_860	Basidiomycota	Agaricomycetes	Lepista nuda	MK966617	302/302	100	15	-	-	-	-	-	-	-	-	-	-	0.182061	0.0125064	-	-	-	-	-	-	0.00570874
AACGCACATTGCGCCCCTTGGTATTCCATGGGGCATGCCTGTTCGAGCGTCATTTGTACCCTCAAGCTATGCTTGGTGTTGGGTGTTTGTCCTTTGCTTTATTGCTTGGACTCGCCTTAAAATAATTGGCAGCCATTGTTTTGGTAGAAAGCGCAGCACATTTTGCAATTTCCTCCAGGAGTATTAGCGACCAACAAGCCTTTTTAACACTTTTGACCTCGGATCAGGTAGGGATACCCGCTGAACTTAA	250	6175_1047	Ascomycota	Dothideomycetes	Leptospora galii	NR_168158	249/250	99	15	-	-	-	-	0.0211238	0.00566837	0.0259821	-	-	-	-	0.00833757	0.00419639	-	-	-	-	0.0013841	0.00570874
AACGCACCTTGCGCCTCTTGGTATTCCGAGAGGCATGCCTGTTTGAGTGTCATTTAATTCTCAACCTCAAAAGCTTTTTTGTTTCTGAGGCTTGGATGTGGAGGCTTTTTTTGCTGGCTTGCTTTTTAGAGTCAGCTCCTCTCAAATGCATTAGTGGAAACCTGTTTGTAGTCCGCGTTGGTGTGATAATTATCTGCGCCATTGTATTCGTGGCTACAGCTCTTGTGGTGTTCGTTTGGAAAGCTGCATGAACTTGCTCTTTCTGTTCTGATTGACCTGCGAGAGAGTATATGGTATTCGCTTCAAACCGTCCTAAGTCGCTGGACAACCTTTGACTATTTTGACCTCAAATCAGGTAGGACTACCCGCTGAACTTAA	378	6175_1446	Basidiomycota	Agaricomycetes	Marasmius oreades	OQ282818	378/378	100	15	-	-	-	-	-	-	-	-	0.0290726	-	-	0.0125064	-	-	-	-	-	-	0.00570874
AACGCACCTTGCGCTCTTGGGTATTCCCAAGAGCATGTCTGTTTGAGTGTCGTGAATCTCTCAAAACCCCCTTTTGTTTAGTTACGAAAGAGTATACGGGCTTTGGATGTTGACTGCTTTATGCCGTTTCTAATGGCTCAGTCGAAATATAAGAGCTGAAGCTAATGATTGTAATCTGGCTTACTCTGGACATGGCGTGATAATTATTTCGCTAAAGAAAGAGTTTGTTAACGATTGTTAAGCGGGCTTATAAATCACATCTTTTACATTAGACCTCAAATCAGTCAGGACTACCCGCTGAACTTAA	307	6175_1053	Basidiomycota	Cystobasidiomycetes	Naohideaceae sp. 6175_1053	OP954744	283/307	92	15	-	-	-	-	-	-	-	-	0.0135672	-	-	0.0058363	-	-	0.0207555	-	-	0.0110728	0.00570874
AACGCACATTGCGCCTCTTGGTATTCCGAGGGGCATGTCTGTTTGAGCGTCAGTACACACCTCCCTCGAGAGTTTCTTCACCGAAGCTCCCCCGGGGTATTGGGACGGCCTCTGCTCCGGCGCGGGCCTCCCTAATGTGGCACGCTTGCGGGCCTTCGGTCAGATGTCAACGTAGTAAATTTCAACTCGTCGCAGCTGGTCCGGGGGCCTCGCCCGAAATCAAACTCTATGGTTTGACCTCAGATCAGACAAGGATACCCGCTGAACTTAA	271	6175_990	Ascomycota	Orbiliomycetes	Orbiliales sp. 6175_990	NR_172155	239/283	84	15	-	-	-	-	-	-	-	-	0.0193817	0.00549571	0.0364122	0.0116726	-	0.0191388	-	-	-	0.0013841	0.00570874
AACGCACATTGCGCCCCTTGGTATTCCATGGGGCATGCCTGTTCGAGCGTCATTTGTACCTTCAAGCTTTGCTTGGTGTTGGGCGTTTTGTCTTTTCTCTTCTGATTAGACTCGCCTTAAAGTCATTGGCAGCCAGTGTTTTTGGTAGTAAGCGCAGCACATTTTGCGTCTTAGTCCTTAAATAGCGGCATCCATATAGCTACTTTTTCACTTTTGACCTCGGATCAGGTAGGGATACCCGCTGAACTTAA	251	6175_690	Ascomycota	Dothideomycetes	Phaeosphaeria sp. 6175_690	NR_173034	245/251	98	15	-	-	-	0.0050674	0.00528095	0.00283419	0.0155893	-	0.00969086	0.00549571	-	0.0100051	-	-	0.00259444	-	-	0.0013841	0.00570874
AACGCACATTGCGCCCCTCGGTATTCCGTGGGGCATGCCTGTTCGAGCGTCATTTACACCCTCAAGCTCTGCTTGGTGTTGGGCGTCTGTCCCGCTTCATGCGCGGACTCGCCCCAAAGTTATTGGCAGCGGTCGTGCCAGCTTCTCGCGCAGCACATTTGCGCTTCTTGAAGCCCTGGTGGATCAGCGTCCAGCAAGCTCTATTTTCGACTTGACCTCGGATCAGGTAGGGATACCCGCTGAACTTAA	249	6175_1284	Ascomycota	Dothideomycetes	Pleosporales sp. 6175_1284	KT000192	249/249	100	15	-	0.0266738	0.0196258	0.0050674	0.00528095	0.00850256	-	0.0292312	0.00969086	-	-	0.00500254	0.00419639	-	-	-	0.0808407	0.00415231	0.00570874
AACGCACATTGCACCCTCTGGTATTCCGGAGGGTATGCTTGTTTGAGAACCGTTACATCTCTCACGAACTGGACCTGATTTCGGTCAGGAAAAGCAAGTGGATTTGGCCATTCCCTGAAAAATCCTTTATTGGAATGAATGGGTTGTGCTGAAATTCAGTGATCGGAGCTTGCGTGCTTAAAGGGTTTTCTCTCTAACAGTACCGTACTCTTTGATAACCGACATAGATTAATTGGGTACTTGTACCTTTTCTCAGTGTCCGGAAAATCGAGTCGCGAAAACTGAAAGAATTCATTCCAAACCTTTTCGCTATGCCTATAAGGTAACCGCGAGTATACGGCTCGTACCTAAACATGCCAGGCGATCTATACACCGATTCTTTTTTGTCCCCGTACTTGC…	490	6175_942	Chytridiomycota	Chytridiomycetes	Rhizidium phycophilum	FJ214804	392/396	99	15	-	-	-	-	0.0422476	0.0113367	0.0181875	-	-	-	-	0.0058363	-	-	-	-	-	-	0.00570874
AACGCAACTTGCACTCTATGGTTTTCCGTAGAGTACGCTTGCTTCAGTATCATAAAGACCCCATCCTGATTATTATTTTTTTATTAAAATAATTAATTTTGGAGATAATAAAAATGAGGCTCTTTCTTTTCTTTTTTTTTTTTTTTAAAAAAAAGGTGGGAAAAGGTCTTGTAAGATTGGGCAAAGTCTTGGTTATTTACTTAATCTTGACTCGCCTAAAAAATTAAAAAAAAAAAAATGGTTATTACAACTTTTTTTTTTTTTTTCTCCTTTTTGTGTAGTTAATACTCTATTAAATTTATTTACTTGGTATTATAACGATTATGCAAGAAGGGAGAGAACAAAGAATAATGAAAGAGAGTTTTTAAATAAATTCTTTTTTCATTTTTTCAATCAATG…	434	6175_939	Mucoromycota	Mucoromycetes	Rhizopus stolonifer	JN315028	434/436	99	15	0.0932981	-	-	-	-	0.0170051	-	-	-	-	-	-	-	-	-	-	0.121261	0.00415231	0.00570874
AACGCACCTTGCGCTCCTTGGTATTCCGAGGAGCATGCCTGTTTGAGTGTCGTGTAATTATCAACTCCCTTTCTTTATTGAAGGGTGAGCTTGGACTTGGGGATTGCTGGTTTCATTATCGGCTTCCCTTGAATGCATTAGCTGGAATTTGATTCGCAGCATATATGCGGTGTGATAATGTCGTCACTGTGTAGCTCGGATTGTCTAGCTTCTAATAGTCCTTCATTGGACAATTTGATCATTTTGGCCTCAAATCAGGTAGGACTACCCGCTGAACTTAA	281	6175_793	Basidiomycota	Agaricomycetes	Schizoporaceae sp. 6175_793	MH864080	268/281	95	15	-	-	-	-	0.0211238	0.00566837	0.0103928	-	-	-	-	0.00333503	-	-	0.0181611	-	-	0.00968872	0.00570874
AACGCACCTTGCGCTCCTTGGTATTCCGAGGAGCATGCCTGTTTGAGTGTCTTGATAATCTCAAGTCAACAATTTAGTTTATCTGAAATGTTGATTTGGACTTGGAGGTTGTGCTGATCTTTGTATTGGCTCCTCTTAAATGCATTAGCTGGATTACTATCAGTAATAGTCCATGGTGTTGTAATCTCGGCGCTGTGACTTAACTGAATGACGATCTGCTTCTAGTGTAATTGCTTCTGGCAATATTTGTACACTTGACCTCAAATCAGGTAGGACTACCCGCTGAACTTAA	292	6175_503	Basidiomycota	Agaricomycetes	Sistotremastrum niveocremeum	MH857381	292/292	100	15	-	-	-	-	0.0792142	0.0212564	-	-	-	-	-	-	-	-	-	-	-	-	0.00570874
AACGCACATTGCGCTCCTCGGTATTCCGGGGAGCATGCCTGTTCGAGCGTCATTGCATCTCTCAAGCGTAGCTTGGTATTGGATATTCGTCTGAAAACGACGTATCCGAAAAAGAGTGGCGGACAAGTACGACTTCAAGCGTAGTAAAATTTATCCCGCTTTGGAAGCTCATATTCGACTTGCCAAAATACCCAATATTTTTTCAATGATTGACCTCGGATCAGGTAGGGATACCCGCTGAACTTAA	247	6175_979	Ascomycota	Lecanoromycetes	Squamarinaceae sp. 6175_951	HQ650647	239/249	96	15	-	0.0533476	0.00654193	0.0050674	-	0.00566837	0.00259821	0.0292312	0.00387634	0.0164871	-	0.0058363	0.00839278	0.0382775	-	-	-	0.00553641	0.00570874
AACGCACATTGCGCCCCCTGGTATTCCGGGGGGCATGCCTGTCCGAGCGTCATTGCTGCCCTCAAGCCCGGCTTGTGTGTTGGGTCCTAGTCCTTAGGGACAGGCCCGAAAGGCAATGGCAGTACCGCGTCCGGTCCTCGAGCGTATGGGGCTTTGTCACCCGCTCTGTAGGCCCGGCCGGCGCTCCGCCGACCAACCAAAAAACTATTTTTCAGGTTGACCTCGGATCAGGTAGGGATACCCGCTGAACTTAA	254	6175_1049	Ascomycota	Eurotiomycetes	Thysanophora penicillioides	MH855455	254/254	100	15	-	-	-	-	-	-	-	-	-	0.07694	-	0.0116726	0.00419639	-	-	-	-	0.0013841	0.00570874
AACGCACATTGCGCTTCCTGGTATTCCGGGGAGCATGCTCGTTTCAGAATCATTAAACTCTCAAAAACCATACGGTTTTCGGACCGTGTGGGGCTTGGATGTGTGCGGGAACTGCCCTTCGGGGCAGCCGCTTTAATTTGATTGTGTGTGTCACGGTAAACCATGCCGGGAACACAAGAGCAACAGATTTCTATTTCTCTTGTGACTCGGACGTGTGATATCGGGTCATCCACCCCATCAATTATACAGGATGCGCCTCTACTTTGATGCGTGTTCTGATTACTTGGTCTGAAATCGAGCAAGAAAACCCGCTGAACTTAA	321	6175_590	Chytridiomycota	Chytridiomycetes	Thoreauomyces humboldtii	MT730668	321/321	100	15	-	-	-	-	-	-	-	-	0.00969086	-	-	0.00416879	-	0.076555	0.0103778	0.0919118	-	0.013841	0.00570874
AACGCACATTGCGCCCTCTGGTATTCCGGGGGGCATGCCTGTTCGAGCGTCATTACAACCCTCAAGCTATGCTTGGTATTGGGCGTCACCTCCGGGTGCGCTCCAAAGTCAGTGGCGGTGCCGTTCGGCTTCAAGCGTAGTAATCATCTTTCGCTCTGGAGTCCGACTGGTGTCCTGCCAGCAAACCCCAATTTTATCAAGGTTGACCTCGGATCAGGTAGGGATACCCGCTGAACTTAA	240	6175_391	Ascomycota	Leotiomycetes	Tympanidaceae sp. 6175_391	MH857510	225/247	91	15	-	-	-	-	-	-	-	-	-	-	-	-	0.0461603	-	0.0103778	-	-	0.0207615	0.00570874
AACGCACCTTGCGCCCTCTGGTATTCCGGAGGGCATGCCTGTTTGAGTGTCATGAAACTCTCAACCCCTCGGGTTTTACGACCCGATCGTGTTGGATTTGGGCGCTGCCGCTTTGTTGCCGGCTCGCCTCAAAGGTCTTAGTGGGAATATCCGTGCCCAACGTCTGGCGTAATAAGTTTCGCCTTTCTCGTGGCCGGTGACGTCCGCTCACAACCCTCATATTCTTTCGATCTGACCTCAAATCAGGTAGGGCTACCCGCTGAACTTAA	269	6175_1418	Basidiomycota	Tremellomycetes	Tremellales sp. 6175_1418	KY558358	263/269	98	15	-	-	-	-	-	-	0.036375	-	-	0.00549571	-	0.0125064	-	-	-	-	-	-	0.00570874
AACGCACCTTGCCCTCCTTGGTATTCCGAGGAGCATGCCTGTTTGAGTGTCATTAAATTCTCAACTACACCATGTTGTTATGATGTGTGTGTAGCTTGGACTTTGAAGGCTGCTGGAGCCCTTTAGTGTGGCATCGGCTCCTTTTAAATGCATTAGCTGGAACCTCTCGCGGACCAGTCTATGGTGTGATAATTATCTACGCTGTTGACTTGTGAAGCGCTTTAGTAATGAGGTTCTGCTTCTAATCGTCCGCAAGGACAACATCTTAATTGACTATTTGACCTCAAATCAGGTAGGACTACCCGCTGAACTTAA	315	6175_987	Basidiomycota	Agaricomycetes	Agaricales sp. 6175_987	NR_132792	265/320	83	14	-	-	-	-	-	-	-	-	-	-	-	-	-	-	-	-	0.565885	0.0193774	0.00532816
AACGCACCTTGCGCTCCCGGGTCATTCCTGGGAGCATGCTTGTTTGAGTGTCGCTTTACCTCTCAGCCCCGCCTTGGCTTGCCAAGGTTGTCTTCAGGGCTGGATCTTGACGCTTTTGTCGTTGGAGCCCTGTGCCCCTGTTCGACTGCGTTGAAACTGAACAAGCTGCATCTTTGTGTTGCCGGTTTGACCCGTTGTCGTAATAAAACAATTCAATGGGGACGGCAGCCAGAACGAGCTTACCACAAACCTAAAGCTTTTATAAAATGACCTCAAATCAAGCAGGACTACCCGCTGAACTTAA	304	6175_616	Basidiomycota	Agaricostilbomycetes	Agaricostilbales sp. 6175_616	OQ448366	262/314	83	14	-	-	-	-	-	-	0.00259821	-	-	0.0164871	-	0.00333503	0.00419639	-	-	0.413603	-	0.013841	0.00532816
AACGCACCTTGCGCTCCTTGGTTATTCCGAGGAGCATGCCTGTTTGAGTGTCATTAAATTCTCAACTTCCAACGGTTTCTTTGCAGATCGTCTTTGGAGGGTTGGATGTGAGGGTTTGCCGGTTTCTCTGAGTCGGCTCCCTTTAAAAGTCTCAGTGTTGTCTCTTGCTGACGCAACGCCCCCTCGGTGTGATAATCTATCTATGCCGTGTGTTGGGAGGTCAGACATTTTGTGAGCAGTGCTTCTAACCGTCTGGTTTTTCCGGACAAGTTATTCATGACTTTGACCTCAAATCAGGTAGGACTACCCGCTGAACTTAA	320	6175_1202	Basidiomycota	Agaricomycetes	Aphanobasidium sp. 6175_1202	GU187509	316/321	98	14	-	-	-	-	-	-	0.0181875	0.116925	0.00581452	-	-	0.0116726	-	-	-	-	-	-	0.00532816
AACGCACCTTGCGCTCCTTGGTATTCCTTGGAGCATGCCTGTTTGAGTATCATGAAATTCTCAAGGCGAGTCTTTTGCTCACGCGATCGACTCTGTCTTGGACTTGGAGGCTGCAGATTGACGTTTGCTCCTCTTAAATGCATTAGCTGGATCTCAGCGAGCTCGGTTCCACTCGGCGTGATAAGTATCACTCGCTGAGGACACCCGTAAAAAGGTGGCCGGGATCGCAGACGAACCGCTTCTAATAGTCCGTTCGCTCGGACAATACCTTATGATCTGATCTCAAATCAGGTAGGACTACCCGCTGAACTTAA	314	6175_757	Basidiomycota	Agaricomycetes	Ceratobasidiaceae sp. 6175_757	MT487907	298/319	93	14	-	0.0266738	0.00654193	0.0050674	-	0.00425128	-	-	0.00193817	-	-	0.000833757	0.0293747	0.0191388	-	0.0919118	-	0.013841	0.00532816
AACGCACATTGCGCCCATTGGTATTCCGATGGGCATGCCTGTTCGAGCGTCATTATATACCATCAAGAGCCCTCTTGTTTTTCGAAATGGGGGTCCCACTCTTGGTCTTGGGCGTCTCGTCCCTCCTTTTGATGGGGACGCGCTCGAAATACGATGGCGGCAATAGGAAAGCCTCAAGCGCATCGGAAACCCTTCGCTTGTTAGACGGTCCTTATTACCAGCCTCTAAAAAACCAAATAACCTAGAGGTTGACCTCGGATCAGGTAGGAATACCCGCTGAACTTAA	286	6175_1512	Ascomycota	Arthoniomycetes	Chrysothrix candelaris	OQ717814	286/286	100	14	-	-	-	-	-	-	-	-	-	-	-	-	0.0587495	-	-	-	-	0.0193774	0.00532816
AACGCATATTGCGCTCTCTGGCATTCCAGAGAGCATGCCTGTTTGAGCGTCATTTCTCTCTCAAGATCCTCTAGGGGACTTGGTATTGAGTGATACTCTGTGTTAACTTGAAATACTCTAGGCAGAGCTCCCCCTAGAAATCCTCTGGGCCGAAATAATGTATTAGGTTCTACCAACTCGTTATTTTCCAGACAGACTTCCAGGCAGAGCTCGGCTGAACAACCTTTCTAAGCTTGACCTCAAATCAGGTAGGACTACCCGCTGAACTTAA	271	6175_1681	Ascomycota	Saccharomycetes	Cyberlindnera jadinii	MT595003	271/271	100	14	-	-	-	-	-	-	-	0.409237	-	-	-	0.0116726	-	-	-	-	-	-	0.00532816
AACGCATCTTGCGCTCTTTGGTATTCCGAAGAGCATGCCTGTTTGAGTGTCATGAAACTCTCACCTCCAGCCTTCTTTAATTAGAGGTGTTGGGGCGTGGACGTGAGTGCTGCTGGTGCCCTGGTTGCATCGGCTCACTTGAAATATGTTAGCTGACTCCTCTAGAGGTGGTTCTACTCGACGTGATAAGATCTCCGTCGAGGACAGTGCAACTTGTTGTGCTGGCCGCTCCTAGCAGTTGACGTCGCTTCTAATTAGCGCAGACTTCGAGTGCTGGCAACTTTTGACAACTTGGCCTCAAATCAGGTAGGACTACCCACTGAACTTAA	329	6175_997	Basidiomycota	Tremellomycetes	Cystofilobasidium macerans	MT596242	329/329	100	14	-	-	-	-	-	-	0.0103928	-	0.00193817	-	-	0.00416879	-	-	0.0233499	-	-	0.0124569	0.00532816
AACGCACATTGCGCCCCTTGGTATTCCGAGGGGCATGCCTGTTCGAGCGTCATTATAACCACTCAAGCCTCGGCTTGGTCTTGGGGTTCGCGGTCTCGCGTCCTTTAAAATCAGTGGCGGTGCCGTCTGGCTCTAAGCGTAGTAATTCTCTCGCTATAGGGTCCCGGCGGTTGCCTGCCAGAACCCCCCATTTTTTACGGTTGACCTCGGATCAGGTAGGGATACCCGCTGAACTTAA	238	6175_926	Ascomycota	Leotiomycetes	Hyaloscypha bicolor	HQ157926	237/238	99	14	-	0.0533476	0.00654193	0.0101348	0.00528095	0.00850256	0.00259821	0.0292312	-	0.00549571	0.0121374	0.00333503	-	-	0.00778331	-	0.0404204	0.00553641	0.00532816
AACGCACATTGCGCCCCTTGGTATTCCGAGGGGCATGCCTGTTCGAGCGTCATTTCAACCCTCAAGCACAGCTTGGTCTTGGGCTTCGCCGCTAACCCGGCGGGTCTTAAAATCAGTGGCGGTGCCGTCGGGCCCTGAGCGCAGTAATCTCTCTCGCTATAGGGTCCCGGCGGATGCTGGCCAGTAACCCCCAATTTTCTATGGTTGACCTCGGATCAGGTAGGGATACCCGCTGAACTTAA	242	6175_1456	Ascomycota	Leotiomycetes	Leptodontidiaceae sp. 6175_1456	MH857936	226/243	93	14	0.0233245	0.0266738	-	-	-	0.00566837	0.00779464	-	0.00193817	-	-	0.00333503	-	0.0956938	0.00259444	-	-	0.00830461	0.00532816
AACGCACATTGCGCCCTTTGGTATTCCGAAGGGCATGCCTGTTCGAGCGTCATTATCAACCATCAAGCTCGGCTTGTTATTGGGTCTTTATCGTCACAGATAGGCTCGAAAGATAATGGCGGCGTTAAGAATAACCCCAGATGCAGCGAGCTTTCAGCACACATCGCGGTGGTGTTCTTGGCCTGGCCTTGAATTTCATTTTATGAATTTCTTTTCAAAGGTTGACCTCGGATCAGGTAGGAATACCCGCTGAACTTAA	259	6175_1477	Ascomycota	Eurotiomycetes	Phaeomoniellaceae sp. 6175_1477	KU325429	246/268	92	14	-	-	-	0.0709435	-	0.0198393	-	-	-	-	-	-	-	-	-	-	-	-	0.00532816
AACGCACATTGCGCCCTCTGGTATTCCGGGGGGCATGCCTGTTCGAGCGTCATTTCAACCCTCAAGCTCAGCTTGGTATTAGGCGGCTGCTCCCTGCGAGCACCTCTGAAAATTAGCGGCAGTTTGATCAGACTTTGAGCGCAATAGCTTTATTCTCGCTGGAAAGTTCTGATCGGGCTTGCCGAACAACCCCAAATTTTTCAATGGTTGACCTCGGATCAGGTAGGGATACCCGCTGAACTTAA	245	6175_405	Ascomycota	Lecanoromycetes	Phlyctis argena	OQ717565	245/245	100	14	-	-	-	-	-	-	-	-	0.00387634	0.00549571	-	0.00250127	0.00419639	-	0.0207555	-	0.0808407	0.0152251	0.00532816
AACGCACATTGCGCCCTTTGGTATTCCTTAGGGCATGCCTGTTCGAGCGTCATCTAACCCCTCAAGCACCGCTTGATGTTGGGCGCTTGTCCCCGCCCCCGCGCGCGGACTCGCCTCGAAGACATTGGCGGCCTGTGTATTGGCTACGAGCGCAGCAGACCCGCGCCTCGTCCCCTCTCCGCGCAGGCGCCCACGAAGCGCAACACCCCAATTTTGACCTCGGATCAGGTAGGGATACCCGCTGAACTTAA	251	6175_1172	Ascomycota	Dothideomycetes	Pleosporales sp. 6175_1172	MH178564	250/251	99	14	-	-	-	-	-	-	0.0233839	-	0.00969086	-	-	0.0116726	-	-	-	-	-	-	0.00532816
AACGCACCTTGCACCCTTTGGTATGCCAAAGGGTACACCCGTTTGAGTGTCATTGTAATCTCACTACGATCGACTTTGTCGTCTTTCCGTATGTGGACTTGGATGTTGTCGTGGATATCCACGACTCGTCTGAAATGCCTGAGTGTACCCTGCTTTGCGGCGTATTCGGTGTGATACATCTTCACCGGAGTTGATCCTTTTGGGTCGCGTCTATACAAGTGTGGCTCTATGCTTCCAACCGTCTTCCAGGAGACAATGTTTGACAATTTGACCTCAAATCGGGTGGGACTACCCGCTGAACTTAA	305	6175_895	Basidiomycota	Agaricomycetes	Sebacinales sp. 6175_895	MT487943	289/306	94	14	-	-	0.0327097	-	0.00528095	0.00850256	0.00259821	0.0584624	0.00193817	-	-	0.00333503	0.00839278	0.0191388	-	-	0.0404204	0.00553641	0.00532816
AACGCACCTTGCACCTCTTGGTATTCCGAGAGGTACATCTGTTTGAGTGTCATGAATCCCTCAACCTCTACACTTTCTTGTAAAGTGCGGAAGCGTTGGATGCTGAGCGCTGCTGTTTCACGACAGCTCGCTTCAAATGTATAAGCAATCTTTGTACTACTCGGATTGACTCGACGTGATAAGATCTTCGTCGAGGATGCTTCTTAGCAGCCGAATCGTATACAAGTCGCTTCAAACCCTGCACTTGTGCAACCTTTAAACTTTAGACCTCAAATCAGATGGGACTACCCGCTGAACTTAA	301	6175_811	Basidiomycota	Pucciniomycetes	Septobasidium carestianum	DQ241448	259/260	99	14	-	-	-	0.0050674	0.0422476	0.0127538	-	-	-	-	-	-	0.00839278	-	0.00778331	-	-	0.00692051	0.00532816
AACGCACCTTGCGCTCCCTGGTATTCCGGGGAGCACGCCTGTTCGAGTGTTATGAAACTCTCAGATAATAATTGGCTTACCCTGATTATTATTTGGATTTGAACTTGCTGTGTGTCCTTTATTGGATAATGGCTTGTTTTAAATGTATCAGCTAGCCTTGAGCTCAGTGGTTCTACTTGACGTGATAATTATCTTACGTTGAGGACATTCTCTTGCTTGCAAGGGTTTGGCCATTGGTGTCTTATTGGCTGCTATCTAATCGTCTTCGGACAACTTTATTCATATCTGACCTCGAATCAGGTGGGACTACCCGCTGAACTTAA	323	6175_551	Basidiomycota	Agaricomycetes	Sistotrema sp. 6175_551	ON943317	322/323	99	14	-	-	-	-	-	-	-	-	-	-	-	-	-	-	-	0.643382	-	0.0193774	0.00532816
AACGCACCTTGCGCCCGTTGGTATTCCGACGGGCATGCCTGTTTGAGTGTCATGAATTATCAATCCCTCGGGTTTTGTAACGAAACCCGTTGGACTTGGACTTGGGTGTCTGCCGGGTTTAAACCGGCTCGCCTTAAATGTGACAGGTGGTTGGCTCTTGACCCAGTGATCAGCGTGATAAGTCGTCGCTGGTTCCGTGGTCTTGAGCCCTGCCTCATAAACCGTCCCTTTGGGGACAAATTCATTCGATCTGACCTCAAATCAGGTAGGACTACCCGCTGAACTTAA	288	6175_377	Basidiomycota	Tremellomycetes	Tremella sp. 6175_377	MT265998	288/288	100	14	-	0.0533476	-	-	-	0.00283419	0.00519642	-	0.00193817	0.0494614	-	0.0100051	-	-	-	-	-	-	0.00532816
AACGCACCTTGCGCTCCTTGGTATTCCGAGGAGCATGCCTGTTTGAGTGTCATGAGCATCATCAACCTCCTGGTTTTGTTACTTGGGAGGCTTGGACTTGGGGGCTGCTGGCCTTGCGGTCGGCTCCTCTGGAATGCATTAGCTGGTCGCTGGGGCGTCCTCGGTGTGATAAGTATTTCACCTTGGGCGTCCTGTCGAGGCGGCCGCTTCGAACCGTCTTCGGACAACCTTTTGACAATCTGACCTCAAATCAGGTAGGACTACCCGCTGAACTTAA	277	6175_1293	Basidiomycota	Agaricomycetes	Tubulicrinis sp. 6175_1293	OL436817	277/277	100	14	-	-	-	-	0.0105619	0.00283419	0.0129911	-	0.00581452	-	0.0485496	0.0100051	-	-	-	-	-	-	0.00532816
AACGCACCTTGCGCTCTGTGGTAGTCCGCAGAGCATGCCTGTTTGAGTGTCGCGCCCCCCTCTCAAGCCCCCGGTTTGTCTCGCTCACGCGGACGCGGGCGGCCTTGGATCGTGGCCTCTGTCGACTCCGATCTGCGCGAGTCGAAGGCCGAAAGCGAACGAAGCGACCTCGAGGTCGCGCGGCTTGACCGGACCGATTGTACGCCCCCTTCGGAGCCGGGACGCGCGCCTTGGACGCTGCGAACGACGACGCACGAATCCTTTGATTCGAGTTTGACCTCAAATCAGGCAGGACGACCCGCTGAACTTAA	311	6175_782	Basidiomycota	Spiculogloeomycetes	Unidentified sp. 6175_782	OR035763	298/319	93	14	-	-	-	-	-	-	0.0155893	-	0.0155054	-	-	0.0116726	-	-	-	-	-	-	0.00532816
AACGCACCTTGCACTCTTTGGTATTCCGAAGAGTATGTCTGTTTGAGTGTCATGAAACTCTCAACCCCCCTGTTTTGTATGGAACAGGCTGTGGGCTTGGATTATGGCTGTCTGCTGGCTTTAAATAGTCGGCTCGGCTAAAATACACGAGCGACCGCATGAATTAATAACGGCTTGACTCGGCGCAATAACTATTTCGCTGAGGACGTTTCCAATTCAACTGGTGCTTCTAATGCATCATATAATTTTAAGCTTTAGACCTCAAATCAGTCAGGACTACCCGCTGAACTTAA	293	6175_859	Basidiomycota	Cystobasidiomycetes	Unidentified sp. 6175_859	KY228575	272/300	91	14	0.0388742	-	0.0196258	-	-	0.0113367	-	-	-	0.0219829	-	0.00333503	0.00419639	-	0.00259444	-	-	0.0027682	0.00532816
AACGCACATTGCGCCCCTTGGTATTCCGGGGGGCACACCTGTTCGAGCGTCATTTCACAAATCAAGCACTGCTTGGTGTTGGGTGAGGCCCTACCCGGGCCCACCTCAAACCCCTCGGCGTCGCCGTCCGTCCTCGAGCGCAGCGAGATAACTTTCCAGCGTCTTCGGGGCGGGCCACGGCCGCCGCACAAAGCCTTCATTTCTATCAAGGTTGACCTCGGATCAGGTGGGGATACCCGCTGAACTTAA	249	6175_888	Ascomycota	Dothideomycetes	Unidentified sp. 6175_888	MH863302	202/255	79	14	-	-	-	0.0152022	0.0316857	0.0127538	-	-	-	-	-	-	0.0167856	-	-	-	0.0404204	0.00692051	0.00532816
AACGCATATTGCGCCCATTGGTATTCCGATGGGCATGCCTGTTCGAGCGTCATTACATACCATCAAGCGACCCCCTTGCACACGCCGGGGGGGCCCTTGGCCTTGGGTAAATGGCCCCCCCACTCTCGGGGGGGGGGGCTTACCCGAAAGATAGCGGCGGCGGTAGAAAAGCCTCAAGCGCATCGGAAACCCTTCGCTTGTCGGGTCTATTCTACGGCCGGCCCCCTAGAACCCCAAATAACCTCAAAAGGTTGACCTCGGATCAGGTAGGAATACCCGCTGAACTTAA	289	6175_903	Ascomycota	Arthoniomycetes	Unidentified sp. 6175_903	OQ717367	240/302	79	14	0.00777484	-	-	-	0.0105619	0.00425128	0.00519642	-	0.00387634	0.0274786	-	0.00750381	0.00839278	-	-	-	-	0.0027682	0.00532816
AACGCACATTGCGCCCTTTGGTATTCCGAAGGGCATGCCTGTTTGAGTGTCATTAACCTCTCACCTCAATCATTTGTGATTGTTGTCGGTGTTGGAATTTGCGTAGGATTCGTTTCCAGCGCTGTTCTTAAATCAATTGGTGCAGCCCGCTGCTCAGTTACACAACGTTCTAGGTTCGTCCAACTCGTTGCGAGACTGTGGCAATCAATGGTTGCGGCACCTTAAGCTTGACCGGTGCTTCTAAGCTCCGTGTCTCATCTTTTTATTGACCTCAGATCAGGTAGGAATACGCGCTGAACTTAA	303	6175_924	Ascomycota	Taphrinomycetes	Unidentified sp. 6175_924	AF492083	245/307	80	14	-	-	-	-	-	-	0.00779464	-	0.0155054	-	-	0.00917133	0.0125892	-	-	-	-	0.00415231	0.00532816
AACGCACCTTGCGCTCTTGGGTTATTCCTAAGAGCATGCTTGTTTGAGTGTCGCAAACTTCTCAACCCCGCCAAAGCTTAACACCTTTGGTAGATTGGGTTTGAATCATGGCCACTGTCGGTATATTAAGTTATGCAGACTTGGCTGAAATGTAACAAGCTGAATTACAATACTTGCGGCTTGAGCTATCGTTGTAGAATTTAAAAACTCGATAGTAACGCAAGATATGTGAACGAGCTTCTAATCATATCAAACGCTGTTTAGTTCAAACAGTGCATTCAGACCTCAAATCAAGTAGGACTACCCGCTGAACTTAA	317	6175_1094	Basidiomycota	Agaricostilbomycetes	Agaricostilbales sp. 6175_1094	KY104940	272/327	83	13	-	0.0800213	0.0130839	0.0101348	-	0.00991965	-	-	0.00581452	0.0109914	-	0.00416879	-	-	-	0.0459559	-	0.0013841	0.00494757
AACGCACATTGCGCCCCCTGGTATTCCGGGGGGCATGCCTGTCCGAGCGTCATTGCTGCCCTCAAGCCCGGCTTGTGTGTTGGGCCCCTGTCCCCGTGGACGGGCCCGAAAGGCAGCGGCGGCACCGCGTCTGGTCCTCGAGCGTATGGGGCTTTGTCACCCGCTCTGGAGGCCGGGCCGGTGCCTGCCGACCAACCTTGTATTTTCTCCAGGTTGACCTCGGATCAGGTAGGGATACCCGCTGAACTTAA	251	6175_1472	Ascomycota	Eurotiomycetes	Aspergillaceae sp. 6175_1472	MF135513	239/256	93	13	-	-	0.0196258	-	0.0158428	0.00850256	-	0.0584624	0.00387634	-	0.0121374	0.00416879	0.00839278	-	-	-	-	0.0027682	0.00494757
AACGCACCTTGCGCCCTGTGGCTTTCCACAGGGCACGCCCGTTCGAGTGTCACGTTAACCCTCGCTAGCGGTACGGCAACGTATCGTGAAGCGGATTTGGGCGTTGCCGGTCGTGAGATCGGCTCGTCTCGAAATGCATTAGCGAAGTGCGAAGCACGTGCGACGTTGATAATTGTCTACGCCTCGCGGACTTTGCTCCTCGCTTCCAATCGTCGTGAGACAATCATCAAAGTTTGACCTCGAATCGGGTGGGACTACCCGCTGAACTTAA	271	6175_960	Basidiomycota	Agaricomycetes	Basidiodendron sp. 6175_960	OR164636	271/271	100	13	-	0.0266738	-	0.0050674	0.00528095	0.00425128	-	-	0.0135672	-	-	0.0058363	0.0125892	-	-	-	-	0.00415231	0.00494757
AACGCACCTTGCGCCCTCTGGTATTCCGGAGGGCATGCCTGTTTGAGTGTCATGAAACTCTCAACCCCCCGGGTTTTACGATCCGCCGGGTTGGATTTGGGCGCTGCCGCTTTGTTGCCGGCTCGCCTTAAAGGTCTCAGTGGGATAGTCGGACCCATGGCTTGGCGTGATAAGTTTCGCCTCGCCCGTGGCCGACGATGTCTGCTTACAACACCCCATATTCAATGATCTGACCTCAAATCAGGTAGGGCTACCCGCTGAACTTAA	267	6175_1036	Basidiomycota	Tremellomycetes	Bulleraceae sp. 6175_1036	MW710957	255/269	95	13	-	-	-	-	-	-	0.0181875	-	0.00775269	0.0109914	-	0.0108388	-	-	-	-	-	-	0.00494757
AACGCACCTTGCGCCCTCTGGTATTCCGGAGGGCATGCCTGTTTGAGTGTCATTATATTCTCAACTTCAATAATTTATTGTTGAAGCTTGGATGTGGAGGCTTTTGCTGGCATCTCAGATGTCCGGCTCCTCTTAAATGCATTAGTGGAACCCGTTCAGTTGGGCTATCCTTGGTTGTGATAATTATCTACGCTTTGGATTAGTCTCTAACAAACTCTTAGTGGTCAATGTACTTTTGTACGTTGGTTTGGGGTATTGCATTCATTTGCTTCGCCTGGTTCACTATAGAGTGAAAGGGAAAGTGACCGCTTTCGAACTGTCTGTGTATTGCGGACGATTTTATTGACTATTTGACCTCAAATCAGGTAGGACTACCCGCTGAACTTAA	388	6175_977	Basidiomycota	Agaricomycetes	Collybiopsis peronata	KY026755	388/388	100	13	-	-	-	-	0.0105619	0.00283419	0.00779464	-	-	0.0164871	0.060687	0.00917133	-	-	-	-	-	-	0.00494757
AACGCACCTTGCGCTCCTTGGTATTCCGAGGAGCATGCCTGTTTGAGTGTCATTAAATTCTCAACCTCACCCGTTTTCTGAACGGTTCTCCGAGGCTTGGATGTGGGGGTTTGTGCAGGCTGCCTCAGCGCGGTCTGCTCCCCTGAAATGTATTAGCGAGATTCATATCTGAACCTCCGTCTATCGGTGTGATAATTATCTACGTCGTTGACTTGGTTCGGACTCGCTTCTAACCGTCCGCGAGGACAACATTACTTGACAATTTGACCTCAAATCAGGTAGGACTACCCGCTGAACTTAA	301	6175_904	Basidiomycota	Agaricomycetes	Coprinellus disseminatus	MG597342	301/301	100	13	0.0155497	-	-	-	0.0264047	0.00991965	0.00779464	-	0.00581452	-	-	0.00500254	-	-	-	-	-	-	0.00494757
AACGCACCTTGCGCTCCTTGGTATTCCGAGGAGCATGCCTGTTTGAGTGTCATGAAATTCTCAAACCCATAAGTCTTTGCGGGCTTACGGGCTTTGGACTTGGAGGCTTGTCGGCGACCGTGAGGTCACATCGACTCCTCTCAAATGCATTAGCTTGATTCCTTGCGGATCGGCTCTCGGTGTGATAATTGTCTACGCCGTGACCGTGAAGCGTTTTGGCAAGCTTCTAACCGTCTCTAACGAGACAGCTTACTTTGACCTCTGACCTCAAATCAGGTAGGACTACCCGCTGAACTTAA	299	6175_1993	Basidiomycota	Agaricomycetes	Coriolopsis trogii	KX449518	299/299	100	13	-	-	-	-	-	-	0.0181875	-	-	-	-	0.0058363	0.0251783	-	-	-	-	0.00830461	0.00494757
AACGCACCTTGCGCTCTATGGTATTCCGTAGAGCATGCCTGTTTGAGTGTCATGAAAACAATCAACCTTGACTTTGGTTTCGTTACCGTCGTCTCGGCTTGGACTTGGGTGCTTGCCGGTCTCGCGATCGGCTCACCTCAAATGAATTAGCTGGACTTGTTGGAGACTGGTTTGACTTGGCGTAATAAGTATTTCGCTAAGGACATTGCTTCGGCTTTGGCCAGTCTCTTTGACTATGTCTGCTTCCCAACCCCGTCCATTGGACGAACTTTTTATGATCTGGCCTCAAATCAGGTAGGACTACCCGCTGAACTTAA	317	6175_1406	Basidiomycota	Tremellomycetes	Cryptococcus sp. 6175_1406	KM216339	293/299	98	13	0.00777484	-	-	-	-	0.00141709	0.0259821	-	-	0.0109914	-	0.0100051	-	-	-	-	-	-	0.00494757
AACGCACATTGCGCCCCTTGGTATTCCGAGGGGCATGCCTGTTCGAGCGTCATTTCACCAATCAAGCCCCGCTTGGTATTAGGCGATCCAGGCCCGCGCCAGCCGCGGGCCCGCCCGAAATGCATCGGCGAGGACACCGACCCCCGGCGTGTTAGATTTTCTGACGTCGGGAGCACCGGTTGGCCTCCGCCGCGCGACCTTTCAATTTATCAAGGTTGACCTCGGATCAGGTAGGAATACCCGCTGAACTTAA	253	6175_672	Ascomycota	Dothideomycetes	Elsinoaceae sp. 6175_672	NR_132796	236/261	90	13	-	-	-	0.0050674	-	0.00141709	-	-	-	-	-	-	-	-	0.0285388	0.0459559	-	0.0166092	0.00494757
AACGCACATTGCGCCCCTCGGTATTCCGGGGGGCATGCCTGTTCGAGCGTCATTGCACCCCTCAAGCGCAGCTTGGTATTGGGCTTCGCCCCCGCGGCGTGCCCGAAAATCAGTGGCGGTCCGGAGTGACTTTAAGCGTATTAAATTAATCCCGCTTTGAAAGTTTGCCCCGCGGTCGGCCAAATGACCCCCCAATTTTCAATGATTGACCTCGGATCAGGTAGGGATACCCGCTGAACTTAA	243	6175_614	Ascomycota	Lecanoromycetes	Evernia prunastri	MK812247	243/243	100	13	-	-	-	-	-	-	0.00519642	-	0.0193817	0.00549571	-	0.0108388	-	-	-	-	-	-	0.00494757
AACGCACCTTGCGCTCCTTGGTATTCCTTGGAGCATGCCTGTTTGAGTGTCTTGAATATCTCTGCTCCCCCGCTTTTTTTTTTTTCTAAAAGCGGGCTTGGAGTCAGGTCCTTGGGCTTGCTTGTCTGTTTGTTACGAACACATGCTTGCCTTAAATGCATTAGCTGGATTTCAGCAGAGTTGTTAAGTAACATTTTGAACTCTCGTAATATGAAGTCTGCTCATAATCAGTCTTTTGACTATTAATTTCTATTGGCCTCAAATCAGGTAGGACTACCCGCTGAACTTAA	290	6175_1324	Basidiomycota	Exobasidiomycetes	Exobasidiales sp. 6175_1324	AB180368	257/294	87	13	-	-	-	-	-	-	0.0259821	-	0.00387634	-	-	0.0100051	0.00419639	-	-	-	-	0.0013841	0.00494757
AACGCACCTTGCGCTCCTTGGTATTCCTTGGAGCATGCCTGTTTGAGTGTCTTGAAATTCTCTACTATCCAACTTTTTTCACGAAAGGCTGGACAAGTAGGTGCCTGGGCTTGCTTGCGGTTTGGTTACAGACACACGCTCGCCTTAAATGCATTAGCTGGACTTCAGTAGAGTTGTTAAGTAACATTGAAAACTCTCGTAATACGAAATCTGCTTTCTAAAACCGTCGCTTCTCTCTTTGCAGAGTCGCACACAATATTCATTTCTTTGGCCTCAAATCAGGTAGGACTACCCGCTGAACTTAA	305	6175_536	Basidiomycota	Exobasidiomycetes	Exobasidiales sp. 6175_536	MH857153	271/310	87	13	-	-	-	-	-	-	0.0181875	-	0.00581452	-	-	0.00833757	-	-	0.00778331	-	-	0.00415231	0.00494757
AACGCAAATTGCGCTCCTTGGTATTCCGAGGAGCATGCCTGTTTGAGTGTCATGAAATCATCCACCTCACCTTTGGGCTTTTGTCCGAGGGTCCGGCTGGGACTTGGGTGTTTGCGCGGCGATGAGCCCCGCTCACCTTAAACATATTGTAGTGATCTAGCCTGTTGGCCGGTTTGACTTGGCGTTATAAATTATTTCGCTGAGGACACTCGCAAGGGTGGCCGTTTGACTGCTTGATCTCGTCTCAAAGTGCTGCACTTATAGAGGCTACAACTTCTTGACATCTGGCCTCAAATCAGGTAGGACTACCCGCTGAACTTAA	322	6175_371	Basidiomycota	Tremellomycetes	Filobasidiales sp. 6175_371	MN660635	320/320	100	13	-	-	-	-	-	-	0.00259821	-	0.00193817	0.00549571	-	0.00250127	-	-	0.0259444	-	-	0.013841	0.00494757
AACGCACATTGCGCCCCTTGGTATTCCGAGGGGCATGCCTGTTCGAGCGTCATTATGACCACTCAAGCCTAGCTTGGTATTGGGGTTCGCGGTTGCGCGGCCTTTAAACTCAGTGGCGGTGCCGTCTGGCTTCTAAGCGTAGTAATTTATCCTCGCTATAGAGTCCGGGTGGTGGCTTGCCAAAACCCCCAACTTCTCACGGTTGACCTCGGATCAGGTAGGGATACCCGCTGAACTTAA	240	6175_799	Ascomycota	Leotiomycetes	Hyaloscyphaceae sp. 6175_799	MH018928	225/242	93	13	0.00777484	0.106695	0.00654193	-	0.00528095	0.00991965	0.00259821	-	0.00193817	0.00549571	-	0.00250127	0.00419639	0.0191388	-	0.0459559	-	0.00415231	0.00494757
AACGCACATTGCACTCCTCGGTATTCCGAGGAGTATGCCTGTTCGAGCGTCATTTCACCTCTCAAGCATAGCTTGGTATTGGATCTCATCCGAAAGGGTGTTTCCGAAAGAAAGTGGCAGTCTGGGAACATTCAAGCGCAGTGAAAATTATCGCTATGGACTACTCCGGCTCGCCAAAATACATCGAAATCTTGACCTCGGATCAGGTAGGGATACCCGCTGAACTTAA	229	6175_853	Ascomycota	Lecanoromycetes	Micareaceae sp. 6175_853	OQ717950	218/233	94	13	-	0.0266738	0.0196258	-	-	0.00566837	0.00779464	0.0876937	-	0.00549571	-	0.0058363	0.00839278	-	-	-	-	0.0027682	0.00494757
AACGCACATTGCGCCCCTTGGTATTCCGGGGGGCATGCCTGTTCGAGCGTCATTAACACCCCTCAAGCCTGGCTTGTCCATGGTCCTCTACGTCGTCCCGGGCCTCTCCGGGACCGACGGGGCTAAAAAGCAGTGACGGTCGGGTCCGACTCCAAGTGCAGTACGATTTAACCATCACCGCTTTCGAGTTCGGGCCGCCAGACCGGTCCTCCGTTCGAGGTGACCTTCACGGGCCCTCTGATTTTTCAATGTTGACCTCGGATCAGGTAGGAATACCCGCTGAACTTAA	289	6175_1199	Ascomycota	Eurotiomycetes	Mycocaliciaceae sp. 6175_1199	OQ717810	269/293	92	13	-	-	-	-	-	-	0.00259821	-	-	0.0329743	0.0728244	0.0108388	-	-	-	-	-	-	0.00494757
AACGCACATTGCGCCCATTAGTATTCTAGTGGGCATGCCTGTTCGAGCGTCATTTCAACCCTTAAGCCTAGCTTAGTGTTGGGAGACTGCCTAATACGCAGCTCCTCAAAACCAGTGGCAGAGTTTTTACGTACTCTGAGCGCAGTAATTCTATTCTCGCTTTTGAACACGTCTAGACGATAGCCAAAAACCGCTTGCTTCGGCAGCACTTTTTTAATGGTTGACCTCGGATCAGGTAGGAATACCCGCTGAACTTAA	258	6175_858	Ascomycota	Sordariomycetes	Microdochium sp. 6175_858	MN077456	258/258	100	13	-	-	-	-	0.0686523	0.0184222	-	-	-	-	-	-	-	-	-	-	-	-	0.00494757
AACGCACATTGCGCCTCATGGTACTCCGTGAGGCATACCTGTTCGAGCGTCGTTTGACCCTAAGGCGTTGCCTTGCGTTGGCGGATCTTGCGCGAGCGAGACTGCCGAAATACAATGGCACGAGTGTTTGTCTCACGCAGTGAAATGCCGAAGGACGGACACGAGTGCTCGAAAGCTCTCATGTTTGAGATTATGGTCGACCTCGGATCAGGTAAGATTACCCGCTGAACTTAA	234	6175_1941	Ascomycota	Dothideomycetes	Microthyriales sp. 6175_1941	NR_175206	207/234	88	13	-	-	-	-	-	-	-	-	0.0232581	0.00549571	-	0.0108388	-	-	-	-	-	-	0.00494757
AACGCACATTGCGCTCCCTGGTATTCCTAGGAGCATGCCTGTCTGAGCGTCAGTACACACCCTCCCTTCGGCGTTTCTTCCCCTCGCGGGGCTTGGAGGCCGATCGGGTCCTGAGGGGAGCGGCCCAACCGTCGCCCCCTCTAAAGTGGAAAGCCAGCGGCCCGCCTGCCCATGAAAGACGTAGTAAACTCTGCCTCGTCCGCGAAAGGGTACAAGGTTCGGCGCCCGCCTCAAGCACCTTCTCAAGGCTTGACCTCAGATCAGACAAGAATACCCGCTGAACTTAA	287	6175_1412	Ascomycota	Orbiliomycetes	Orbiliales sp. 6175_1412	KU955284	246/293	84	13	-	-	-	-	-	-	0.0337768	-	-	-	-	0.0108388	-	-	-	-	-	-	0.00494757
AACGCACATTGCGCCCGCTAGTATTCTGGCGGGCATGCCTGTCCGAGCGTCATTTCAACCCTCAGGCCCTGGCTGCCTGGTGTTGGGGCGCCGCGTCCCCCAGCGGGCGCGGGCCCCGAAAGTCAGTGGCGGGCTCGCCAGGACTCCGAGCGCAGTAGTTTACACCTCGCTGCGGAGGACCTGGCGGGTTTCCCGGCCGTAAAACACCCCAAATCTTACAAGGTTGACCTCGGATCAGGTAGGAATACCCGCTGAACTTAA	261	6175_1229	Ascomycota	Sordariomycetes	Phaeoacremonium sp. 6175_1229	LC163525	260/261	99	13	0.00777484	-	0.0130839	-	-	0.00425128	-	0.0292312	0.011629	0.0109914	-	0.00750381	-	-	0.00259444	-	-	0.0013841	0.00494757
AACGCACATTGCGCCCTTTGGTATTCCGAAGGGCATGCCTGTTCGAGCGTCATTATCAACCCTCAAGCCCGGCTTGTTATTGGGCCCTTTATCGTTAAAAACGATAGGCCCGAAAGATAATGGCGGTGTCGAGATTGACCCCAGGTGCAGCGAGCTTATAGCATACACTGAAAGGTTAACTCGTCCCGGCCTCCTTTTTATATTTTCTAAGGTTGACCTCGGATCAGGTAGGAATACCCGCTGAACTTAA	250	6175_1185	Ascomycota	Eurotiomycetes	Phaeomoniellaceae sp. 6175_1185	ON786728	249/250	99	13	0.00777484	-	0.00654193	0.0050674	-	0.00425128	-	0.0292312	0.00581452	-	0.0242748	0.00500254	0.00839278	-	0.00259444	-	0.0404204	0.00553641	0.00494757
AACGCACATTGCGCCCTCTGGTATTCCGGAGGGCATGCCTGTTCGAGCGTCATGTCACCACTCAAGCTTGGCTTGGTGTTGGGCGCCGCGGTCCCCCCGCGCGCCTCAAAGTCCCCCGGCTGAGCCGTCCGCCTCCAAGCGTCGTGATTTCATTAATCGCTTCGGGGCGCGGGCGGCCGCGGCCGTTAAATCTCGTCACTGGTTGACCTCGGATCAGGTAGGGATACCCGCTGAACTTAA	240	6175_1381	Ascomycota	Dothideomycetes	Phloeospora ulmi	JQ324974	239/240	99	13	-	-	-	-	-	-	0.0337768	-	-	-	-	0.0108388	-	-	-	-	-	-	0.00494757
AACGCACCTTGCGCTCCTTGGTATTCCGAGGAGCATGCCTGTTTGAGTGTCATTAAATTCTCAATCTTCTTTGGATTTTTTCATTGGAGACTTGGATGTGAGGGTTTGCCGGTTGTTCAATCGGCTCCCTTTAAATGTGTTAGCGTTGCCTCAGCCGATCGAACGCCCCTCGGTATGATAATTATCTATGCCGTGTCGGGGATCGCATGAGAGTATGCTTCTAACAGTCCCTCTTGGGGGACATATTCATCATATCTTGACCTCAAATCAGGTAGGACTACCCGCTGAACTTAA	294	6175_785	Basidiomycota	Agaricomycetes	Radulomyces confluens	MH857007	292/296	99	13	-	-	-	-	0.00528095	0.00141709	-	-	0.00387634	0.00549571	0.109237	0.0100051	-	-	-	-	-	-	0.00494757
AACGCACCTTGCGCTCTTTGGTATTCCGAAGAGCATGCCTGTTTGAGTGTCATGAAAATATCAACCTTGACTTGGGTTTTGTGCTCGAGTCTTGGCTTGGATGTGGGTGCTTGCCGCTTTAACGAGCGGCTCACCTTAAATGTATTAGCTGGATCTGTCTTTGAGACTTGGTTTGACTTGGCGTAATACGTATTTCGCTAAGGACATTCTTCGGAATGGCCTCGTTTCTGGGACGCTTGTCCGCTTTCCAATACAAGTTCCATTCGTGGACATGATTTTTTATTATCTGGCCTCAAATCAGGTAGGACTACCCGCTGAACTTAA	324	6175_1059	Basidiomycota	Tremellomycetes	Solicoccozyma gelidoterrea	MK050341	322/324	99	13	-	-	0.0261677	-	0.0211238	0.0113367	0.00779464	-	-	-	-	0.00250127	0.00839278	-	-	-	-	0.0027682	0.00494757
AACGCACCTTGCGCTCCTTGGTATTCCGAGGAGCATGCCTGTTTGAGTGTCATTAAATTCTCAACCCCATAACCTTGTTGTCATGACTCGGCCGTTGGGGCTTGGACTTGGAGTTGTGCGGGCTTGCAAAAGTCGGCTCCTCTTGAAATGCATTAGCTGGAACTCTCTTCGTGGACCGGCCATCGGTGTGATAATTATCTACGCTGTTGGTGTTTCAAACGGTCTGCGCTTCGTAATAGAGGTTCTGCTTCCAACCGTCCCTTACACGGACAATGATCCCTTTGCTGGGATTGACCATTTGACCTCAAATCAGGTAGGACTACCCGCTGAACTTAA	336	6175_245	Basidiomycota	Agaricomycetes	Typhulaceae sp. 6175_245	OP045058	320/343	93	13	-	-	-	0.0658762	-	0.0184222	-	-	-	-	-	-	-	-	-	-	-	-	0.00494757
AACGCACCTTGCGCCCCTCGGTATTCCGAGGGGCATGCCTGTTTGAGTGTCATTAAACCTTCAACCCCACCGGCCTCGTCGCGTGGGGCTTGGACTTGGGGTGTGCTGGCGATTTACGTCGGCTCCCCTTTAAATGCATCAGTGAAGAGGGTGCTCGACCATTTTCCTTTCTCCGGAAGGTGATGGCCCGTTCGGTGTGATAATCCTGTTGCGCCGTCGGACTGGGGTCGAGTTCCGCTTTGCTTCCAACGGTCCCTCGTGGACGACGCCATTCGAATTTGACCTCAAATCAGGTAGGACTACCCGCTGAACTTAA	316	6175_1543	Basidiomycota	Agaricomycetes	Amphinema sp. 6175_1543	KR019799	315/316	99	12	-	-	-	-	-	-	-	-	0.0232581	-	-	0.0100051	-	-	-	-	-	-	0.00456699
AACGCGCATTGCGCCCATCAGTATTCTGGTGGGCATGCCTGTTCGAGCGTCATTTCAACCCTTAAGCCTAGCTTAGTGTTGGGAATCTGCTGTACTGCAGTTCCTTAAAGACAGTGGCGGAGCGGCGGTAGTCCTCTGAGCGTAGTAATTTATTTCTCGCTTTTGTCAGGCTCTGTCCTCCCGCCATAAAACCCCCAATTTTTTAGTGGTTGACCTCGGATCAGGTAGGAATACCCGCTGAACTTAA	247	6175_1112	Ascomycota	Sordariomycetes	Apiospora sp. 6175_1112	MT595602	246/247	99	12	-	-	-	-	-	-	0.00259821	0.0292312	0.0135672	-	-	0.00750381	0.00839278	-	0.00259444	-	-	0.00415231	0.00456699
AACGCACATTGCGCCCATTAGTATTCTAGTGGGCATGCCTGTTCGAGCGTCATTTCAACCCCTAAGCCTAGCTTATTGTTGGGAGGCTGCAGTAAAATGCACCTCCTCAAAGTCAGTGGCGGAGAGACAGTGTCCTCTGAGCGTAGTAAATCTTTTTCTCGCTTTTGTCAGGTGCTGCCCCCCTTGCCATAAAACACCCAATTTTTAATGGTTGACCTCGGATCAGGTAGGAATACCCGCTGAACTTAA	249	6175_1572	Ascomycota	Sordariomycetes	Apiosporaceae sp. 6175_1572	OP415429	224/250	90	12	-	-	-	-	-	-	-	-	-	0.0659486	-	0.0100051	-	-	-	-	-	-	0.00456699
AACGCACCTTGCGCTCCTTGGTATTCCTTGGAGCATGCCTGTTTGAGTGTCTTGAATATCTCTGCTCCCCGGCTTTTTTCACAAAAGGTTGGCTTGGAGTCAGGTCCTTGGGCTTGCTTGCGGTTTGTTACGAACACACGCTTGCCTCAAATGCATTAGCTGGATTTCAGTAGAGTTGTTAAGTAACATTGAAAACTCTCGTAAGATGAAGTCTGCTTCTAACCCGACGTGCCCGTAAAAACGGCACTCATATTCATTTCTTTGGCCTCAAATCAGGTAGGACTACCCGCTGAACTTAA	299	6175_934	Basidiomycota	Exobasidiomycetes	Arcticomyces warmingii	MT223780	298/299	99	12	-	-	-	0.0050674	-	0.00141709	0.00519642	-	0.00581452	-	0.0121374	0.00500254	-	-	0.0129722	-	-	0.00692051	0.00456699
AACGCACCTTGCGCTCCTTGGTATTCCGAGGAGCATGCCTGTTTGAGTGTCATGAAATTCTCAACCTTTGAAGCTTTTTTTTGAGCTCGCAAAGGCTTGGACTTGGAGGTCGTGTCGGCTCGTAACAAAGTCGACTCCTCTGAAATGCATTAGTGTGAAACCTTCGCAGGATCGCCTTCGGTGTGATAATTGTCTACGCCGTCGGTCGTGAAAGTCGAAACATACGTGTTCACGCTTCTAATCGTCCGTCGAGGACAAACTTTTTTCTTGACCATCTGACCTCAAATCAGGTAGGACTACCCGCTGAACTTAA	313	6175_1255	Basidiomycota	Agaricomycetes	Aurantiporus fissilis	OW988423	313/313	100	12	-	-	-	-	-	-	0.00779464	-	-	-	-	0.00250127	0.0377675	-	-	-	-	0.0124569	0.00456699
AACGCACCTTGCACCCCTTGGTATTCCGAGGGGTACGCCTGTTTGAGTGTCGTGAATTCCTCCACTCGATCGCTTCGTTGCGCGTCGGGCTGGGACGTTGGGGGTGTCTTGCGGGGTCCCTTTTGTGGTCCGCTCCCCTTGAATGCATTAGTGAGGTTCGGCGCTTGGCCTCGACGTGATAAGTCTATCTACGTCGTGTCCGGCGCTTTGTTTGTCCTGGTCAGTCCAGGGAAAACGGGACTTTGCTTCCAACCGTCTTCGGACAACCGTGCGCCTTTGTGCGTGCACCTTCGAACTCGACCTCAGATCAGGTGGGACTACCCGCTGAACTTAA	334	6175_1640	Basidiomycota	Agaricomycetes	Baltazaria galactina	MH861811	334/334	100	12	0.0155497	-	0.0130839	-	-	0.00566837	0.0129911	-	-	-	-	0.00416879	-	0.0382775	-	0.0459559	-	0.00415231	0.00456699
AACGCACCTTGCACTCTTTGGTATTCCGAAGAGTATGTCTGTTTGAGTGTCATGAAACTCTCAACCCCCTTATTTTGTAATGAGATAAGTGTGGGCTTGGATTATGATTGTTGCCGGCGCAAGTCGACTCAATTGAAATACACGAGCTACCCATTTGAAATAAACGGTTTGACTCGGCGTGATAATTATTTCGCTGAGGACGTTTTCTTCAAAAATAAGAGGTGCTTCTAATGCGCTTTTATAGCAATTTAAATTTTAGACCTCAAATCAGTCAGGACTACCCGCTGAACTTAA	294	6175_827	Basidiomycota	Cystobasidiomycetes	Cystobasidium psychroaquaticum	MK990670	294/294	100	12	-	-	-	0.0101348	-	0.00283419	-	-	0.00581452	0.0274786	0.0121374	0.00750381	-	-	0.00259444	-	-	0.0013841	0.00456699
AACGCATCTTGCGCTCTTTGGTATTCCGAAGAGCATGCCTGTTTGAGTGTCATGAAACTCTCACCTGCAGCACTCTTTTATTAGAGGGCTGGAGCGTGGACGTGAGTGCTGCTGGTGCCCTCGCTGCATCGGCTCACTTGAAATTTATTAGCTGAATCCTCTAGTGTTGGTTCTACTCGACGTGATAAGATCTCCGTCGAGGACAGTGCTCCTTGTGGGCGTTGGCCACCGCTAGCTGTTGATACGCTCCTAATTAGCGCAGACTTCGAGTGCTGGCAACTTTTGACAACTTGGCCTCAAATCAGGTAGGACTACCCACTGAACTTAA	328	6175_685	Basidiomycota	Tremellomycetes	Cystofilobasidium infirmominiatum	KY103173	328/328	100	12	-	-	-	0.0202696	-	0.00566837	-	-	-	-	-	-	-	-	0.0155666	0.0919118	-	0.0110728	0.00456699
AACGCACATTGCGCCCTTTGGTATTCCAAAGGGCATGCCTGTTCGAGCGTCATTTGTACCTTCAAGCACTGCTTGGTGTTGGGTGTTTGTCCCTGTTCTACACAGGGACTCGCCTCAAAGCTATTGGCAGCCGGCAAACAGCCTTGGAGCGCAGCACATTTTGCGCCCCTTTGCTGGAACGTTGGCGTCCATCAAGCCTACACTTTTGCTCTTGACCTCGGATCAGGTAGGGATACCCGCTGAACTTAA	249	6175_1129	Ascomycota	Dothideomycetes	Fenestella sp. 6175_1129	NR_165536	248/249	99	12	-	-	-	-	-	-	0.00259821	-	-	0.0604528	-	0.0100051	-	-	-	-	-	-	0.00456699
AACGCACATTGCGCCCGCCAGTATTCTGGCGGGCATGCCTGTTCGAGCGTCATTTCAACCCTCAAGCCCCCGGGTTTGGTGTTGGGGATCGGCGAGCCCTTGCGGCAAGCCGGCCCCGAAATCTAGTGGCGGTCTCGCTGCAGCTTCCATTGCGTAGTAGTAAAACCCTCGCAACTGGTACGCGGCGCGGCCAAGCCGTTAAACCCCCAACTTCTGAATGTTGACCTCGGATCAGGTAGGAATACCCGCTGAACTTAA	258	6175_931	Ascomycota	Sordariomycetes	Fusarium sp. 6175_931	OR195770	258/258	100	12	-	-	0.00654193	-	0.00528095	0.00283419	-	0.0292312	-	0.0329743	-	0.0058363	0.00419639	-	0.00259444	-	0.0404204	0.00415231	0.00456699
AACGCACATTGCGCTTCCTGGTATTCCGGGAAGCATGCTCGTTTCAGAATCATTAAAAATCTGCAAACCAGGCTTAAGAAATGATTTATTATTTTAGCCGAATAATCGCCTTAGTGCAAGTAAGGTGGTTATTTTTGCGTCGGGGTTAAACCTGAAGCATTGGTGCATGTTGGGTGTATTTGTCAATCCTTCCGGGCTGACAGTCACTTTAAAATGAGTTTGTGCCCACATGACAGGGATAACCTGGTGGCTTTGAAGCGCTTACAACTCGTTTACGCTTTACTGCTACTAAAATTTCCTCGTTTTGCGACGTGCAAATACCACAATTTACACAGTTCTGGCTTTTGCTTCTGGCATGGCTGTTCTGATAATTTGGTCTGAAATCGAGCAAGAAAACCC…	410	6175_458	Chytridiomycota	Chytridiomycetes	Geranomyces variabilis	MT730746	410/410	100	12	-	-	-	-	-	-	-	-	0.00775269	-	-	0.00333503	0.00419639	-	0.0181611	-	-	0.0110728	0.00456699
AACGCACCTTGCGCCCCTTGGTATTCCGAGGGGCATGCCTGTTTGAGTGTCATGGAATTCTCATCCCCTAAATTTATTTTTGGTGGGCTTGGATGTGGAGGTTGTGCCGGTTTGTTAAAAGCCGGCTCCTCTGAAATGCATTAGTGTGAATCTTACTGATCGCCTTCAGTGTGATAATTGTCTACGCTGTGGTTGTGAAGTAAATTAATGTTCATGCTTCTAATCGTCTCTTTTTGAGACAATTACTTTGACATCTGACCTCAAATCAGGTAGGACTACCCGCTGAACTTAA	292	6175_1179	Basidiomycota	Agaricomycetes	Gloeoporus pannocinctus	KY948782	292/292	100	12	-	-	-	-	-	-	-	-	-	-	0.109237	0.00750381	-	-	-	-	0.121261	0.00415231	0.00456699
AACGCACATTGCGCCCCTTGGTATTCCGGGGGGCATGCCTGTTCGAGCGTCATTTAATACCAATCCCTTCGGGGGTCTTGGGGTATACCGTCTGGTAGCCCTTAAAATCAGTGGCGGTGCCTCTCGGCTCTAAGCGTAGTAATTCTTCTCGCTACAGGGCTCGGGAGACCACCCGCCAGAACCCCCATACTTCTTAAGGTTGACCTCGGATCAGGTAGGGATACCCGCTGAACTTAA	237	6175_1627	Ascomycota	Leotiomycetes	Gremmeniella abietina	MH857809	237/237	100	12	-	-	0.0327097	-	-	0.00708546	0.00259821	-	0.00387634	0.00549571	-	0.00333503	0.00839278	-	-	0.0459559	-	0.00415231	0.00456699
AACGCACCTTGCGCTCTTTGGTATTCCGAAGAGCATGCCTGTTTGAGTGTCATGTAATCATCAATCCGACTTCGCTTTTTGTGAAGCTCGGACTTGGATTTGGAGGTTCTTGCTGGCTTTCCGTCGGCTCCTCTTGAATGCATTAGCTGGACTCCGTCGCGGTTCGCGGTGTGATAACTTATTCACCCTTGGACTTCGAAGTAAGACCGGCTTCTAAAACCCCTTTACTTTTGACCATCTGGCCTCAAATCAGGTAGGACTACCCGCTGAACTTAA	276	6175_1310	Basidiomycota	Agaricomycetes	Kneiffiella sp. 6175_1310	OP620790	274/276	99	12	-	-	-	-	-	-	-	-	-	0.0494614	0.0364122	0.0100051	-	-	-	-	-	-	0.00456699
AACGCACCTTGCGCTTTCTGGTTATTCCGGAAAGCATGCTTGTTTGAGTGTCGCGAACTTCTCAACCCCGCTCTTGTAACAAAGAGTAGTCTGGGCTTGAATCGTGGTCTTTTGCCTTGTTACAAAGGCTAGACTGAAATGTAGGAAGCTGCATGCACGAATTGTAACGGCTTGACCTGATGTTGTAGTATCTATTAAACTCATCGGGGATCGTTACTAACAGTTGTAAAGAGCTTTAAAGTCCCAATTGAATAGTACATAATGACCTCAAATCAAGTAGGACTACCCGCTGAACTTAA	299	6175_257	Basidiomycota	Agaricostilbomycetes	Kondoaceae sp. 6175_257	MN175324	272/302	90	12	-	-	-	-	-	-	0.00519642	-	0.0193817	-	-	0.0100051	-	-	-	-	-	-	0.00456699
AACGCACATTGCGCCCTTCGGTATTCCGTTGGGCATGCCTGTTCGAGCGTCATTTAAACCTTCAAGCTCTGCTTGGTGTTGGGTGTTTGTTCCGCCTCCGTGCGTGGACTCGCCTTAAATTCATTGGCAGCCGGTATGTTGGCTTCGTGCGCAGCACATTGCGTCTCGATTCTGGCAGACCCCCTTCCATCAAGCCCTCTTTTTACTTTGACCTCGGATCAGGTAGGGATACCCGCTGAACTTAA	245	6175_1236	Ascomycota	Dothideomycetes	Melanommataceae sp. 6175_1236	NR_154215	236/246	96	12	0.00777484	-	-	-	-	0.00141709	0.0259821	-	-	0.00549571	-	0.00917133	-	-	-	-	-	-	0.00456699
AACGCACATTGCGCCCTTCGGTATTCCGTTGGGCATGCCTGTTCGAGCGTCATTTAAACCTTCAAGCTATGCTTGGTGTTGGGTGTTTGTTCCGCCTCAGCGCGTGGACTCGCCTCAAATTCATTGGCAGCCGGTATGTTGGCTTCGTGCGCAGCACATTGCAAGCGGATTCAACAGGCCCTCTTCCACAAGACCTTTTTTACTTTGACCTCGGATCAGGTAGGGATACCCGCTGAACTTAA	242	6175_280	Ascomycota	Dothideomycetes	Melanommataceae sp. 6175_280	KT270203	236/242	98	12	0.0155497	-	-	0.0101348	-	0.00566837	-	-	0.00193817	0.00549571	-	0.00166751	-	0.0382775	-	0.183824	-	0.00830461	0.00456699
AACGCACCTTGCACTCTTTGGTATTCCGAAGAGTATGTCTGTTTGAGTGTCGTGAAATTCTCAACCCCCCTATTTTGTAATGGAATAGTGTGTGGGCTTGGATTATGGCTGCTTGTCGGATCTTACCAGACCGGGCTCAGCTGAAATACACGAGCGACCCAAATGAATAGTGACGGCTTGACTCGGCGTAATAACATATTCGCTGGGGACGTCCATTTCTCCGTGGTGCTTCTAATGCGATATAATCATCTAAGCTTTAGACCTCAAATCAGTCAGGACTACCCGCTGAACTTAA	295	6175_1159	Basidiomycota	Cystobasidiomycetes	Microsporomycetaceae sp. 6175_1159	OP045986	268/298	90	12	0.00777484	0.133369	0.0130839	-	-	0.0113367	0.00519642	-	-	0.00549571	-	0.00250127	-	0.0191388	-	-	-	0.0013841	0.00456699
AACGCACCTTGCGCTCTTGGGTATTCCTAAGAGCATGTCTGTTTGAGTGTCGTGAATCTCTCAAAACCCCCTTTTGTTTAATTACGAAAGAGATTGGGCTTTGGATGTTGACTGCTTATGCCGTTTCTAATGGCTCGGTCGAAATATAAGAGCTGAAGCTAATGATTACAATTATGGCTTACTCTGGATTTGGCGTGATAATTATTTCGCTAATGAACGAGTTTGCTAGCAATCGTTAAGCGGGCTTATAAAACACAACTTTTTACATTAGACCTCAAATCAGGCAGGACTACCCGCTGAACTTAA	306	6175_880	Basidiomycota	Cystobasidiomycetes	Naohideales sp. 6175_880	DQ911616	245/286	86	12	-	-	-	-	0.0633714	0.0170051	-	-	-	-	-	-	-	-	-	-	-	-	0.00456699
AACGCACATTGCGCCCGCCAGCATTCTGGCGGGCATGCCTGTCCGAGCGTCATTTCCCCCCTCAGCACGCCCTTTGGGTGCGCTGGCGTTGGGGCTCCTCCGCCCTCCGCGGCGGCAGGGCCCTCAAAACCAGTGGCGGGCCCGTCTGGCTGGCTCCGAGCGCAGTACCGAACGCAAGTTCTCTCTCTCGCTCAGCAGCCCCGGTCGGTGCCCAGCCGTCAAGCCGCGCAGTGCGACGCTCGTTCTACGAGCCCGCCTCGCACTTTTCACAAGGTTGACCTCGGATCAGGTAGGATTACCCGCTGAACTTAA	312	6175_1623	Ascomycota	Sordariomycetes	Ophiostoma sp. 6175_1623	JQ292834	312/312	100	12	-	-	-	-	-	-	0.00259821	-	-	-	-	0.000833757	0.0419639	-	0.00259444	-	-	0.0152251	0.00456699
AACGCACATTGCGCTCCCTGGCATTCCTAGGAGCATGTCTGTCTGAGCGTCAGTACACACCCTCCGCCCATCTCTTTCACCGGAGGTTCGGGCGGGTTCTGAAGGGGGAGAAGCGAGAGCAACCCCCCCTCTAAAGTGGAATGACAGCGGCCCGCCTGCCCATGAAAGACGTAGTAAGATACACCATCAGAATCGTCCGCGAAATTGGAAAGGTAGAGGCTTGCCTCGACTCAAACAATCTAAGGCTTGACCTCAGATCAGACAAGAATACCCGCTGAACTTAA	284	6175_1014	Ascomycota	Orbiliomycetes	Orbiliales sp. 6175_1014	KT222385	244/291	84	12	-	-	-	-	-	-	-	-	0.00581452	-	-	0.00250127	-	-	-	-	0.363783	0.0124569	0.00456699
AACGCACATTGCGCCCCCTGGTATTCCGGCGGGCATGTCTGTTTGAGCGTCAGTACGCACCTCTGCTTCAGTTTTGCTGAGCAGGTCGTGGGCGCGCCCTTCGTGAGATGGGCGCCCCTAACGTAGCACGCTTGCGGGCTCCCACACAGATGTCAACGTAGTAAACTAAACGCTCGATGCTATCTTGTGGAGGCTCTGCCTGAACAAACCTTCTTGAGTTTGACCTCAGATCAGATAAGGATACCCGCTGAACTTAA	257	6175_1231	Ascomycota	Orbiliomycetes	Orbiliales sp. 6175_1224	MK794589	230/237	97	12	-	-	0.0130839	0.0101348	-	0.00566837	-	-	0.00581452	-	0.0121374	0.00333503	0.00419639	-	0.00259444	0.0919118	-	0.00553641	0.00456699
AACGCACATTGCGCCCTTTGGTATTCCGAAGGGCATGCCTGTTCGAGCGTCATTATCAACCCTCAAGCCCGGCTTGTTATTGGGTCCTTATCGTTAAAGATAGGCCCGAAAGATAATGGCGGCGTCAACAATGACCCCAGATGCAGCGAGCTTATAGCATACATCGAAAGGTTTTGTTGCCCCGGCCTTATTTTGCTTCGGCAAATATTTTTCAAAGGTTGACCTCGGATCAGGTAGGAATACCCGCTGAACTTAA	256	6175_1017	Ascomycota	Eurotiomycetes	Phaeomoniella sp. 6175_1017	MW449018	255/256	99	12	-	0.0533476	0.00654193	-	-	0.00425128	0.0129911	-	0.00193817	0.00549571	-	0.0058363	-	-	-	0.0459559	0.0404204	0.0027682	0.00456699
AACGCACATTGCGCCCCTTGGTATTCCATGGGGCATGCCTGTTCGAGCGTCATTTGTACCCTCCAGCCCTGCTGGGTGTTGGGCGTTTTGTTCCGCTGCACGCGTGAACTCGCCTCAAATGCATTGGCAGCCAGCCGTCCCGCGTGGGAGCGCAGCACATTTTGCGCTCTCCGCTGGGTGCGGCGGCGTCCACAAGCCTATACTTTTACGCTTGACCTCGGATCAGGTAGGGATACCCGCTGAACTTAA	249	6175_933	Ascomycota	Dothideomycetes	Pleosporales sp. 6175_933	KY228625	245/249	98	12	0.0155497	-	0.0130839	-	-	0.00566837	0.00259821	-	0.00387634	-	0.0121374	0.00333503	-	-	0.0103778	-	-	0.00553641	0.00456699
AACGCAGCTTGCACTCTATGGTTTTTCTATAGAGTACGCCTGCTTCAGTATCATCACAAACCCACACATAACATTTGTTTATGTGGTGATGGGTCGCATCGCTGTTTTATTACAGTGAGCACCTAAAATGTGTGTGATTTTCTGTCTGGCTTGCTAGGCAGGAATATTACGCTGGTCTCAGGATCTTTTTTTTTGGTTCGCCCAGGAAGTAAAGTACAAGAGTATAATCCAGTAACTTTCAAACTATGATCTGAAGTCAGGTGGGATTACCCGCTGAACTTAA	283	6175_1500	Mucoromycota	Mucoromycetes	Rhizopus arrhizus	OR198167	283/283	100	12	-	-	-	-	0.0264047	0.00708546	-	-	-	-	-	-	0.0293747	-	-	-	-	0.00968872	0.00456699
AACGCACCTTGCGCTCCTTGGTATTCCGAGGAGCATGCTTGTTTGAGTGTCATGGTATTCTCAACCCTCCTGCATTTTTTATTAAACGCGGTTGGGCTTGGACTTGGAGGCTTTGCTGGTGTCTGAATATTTTTTTATTCGGACGTGGGCTCCTCTGAAATGCATTAGCTTGAATAAATCCAAGCATGATCCAGTGTGATAATTGTCTACGCTGCTTCATCTCGGAATAAAAAAAATTCTAGCTTCTAACCGTCCTTCGGGACTTACTCTGAACATCTGACCTCAAATCAAGTAGGACTACCCGCTGAACTTAA	314	6175_1531	Basidiomycota	Agaricomycetes	Steccherinum nitidum	MN833935	314/314	100	12	-	-	-	0.025337	0.0105619	0.00991965	0.00259821	-	0.00775269	-	-	0.00416879	-	-	-	-	-	-	0.00456699
AACGCACCTTGCGCCCTTTGGCTATTCCGAAGGGCATGCCTGTTTGAGTATCATGAACACCTCAACTCTCATGGCTTGCCGTGATGAGCTTGGACTTTGGGGGTCTTGCTGGCCTGTGGTCGGCTCCTCTCAAATGAATTAGCTTGCCGGTGTTTGGTGGGATCACAGGTGTGATAACTATCTACGCTTGTGGTTTTCCACCAGGTAACCCTCAGCAATGGAGGTTCACCGGAGCTTATAAACGTCTCTCCCCAGTGAGGACAGATTTTGACCGTTTGATCTCAAATCAGGTAGGACTACCCGCTGAACTTAA	313	6175_1207	Basidiomycota	Agaricomycetes	Tomentella sp. 6175_1207	JQ888213	300/307	98	12	-	-	-	-	-	-	-	-	-	-	-	-	-	0.229665	-	-	-	0.0166092	0.00456699
AACGCACCTTGCGCCTCTTGGTATTCCGAGAGGCATGCCTGTTTGAGTGTCATGAAAACCTCAATCCTTCACGGTTTTGCGACCGGGCTGGACTTGGATTTGGGTGTCTGCCGATCTCCGGCTCACCTTAAAGGCGTTAGTGGGACAGGCCTCGGGCTTTGACGTAATAAGTTTCGTCTCACCCCCGGCTCTGGTCCGCTTACAACCCCCCTTACTTTTTCATCTCTGACCTCAAATCAGGTAGGGCTACCCGCTGAACTTAA	263	6175_1098	Basidiomycota	Tremellomycetes	Tremellaceae sp. 6175_1098	OP046027	245/268	91	12	-	-	-	-	-	-	0.00779464	-	0.0174436	-	-	0.0100051	-	-	-	-	-	-	0.00456699
AACGCACCTTGCGCTCTGTGGTAGTCCGCAGAGCATGCCTGTTTGAGTGTCGCGCCCCCCTCTCAAGCCCCTCGCTTTGATTAGCGCAGCGGGCCTTGGATCGTGGCCTCTGTCGACTTGGCCTGGTTCCAGAGTCGAAGGCCGAAAGTGATTGCGAGCGCCCTCGAGGCCGCGCGGCTTGACCGGACCGATTGTACGCACCCTTCGGAGCCGGGACGCGCGGCCTTGGACGCTGCGAGCGAACGACACCCAAAAAAGTTTGACCTCAAATCAGGCAGGACGACCCGCTGAACTTAA	297	6175_701	Basidiomycota	Spiculogloeomycetes	Unidentified sp. 6175_701	MK050379	272/312	87	12	-	-	-	-	-	-	0.00519642	-	0.00387634	-	-	0.00333503	0.020982	-	0.00778331	-	-	0.0110728	0.00456699
AACGCACATTGCGCCCCCTGGTATTCCGGGGGGCACACCTGTTCGAGCGCCATTTCTACCCTGGAGCCCTGCTCTGTGATGGGCCCCGTCCTCGCGGACGGGCCCGAAACCCGTGGGCGCCGTCGTGTCCGGCCCTGAGCGTAGCAAGAGAAATCCCTCGCTCGGAGTGCCTGTCGGTCGGTCGCCCCGAACCCCCATTTTTACAAGGTTGGCCTCGGATCAGGTGGGGATACCCGCTGAACTTAA	246	6175_735	Ascomycota	Dothideomycetes	Venturia ditricha	MH855707	246/246	100	12	-	-	-	-	-	-	0.00259821	-	0.00193817	0.03847	-	0.00750381	0.00419639	0.0191388	-	0.0459559	-	0.00415231	0.00456699
AACGCACATTGCGCCCTCTGGTATTCCGGGGGGCATGCCTGTTCGAGCGTCATTTCAACCCTCAAGCCCCGCTTGGTGTTGGGCGACACCGCCCGCGGTGCGCCCCAAAGTCAGTGGCGGCGCCTCCCGGCCTCACGCGCAGTAGCACTCTCGCTCTGGGTCCGGACGGGTGCCCGCCAGCAACCCCACCCCACAGGTTGACCTCGGATCAGGTAGGGATACCCGCTGAACTTAA	235	6175_798	Ascomycota	Leotiomycetes	Vexillomyces sp. 6175_798	OP287953	228/235	97	12	0.00777484	0.0266738	0.00654193	0.0101348	-	0.00708546	-	-	0.00581452	-	-	0.00250127	-	0.0191388	0.00778331	-	-	0.00553641	0.00456699
AACGCACTTTGCACCAGTCGAAAGATTGGTATGTTTGTTTGAGTACTTCTTACACCTGCCTCAGAAACTTGTTTTTGAGAATTTGGGCTTAACAGTAGTTTTAATTGCTGTAGACCTTAAATAATAGTAAGGGTTTATTTCCAGGTATCAGAGGGTTCGCTCTGTGGTATCTCGTTATTTACTTCTGAATGAAAGCTAGTTATTTTGACTAACTGATTGTGATGTATTTAAGCTTTCTATCATTGTTTTAATATTGAATGCCCCGGGCTCTGCTCAAGGTAGTTGATATTTTGATGGTGGTAGAGGGTAGAGATGCTTAATAATTGGAAGGAATGAATAGCTGGTTTGAGTTCTAGCTTCCTTCATAAGTACTCAAATCAAGCAAGGCTACCCGCTGAA…	404	6175_1123	Zoopagomycota	Entomophthoromycetes	Zoophthora lanceolata	MK970733	363/364	99	12	-	-	-	-	-	-	-	-	-	-	-	-	-	-	0.0311333	-	-	0.0166092	0.00456699
AACGCACATTGCGCCCCTTGGTATTCCGGGGGGCATGCCTGTTCGAGCGTCATTACACCACTCAAGCCTGGCTTGGTATTGGGCGCCGCGCCCGTCGCGCGCCCTAATGTCGCCGGCCGAGTCGTCTGTCTCCGAGCGTTGTGAATCTCATTCGCTCCTGGGGATCCAGACGGCGCGCGCCGTTAAACCTCTTTTTACAGGTTGACCTCGGATCAGGTAGGGATACCCGCTGAACTTAA	239	6175_1503	Ascomycota	Dothideomycetes	Acrodontium luzulae	NR_154720	239/239	100	11	-	-	-	-	0.00528095	0.00141709	0.0155893	-	-	-	-	0.00500254	0.0125892	-	0.00259444	-	-	0.00553641	0.00418641
AACGCACATTGCGCCCCCTGGTATTCCGGGGGGCATGCCTGTCCGAGCGTCATTGCTGCCCTCAAGCCCGGCTTGTGTGTTGGGTCGCCGTCCCCCTCTCCGGGGGGACGGGCCCGAAAGGCAGCGGCGGCACCGCGTCCGATCCTCGAGCGTATGGGGCTTTGTCACATGCTCTGTAGGATTGGCCGGCGCCTGCCGACGTTTTCCAACCATTTTTTCCAGGTTGACCTCGGATCAGGTAGGGATACCCGCTGAACTTAA	261	6175_1064	Ascomycota	Eurotiomycetes	Aspergillus sp. 6175_1064	OR272257	261/261	100	11	-	-	0.00654193	-	-	0.00141709	-	0.0876937	0.00387634	0.00549571	-	0.00500254	-	-	0.00778331	0.0459559	-	0.00553641	0.00418641
AACGCACATTGCGCCCCTCGGTATTCCGGGGGGCATGCCTGTTCGAGCGTCATTGCACCCCTCAAGCGTAGCTTGGTATTGGGCCCTCGTCCCCGCGGACGTGCCCGAAGACGAGTGGCGGTCCCGACACGGTCTCAAGCGTAGTAAATCTCTTCGCCGCTTTGGAACTCCGCGTCGGTGCCGGCCAGAACCCCCCATATTCTTTCAATGATTGACCTCGGATCAGGTAGGGATACCCGCTGAACTTAA	249	6175_1076	Ascomycota	Lecanoromycetes	Byssoloma diederichii	OQ717761	249/249	100	11	-	-	-	0.0050674	-	0.00141709	0.00779464	-	0.00193817	0.0329743	-	0.00833757	-	-	-	-	-	-	0.00418641
AACGCACCTTGCGCTCCTTGGTATTCCGAGGAGCATGCCTGTTTGAGTGTCATGGAATTCTCAACTCCCCATTTTTATTAATGGGTGAGCTTGGATTTGGAGGTCGTGTCGGCTCTCGTAGTCGACTCCTCTTAAATGTATTAGCGTGAATCTTACGGATCGCCTTCAGTGTGATAATTATCTGCGCTGTGGTGTTGAAGTATTTTTATAGTTCGTGCTTACAATCGTCTCTCACGAGACAACTTTGACAATCTGACCTCAAATCAGGTAGGACTACCCGCTGAACTTAA	290	6175_1518	Basidiomycota	Agaricomycetes	Byssomerulius corium	MH860620	290/290	100	11	-	-	-	-	-	-	0.0181875	-	0.00193817	0.0164871	-	0.00917133	-	-	-	-	-	-	0.00418641
AACGCAAATTGCGCCCTTTGGTATTCCGAAGGGCATGCCTGTTTGAGTGTCTTATAAACCTCTCTACCTACTTTTGCTAGTAGCTAGAGCTTTGGGTGTTGCCGTCTGGCTCGCCTTAAATGCCTAAGTGGAATGCGTAATAAGTTCTCGCAACCCTCCACTCTAATACACTTTATATTCTGACCTCAAATCAGGTAGGACTACCCGCTGAACTTAA	217	6175_929	Basidiomycota	Tremellomycetes	Bulleribasidiaceae sp. 6175_929	KY103348	206/219	94	11	-	-	-	-	-	-	0.0181875	-	0.00775269	-	-	0.00917133	-	-	-	-	-	-	0.00418641
AACGCACCTTGCGCTCGCTGGTATTCCGGCGAGCATGCCTGTTTGAGTGTCATGAACTCTTCAACCCTTCGGTTCCTTGTTGAACTCGTGAGGTGTTTGGATTTTGAGCGGTTGCTGGTCTTTTCGGAGATGAAGCTCGTTCGTAATACATTAGCAAACTAAACCTGAATTGTTCGGATTGACTCGGCGTAATAGACTTTATTCGCTGAGGACACCTCTAGTGGGTGGCCGAATATCGAGATATAGTAGCTTCTAACTCTACAATTTGAAGTCAAATTTATAAGATTAGACCTCAGATCAGGCAGGACTACCCGCTGAACTTAA	324	6175_714	Basidiomycota	Microbotryomycetes	Colacogloea sp. 6175_714	OP045988	323/324	99	11	-	-	-	0.0304044	-	0.00850256	-	-	0.00581452	0.00549571	-	0.00333503	-	-	0.00259444	-	-	0.0013841	0.00418641
AACGCACCTTGCGCTCGCTGGTATTCCGGCGAGCATGCCTGTTTGAGTGTCATGAACTCTTCAACCCTCCAATTCCTTGTTTGAATTGTGAGGTGTTTGGATCTTGAACTTTGCTGGTCTTTCACGAGACGTTAGCTAGTTCGTAATACATTAGCAAACTAAACCCGAATTGTTCGGATTGACTCGGCGTAATAGACTTTATTCGCTGAGGACACCTTTACTGGTGGCCGAACTTTTCAATTTGTTAGTAGCTTCTAATACCTCAAATTTGAAGTCAAATTTCTAAGATTAGACCTCAGATCAGGCAGGACTACCCGCTGAACTTAA	327	6175_1407	Basidiomycota	Microbotryomycetes	Colacogloeaceae sp. 6175_1407	OP045988	296/330	90	11	-	-	-	-	-	-	-	-	0.0213199	-	-	0.00917133	-	-	-	-	-	-	0.00418641
AACGCACCTTGCGCTCCTTGGTATTCCGAGGAGCATGCCTGTTTGAGTGTCATTAAATTCTCAACCTCACCAGTTTTCTAAACTGTTCTTCGAGGCTTGGATGTGGGGGTTTGTGCAGGCTGCCTTTCTGGCGGTCTGCTCCCCTGAAATGCATTAGCGAGTTCATACTGAGCTCCGTCTATTGGTGTGATAATTATCTACGCCGTGGACGAGGTTCAGACTTGCTTCTAACCGTCCGCAAGGACAATACCTTGACAATTTGACCTCAAATCAGGTAGGACTACCCGCTGAACTTAA	297	6175_2072	Basidiomycota	Agaricomycetes	Coprinellus sp. 6175_2072	MW361310	297/297	100	11	-	-	-	0.0202696	-	0.00566837	0.00259821	0.0292312	-	0.0219829	-	0.00500254	-	-	-	-	0.0404204	0.0013841	0.00418641
AACGCACCTTGCGCTCTCTGGTATTCCGGAGAGCATGCCTGTTTGAGCGCCCTCGCATCCTTGTGCCTGCAGCTTTTGCTGCTTGCGCAGATTTGGGCATTGCCGGCCTTGTCGGCTTGCCCTGAATGCATTAGCGGACGTGTAGCCTCGCTCAACGTGATAAATATCTTCGTTGAAACGGGTTGCGCCCTGCCTTCAAATCGTCCTCGGACAACTTCTAATGTTTTGGCATCAAATCAGGTAGGACTACCCGCTGAACTTAA	263	6175_1234	Basidiomycota	Dacrymycetes	Dacrymycetaceae sp. 6175_1234	MN595630	248/266	93	11	-	-	-	-	-	-	-	-	0.00775269	0.03847	-	0.00917133	-	-	-	-	-	-	0.00418641
AACGCACCTTGCGCTCCTTGGTATTCCTTGGAGCATGCCTGTTTGAGAGTCTTGAATATCTCTGCTCTTATTTTTTTAATTAAGAAATAACGAGTCAGGTCCTTGGGCCTGCTTGCGGTTTGGTTACAAACACAAGCTTGCCTTAAATGAATTAGCTGAGCTTCAGCAGAGTTGTTAAGTAACATTGAAAACTCTCATAAGATGAAGTCTGCTGTCCAACCCGACGAGTTGTGTGTCCCTTTTGGGGGCGCTATGCTCTCACATATTCATTTCTTTGGCCTCAAATCAGGTAGGACTACCCGCTGAACTTAA	312	6175_1464	Basidiomycota	Exobasidiomycetes	Exobasidiaceae sp. 6175_1464	FJ896135	278/313	89	11	-	-	-	-	-	-	0.0129911	-	0.011629	-	-	0.00917133	-	-	-	-	-	-	0.00418641
AACGCACCTTGCGCTCCTTGGTATTCCGAGGAGCATGCCTGTTTGAGTGTCATGAAACTCTCAAACTCTTGTTTTGGATGCAAATCCTTGCTTGAGTTTGGACTTGGGTGTTTGCCGGTGATGAACCGACTCGCCTTAAACATATTAGCTGGACTTGTCTATATGACTGGTTTGACTTGGCATAATAAGTATTTTGCTAAGGACATCTTCGGATGGCCAGTACCTAGGCTCTGTGTCTGCTAACTAAACCATCACTTGGAGTGCATCTTTATGGTGTTGCTTCCTGTGTATACTTTGACATCTGACCTCAAATCAGGTAGGACTACCCGCTGAACTTAA	339	6175_1743	Basidiomycota	Tremellomycetes	Filobasidium uniguttulatum	MN309713	339/339	100	11	-	-	-	-	-	-	-	-	-	-	-	-	0.0461603	-	-	-	-	0.0152251	0.00418641
AACGCACATTGCGCCCTTTGGTATTCCGAAGGGCATGCCTGTTCGAGCGTCATTTCAACCCTCAAGCTCTGCTTGGTATTGGGCTTCACTGCACAGTGGGCCTTAAAACCAGTGGCGGTGCCTTCTTGGCTCTAAGCGTAGTAAATTTCTCGCTCTAGGACCTTGATAGTACTTGCCAAAACCCCTAAATTTTTCTATGGTTGACCTCGGATCAGGTAGGGATACCCGCTGAACTTAA	238	6175_1191	Ascomycota	Leotiomycetes	Helotiales sp. 6175_1191	NR_154008	208/241	86	11	0.0855232	-	-	-	-	0.015588	-	-	-	-	-	-	-	-	-	-	-	-	0.00418641
AACGCACATTGCGCCCCTTGGTATTCCGAGGGGCATGCCTGTTCGAGCGTCATTTATACCACCTCCTCGTCACAGAGGGTCTTGGGCTTCGCCTCCGGGCGGGCCTCAAAATCAGTGGCGGTGCCTGAAGGCTCTACGCGTAGTAATACACCCCGCGATAGACGTCTTTGGGTATCTTGCCAGCAACCCCCAACTTCTTAGGTTGACCTCGGATCAGGTAGGGATACCCGCTGAACTTAA	240	6175_1440	Ascomycota	Leotiomycetes	Hymenoscyphus scutula	KC481695	239/240	99	11	-	-	-	-	0.0580904	0.015588	-	-	-	-	-	-	-	-	-	-	-	-	0.00418641
AACGCATCTTGCGCTCCTTGGTATTCTGAGGAGCATGCCTGTTTGAGTGTCATCAAGTTCTCAACCACCATGTGGCTTGGATTTGGGGGTTATTGTTTTGCAGGCTTCAATCAAGTCAGCTCCCCTGAAAAGCATTAGTGGTATCTGAGCATAAACTACTATAGGTGTGATAACTATCTATGCCTTGGTATATAATGCATGAACCAGACTACACTGCTTGCAAACTTTTAAAAGTGACAAATTTGACCTCAAATCAGGTAGGACTACCCGCTGAACTTAA	280	6175_1388	Basidiomycota	Agaricomycetes	Inocybe sp. 6175_1388	MH024862	280/281	99	11	0.0155497	-	-	-	-	0.00283419	-	0.0292312	-	-	0.0849618	0.00667006	-	-	0.00259444	-	-	0.0013841	0.00418641
AACGCATCTTGCGCTCCTTGGTATTCTGAGGAGCATGCCTGTTTGAGTGTCATTAAAATTTCAACCATATTGATTTGCTTCAATATGGATTGGATGATGGGATTTGCAGGCCTTTCAAAAGGTCTGCTTTTCTAAAATAAATTAGTGGTGTCCAAGCAGAGACTACTACAGGTGTGATAAATTATCTATGCCTTTTGTAAAAACACTGCGCAAACTGCTTCAAATCTCATTGTTGACCAATTTGACCTCAAATCAGGTAGGACTACCCGCTGAACTTAA	279	6175_882	Basidiomycota	Agaricomycetes	Inocybe sp. 6175_882	KT958922	279/279	100	11	0.00777484	0.0266738	0.0196258	-	0.00528095	0.00850256	0.00519642	-	0.00387634	-	0.0121374	0.00416879	-	-	-	-	-	-	0.00418641
AACGCACATTGCGCTCCTCGGCATTCCGGGGAGCATGCCTGTTCGAGCGTCATTGCATCTCTCAAGCGTAGCTTGGTATTGAATCTACGTCCTTGCGGACGGATTCGAAAAAGAGTGGCGGTCGAGTATGACTTCAAGCGTAGTAAAATTTCATCGCTTTGGAATGTCTTGCTAGTCTTGCCAATAACCAACATATATACCAATGATTGACCTCGGATCAGGTAGGGATACCCGCTGAACTTAA	244	6175_1215	Ascomycota	Lecanoromycetes	Micarea nitschkeana	OQ717949	244/244	100	11	-	0.0266738	-	-	-	0.00141709	0.0233839	0.0292312	-	-	-	0.00833757	-	-	-	-	-	-	0.00418641
AACGCATCTTGCGCTCGCTGGTATTCCGGCGAGCATGTCTGTTTGAGTGTCGTGAACTCTTCAACCCCCAATTTTTCTGTATGGGAATTTTGGCGCGGCTTGGTTTCTGAACGTTTCATGCTGGATTCTACCCTCGGGTGGAATCGAAGCTCGTTCGTAATGCATTAGCATCCTAATCTTCGAGATCAGATTGACTCGGCGTAATAGACTATTCGCTGAGGACATGGCTCCCCGTCAAAAAGGGAGTTGTGGCTGGACTTGGAAAGTTGGAAGCTTACAAAACCCGACAATTTAGTCAATCATTTTTTAAGATTAGACCTCAGATCAGGCAGGATTACCCGCTGAACTTAA	351	6175_1242	Basidiomycota	Microbotryomycetes	Microbotryum reticulatum	DQ238728	351/351	100	11	-	-	-	0.0050674	-	0.00141709	-	-	0.0155054	-	-	0.00667006	-	-	0.00518888	-	-	0.0027682	0.00418641
AACGCACATTGCGCTCTCTAGTATTCTGGAGAGCATGCTTGTTTGAGTATCAGTAAACACCTCAATCCCCTAAATCTTGAAAAAGAAAGGGAATTGGACTTGAGCTATCCCAACAAACGTAAAACTTTGGCGGGTCGCTTGAAATGCAGGTGCAGCTGGAACTACTCTTCTGAGCTATAAGCATATCTATTTAGTCCCGTCAAACGGATTATTATTTTTTGCTGCAGCTAACATAAAGGAAAAGTAGATCCGCTATGCTGACTGATGCAGGAATTAGCAGTGAACGTCTCTTTGAGGCGCTTACTGTGAAACTCGATCTCAAATCAAGTAAGACTACCCGCTGAACTTAA	350	6175_1206	Mucoromycota	Mortierellomycetes	Mortierella sp. 6175_1206	KC008781	350/350	97	11	-	-	-	-	-	-	-	-	-	0.0549571	0.0121374	0.00917133	-	-	-	-	-	-	0.00418641
AACGCATATTGCGCTCTCTGGTATTCCGGAGAGCATGCTTGTTTGAGTATCAGTAAACACCTCAAATCCTTTGATCTTTTTTAGTTCAAAGGATTTGGACTTGAGCTGTTCCCAATGACAGAATTCATTTTTTGTTTGCGGGTCGCTTGAAATGCAGGTGCAGCTGGACTTTCTTCTGAGCTATAAGCATATCTATTTAGTCCCTTAAACCGGATTATTACTTTTTGCTGCAGCTAACATAAAGGTTGATTGTTTCCAAATGGCTGACTGATGCAGGAATTTCGTAGATTGTAATGATCTGCTAAACTCGATCTCAAATCAAGTAAGACTACCCGCTGAACTTAA	345	6175_1272	Mucoromycota	Mortierellomycetes	Mortierellales sp. 6175_1276	LC125325	296/353	84	11	-	-	-	-	-	-	0.0155893	-	0.00775269	0.00549571	-	0.00917133	-	-	-	-	-	-	0.00418641
AACGCACCTTGCGCTCCTTGGTATTCCGAGGAGCATGCCTGTTTGAGTGTCATGAAAACCCTCAACCCTAGATTGGTTAAAACCTTTCTTTGGTTTGGATTTGGACGTTTGCCGATGATAAGTCGGCTCGTCTTAAAAGTAATAGCTGGATCTGTCTCGCGACATGGTTTGACTTGGCGTAATAAGTATTTCGCTAAGGACATCTTCGGATGGCCGCGTTGCAGGACTAAAGACCGCTTTCTAATCCATTGATCTTACGATTAATATTCTTGACATCTGGCCTCAAATCAGGTAGGACTACCCGCTGAACTTAA	314	6175_433	Basidiomycota	Tremellomycetes	Naganishia diffluens	KY104327	314/314	100	11	0.00777484	-	-	-	-	0.00141709	0.00519642	-	-	-	-	0.00166751	-	-	0.0207555	-	-	0.0110728	0.00418641
AACGCACATTGCGCCCACTAGTATTCTGGTGGGCATGCCTGTTCGAGCGTCATTTCAACCCTTAAGCCCCTGTTGCTTAGCGTTAGGAGCCTACCGGAACTCTCTGGTAGCTCCCCAAAGTCAGTGGCGGAGCCGGTTCGCACTCCAGACGTAGTAGCTTTTACACGTCGCCTGTAGCGCGGGCCGGTCCCCTGCCATAAAACACCCCAATTTTTATAGGTTGACCTCGGATCAGGTAGGAATACCCGCTGAACTTAA	258	6175_1115	Ascomycota	Sordariomycetes	Nemania serpens	MH399466	258/258	100	11	0.0233245	-	-	-	-	0.00425128	0.00259821	0.0292312	-	-	0.0121374	0.00250127	0.0167856	0.0191388	-	-	-	0.00692051	0.00418641
AACGCACATTGCGCCCCTTGGTATTCCATGGGGCATGCCTGTTCGAGCGTCATTTGTATCTTCAAGCTCTGCTTGGTGTTGGGTGTTTGTCCCGCTTTGTGCGTGGACTCGCCTTAAAGCAATTGGCAGCCGGCGTACTAGTCTGGGAGCGCAGCACAATTTGCGCCTCTGAACCTGAACGCTTGCGTCCATGAAGTCTATACTTTTGCTTTTGACCTCGGATCAGGTAGGGATACCCGCTGAACTTAA	249	6175_952	Ascomycota	Dothideomycetes	Neocucurbitaria sp. 6175_952	NR_156359	249/249	100	11	-	-	-	-	-	-	0.00259821	-	-	0.0164871	-	0.00333503	0.00419639	-	-	-	0.242522	0.00968872	0.00418641
AACGCACATTGCGCCCGCCAGCATTCTGGCGGGCATGCCTGTTCGAGCGTCATTTCAACCCTCGCGCCCATCTGGGAGCGGTGTTGGGGACCGGCCTGCCTCACGGCGCGCCGCCCCCCAAAATCAGTGGCGGTCTCGCTGCAGCCTCTCTTGCGTAGTAGCACACTCGCATTGGAGCGCGGCGCGGCCACGCCGTAAAACCCCAACTTTTAGAGTTTGACCTCGGATCAGGTAGGAATACCCGCTGAACTTAA	254	6175_1712	Ascomycota	Sordariomycetes	Niesslia exilis	OQ429746	213/213	100	11	-	-	-	-	-	-	0.00779464	-	-	0.0274786	0.0364122	0.00917133	-	-	-	-	-	-	0.00418641
AACGCACATTGCGCCCGCTAGTATTCTGGCGGGCATGCCTGTTCGAGCGTCATTTCAACCCTCGGACCCCCGGCCTGCCGGGGGACCGGTGTTGGGGCTCGGGCGTCCTCAGCGGCGCCCGTCCCCTAAATCCAGTGGCGGTCACGATGTGTCCCTCCTCTGCGTAGTACTACACCTCGCAGCCTGGAGGACCGCGGGACCACGCCGTTAAACCCCCCACTTATCAAGGTTGACCTCGGATCAGGTAGGAATACCCGCTGAACTTAA	267	6175_1953	Ascomycota	Sordariomycetes	Paracosmospora sp. 6175_1953	NR_182499	260/268	97	11	-	-	-	-	-	-	0.00259821	-	0.00581452	0.0164871	-	0.0058363	-	-	0.0103778	-	-	0.00553641	0.00418641
AACGCACCTTGCGCTCCTTGGCATTCCGAGGAGCATGCCTGTTTGAGTGTCATGAATTCATCAACCCCGAAGGGATTTTTGTCCTTCTCGGTGGCTTGGACTTGGGGGATCCTTTGCTGGCCTTCACCGGTCGGCTCCCCTTGAATGCATTAGCTTGGACTTGTCCCGGCGACGTCATAGCGTGATAACTATCTACGCTTTGAACCGTCTGTTGGTACCTAGTCGGTCTGGCTTCCAATCGTCCTCGGATAATACACCATTCATTTTGACCTCAAATCAGGTAGGACTACCCGCTGAACTTAA	303	6175_1259	Basidiomycota	Agaricomycetes	Peniophorella sp. 6175_1259	MT594673	296/303	98	11	-	-	0.0327097	0.0050674	-	0.00850256	-	0.0292312	-	-	-	0.000833757	-	-	0.0103778	-	-	0.00553641	0.00418641
AACGCACATTGCGCCCATTGGTATTCCGATGGGCATGCCTGTTCGAGCGTCATTATCAACCATCAAGCCCGGCTTGTTATTGGGTCCTGTATCGTTAAAAGATAGGCCCGAAAGATAATGGCGGCGTCGAGATGGACCCCAGGTGCAGCGAGCTAAAAGCATACACTGAGGTGGTCGTCTCGGCCCGGTCTTTAACCATCTTATTTCTAAGGTTGACCTCGGATCAGGTAGGATTACCCGCTGAACTTAA	250	6175_1461	Ascomycota	Eurotiomycetes	Phaeomoniellaceae sp. 6175_1461	KX815495	229/252	91	11	-	-	-	-	0.00528095	0.00141709	-	0.116925	0.00387634	0.00549571	0.0121374	0.00667006	0.00839278	-	-	-	-	0.0027682	0.00418641
AACGCACCTTGCGCTCCTTGGTATTCCGAGGAGCATGCCTGTTTGAGTGTCATTAAATTCTCAACCTTATCAGCTTTTGTTGATAATGGCTTGGATGTGGGGGTTTATTTGCTGGCTTCTTAATGATATCAGCTCCCCTTAAATGCATTAGCTGGTTGCCTTGTGCAGACTTGTCTATTGGTGTGATAATTATCTACGCCGTGGACTGACTTGCCAGTATTAGCACCGCTTCTAACTGTCTGTTTACTCAGACAATATATATGACAATTTGACCTCAAATCAGGTAGGACTACCCGCTGAACTTAA	306	6175_1180	Basidiomycota	Agaricomycetes	Pholiota spumosa	MT357085	306/306	100	11	0.00777484	-	0.0130839	0.0050674	-	0.00566837	-	-	-	-	-	-	0.0251783	-	-	-	0.0404204	0.00968872	0.00418641
AACGCACATTGCGCCCCTTGGTATTCCATTGGGCATGCCTGTTCGAGCGTCATTTACACCCTCAAGCTACGCTTGGTGTTGGGCGTCTGTCCCTGCTTTACGCAAGGACTCGCCCCAAATTTATTGGCAGCGGCATTGTCGGCTTCTTGCGCAGCACTTCGCGCCTTGAAGATCCCCGGCGGGCTTGCGTCCACTAAGAACCCCCCCAGTTTGACCTCGAATCAGGTAGGGATACCCGCTGAACTTAA	248	6175_1861	Ascomycota	Dothideomycetes	Pleosporales sp. 6175_1861	MK795716	221/250	88	11	-	-	-	-	0.0475285	0.0127538	-	-	-	0.0109914	-	0.00166751	-	-	-	-	-	-	0.00418641
AACGCACCTTGCGCCCCTTGGTATTCCGAGGGGCATGCCTGTTTGAGTGTCATTAAATTCTCAAACTCACATTTATTTGTGATGTTTGGATTGTTGGGGGTTGCTGGCTGTAACAAGTCGGCTCCTCTTAAATGCATTAGCAGGACTTCTCATTGCCTCTGCGCATGATGTGATAATTATCACTCATCAATAGCACGCATGAATAGAGTCCAGCTCTCTAATCGTCCGCAAGGACAATTTGACAATTTGACCTCAAATCAGGTAGGACTACCCGCTGAACTTAA	284	6175_1054	Basidiomycota	Agaricomycetes	Pleurotus pulmonarius	MT594951	284/284	100	11	-	-	-	-	-	-	0.00519642	-	0.00193817	0.0219829	0.0242748	0.00750381	0.00839278	-	-	-	-	0.0027682	0.00418641
AACGCACATTGCGCCCCTTGGTATTCCGGGGGGCATGCCTGTTCGAGCGTCATTTCAACCCTCAAGCTCAGCTTGGTATTGGGCCCTGTCGGTAAAACGACAGGCCTTAAAATCAGTGGCGGCGCCGTTGGGTCCTGAACGTAGTAATATATTTCGTTACAGGTACTTGATGTGCTTCTGCCATTAAACCCCCAATTTTCTATGGTTGACCTCGGATCAGGTAGGGATACCCGCTGAACTTAA	243	6175_529	Ascomycota	Leotiomycetes	Rutstroemia luteovirescens	OP902276	241/234	99	11	-	-	-	-	-	-	-	-	-	-	0.133511	0.00917133	-	-	-	-	-	-	0.00418641
AACGCACCTTGCGCTCCCTGGTATTCCGGGGAGCATGTCTGTTTGAGTGTCATGAACTCTTCAACCCACCGGTTTCTTGTAAACTGGCTGGTGTTTGGTTTCTGAGTGTTGCTCGTCCTTGTGACTGAGCTCATTCGTAATATATGAGCATCTCTAATTCGAATTCGGATTGACTCAGTGTAATAGACTATTCGCTGAGGACACACCTAGTGTGGCCGAATAAGATAATTGTAGAAGCTTCTAACCCTTCTAGTCATTTTAAGATTAGACCTCAGATCAGATAGGACTACCCGCTGAACTTAA	303	6175_2079	Basidiomycota	Microbotryomycetes	Sampaiozyma ingeniosa	MH595294	303/303	100	11	-	-	-	-	-	-	-	-	-	0.0604528	-	0.00917133	-	-	-	-	-	-	0.00418641
AACGCACATTGCGCCCCTCGGCATTCCGGGGGGCATGCCTGTTCGAGCGTCATTGCACCCCTCAAGCGTAGCTTGGTATTGGGCCTTCGCCTCCCCGGCGGGCCCCAAAAGCATGGGCGGTCCGGTCGGACTTCAAGCGTAGTAAATTATATCCCGCTTTGGAAGATCCCTCTGGGCCCGCCAGACAACAAACCATATTCAATGAATTGACCTCGGATCAGGTAGGGATACCCGCTGAACTTAA	244	6175_2221	Ascomycota	Lecanoromycetes	Scoliciosporum chlorococcum	OQ718088	243/244	99	11	-	0.0533476	0.00654193	0.0050674	0.00528095	0.00708546	0.00259821	-	0.00193817	0.0109914	-	0.00333503	0.00419639	-	0.00259444	-	-	0.0027682	0.00418641
AACGCACCTTGCACCTCTTGGTATTCCGAGAGGTACATCTGTTTGAGTGTCATGAATCTCTCAACCTCTACACTTTCTTGTAAAGTGCGGATGCGTTGGATGCTGAGCGCTGCTGTGCAACAGCTCGCTTTAAATGTATAAGCAATCTTCGTACTACTCGGATTGACTTGACGTGATAAGATCTTCGTCGAGGATGCTTTTACAGCAGCCGAATGTATACAAGTCGCTTCTAAATCCGTCTTTGTGCGACCACTTTAATTTAGACCTCAAATCAGATGGGACTACCCGCTGAACTTAA	298	6175_1015	Basidiomycota	Pucciniomycetes	Septobasidiaceae sp. 6175_1015	MG231816	279/303	92	11	-	-	-	-	-	-	-	-	-	-	-	-	-	-	0.0285388	-	-	0.0152251	0.00418641
AACGCACCTTGCACCTTTTGGTATTCCGAAAGGTACACCCGTTTGAGCGTCATTGTAATCTCACTCCAACGATTTATTGTTGGACGTGGACTTGGACCCTGTCGTGTAACAGCGACTGGTCTCAAATGTCTGAGTGTACCCTGCTTTGCAGCGTCTTCAGTGTGATAAGCATCTTCACTGGAACAGTCTTTGGACGCGCAGGCTTTGCGGGCTCTATGCTTACAACCGTCTTCGGACAACCTTGACAATTTGACCTCAAATCGGGTGGGACTACCCGCTGAACTTAA	287	6175_1581	Basidiomycota	Agaricomycetes	Serendipitaceae sp. 6175_1581	OQ101130	285/285	100	11	-	-	-	0.0101348	-	0.00283419	0.00779464	-	-	0.0109914	-	0.00416879	-	-	0.0103778	-	-	0.00553641	0.00418641
AACGCACATTGCGCCCTTTGGTATTCCGAAGGGCATGCCTGTTCGAGCGTCATTTCAACCCTCAAGCTCTGCTTGGTATTGGAAGCCGCCCTCGAGCCCTCCGGGGCAAAGGGGCGCTCCCGAAAAACAGCGGCGGTGTAGCCGGGCTCATAGCGCAGTGAACCTAAAAAGTCTCGCTAGCGATGCCCCGGGTGACTCCAGCCGGACAATAACCCCATTTTTCTATGGTTGACCTCGGATCAGGTAGGGATACCCGCTGAACTTAA	266	6175_1279	Ascomycota	Lecanoromycetes	Spirographa sp. 6175_1279	OQ054789	265/266	99	11	-	-	-	-	-	-	0.0103928	-	0.0135672	-	-	0.00917133	-	-	-	-	-	-	0.00418641
AACGCACATTGCGCTTCCTGGTATTCCGGGGAGCATGCTCGTTTCAGAATCATTAAAACTTTCAATTGTGTTTTTGTGGCTTCGGCTCAGAAATATTGATTGCATGTGAGCGTTTCCTTTGTCAGCTTTGTTGACAATCGCTTTAAAATGATTGTGTGCGTCATATAGTCTGGTGGTTGTGTGTGAAAGTCACCTTTTACACGCAACCCAACTACAACTTACAGATGACTCTCAGTGCAACAGCAATGAATCACTTTGAACTCATCCGTAGCTGCAGGCAACTTGACACATCTTCCAAACCACGAGACCGTAGCGCGTTTTACGCATTATGGTCTTGATAACTTGGTCTGAAATCGAGCAAGAAAACCCGCTGAACTTAA	380	6175_481	Chytridiomycota	Chytridiomycetes	Spizellomycetales sp. 6175_471	MF481460	372/382	97	11	-	-	-	-	-	-	-	-	-	-	-	-	-	-	0.0285388	-	-	0.0152251	0.00418641
AACGCACCTTGCGCCCTTTGGTATTCCGAAGGGCATGCCTGTTTGAGTGTCATGAAATCATCAATCTCTAAGGTTTCTTATTGATTGGACTTGGGTGTTGCCAGTGGCTCGCCTTAAAAGTGTTAGCGATACAGATGTGATCTCTGGCGTAATAAGTTTCGCTGGCGAGTAACTGAATGTTTGCTCCTAATCGTCTGCAAGGACAATCTTTTGACTCTGACCTCAAATCAGGTAGGACTACCCGCTGAACTTAA	254	6175_1396	Basidiomycota	Tremellomycetes	Tremellales sp. 6175_1396	KU057810	234/254	92	11	-	-	-	0.0101348	-	0.00283419	0.00519642	-	0.0135672	-	-	0.00750381	-	-	-	-	-	-	0.00418641
AACGCACCTTGCGCCCTCTGGTATTCCGGAGGGCATGCCTGTTTGAGTGTCATGAATAATCTCTAATCAGGATTTCTGATCAGAGGATGTGGGTGTTTGCCTTTTGGCTCGCCTTAAATGCATTAGCGCGGTGTATAAGTTTCGCCAGCTGCTACTCCATTTGTTTCGACAGATACGGGAAAGGGCAACCGATTACCATCTCAGACCTCAAATCAGGTAGGACTACCCGCTGAACTTAA	239	6175_1414	Basidiomycota	Tremellomycetes	Tremellales sp. 6175_1414	MK018936	214/233	92	11	-	-	-	-	-	-	-	-	0.0213199	-	-	0.00917133	-	-	-	-	-	-	0.00418641
AACGCACCTTGCGCTCCGTGGTATTCCGCGGAGCATGCCTGTTTGAGTGTCGCGCCCCCCTCTCAACCCCATTGGCTTTCATTAGCGAGTGCGGGCTTGGATCGTGGCCTTTCGACTTTTCGAAGTTGAAGGCCGAAAGACGTTCGCCTCTGGCGGCACGCGGTCTGACCGGAACGTTGTACGCACCTCGTTCTCGGGACGCGCGCCCTGTAAGGCTGCGAATTGCGCACTCTAGTGACCTCGACCTCAAATCAGGCAGGACGACCCGCTGAACTTAA	278	6175_1148	Basidiomycota	Spiculogloeomycetes	Unidentified sp. 6175_1148	MK050379	232/306	76	11	-	-	-	-	-	-	0.00259821	-	0.0155054	-	-	0.00750381	0.00839278	-	-	-	-	0.0027682	0.00418641
AACGCACCTTGCACTCTCTGGTATTCCGAAGAGTATGTCTGTTTGAGTGTCATGAAACTCTCAACCCCCTCATTTTGTAATGAAATGCGGCGCGGGCTTGGATTGTGGCTGCTGATGGCGTCAAGCCAACTCGGCTGAAATACACTGAGCGGCCCATTGAAAATACAGAGACGGCTTGACTCGGCGTAATAACTATTTCGCTGAGGACGTCCCTATTTCAGAATCGGCGCTTCTAATGCGAAAGATCAATCTTAAGCTTTAGACCTCAAATCAGGCAGGGCTACCCGCTGAACTTAA	297	6175_1197	Basidiomycota	Cystobasidiomycetes	Unidentified sp. 6175_1197	MK508799	262/305	86	11	-	0.160043	-	-	-	0.00850256	-	-	0.00193817	0.0164871	-	0.00333503	-	-	0.00259444	-	-	0.0013841	0.00418641
AACGCACATTGCGCCCGCCAGCATTCTGGCGGGCATGCCTGTTCGAGCGTCATTTCAACCCTCGACTTCCCCTCGGGGAAATCGGCGTTGGGGAACGGCAGCATACCGCCGTCCCCGAAATGGAGTGGCGGCCCGTCCGCGGCGACCTCTGCGTAGTAATCCAACTCGCACCGGAACCCCGACGTGGCCACGCCGTAAAACACCCAACTTCTGAACGTTGACCTCGGATCAGGTAGGAATACCCGCTGAACTTAA	255	6175_1175	Ascomycota	Sordariomycetes	Akanthomyces sp. 6175_1175	MN080299	255/255	100	10	-	-	-	-	-	-	0.00779464	-	0.00775269	0.00549571	-	0.00667006	0.00419639	-	0.00259444	-	-	0.0027682	0.00380583
AACGCATCTTGCGCTCCTTGGCATTCCGAGGAGCATGCCTGTTTGAGTGTCATTAAACTATCAAAACACTTTTTTTGTTGAAGTGTTTTGGACTTTGGGAGTACTGTGCTGGTCTCTTTTGTTTTGGACCCAGCTCTCCTCAAAAGCATTAACTTTGGAGAACCATCAGTGTGATATATCATTTTGTTTATACGCTGGCTTTCTCCTTTTAAAAATGCCCCTTTGACCTCAAATCAGGTAGGACTACCCGCTGAACTTAA	260	6175_1391	Basidiomycota	Agaricomycetes	Amanita fulva	MT229863	260/260	100	10	0.00777484	0.0266738	0.0196258	-	-	0.00708546	0.00259821	0.0292312	-	0.00549571	-	0.00250127	0.00839278	-	-	-	-	0.0027682	0.00380583
AACGCAACTTGCGCTCTCTGGTATTCCGGAGAGCATGCCTGTTTGAGTGTCATGAAATCTCAACCATTAGGGTTTCTTAATGGCTTGGATTTGGGTGTTGCCAGTCTCTGGCTCGCCTTAAAGGAGTTAGCGAGTTTAACAATGTCGTCTGGCGTAATAAGTTTCGCTGGTAAGACTTGTGAAGTTTGCTTCTAATCGTCTTCGGACAATTACTTTGACTCTGGCCTCAAATCAGGTAGGACTACCCGCTGAACTTAA	258	6175_1354	Basidiomycota	Tremellomycetes	Apiotrichum sp. 6175_1354	MT626045	258/258	100	10	0.00777484	-	0.00654193	-	-	0.00283419	0.00259821	0.0292312	0.011629	-	-	0.00667006	-	-	-	-	-	-	0.00380583
AACGCACCTTGCGCTCCCTGGTATTCCGGGGAGCATGCCTGTTTGAGTGTCATTAAATTCTCAACCCCGATCGGATTTGTTTTCGCATTCGGAGGCTTGGATAGTGGAGCGTGCTGGCCCCCTCTCATGGGTCGGCTCCTCTCAAATGCATTCGCGGAATCGACTTTGGTCCGTTTCGGTCATCAGTGTGATAAATGTTGCGCTGTCGGCTAGGATCGAGGTGCCGCATACAATGGTCTTCGGACAATTTTATAAACCATTTGACCTCAAATCAGGTAGGACTACCCGCTGAACTTAA	298	6175_186	Basidiomycota	Agaricomycetes	Athelia sp. 6175_186	MZ919149	297/298	99	10	0.00777484	-	-	0.0101348	0.0158428	0.00850256	-	-	0.00193817	-	0.0364122	0.00333503	-	-	-	-	-	-	0.00380583
AACGCACATTGCGCCCCTCGGTATTCCGGGGGGCATACCTGTTCGAGCGTCATTACACCTCTCAAGCGTAGCTTGGTATTGGGCCTCGCTCCCTCAAAAAGGGCGTGCCTGAAAAGTAGTGGCGGTCCGGCGTGGCCTTGAACGTAGTAAACATTCTCCCGTTCTGAAGGTCCGCGTCGCGGCTTGCCAGAATTGCCCACATTTTCAAGAATTGACCTCGGATCAGGTAGGGATACCCGCTGAACTTAA	249	6175_738	Ascomycota	Lecanoromycetes	Bacidina mendax	OQ918722	248/249	99	10	0.00777484	-	-	-	0.0369666	0.0113367	-	-	0.00193817	-	-	0.000833757	-	-	0.00259444	-	-	0.0013841	0.00380583
AACGCACATTGCGCCCCTTGGTATTCCGGGGGGCATGCCTGTTCGAGCGTCATTATAGACCATCAAGCTCTGCTTGGTATTGGGCCTTCGTCCCCGCAGTGGACGTGCCCTAAAGACCTTGGCGGTGGCTCAGAGCCTCAGGCGTAGTATAATACACTCCACGTCTACAGGGGCCCTGGGTCGCTCGCTTCTAGAAACCCAACATTTCAAGGTTGACCTCGGATCAGGTAGGGATACCCGCTGAACTTAA	250	6175_1303	Ascomycota	Dothideomycetes	Botryosphaeriales sp. 6175_1303	KF766149	218/261	84	10	0.00777484	-	-	0.025337	-	0.00850256	-	-	-	0.0164871	-	0.00250127	-	-	0.00259444	-	-	0.0013841	0.00380583
AACGCACCTTGCGCTCCCTGGTATTCCGGGGAGCACGCCTGTTCGAGTGTCATGAAGCTCTCAAATGGAGTCCTTTATTGTGACTCTTCATTTGGATTTGGACTCTGCTGTGGTCAAATACAGCTGGTCTTAAAAATATTAGCTTGGTCCTTGATAATCTTGGTTCTACTCGGCGTGATAATTATCTAACGTTGAGGACATTTCTTTATTGAGATGGCCAGAATTGTTTAAGAGCTGCTTCTAATCGTCTTCGGACATAACATTTTCAAATCTGACCTCGAATCAGGTGGGACTACCCGCTGAACTTAA	309	6175_436	Basidiomycota	Agaricomycetes	Cantharellales sp. 6175_436	OM809289	270/311	87	10	0.0155497	-	-	0.0101348	0.0316857	0.0141709	-	-	-	-	-	-	-	-	-	-	-	-	0.00380583
AACGCACATTGCGCCCGCCAGCATTCTGGCGGGCATGCCTGTCCGAGCGTCATTTCAACCCTCAAGCCCTGCTTGGTGTTGGGGCACTACGCGCGAGCGTAGGCCCTCAAAATCAGTGGCGGACCCGCTGGAGGTCCGGGCGTAGTAATACATCTCGCCCGTGGTCTCCAGCGTGCCCCTGCCGTTAAACCCCCAAACTTACAGAAGGTTGACCTCGGATCAGGTAGGAATACCCGCTGAACTTAA	246	6175_1203	Ascomycota	Sordariomycetes	Cephalothecaceae sp. 6175_1203	LT633947	246/246	100	10	0.00777484	0.0266738	-	-	0.00528095	0.00425128	0.00259821	-	0.00387634	-	0.0121374	0.00333503	0.00839278	0.0191388	-	-	-	0.00415231	0.00380583
AACGCACATTGCGCCCTCTGGTACTCCGGAGGGCATGCCTGTTCGAGCGTCATTATCACCCCTCAAACCCCGGGTTTGGTGTTGGATCAAAGTCGTCTGGCGACGGGCGACTGGTCCCAAAGATAATGGCGGCGTCCGTGGGACCCTCGATGCAACGAGCTTTTTCTGAAGCACGCGTCGATCTGGGACACCACGCACGCCCGTCTCTTCCTTTTATATTTTTCTAAGGTTGACCTCGGATCAGGTAGGAATACCCGCTGAACTTAA	267	6175_1134	Ascomycota	Eurotiomycetes	Chaetothyriales sp. 6175_1134	HQ599588	223/254	88	10	0.00777484	0.0266738	-	-	0.00528095	0.00425128	0.00259821	0.0584624	-	0.0109914	-	0.00416879	-	-	0.00518888	-	-	0.0027682	0.00380583
AACGCATATTGCACCCTCTGGTATTCCGGAGGGTATGCTTGTTTGAGAACCGTTACATCTCTCACAAACTGGACCTGATTTCGGTCAGGAAAGGCAAGTGGATCTGGCCGTTCCCTGCAAAAACCTTTTTATTAAGGTTTTAATGGGATGTGCTGAAATTCAGTGATCGGAGCTTGCGTGCTTAAAGGGTTTTCTCTCTAACAGTACCGTACTCTTTGATAACCGACGTAGACTAATTGGGTACTTTGTTACCTTTTCTCAGCGTCCGGAAAATCGAGTCGCGAAACTTGAAAGAATTCATCCCAAACCTTTTCGCTATGCCTATAAGGTAACCGCGAGTATACGGCTCATACCTGAACATGCCAGGCGATCTATATACCGAAACTGTCCCCGTACTTG…	486	6175_874	Chytridiomycota	Chytridiomycetes	Chytriomycetaceae sp. 6175_874	FJ214804	354/382	93	10	-	-	-	-	0.0528095	0.0141709	-	-	-	-	-	-	-	-	-	-	-	-	0.00380583
AACGCACCTTGCACTCTTTGGTATTCCGAAGAGTATGTCTGTTTGAGTGTCATGAAACTCTCAACCCCCTCATTTTGTAATGAATTGAGCGTGGGCTTGGATTATGGTTGTTGTCGGCGTCAAGCCGGCTCAGCTGAAATATACGAGCAATCTATTTTGAAATTGACGGTTTGACTTGGCGTAATAATTATTTCGTTAAGGACGTCGGATTCAATACAGTGATGCTTCTAATGCATTAATCATTTAAGCTTTAGACCTCAAATCAGTCAGGACTACCCGCTGAACTTAA	289	6175_1845	Basidiomycota	Cystobasidiomycetes	Cystobasidiaceae sp. 6175_1845	MK050389	270/299	90	10	-	-	-	-	-	-	-	-	-	-	-	-	0.00419639	-	0.0233499	-	-	0.013841	0.00380583
AACGCACCTTGCGCTCCTTGGTATTCCGAGGAGCATGCCTGTTTGAGTGTCATTAAATTCTCAACTCTCTTTGATTTCTTCAAAGGCGAGCTTGGATCTTGGAGGCTTTGCCGGCTGTGAAGTCGGCTCCTCTGAAAAGCATTGGTAAAGACGTATTGCATGCCTCTGTAATGGAGGTGTGTGCTGGCCTCTGTAATGGAGGTTGGTATCAGGTCGGCCTTTCGGTGTGATAATGATCACCGTGGCTAGCTGGCTATTAATGTCTATGCCTTACTTGCTACTTTTTCCATTGACTTGGAAAAAAGCACTTTGACCATTTTGACCTCAAATCAGGTAGGACTACCCGCTGAACTTAA	356	6175_1290	Basidiomycota	Agaricomycetes	Coniophora puteana	MH931268	356/356	100	10	-	-	-	-	-	-	-	-	0.00193817	-	-	0.000833757	0.0377675	-	-	-	-	0.0124569	0.00380583
AACGCACCTTACGCTCCTTGGTATTCCGAGGAGCATGCCTGTTTGAGTGTCATGAATCTCTCAAACCCTCAGCTTGCTATGTGAGCTTTGAGGGCTTTGGACTTGGAGGTTGCCGGCGTCTTGTCGGCTCCTCTCTAAATGCATTAGCTGGACCTTATAGCAAGGATCCTCGGTGTGATAATTGTCTACGCCGTGTGTATGCTTGCTGCGTGTGTTACCCCACTTTACTGTGGTTGTTGTAGCCACGGGCCTTTATTGGCCTGAGTTGTCACGCTTACAGCCGTCCGTATGGACAACTTTATTGACATCTGACCTCAAATCAGGTAGGATTACCCGCTGAACTTAA	346	6175_1337	Basidiomycota	Agaricomycetes	Corticiales sp. 6175_1337	MW805859	182/210	87	10	-	-	-	-	0.00528095	0.00141709	-	0.23385	0.00193817	-	-	0.00750381	-	-	-	-	-	-	0.00380583
AACGCACATTGCGCCCCTTGGTATTCCGGGGGGCATGCCTGTTCGAGCGTCATTTCAACCCTCAAGCTCTGCTTGGTATTGGGCCCTGCCGGCGACGGCAGGCCTTAAAAACAGTGGCGGCGCCCTGAGGCCCTGAGCGTAGTACATCTCTCGCTACAGGACCCTCTAGGACGCTGGCCATCAACCCCCAATCTTTCTATGGTTGACCTCGGATCAGGTAGGGATACCCGCTGAACTTAA	240	6175_1141	Ascomycota	Leotiomycetes	Crumenulopsis sororia	MH857744	240/240	100	10	0.00777484	0.0266738	-	-	0.0105619	0.00566837	0.00779464	0.0292312	0.00193817	-	0.0121374	0.00500254	-	-	-	-	-	-	0.00380583
AACGCACATTGCGCCCTCTGGTATTCCGGAGGGCATGCCTGTCCGAGCGTCATTGCTATACCTCAAGCTCGGCTTGTGTATTGGGCCTACCGTCCCTCTGGACGGTGACCCGAAAGGCAGTGGCGGCGTCGCGTCCCGGTCCTTATAGCGTATGGGGCTTTGTCACCCGCTTGGAGGCCGGCCGACCCCGTAGCCCATCGTGGATTTTTCCACATCTATCTCTGATGGACCTCGGATCAGGTAGGGATACCCGCTGAACTTAA	263	6175_1342	Ascomycota	Eurotiomycetes	Eurotiales sp. 6175_1342	MF942901	255/263	97	10	-	-	0.00654193	-	-	0.00141709	-	-	0.00387634	-	0.0364122	0.00416879	0.00419639	0.0574163	-	-	-	0.00553641	0.00380583
AACGCACCTTGCGCCCTCTGGTATTCCGGAGGGCATGCCTGTTTGAGTGTCATGAAACTCTCAACCCCTCGGGTTTTACGACCCGATCGTGTTGGATTTGGGCGCTGCCGCTTTGTTGCCGGCTCGCCTTAAAGGTCTTAGTGGGAATATTCGTACCCAATGTCTGGCGTAATAAGTTTCGCCTTTCTCGTGGTCGATGACGTCCGCTCACAACCCTCATATTCTTTCGATCTGACCTCAAATCAGGTAGGGCTACCCGCTGAACTTAA	269	6175_965	Basidiomycota	Tremellomycetes	Fonsecazyma sp. 6175_965	KY558358	269/269	100	10	-	0.0533476	-	-	-	0.00283419	0.00779464	-	0.00387634	0.00549571	-	0.00500254	0.00419639	-	0.00259444	-	-	0.0027682	0.00380583
AACGCACATTGCGCCCGCCAGTATTCTGGCGGGCATGCCTGTTCGAGCGTCATTTCAACCCTCAAGCCCAGCTTGGTGTTGGGACTTGCGTTAATTCGCATTCCCCAAATTGATTGGCGGTCACGTCGAGCTTCCATAGCGTAGTAATTTACACATCGTTACTGGTAATCGTCGCGGCCACGCCGTTAAACCCCAACTTCTGAATGTTGACCTCGGATCAGGTAGGAATACCCGCTGAACTTAA	244	6175_1912	Ascomycota	Sordariomycetes	Fusarium poae	MT276127	244/244	100	10	0.0388742	-	-	-	-	0.00708546	-	-	0.00193817	-	-	0.000833757	0.0167856	-	-	-	-	0.00553641	0.00380583
AACGCACATTGCGCCTCCTGGTAATCCGTGAGGCATGCCTGTTCGAGCGTCACTATAAAGCAACTCAACCGCGCTGGTGGTTGGTCATGGAGGAAGAGCAAACCCCGTCATGTGTCTCCCCTCCCAAAATCAACGGCGGAATGTCACTGGCACTCGGTGTAGTAGTATTATTCGCCGATCATCCCAGTGCTGTTCCTGCCTCTCAAACCCCCAATATTCTCTTGATTGACCTCGGATCAGGTAGGGATACCCGCTGAACTTAA	263	6175_1060	Ascomycota	Pezizomycetes	Geopora sp. 6175_1060	MH794933	263/266	99	10	0.00777484	-	0.00654193	0.0050674	-	0.00425128	-	0.0876937	-	-	-	0.00250127	-	0.0191388	-	0.0459559	0.0808407	0.00553641	0.00380583
AACGCACATTGCGCCCTGTGGTATTCCGCAGGGCATGCCTGTTCGAGCGTCATTTAGACCACTCACGCCTGGCGTGGTATTGGGGCACGCGGTTCCGCGGCCCTCAAAATCAGTGGCGGCGCCGGTAGGCCCTAAGCGTAGTAAATCTCCTCGCTATAGGGTCCTCTCGGTGGCTCGCCAGAACCCCCAACTTCTCAAGGTTGACCTCGGATCAGGTAGGGATACCCGCTGAACTTAA	238	6175_1212	Ascomycota	Leotiomycetes	Helotiales sp. 6175_1212	MH858001	238/238	100	10	0.0155497	0.0266738	0.00654193	0.0101348	-	0.00850256	-	-	-	0.0109914	-	0.00166751	-	0.0382775	-	-	-	0.0027682	0.00380583
AACGCACATTGCGCCCCTTGGTATTCCGAGGGGCATGCCTGTTCGAGCGTCATTACAACCCTCAAGCACTGCTTGGTATTGGGCTCCGCTGCTTGTCCAGCGGGCCTTAAAATTAGTGGCGGTGTCATTAGGCCCTGAGCGTAGTAAATATCCTCGCTATAGGGACTTGGTGATTACTGGCCAGCAACCCCCACTTTCTAAGTTTGACCTCGGATCAGGTAGGGATACCCGCTGAACTTAA	241	6175_1654	Ascomycota	Leotiomycetes	Hyphodiscaceae sp. 6175_1654	LC218302	224/241	93	10	-	-	0.00654193	-	-	0.00141709	-	-	0.00193817	-	-	0.000833757	-	0.133971	-	0.0459559	-	0.0110728	0.00380583
AACGCATCTTGCGCTCCTTGGTATTCCGAGGAGCATGCCTGTTTGAGTGTCATTAATCTCTCAACCACACCAATCTTTTTGGCTTGGTGTGGCTTTTGGATGTGGGGGTTTTATTTTGCTGGCTCCTATCAAATGAGGTCAGCTCCCCTGAAACTTATTAGCGGTATCTGAGCAGAGAGACCTACTACAGGTGTGATAAATTATCTATGCCTTGGTCATACTGCATGAACAGACTGTGCTGCTTCCAGTGAATCATTTGACAATTTTGACCTCAAATCAGGTAGGACTACCCGCTGAACTTAA	303	6175_1268	Basidiomycota	Agaricomycetes	Inocybe lacera	OP164102	303/303	100	10	0.0310994	0.0266738	-	0.0050674	-	0.00850256	0.00259821	-	-	-	-	0.000833757	-	0.0191388	0.00259444	-	0.0404204	0.00415231	0.00380583
AACGCACCTTGCGCTCTTTGGTATTCCGAAGAGCATGCCTGTTTGAGTGTCATAAAACTCTCAACTCCTAATGGTTTTTTCGGAAACTGTTAGTTGATGTTGGATGTGAATGTTGCTGGCTTTCGAGTCGGCTCGTTCGAAATGAATTAGCTGGATCCCTCTTTAACTTGGTTCCACTCGGCGTGATAAGTATCTTCGTCGAGGACAGTTGACTTCGGTTGGCTGGCCAGGATAGATTGGTTGAACTGCTTCTAATCCTTTTCGTCTCTTTATTGAGAAGAAAAACTTTTATGCTCTGGCCTCAAATCAGGTAGGATTACCCGCTGAACTTAA	333	6175_3766	Basidiomycota	Tremellomycetes	Krasilnikovozyma curviuscula	MK244631	333/333	100	10	-	-	-	-	-	-	-	-	-	-	-	-	-	-	0.0259444	-	-	0.013841	0.00380583
AACGCACCTTGCGCTCCCTGGTATTCCGGGGAGCATGCCTGTTTGAGTGTCATGAACTCTTCAACTCATCAGTTTCTTTGTAGACTGTGTGATGTTTGGATTCTGAGCGCTGCTAATCTGATTAGCTCGTTCGTAATGCATGAGCAAACTCTAATTCGAATTCGGATTGACTCAGTGTAATAGACTATTCGCTGAGGACACAATTTACATTGTGGCCGTATGAGAAACTGTAGTAGCTTCTAACTATGATAGTCAACTTTGATTTAGACCTCAGATCAGGCAGGATTACCCGCTGAACTTAA	302	6175_1679	Basidiomycota	Microbotryomycetes	Kriegeriaceae sp. 6175_1679	KY103906	278/305	91	10	-	-	-	-	-	-	0.0259821	-	-	-	-	0.00833757	-	-	-	-	-	-	0.00380583
AACGCACATTGCGCCCTTTGGTATTCCTTAGGGCATGCCTGTTCGAGCGTCATCTAAAACCCTCAAGCGCTGCTTGGTGTTGGGCGCCTTGTCCCGCCCTCCCGGGGGCGCGGACTCGCCTCAAAAGCATTGGCGGCCCGTGTGATCGGCTTCGAGCGCAGCAGACTCGCGCCTCGCAAGACCCTCCCGCGCGGGCGTCCACAAAGATACACCCCAAGTTTGACCTCGGATCAGGTAGGGATACCCGCTGAACTTAA	257	6175_716	Ascomycota	Dothideomycetes	Lophiotrema sp. 6175_716	OR253093	251/260	97	10	-	-	-	-	-	-	0.0155893	-	0.00193817	-	-	0.0058363	0.0125892	-	-	-	-	0.00415231	0.00380583
AACGCACATTGCGCCCGCCAGTATCCTGGCGGGCATGCCTGTTCGAGCGTCATTTCAACCCTCAGGCTCTGCCTGGTGTTGGGGGCCTGCGCTGCAGCCCCCTAAAGACAGCGGCGAGTACGCCCCGAAGCTGAACGTAGTATTGTATCTCGTTCTGGTGCAGGGCGCTCTCGGCCGGAAAACGCTTTCCATGGTTGACCTCGGATCAGGTAGGAATACCCGCTGAACTTAA	232	6175_1300	Ascomycota	Sordariomycetes	Menispora caesia	OL654107	204/204	100	10	0.00777484	-	-	0.0050674	-	0.00283419	0.00259821	0.0292312	0.00193817	0.00549571	0.0121374	0.00416879	0.00419639	-	-	0.0919118	-	0.00415231	0.00380583
AACGCACCTTGCGCTCCTCGGTATTCCGAGGAGCATGCCTGTTTGAGTGTCATTAAATTCTCAACCCCTTTCAATTTGCTTTGAAATGTGGGATTGGACAGTGGAGGTCTTTGCCGGTGAAAAAGAGACAGGAGGGGTGGGGGCGGGCCTTTGTGGGCCTTCCTTCCCTTTCTTTATCGTTTCGGCTCCTCTGAAATGCATTGGCAAAGGGCGGAGCCCTCTCTTTTAGTGAGCTCCCCTCCCTTGCCTCAACGTGATAATGATCGTTGTGGCTTGGGCGTGGGGGGGCCGAGAGGGGTAAGCCTTGGGCCTATAGCTAGTCGTAGTCACGCGACAATTCTTTTGACGACTTGACCTCAAATCAGGTAGGACTACCCGCTGAACTTAA	388	6175_1374	Basidiomycota	Agaricomycetes	Meruliporia pulverulenta (Serpula pulverulenta)	OQ745730	388/388	100	10	-	-	-	-	-	-	-	-	0.0193817	-	-	0.00833757	-	-	-	-	-	-	0.00380583
AACGCACATTGCGCCCATTAGTATTCTAGTGGGCATGCCTGTTCGAGCGTCATTTCAACCCTTAAGCCTAGCTTAGCGTTGGGAGACTGCACTAAACCGCAGCTCCTCAAAACCAGTGGCGGAGTCCTCTCGTGCTCTGAGCGTAGTAATCTTTATCTCGCTTGTATGAACACGGTGGTCGACGGCCATAAACCGCACCGAACCTTCGGGTTAGGGCACTTTTTTAATGGTTGACCTCGGATCAGGTAGGAATACCCGCTGAACTTAA	268	6175_1024	Ascomycota	Sordariomycetes	Microdochium sp. 6175_1024	ON865243	268/268	100	10	-	-	-	0.0152022	-	0.00425128	0.00519642	-	0.00969086	-	-	0.0058363	-	-	-	-	-	-	0.00380583
AACGCATATTGCGCCCCGTGGTATTCCGCGGGGCATGCCTGTTCGAGCGTCATTATGACCACTCACGCCTGGCGTGGTGTTGGGGCGCGCGGTTCCGCGGCTCTCAAATCCAGTGGCGGCGCCGGTAGGCTCTAAGCGTAGTAAAATTCCTCGCTTGAGGGTTCTCCTGGTGGCTCGTTAAAACCCCTAATTTTTTAAGGTTGACCTCGGATCAGGTAAGGATACCCGCTGAACTTAA	238	6175_2011	Ascomycota	Leotiomycetes	Mollisiaceae sp. 6175_2011	MG195490	222/238	93	10	0.00777484	0.0266738	-	-	-	0.00283419	-	0.0584624	0.00387634	-	-	0.00333503	0.00839278	0.0191388	0.00259444	-	-	0.00553641	0.00380583
AACGCACATTGCGCCTCTTGGTATTCCGAGGGGCATGTCTGTTTGAGCGTCAGTACACACCTCCTATGAGATTTTTCTCGCAGGGTCTTGGGAAGGCCACCGCTCCGGCACGGCCCCCCTAATGTGGCACGCTTGCGGGCTTTCGGTCAGATGTCAACGTAGTAAATTTCAACTCGCTGCAGCTTTCCGAGGGCCTCGCCTGAATCAAACTTCTATGGTTTGACCTCAGATCAGACAAGGATACCCGCTGAACTTAA	257	6175_962	Ascomycota	Orbiliomycetes	Orbiliales sp. 6175_962	KY352465	234/274	85	10	0.00777484	-	0.0196258	0.0101348	-	0.00850256	0.00259821	0.0584624	0.00193817	-	-	0.00333503	-	-	-	-	-	-	0.00380583
AACGCACATTGCGCCCTCTGGTATTCCGGGGGGCATGCCTGTTCGAGCGTCATTACAACCTCAAGCTCAGCTTGGTATTGGTGGATCGCCCTTCCGGGGCGGCCCCGAAAATCAGCGGCACAGCTGCCCGACCCTAAGCGTAGTAATATTTCTCGCGGAGAGGTGCTCGGGTGGTCTGCTGCCGGATAACTATCATATCAATTGTTGACCTCGGATCAGGTAGGGATACCCGCTGAACTTAA	242	6175_1295	Ascomycota	Lecanoromycetes	Ostropales sp. 6175_1295	OK332889	224/253	89	10	-	0.0266738	-	-	-	0.00141709	-	0.0292312	0.00193817	0.00549571	-	0.00250127	0.0125892	-	0.00259444	0.0459559	0.0404204	0.00830461	0.00380583
AACGCACATTGCGCCCCCTGGTATTCCGGGGGGCATGCCTGTTCGAGCGTCATTACAACCCTCAAGCTCTGCTTGGTATTGGGCGTCACCCCCGGGTGCGCCTTAAAACCAGTGGCGGTGCCGTCTGGCTTCAAGCGTAGTAATACTTCTCGCTTTGGAGTCCGGGCGAGCGTCCTGCCAAAACCCCCAATATTTTTTCAGGTTGACCTCGGATCAGGTAGGGATACCCGCTGAACTTAA	240	6175_335	Ascomycota	Leotiomycetes	Phacidiaceae sp. 6175_335	MH860198	238/240	99	10	0.00777484	-	-	-	0.00528095	0.00283419	-	-	0.00775269	-	-	0.00333503	0.0167856	-	-	-	-	0.00553641	0.00380583
AACGCACATTGCGCCCTTTGGTATTCCGAAGGGCATGCCTGTTCGAGCGTCATTATCAACCCTCAAGCCCGGCTTGTTATTGGGTCTTTTATCGTTAAAAACGATAGGCCCGAAAGATAATGGCGGTGTCGAGATTGACCCCAGGTGCAGCGAGCTTATAGCATACACTGAAAGGTCATCTTGGCCCGGCCTCCTTTTTATATTTTCTAAGGTTGACCTCGGATCAGGTAGGAATACCCGCTGAACTTAA	250	6175_2424	Ascomycota	Eurotiomycetes	Phaeomoniellaceae sp. 6175_2424	JN225891	241/244	99	10	-	-	-	-	-	-	0.0181875	-	-	0.0164871	-	0.00833757	-	-	-	-	-	-	0.00380583
AACGCACCTTGCGCTCCTTGGTATTCCGAGGAGCATGCCTGTTTGAGTGTCATGGTATCATCAACCTTCAACACTTTTGTGTCTGTAGGCTTGGAATTGGAGGTCGTGTCGGCGTTCGCGTCGGCTCCTCTGAAATGCATTAGCGTGAATCTTACGAATCGCCCTCGGTGTGATAATTTCTACGCCGTAGACGTGCAGTATATAGTGTTCGTGCTTACAACCGTCTGCAAAGACAATATCATTTTGACAATCTGACCTCAAATCAGGTAGGACTACCCGCTGAACTTAA	289	6175_727	Basidiomycota	Agaricomycetes	Phlebia rufa	MH856224	289/289	100	10	-	-	-	-	-	-	-	-	-	-	-	-	0.0335711	0.0382775	-	-	-	0.013841	0.00380583
AACGCACCTTGCGCTCCTTGGTATTCCGAGGAGCACGCCTGTTTGAGTGTCGTGAAATTCTCAACCTACAAGGCTTTTGTTTTGTAGGCTTGGACTTGGAGGCGTTGCCGATGTTTTTATTTACGTTGGCTCCTCTCAAATGCATTAGCTAGCGTCCTTTGCGGATCAGCTTTTCGGTGTGATAATTGTCTACGCCGTAGTTGTGAAGCGTTTTTGACCAGCTTCTAATGGTCTTGTGAAAGAGACAAAAGAAATTTCATTTCAATGACAATCTGACCTCAGATCAGGCGGGACTACCCGCTGAACTTAA	310	6175_837	Basidiomycota	Agaricomycetes	Picipes badius	ON683478	310/310	100	10	-	-	-	-	-	-	-	-	0.00193817	-	-	0.000833757	0.0377675	-	-	-	-	0.0124569	0.00380583
AACGCACATTGCACCCCTTGGTATTCCGAGGGGTATGCCTGTTCGAGCGTCATTACACCACTCAAGCACAGCTTGGTATTGGGCAACCGCCCCCGCCAGTCGGGGACGCGCCTCAAACACCTCGGCGGAGCCTCACCGGCTTTGGGCGTAGTAGAATTTCTAATAACGTCCTTTAACGGAGATGGTTCCTTTGCCGACAGAATCTTTATATTTTTCTAGGTTGACCTCGGATCAGGTAGGGATACCCGCTGAACTTAA	258	6175_1413	Ascomycota	Dothideomycetes	Pringsheimia chamaecyparidis	MH860328	256/258	99	10	0.00777484	-	-	-	-	0.00141709	0.0103928	-	0.00775269	0.00549571	-	0.00750381	-	-	-	-	-	-	0.00380583
AACGCACCTTGCGCTCCCTGGTATTCCTAGGAGCATGCCTGTTTGAGTGTCATGAATCCCTCAAATCCCAATGTTTTTTAAAACGAAGCATTGCTTGGATTTGGTTGTGGGCCCTTGCAGTCTTTCACGAGTCTGCTGGCCTTAAAGATATTAGCTGGACCTCTTTAGTCTCTGAGAAGAGTACTTCCATTTGATGTAATAAAATTGCATTGGTGGAAGCTCTACTTGGTATATAAAGCAAGTCTGCTTCTTAACCCGGCGCGAGTGGCAACACTCAACCCATTATTTCATAACTCTGGCCTCAAATCAGGTAGGACTACCCGCTGAACTTAA	333	6175_1558	Basidiomycota	Exobasidiomycetes	Pseudomicrostroma sp. 6175_1558	MK049893	332/333	99	10	-	-	-	-	-	-	-	-	0.0193817	-	-	0.00833757	-	-	-	-	-	-	0.00380583
AACGCACCTTGCACCCTTTGGTATTCCGAAGGGTACACCCGTTTGAGTGTCATTGTAATCTCATCACTTCAACTTTGTTGTTGTTGCGATGGACTTGGATGTTGTCGTGTTTCTACGACTCATCTGAAATGTATGAGTGTACCCTGCTTTGCAGCGTCTTCAGTGTGATAAGCATTTTCACTGGAACAGTCCTCAGGGACACGCGGCGACGGTGGGCCCTATGCTTCAAATCGTCCCTGGACAAGCTTGACAATTTGACCTCAAATCGGGTGGGACTACCCGCTGAACTTAA	292	6175_1586	Basidiomycota	Agaricomycetes	Sebacinaceae sp. 6175_1586	MW325628	291/291	100	10	0.00777484	-	-	0.0050674	-	0.00283419	0.00259821	-	0.00193817	0.0109914	0.0121374	0.00416879	-	0.0382775	0.00259444	-	-	0.00415231	0.00380583
AACGCACCTTGCGCTCCTTGGTATTCCGAGGAGCATGCCTGTTTGAGTGTCGTGAAGTCTTCAACTTTGTCTCGCTTTGAAAATTGCGAGGCGAGGCTTGGATTTGGGGGTTGTTGGCCTCTTGCCTCCCTTGCCGGGGGCTTGAGGGGGGTCGACTCCTCTGGAATGCATTAGCTCGAGGTTGGCTTCGGGCGGTCCGTGGCGTGATAGGTTTTTGTTACGTCTCGATAATTCCGTCTCGGAGCCGTGTGGCTTCGGCTTCGAATCGTCCCTCTTGGGGGACTGACTCCATCTTGAATCTGACCTCAAATCAGGCAGGACTACCCGCTGAACTTAA	337	6175_1573	Basidiomycota	Agaricomycetes	Skvortzovia furfuracea	OM104982	337/337	100	10	-	-	-	-	-	-	0.0207857	-	-	-	-	0.00667006	-	-	0.00518888	-	-	0.0027682	0.00380583
AACGCACCTTGCGCTCCTTGGTATTCCGAGGAGCATGCCTGTTTGAGTGTCATGAAATCATCAACCTTACAGCTTTGCTGTTGTAAGGCTTGGACTTGGGAGTTGCTGGTAGTTAACTATCGGCTCTCCTTGAATGCATTAGCTAAACTTCCGCTGGTTGGCTTACGGTGTGATAATTATCTACATCTGATTGCTACTAGCATTGGAACTAGCTTCTAATCGTCTTCGGACAGCTACTTAAGATCTGACCTCAAATCAGGTAGGACTACCCGCTGAACTTAA	282	6175_1257	Basidiomycota	Agaricomycetes	Steccherinaceae sp. 6175_1257	KP814447	267/284	94	10	-	-	-	-	-	-	0.0259821	-	-	-	-	0.00833757	-	-	-	-	-	-	0.00380583
AACGCACATTGCGCCCGCTAGTATTCTGGCGGGCATGCCTGTTCGAGCGTCATTTCAACCCTCAAGCCCCCGGGCTTGGTGTTGGGGATCGGCCGCCTTCCCGGCGGCCGTCCCCGAAATCTAGTGGCGGTCTCGCTGTAGCCTCCTCTGCGTAGTAGCACACCTCGCACCGGAACGCAGCCTGGCCACGCCGTTAAACCCCCCACTTCTGAAGGTTGACCTCGGATCAGGTAGGAATACCCGCTGAACTTAA	253	6175_693	Ascomycota	Sordariomycetes	Stylonectria sp. 6175_693	HQ897805	252/253	99	10	0.0155497	-	-	-	-	0.00283419	0.0103928	-	0.00775269	-	-	0.00667006	-	-	-	-	-	-	0.00380583
AACGCACCTTGCACCCTTTGGTTTTCCAATGGGTATGCCTGTTTGAGTATCATGAAACTATCAAGAACCTTGTTCATTTATTTGCTCGAGTGTCTTGGAATTGGATGCTTGTCTGCTGGAGGGGGGGGAGAACCTCACTGGCTCATCCGAAATGTATTAGCTGGATCCATTATACCACTTGGTTCTTACTCGGCGTGATAATTGTCATTCGCTGAGGACACTCCTTTCGGGGGGTGGCCAGGTTCATAAGACGGATCTGCTTCTAACCGTCTCGCAAGGGACAATCTATAACTTTTATGAATCTGATCTCAAATCAGGTAGGACTACCCGCTGAACTTAA	340	6175_1261	Basidiomycota	Agaricomycetes	Unidentified sp. 6175_1261	MN684589	290/357	81	10	-	-	-	-	-	-	-	-	-	0.0549571	-	0.00833757	-	-	-	-	-	-	0.00380583
AACGCACATTGCGCCCTCTGGTATTCCGGGGGGCATGCCTGTTCGAGCGTCATTACAACCCTCAAGCTCTGCTTGGTATTGGGCCCCACCCCCGCACGGGGGTTGGCTTCAAAGTCATTGGCGGTGCCCATTGGTCTCCGAGCGCAGTAACAAAACCTCGCTTTCCGAGCCGCTGCGGCACCACGCCAGAACCCAAAACACATCAAGGTTGACCTCGGATCAGGTAGGGATACCCGCTGAACTTAA	246	6175_1560	Ascomycota	Leotiomycetes	Unidentified sp. 6175_1560	MH857515	208/250	83	10	-	-	-	-	-	-	-	-	0.00969086	0.0274786	-	0.00833757	-	-	-	-	-	-	0.00380583
AACGCACATTGCGCCTGCTGGTATTCCGGTAGGCATGCCTGTTCGAGCGTCAGCAAAACCTCTCAATGAAATTTATTTTGTTGGTCATGGGCTGCGGAGGACTAGCCTAACAGCTGCTCCCGCCTTAAAATTGCTGCACGACCTCAAGCTATTGCTAGGTTAATGGAGTGGTGTTTACATTATATTCCAGCGATTTACTGCAATACTTGGTGGCGTTAAACCCGAATTGCTAACGCATTCAGAAGTTTGACCTCGAATCAGACAAGGATACCCGCTGAACTTAA	284	6175_1652	Ascomycota	Orbiliomycetes	Unidentified sp. 6175_1652	NR_173249	234/299	78	10	-	-	-	-	-	-	0.0181875	-	0.00581452	-	-	0.00833757	-	-	-	-	-	-	0.00380583
AACGCACCTTGCGCCCTCTGGTATTCCGGAGGGCATGCCTGTCTGAGTGTCGTGTAGACTCGATCGCCGGGGAGACCCGTCGATCGGAATTGGGCGTTGCCTCTGGCTCGCCTCAAATGCATCAGCGGCGTGTGCCGCGACCGGCGTATTCAGTTCCGTCGGACGCGTGACGCGTGGCTCAGAATCCACACCTCGAACCTAGACCTCAGATCAGGTAGGACTACCCGCTGAACTTAA	237	6175_944	Basidiomycota	Unidentified	Unidentified sp. 6175_944	OR195509	197/242	81	10	-	-	-	-	-	-	0.0259821	-	-	-	-	0.00833757	-	-	-	-	-	-	0.00380583
GACGCAAATGGCGCTCTATGGTATTCCGTAGAGCACGTCTGTTTGAGCGTCGCGAACATCTCCAAAATTAACTTTTTTCAATTGTTAATTGAGGGTTATGAGGTTGTTTATGCCTAGTCATAGACTTTCTTTAAAATAATTGGTAGGACTCTATTAAAGGGTTAATACTGTGTGTTATAGTGGAAATTTAATCTCCATCACCAGTCAGTAACTTTTCAAGTTATGCCTTTTAATATTAGTCAATCTGCTTCTAACAGTTGTATTATACAACAATTTAAAACTGATCAAATCGACCTCAAATCAGATGGGATTACCCGCTGAACTTAA	327	6175_1160	Basidiomycota	Wallemiomycetes	Wallemia ichthyophaga	MH864104	303/304	99	10	-	-	-	-	0.00528095	0.00141709	-	-	0.0155054	0.00549571	-	0.00750381	-	-	-	-	-	-	0.00380583
AACGCACCTTGCGCTCCTTGGTATTCCGAGGAGCATGCCTGTTTGAGTGTCATTAAATTCTCAACCTCTCCAGCTTTTTGGCTGGGTGAGGATTGGATGTGGGGGTGTGCTGGCTTCCTTAAAAGAGGTCGGCTCCCCTTAAATGCATTAGCGGGAACGTCTTGCGGACCGTCACTTGGTGTGATAATTATCTACGCCTCATGACTGCGATGCTCTTGTTCTGCTTCTAACCGTCCATTGACTTGGACAAGCTTTTTGACAATTTGACCTCAAATCAGGTAGGACTACCCGCTGAACTTAA	301	6175_1343	Basidiomycota	Agaricomycetes	Xeromphalina sp. 6175_1343	OP749062	298/301	99	10	-	-	-	-	0.0528095	0.0141709	-	-	-	-	-	-	-	-	-	-	-	-	0.00380583
AACGCACCTTGCGCTCCTTGGTATTCCGAGGAGCATGCCTGTTTGAGTGTCATGGAATTCTCAACCCTCTTATCTTTGTTATGAGATGGGCTTGGACTTGGAGGTTATTGTCGGCTTGTCATGAGTCTGGCTCCTCTTGAATTCATTAGCTTGAACCCTTGTGGATCGGCTACTCGGTGTGATAATTGTCTACGCTGTGTGCTGTGAAGCTTTCAAACACTTTGTTGTGTTGAGGGATTTGCTTCTAATCGTCCTTCAATGGACAATTTTTGACCTCTGACCTCAAATCAGGTAGGATTACCCGCTGAACTTAA	314	6175_1506	Basidiomycota	Agaricomycetes	Adustoporia sinuosa	MK268816	312/314	99	9	-	-	-	-	-	-	-	-	0.0135672	0.0109914	-	0.00750381	-	-	-	-	-	-	0.00342524
AACGCACCTTGCGCTCCTTGGTATTCCGAGGAGCATGCCTGTTTGAGTGTCATTAAATTCTCAACTTTGAAAGGGGAGACTTTTTCAAAGCTTGGATGTGGAGCTTGTGCTGGCTTTCTGAAAGTCGGCTGCTCTTTAAATACATTAGCAAAATCTTTCTAAGCTCTGGTTTGATAATTAATCGACGCCTTTGCTGTGATCAAGAGGTTTGCTTCTAACGGTCCGATTTATTGGACAGCTTTTGACTAAGCTCATTGACGATTTGACCTCAAATCAGGTAGGATTACCCGCTGAACTTAA	300	6175_1758	Basidiomycota	Agaricomycetes	Agaricales sp. 6175_1758	MF399448	133/152	88	9	-	-	-	-	-	-	0.00779464	-	0.011629	-	-	0.00750381	-	-	-	-	-	-	0.00342524
AACGCACATTGCGCCCCTTGGTATCCCGAGGGGCATGCCTGTTCGAGCGTCATTTCACCATTCAAGCCTGGCTTGGTGTTGGGCGACGTCCCTTTGGGGACGCGCTTCGAAACGCTCGGCGGCGTGGCACCGGCTTTAAGCGTAGCAGAATCTTTCGCTTTGAAAGTCGGGGCCCCGTCTGCCGGAAGACCTACTTCAAGGTTGACCTCGGATCAGGTAGGGATACCCGCTGAACTTAA	239	6175_2276	Ascomycota	Dothideomycetes	Cenococcum geophilum	LC095192	239/239	100	9	-	-	-	0.0456066	-	0.0127538	-	-	-	-	-	-	-	-	-	-	-	-	0.00342524
AACGCACCTTGCGCTCCTTGGTATTCCTTGGAGCATGCCTGTTTGAGTATCATGAAATTATCAAGACGAATCTTTCGTTAGCTCGATCGATTCTGTTTTGGACTTGGGGGTCTGCAGATTCACGTCTGCTCCTCTTAAAAGCATTAGCTGGATCTCAGTAGACTCGGTTCCACTCGGCGTGATAAGTATCACTCGCTGAGGACACTGTAACAGGTGGCCGGGACCGCGGATGAACCGCTTCCAATCGTCCGTTCACTCGGACAAAACACTTTATGATCTGATCTCAAATCAGGTAGGACTACCCGCTGAACTTAA	315	6175_1608	Basidiomycota	Agaricomycetes	Ceratobasidiaceae sp. 6175_1608	OP850052	290/314	92	9	-	-	-	-	-	-	-	-	-	-	-	-	-	-	0.0233499	-	-	0.0124569	0.00342524
AACGCACCTTGCGCTCTTGGGTTATTCCTAAGAGCATGTTCGTTGGAGTGTCGCGTACCTCTCAACCCCGCCTGGGCCTTTGGGTCCGGGTCGCCAGGGTTGGATCTTGACGCCCTGTCGCCTTCTTGCTAAGGCCGACTGCGTTGAATTGCAACAAGCTGTACCTTTGTACTAGCGGCTTGACCTGTTGTCATAAGCTAAAACTTTCAACGGGGATCGCTGGTCGGGATGGGCTTACCACAAATCGCTTTATACACTTTGACCTCCAATCGAGCAGGACTACCCCCTGAACTTAA	296	6175_1379	Basidiomycota	Agaricostilbomycetes	Chionosphaeraceae sp. 6175_1379	MW144956	296/296	100	9	-	0.0266738	-	0.0101348	0.00528095	0.00566837	-	-	0.00387634	0.0109914	0.0121374	0.00416879	-	-	-	-	-	-	0.00342524
AACGCACATTGCGCCCGCTAGTACTCTAGCGGGCATGCCTGTTCGAGCGTCATTTCAACCCTCAAGCTCTGCTTGGTGTTGGGGCTCTACGTCTGACGTAGGCCCTGAAAGGAAGTGGCGGGCTCGCTACAACTCCGAGCGTAGTAATTCATTATCTCGCTAGGGAAGTGTGGCGTTCTCCAGCCGTTAAAGACCCCATCTTTAACCAAGGTTGACCTCGGATCAGGTAGGAATACCCGCTGAACTTAA	249	6175_1650	Ascomycota	Sordariomycetes	Coniochaeta sp. 6175_1650	MK656232	249/249	100	9	0.00777484	-	-	0.0050674	0.00528095	0.00425128	-	0.0876937	-	0.00549571	-	0.00333503	0.00419639	-	0.00259444	-	-	0.0027682	0.00342524
AACGCACCTTGCGCTCCTTGGTATTCCGAGGAGCATGCCTGTTTGAGTGTCATTAAATTCTCAACCTCACCAATTTTGTCATGAAGTTGTGTGTAGGCTTGGAGGTGGAGGGTTTTTGCAGGTCCACAACAGTGGTCTGCTCCTCTGAAATGTATTAGTGGGTTAGGCCCCTAATCTATTGGTGTGATAACTATCTACTCCATGGATTGGGTTGGCTTATCATAAGACCTGCTTCAAACCGTCCTTCTCTGGACAACTCTTGACATTTTTGACCTCAAATCAGGTAAGACTACCCGCTGAACTTAA	306	6175_1258	Basidiomycota	Agaricomycetes	Coprinopsis atramentaria	KF897018	306/306	100	9	-	-	-	-	0.0316857	0.00850256	-	-	-	0.0164871	-	0.00250127	-	-	-	-	-	-	0.00342524
AACGCACCTTGCGCTCCTTGGTATTCCGAGGAGCATGCCTGTTTGAGTGTCATTAATATATATCAACCTCTCTTGTTGAGTGGTTTGGATGTGGGGGGTTTGCTGGCCTGTTCAGCTCCTCTGAAATGCATTAGCAGAACAACCTGTTCATTGGTGTGATAACTATCTACGCTATTGAATGTGAGGGCAGTTCAGCTTTCCAACAGTCCTTGGACAATTTATCATTTATGTGACCTCAAATCAGGTAGGACTACCCGCTGAACTTAA	267	6175_1630	Basidiomycota	Agaricomycetes	Cortinarius dolabratus	MK573910	267/267	100	9	-	-	-	0.0050674	0.0158428	0.00566837	0.00519642	0.0292312	0.00193817	0.00549571	-	0.00416879	-	-	-	-	-	-	0.00342524
AACGCACCTTGCGCCTCTTGGTATTCCGAGAGGCATGCCTGTTTGAGTGTCATGAAACATCAATCCCCATGGGTTTTTTTGACCCGTGGTCGGACTTGGAATTGGGTGTCTGCCTCCCCAGGCTCGCCTCAAAAGACTCAGTGGGACTCTGTGACCTATGCCTGACGTAATAAGTTTCGTTTCGGCCGGTCGCTTGGGCCTGCTCACAACACACCATACTTTTGACATTGACCTCAAATCAGGTAGGGCTACCCGCTGAACTTAA	265	6175_1050	Basidiomycota	Tremellomycetes	Cuniculitremaceae sp. 6175_1050	OP470259	244/267	91	9	-	-	-	-	-	-	0.00259821	-	0.00581452	-	-	0.00333503	0.020982	-	-	-	-	0.00692051	0.00342524
AACGCAACTTGCGCCTCTTGGTATTCCGAGGGGCATGCCTGTTTGAGTGTCATGAATACCTCAACCCCCCACGGTTTTTCGGAACCGAGGGAAGGTTGGAGATGGGCGTCCTGCCGGTGTCGAGCCGGCTCGCCTTAAAGGTCTCAGTGGTGTCCTCGTACCCCACGCCTGACGTAATAAGTTTCGTCTGGGCCGGGTCCTGTGATGTCCGCTCATAACCCACCATATTCTGTGACTCTGACCTCAAATCAGGTAGGGCTACCCGCTGAACTTAA	275	6175_1247	Basidiomycota	Tremellomycetes	Cuniculitremaceae sp. 6175_1247	AJ608670	252/277	91	9	-	-	0.0196258	-	-	0.00425128	0.00519642	0.0876937	-	0.00549571	-	0.00500254	-	-	-	-	-	-	0.00342524
AACGCACATTGCGCCCCTTGGTATTCCGGGGGGCATGCCTGTTCGAGCGTCATTTCAACCCTCAAGCTCTGCTTGGTATTGGGCTCCGTCCTCAGGGACGCGCCTCAAAGACCTCGGCGGTGGCGTCTTGCCTCAAGCGTAGTAGAAAACACCTCGCTTTGGAGCGCACGGCGTCGCCCGCCGGACGAACCTTTGAATTTTTCTCAAGGTTGACCTCGGATCAGGTAGGGATACCCGCTGAACTTAA	247	6175_1945	Ascomycota	Dothideomycetes	Dothiorella sp. 6175_1945	MT587410	247/247	100	9	-	0.0800213	-	-	-	0.00425128	0.00259821	-	0.00581452	-	0.0121374	0.00416879	-	-	-	0.0459559	-	0.0013841	0.00342524
AACGCACCTTGCGCTCCTTGGTATTCCTTGGAGCATGCCTGTTTGAGAGTCTTGAATATCTCTGCTTTTGCCTTTTTTAACGAAAAGGTAACAAGTCAGGTCCTTGGGTCTGCTTGCGGTTTGTTACGAACACAGGCTTACCTTAAATGAGTTAGCTGGACTTCAGCAGAGTTGTTAAGTAACATTGAAAACTCTCGTAAGATGAAGTCTGCTGTCCAACCCGACGAGTTGTGTGTCCCTTTTGGGGGCGCTATGCTCTCACATATTCATTTCTTTGGCCTCAAATCAGGTAGGACTACCCGCTGAACTTAA	312	6175_1144	Basidiomycota	Exobasidiomycetes	Exobasidium maculosum	KR262420	211/213	99	9	-	-	-	-	-	-	0.0103928	-	0.00969086	-	-	0.00750381	-	-	-	-	-	-	0.00342524
AACGCACCTTGCGCTCCTTGGTATTCCGAGGAGCATGCCTGTTTGAGTGTCATGGAATCATCAATCCTCATCTTTATTGATGAGGGCTTGGACTTGGAGGCTCGTGCCGGTTTTGAATTGAATCGGCTCCTCTTGAACGCATTAGCTTGAACCTATGCCGTATCGGCTGTTCGGTGTGATAATTGTCTACGCCGTGGCTGTGAGGCTTTAAATTCATAGGATCAGCTTCGAACCGTCCCTATCGAACGGGACAACATCTTCATTGACCTCTGACCTCAAATCAGGTAGGATTACCCGCTGAACTTAA	307	6175_1534	Basidiomycota	Agaricomycetes	Fuscopostia fragilis	ON920896	307/307	100	9	-	-	-	-	-	-	-	-	0.0174436	-	-	0.00750381	-	-	-	-	-	-	0.00342524
AACGCACATTGCGCCCCTTGGTATTCCGAGGGGCATGCCTGTTCGAGCGTCATTATAACCACTCAAGCCTGGCTTGGTGTTGGGGTTCGCGGTCCCGCGGCCCTTAAAATCAGTGGCGGCGCCATCTGGCTCTAAGCGTAGTAACATTCTCGCTTTGGGGACGGCTGTGCGCCCGCCAGCAACCCTCACTTCAAAGGTTGACCTCGGATCAGGTAGGGATACCCGCTGAACTTAA	235	6175_1739	Ascomycota	Leotiomycetes	Hyaloscyphaceae sp. 6175_1739	KY315940	217/237	92	9	0.0699736	-	-	-	-	0.0127538	-	-	-	-	-	-	-	-	-	-	-	-	0.00342524
AACGCACCTTGCGCTCCTTGGTATTCCGAGGAGCATGCCTGTTTGAGTGTCATGTTATTCTCAGCTCCTCTCAGATTTTTCTGTTGTTGGAGACTGGACTTGGAAGCTGCTGGAACGTCAGGTTCAGCTCTTCTTAAATGCATTAGTGTGAATATTTGTTGAATGTTCTCCAGTGTGATAATTGTCTACGCTGTTTGAACTTTGGCAGAAATTATATATTCATGCTTCAAACCGTCTTCGGACAACTTTTTGCATTTGACCTCAAATCAGGTAGGACTACCCGCTGAACTTAA	293	6175_1167	Basidiomycota	Agaricomycetes	Hyphoderma roseocremeum	OQ133581	288/288	100	9	-	-	-	0.0405392	-	0.0113367	-	0.0292312	-	-	-	0.000833757	-	-	-	-	-	-	0.00342524
AACGCACATTGCGCCCTTTGGCATCCCGAAGGGCATGCCTGTTCGAGCGTCATTTCACCAATCAAGCCTGGCTTGGTATTGGGATCCGCCTGCCTCTAGAAGCAGGCGTTCCCTAAAAACATCGGCGGTATGGTGCCGGCTTTGAGCGTAGCAGAAACCTCGCTCCATGGGCTCGGTGCCGTAGTGGCCACAAAAGACAACCAAGGTTGACCTCGGATCAGGTAGGGATACCCGCTGAACTTAA	244	6175_2042	Ascomycota	Dothideomycetes	Hysteriaceae sp. 6175_2042	EU552137	219/247	89	9	-	-	-	-	-	-	0.0103928	-	-	0.0274786	-	0.00750381	-	-	-	-	-	-	0.00342524
[truncated: 1,083 more rows]

## Sheet: Table S3
Table S3 Mean air temperature and relative humidity values (± standard error) recorded in the study sites during different spore sampling periods.
Sampling period	Stand name						All stands
	Šilinė		Punia		Dūkštos
	Temperature, °C	Relative humidity, %	Temperature, °C	Relative humidity, %	Temperature, °C	Relative humidity, %	Temperature, °C	Relative humidity, %
[truncated: 6 more rows]

## Sheet: Table S4
Table S4 Sequence identification results, assignment of the identified taxa to trophic groups and functional groups (guilds), and the number and relative abundances of high-quality ITS2 rRNA sequence reads generated by PacBio sequencing based on samples collected by passive spore traps during August-September 2022 in the investigated oak stands of Šilinė, Punia and Dūkštos
[truncated: 1,921 more rows]

[truncated: 2 more sheets: Table S5, Table S6]
