# Supplementary material for: Metabarcoding Reveals Rich and Diverse Aeromycobiota in Protected Oak Forests
Source: Microb Ecol. 2026 Mar 4;89(1):96. doi: 10.1007/s00248-026-02714-5 (PMC13065563; doi:10.1007/s00248-026-02714-5)
Supplement: Supplementary file 2 — Supplementary Material 2 [file 248_2026_2714_MOESM2_ESM.xlsx]

## Sheet: iNEXT_output
Assemblage	Diversity	Observed	Estimator	s.e.	LCL	UCL
Dūkštos	Species richness	1033	1160.53	24.8904	1111.74	1209.31
Dūkštos	Shannon diversity	76.4842	77.1654	0.536313	76.1142	78.2165
Dūkštos	Simpson diversity	31.5058	31.5192	0.211506	31.1047	31.9338
Punia	Species richness	1445	1512.83	22.5409	1468.66	1557.01
Punia	Shannon diversity	81.0503	81.606	0.501502	80.6231	82.5889
Punia	Simpson diversity	22.6133	22.6174	0.185506	22.2538	22.981
Šilinė	Species richness	1004	1092.05	26.7693	1039.58	1144.51
Šilinė	Shannon diversity	68.1879	68.7618	0.571171	67.6424	69.8813
Šilinė	Simpson diversity	21.7107	21.7171	0.194221	21.3364	22.0977

## Sheet: Permanova_MAIN
PERMANOVA Results (Type I - Sequential):
Number of permutations: 9999
Model: dist_matrix ~ STAND * PERIOD
Comparison	Df	SumOfSqs	R2	F_value	p_value
STAND	2	2590	0.06302	2.7356	0.0002
PERIOD_NUM	4	4720	0.11483	2.4925	0.0001
STAND:PERIOD_NUM	8	5386	0.13106	1.4223	0.0021
Residual	60	28404	0.69109
Total	74	41100	1

## Sheet: Pairwise_STAND
Comparison	Df	SumOfSqs	R2	F_value	p_value
Šilinė_vs_Punia	1	1648.07	0.0565048	2.87466	0.001
Šilinė_vs_Dūkštos	1	881.336	0.0393481	1.96607	0.024
Punia_vs_Dūkštos	1	1355.64	0.046206	2.32533	0.004

## Sheet: Pairwise_PERIOD
Comparison	Df	SumOfSqs	R2	F_value	p_value
1_vs_2	1	2185.56	0.148094	4.86746	0.001
1_vs_3	1	720.657	0.0328052	0.949701	0.462
1_vs_4	1	774.08	0.0452601	1.32736	0.092
1_vs_5	1	1764.13	0.104519	3.26812	0.002
2_vs_3	1	1767.54	0.108226	3.39809	0.001
2_vs_4	1	1104.58	0.102745	3.20628	0.001
2_vs_5	1	438.387	0.0494231	1.4558	0.003
3_vs_4	1	732.075	0.0384232	1.11884	0.22
3_vs_5	1	1524.03	0.0818032	2.49455	0.007
4_vs_5	1	788.154	0.060738	1.81064	0.013

## Sheet: Pairwise_STAND_PERIOD
Comparison	Df	SumOfSqs	R2	F_value	p_value
Šilinė.1_vs_Šilinė.2	1	423.292	0.146928	1.37788	0.08
Šilinė.1_vs_Šilinė.3	1	469.199	0.133178	1.22912	0.193
Šilinė.1_vs_Šilinė.4	1	541.613	0.128559	1.18019	0.229
Šilinė.1_vs_Šilinė.5	1	432.577	0.0943205	0.833147	0.612
Šilinė.1_vs_Punia.1	1	1395.05	0.222397	2.28803	0.017
Šilinė.1_vs_Punia.2	1	539.599	0.174458	1.69061	0.021
Šilinė.1_vs_Punia.3	1	1355.3	0.175615	1.70421	0.023
Šilinė.1_vs_Punia.4	1	863.823	0.18071	1.76456	0.009
Šilinė.1_vs_Punia.5	1	735.65	0.200511	2.0064	0.009
Šilinė.1_vs_Dūkštos.1	1	961.578	0.19102	1.88899	0.028
Šilinė.1_vs_Dūkštos.2	1	506.107	0.172871	1.67201	0.029
Šilinė.1_vs_Dūkštos.3	1	1055.3	0.187005	1.84015	0.032
Šilinė.1_vs_Dūkštos.4	1	505.472	0.178004	1.73241	0.007
Šilinė.1_vs_Dūkštos.5	1	534.757	0.181596	1.77513	0.01
Šilinė.2_vs_Šilinė.3	1	261.401	0.105388	0.942424	0.677
Šilinė.2_vs_Šilinė.4	1	892.651	0.239376	2.51768	0.01
Šilinė.2_vs_Šilinė.5	1	437.281	0.116421	1.05409	0.222
Šilinė.2_vs_Punia.1	1	1721.91	0.298697	3.40733	0.007
Šilinė.2_vs_Punia.2	1	241.512	0.123221	1.12431	0.263
Šilinė.2_vs_Punia.3	1	1566.53	0.220833	2.26737	0.01
Šilinė.2_vs_Punia.4	1	946.827	0.235048	2.45817	0.009
Šilinė.2_vs_Punia.5	1	480.567	0.186349	1.83223	0.006
Šilinė.2_vs_Dūkštos.1	1	1335.14	0.29199	3.29927	0.006
Šilinė.2_vs_Dūkštos.2	1	240.924	0.13183	1.21478	0.079
Šilinė.2_vs_Dūkštos.3	1	1324.58	0.26087	2.82353	0.007
Šilinė.2_vs_Dūkštos.4	1	332.537	0.181535	1.7744	0.024
Šilinė.2_vs_Dūkštos.5	1	288.38	0.154756	1.46472	0.036
Šilinė.3_vs_Šilinė.4	1	813.222	0.191531	1.89525	0.021
Šilinė.3_vs_Šilinė.5	1	436.564	0.100324	0.892088	0.643
Šilinė.3_vs_Punia.1	1	1667.36	0.264391	2.87534	0.015
Šilinė.3_vs_Punia.2	1	328.577	0.124306	1.13561	0.178
Šilinė.3_vs_Punia.3	1	1496.71	0.196415	1.95539	0.021
Šilinė.3_vs_Punia.4	1	957.124	0.206509	2.08203	0.009
Šilinė.3_vs_Punia.5	1	557.351	0.171393	1.65476	0.007
Šilinė.3_vs_Dūkštos.1	1	1151.25	0.230947	2.4024	0.009
Šilinė.3_vs_Dūkštos.2	1	308.272	0.123747	1.12979	0.218
Šilinė.3_vs_Dūkštos.3	1	1192.29	0.215156	2.19311	0.027
Šilinė.3_vs_Dūkštos.4	1	383.958	0.154855	1.46583	0.046
Šilinė.3_vs_Dūkštos.5	1	381.387	0.149405	1.40518	0.043
Šilinė.4_vs_Šilinė.5	1	613.657	0.119247	1.08314	0.296
Šilinė.4_vs_Punia.1	1	1162.56	0.18111	1.76932	0.035
Šilinė.4_vs_Punia.2	1	961.675	0.246973	2.62379	0.017
Šilinė.4_vs_Punia.3	1	1156.84	0.146478	1.37292	0.138
Šilinė.4_vs_Punia.4	1	874.48	0.169159	1.62879	0.012
Šilinė.4_vs_Punia.5	1	1150.93	0.257887	2.78004	0.011
Šilinė.4_vs_Dūkštos.1	1	802.647	0.152776	1.4426	0.038
Šilinė.4_vs_Dūkštos.2	1	972.144	0.257695	2.77724	0.011
Šilinė.4_vs_Dūkštos.3	1	828.35	0.142942	1.33425	0.131
Šilinė.4_vs_Dūkštos.4	1	818.043	0.231674	2.41225	0.015
Šilinė.4_vs_Dūkštos.5	1	883.531	0.240593	2.53454	0.006
Šilinė.5_vs_Punia.1	1	1485.31	0.205603	2.07053	0.026
Šilinė.5_vs_Punia.2	1	459.641	0.118644	1.07692	0.278
Šilinė.5_vs_Punia.3	1	1414.93	0.1638	1.56709	0.126
Šilinė.5_vs_Punia.4	1	887.959	0.156734	1.48693	0.074
Šilinė.5_vs_Punia.5	1	606.565	0.137828	1.2789	0.056
Šilinė.5_vs_Dūkštos.1	1	1018.84	0.171168	1.65214	0.062
Šilinė.5_vs_Dūkštos.2	1	473.739	0.126116	1.15453	0.057
Šilinė.5_vs_Dūkštos.3	1	1091.27	0.166854	1.60216	0.107
Šilinė.5_vs_Dūkštos.4	1	391.988	0.109272	0.981417	0.529
Šilinė.5_vs_Dūkštos.5	1	436.451	0.11772	1.06742	0.306
Punia.1_vs_Punia.2	1	1696.5	0.290742	3.27939	0.006
Punia.1_vs_Punia.3	1	869.253	0.0985932	0.875016	0.546
Punia.1_vs_Punia.4	1	899.272	0.140494	1.30767	0.099
Punia.1_vs_Punia.5	1	1733.05	0.277224	3.06844	0.01
Punia.1_vs_Dūkštos.1	1	1128.97	0.166356	1.59642	0.021
Punia.1_vs_Dūkštos.2	1	1769	0.306282	3.53207	0.009
Punia.1_vs_Dūkštos.3	1	1220.05	0.165025	1.58112	0.039
Punia.1_vs_Dūkštos.4	1	1536.17	0.28158	3.13554	0.012
Punia.1_vs_Dūkštos.5	1	1675.84	0.29551	3.35573	0.007
Punia.2_vs_Punia.3	1	1552.88	0.216404	2.20935	0.008
Punia.2_vs_Punia.4	1	911.405	0.222916	2.2949	0.007
Punia.2_vs_Punia.5	1	373.696	0.145535	1.36259	0.026
Punia.2_vs_Dūkštos.1	1	1355.84	0.289153	3.25419	0.015
Punia.2_vs_Dūkštos.2	1	194.247	0.103509	0.923683	0.601
Punia.2_vs_Dūkštos.3	1	1387.68	0.265006	2.88445	0.006
Punia.2_vs_Dūkštos.4	1	318.436	0.166419	1.59715	0.016
Punia.2_vs_Dūkštos.5	1	254.569	0.132217	1.21889	0.108
Punia.3_vs_Punia.4	1	877.104	0.111548	1.00443	0.419
Punia.3_vs_Punia.5	1	1640.21	0.214603	2.18594	0.009
Punia.3_vs_Dūkštos.1	1	1102.49	0.133727	1.23496	0.16
Punia.3_vs_Dūkštos.2	1	1655.61	0.231661	2.41207	0.006
Punia.3_vs_Dūkštos.3	1	1142.73	0.129853	1.19384	0.2
Punia.3_vs_Dūkštos.4	1	1461.1	0.212838	2.16309	0.007
Punia.3_vs_Dūkštos.5	1	1551.51	0.220665	2.26516	0.006
Punia.4_vs_Punia.5	1	899.6	0.201859	2.02329	0.009
Punia.4_vs_Dūkštos.1	1	1022.77	0.178841	1.74233	0.012
Punia.4_vs_Dūkštos.2	1	982.757	0.243978	2.5817	0.004
Punia.4_vs_Dūkštos.3	1	1085.79	0.172418	1.66672	0.007
Punia.4_vs_Dūkštos.4	1	884.899	0.230272	2.39328	0.01
Punia.4_vs_Dūkštos.5	1	893.444	0.227502	2.35601	0.011
Punia.5_vs_Dūkštos.1	1	1375.62	0.270334	2.96393	0.013
Punia.5_vs_Dūkštos.2	1	399.331	0.16223	1.54916	0.016
Punia.5_vs_Dūkštos.3	1	1531	0.26582	2.8965	0.008
Punia.5_vs_Dūkštos.4	1	441.891	0.182847	1.79009	0.007
Punia.5_vs_Dūkštos.5	1	350.216	0.145871	1.36627	0.041
Dūkštos.1_vs_Dūkštos.2	1	1371.58	0.299938	3.42755	0.012
Dūkštos.1_vs_Dūkštos.3	1	589.094	0.0988951	0.87799	0.676
Dūkštos.1_vs_Dūkštos.4	1	1050.94	0.252333	2.69996	0.005
Dūkštos.1_vs_Dūkštos.5	1	1179.56	0.269965	2.95838	0.006
Dūkštos.2_vs_Dūkštos.3	1	1425.51	0.277208	3.06819	0.006
Dūkštos.2_vs_Dūkštos.4	1	249.411	0.145635	1.36368	0.038
Dūkštos.2_vs_Dūkštos.5	1	217.872	0.124013	1.13256	0.092
Dūkštos.3_vs_Dūkštos.4	1	1041.88	0.223035	2.29647	0.013
Dūkštos.3_vs_Dūkštos.5	1	1192.82	0.243526	2.57537	0.01
Dūkštos.4_vs_Dūkštos.5	1	172.115	0.105999	0.94854	0.705

## Sheet: SimpleEff_PERIOD_in_STAND
Stand	Comparison	Df	SumOfSqs	R2	F_value	p_value
Dūkštos	1_vs_2	1	1371.58	0.299938	3.42755	0.009
Dūkštos	1_vs_3	1	589.094	0.0988951	0.87799	0.67
Dūkštos	1_vs_4	1	1050.94	0.252333	2.69996	0.008
Dūkštos	1_vs_5	1	1179.56	0.269965	2.95838	0.01
Dūkštos	2_vs_3	1	1425.51	0.277208	3.06819	0.012
Dūkštos	2_vs_4	1	249.411	0.145635	1.36368	0.036
Dūkštos	2_vs_5	1	217.872	0.124013	1.13256	0.089
Dūkštos	3_vs_4	1	1041.88	0.223035	2.29647	0.008
Dūkštos	3_vs_5	1	1192.82	0.243526	2.57537	0.005
Dūkštos	4_vs_5	1	172.115	0.105999	0.94854	0.707
Punia	1_vs_2	1	1696.5	0.290742	3.27939	0.011
Punia	1_vs_3	1	869.253	0.0985932	0.875016	0.56
Punia	1_vs_4	1	899.272	0.140494	1.30767	0.093
Punia	1_vs_5	1	1733.05	0.277224	3.06844	0.012
Punia	2_vs_3	1	1552.88	0.216404	2.20935	0.016
Punia	2_vs_4	1	911.405	0.222916	2.2949	0.011
Punia	2_vs_5	1	373.696	0.145535	1.36259	0.025
Punia	3_vs_4	1	877.104	0.111548	1.00443	0.391
Punia	3_vs_5	1	1640.21	0.214603	2.18594	0.006
Punia	4_vs_5	1	899.6	0.201859	2.02329	0.007

## Sheet: SimpleEff_STAND_in_PERIOD
Period	Comparison	Df	SumOfSqs	R2	F_value	p_value
1	Šilinė_vs_Punia	1	1395.05	0.222397	2.28803	0.017
1	Šilinė_vs_Dūkštos	1	961.578	0.19102	1.88899	0.022
1	Punia_vs_Dūkštos	1	1128.97	0.166356	1.59642	0.019
3	Šilinė_vs_Punia	1	1496.71	0.196415	1.95539	0.018
3	Šilinė_vs_Dūkštos	1	1192.29	0.215156	2.19311	0.033
3	Punia_vs_Dūkštos	1	1142.73	0.129853	1.19384	0.23
4	Šilinė_vs_Punia	1	874.48	0.169159	1.62879	0.006
4	Šilinė_vs_Dūkštos	1	818.043	0.231674	2.41225	0.008
4	Punia_vs_Dūkštos	1	884.899	0.230272	2.39328	0.009
5	Šilinė_vs_Punia	1	606.565	0.137828	1.2789	0.067
5	Šilinė_vs_Dūkštos	1	436.451	0.11772	1.06742	0.353
5	Punia_vs_Dūkštos	1	350.216	0.145871	1.36627	0.046

## Sheet: BETADISPER_TukeyHSD
Factor	Comparison	diff	lwr	upr	p adj
STAND	Punia-Dūkštos	5.30519	-0.679881	11.2903	0.0926353
STAND	Šilinė-Dūkštos	-0.2237	-6.20877	5.76137	0.995599
STAND	Šilinė-Punia	-5.52889	-11.514	0.456181	0.0761416
PERIOD	2-1	-10.9153	-18.6358	-3.19474	0.00162948
PERIOD	3-1	1.37136	-6.34919	9.09192	0.987359
PERIOD	4-1	-4.48866	-12.2092	3.23189	0.484912
PERIOD	5-1	-7.4193	-15.1399	0.30125	0.065502
PERIOD	3-2	12.2867	4.5661	20.0072	0.000292099
PERIOD	4-2	6.42663	-1.29392	14.1472	0.147465
PERIOD	5-2	3.49599	-4.22456	11.2165	0.711487
PERIOD	4-3	-5.86002	-13.5806	1.86053	0.221091
PERIOD	5-3	-8.79067	-16.5112	-1.07011	0.0176714
PERIOD	5-4	-2.93064	-10.6512	4.78991	0.824722

## Sheet: SIMPER_Results
comparison	taxa_name	species	average	sd	ratio	ava	avb	cumsum
Šilinė_Punia	Thelephora terrestris	6175_10	0.0438035	0.0714008	0.613487	0.0799349	0.0621684	0.0580344
Šilinė_Punia	Exobasidiaceae sp.	6175_7	0.0434781	0.0699854	0.621246	0.00124341	0.0879691	0.115638
Šilinė_Punia	Cladosporium sp.	6175_14	0.0290708	0.0317888	0.914498	0.0657422	0.040347	0.154153
Šilinė_Punia	Melampsora sp.	6175_13	0.0266972	0.0846381	0.315428	0.0532454	0.00104983	0.189524
Šilinė_Punia	Baeospora myosura	6175_17	0.0255591	0.0553537	0.461742	0.000898471	0.0511727	0.223387
Šilinė_Punia	Armillaria ostoyae	6175_12	0.0253902	0.0366839	0.692135	0.0572244	0.0362838	0.257026
Šilinė_Punia	Mycena sp.	6175_8	0.0218236	0.0178065	1.2256	0.0502509	0.0469017	0.285939
Šilinė_Punia	Rhytisma acerinum	6175_47	0.0151002	0.034834	0.433491	0.000897479	0.0298396	0.305945
Šilinė_Punia	Russula aeruginea	6175_50	0.0147598	0.0160509	0.919562	0.0282236	0.0187247	0.3255
Šilinė_Punia	Microstroma sp.	6175_4	0.0146442	0.0211768	0.691518	0.0173354	0.0184919	0.344902
Šilinė_Punia	Trametes versicolor	6175_41	0.0124811	0.0125414	0.995192	0.0276117	0.0183855	0.361438
Šilinė_Punia	Strobilurus sp.	6175_34	0.0124524	0.0287913	0.432507	0.000130686	0.0248888	0.377936
Šilinė_Punia	Vishniacozyma victoriae	6175_3	0.0116609	0.0173473	0.672203	0.00612413	0.0223358	0.393385
Šilinė_Punia	Alternaria sp.	6175_37	0.0104776	0.0177971	0.588726	0.0222994	0.00644612	0.407267
Šilinė_Punia	Didymellaceae sp.	6175_5	0.00913458	0.0121769	0.750155	0.022958	0.00962807	0.419369
Šilinė_Punia	Hyaloscyphaceae sp.	6175_77	0.00809553	0.0119681	0.676426	0.0136412	0.0122687	0.430095
Šilinė_Punia	Melanommataceae sp.	6175_83	0.00756992	0.00655603	1.15465	0.0179168	0.00430412	0.440124
Šilinė_Punia	Filobasidium globosum	6175_27	0.00748948	0.0176436	0.424486	0.000535514	0.0148642	0.450047
Šilinė_Punia	Sphaerosporella brunnea	6175_67	0.0072605	0.014501	0.500691	0.0138599	0.00848636	0.459666
Šilinė_Punia	Hyaloscyphaceae sp.	6175_57	0.00725175	0.0268635	0.269948	0.0143836	0.00151037	0.469274
Šilinė_Punia	Hyphodontia pallidula	6175_53	0.00702939	0.00578931	1.2142	0.0160171	0.00771426	0.478587
Šilinė_Punia	Suillus bovinus	6175_61	0.00663423	0.0120395	0.551039	0.00938786	0.0102938	0.487376
Šilinė_Punia	Trichomerium sp.	6175_28	0.00654361	0.0156014	0.419425	0.00313297	0.0118447	0.496046
Šilinė_Punia	Leucosporidium sp.	6175_42	0.00646911	0.0157944	0.409583	0.00244439	0.0112549	0.504617
Šilinė_Punia	Heterobasidion annosum	6175_81	0.00637358	0.0172111	0.370318	0.0109575	0.00547757	0.513061
Šilinė_Punia	Sporobolomyces sp.	6175_24	0.00614008	0.00942888	0.651199	0.0105774	0.00519579	0.521196
Šilinė_Punia	Didymosphaeriaceae sp.	6175_75	0.00600575	0.00922622	0.650943	0.0106099	0.00645488	0.529153
Šilinė_Punia	Chaetothyriales sp.	6175_82	0.00574643	0.00512476	1.12131	0.0114372	0.0100131	0.536766
Šilinė_Punia	Neosetophoma sp.	6175_93	0.00467273	0.0128266	0.364301	0.00473737	0.00703244	0.542957
Šilinė_Punia	Zoophthora radicans	6175_39	0.00452975	0.00741283	0.611069	0.000148005	0.00908991	0.548958
Šilinė_Punia	Rhynchogastremaceae sp.	6175_38	0.00447829	0.0101412	0.441595	7.06776e-05	0.00893774	0.554891
Šilinė_Punia	Scoliciosporum sp.	6175_91	0.00436714	0.00511311	0.854107	0.00878396	0.00727786	0.560677
Šilinė_Punia	Melanina gundecimermaniae	6175_84	0.00434492	0.0048021	0.904796	0.00829013	0.00757278	0.566434
Šilinė_Punia	Cylindrobasidium evolvens	6175_16	0.00413536	0.00381284	1.08459	0.00909646	0.00402893	0.571913
Šilinė_Punia	Entomophthoraceae sp.	6175_118	0.00408661	0.0182317	0.224148	0.00812117	9.53388e-05	0.577327
Šilinė_Punia	Lapidomyces epipinicola	6175_99	0.00407096	0.00470086	0.866003	0.00862747	0.00542679	0.582721
Šilinė_Punia	Sydowia polyspora	6175_78	0.00392647	0.00427421	0.918641	0.00661238	0.00848577	0.587923
Šilinė_Punia	Hypogymnia physodes	6175_135	0.00372782	0.0175314	0.212636	0.000136815	0.00737293	0.592862
Šilinė_Punia	Ganoderma applanatum	6175_150	0.00367274	0.0099683	0.368442	0.00417485	0.00381128	0.597728
Šilinė_Punia	Pseudotomentella sp.	6175_123	0.0036425	0.00536684	0.678704	0.00541232	0.00507339	0.602553
Šilinė_Punia	Penicillium sp.	6175_64	0.00356014	0.00400693	0.888495	0.00585897	0.00719244	0.60727
Šilinė_Punia	Geminibasidium sp.	6175_106	0.00352384	0.00568025	0.620367	0.00519134	0.00382224	0.611939
Šilinė_Punia	Unidentified sp. 6175_840	6175_840	0.0034632	0.0169798	0.203961	0	0.00692641	0.616527
Šilinė_Punia	Aureobasidium sp.	6175_60	0.00336637	0.00428634	0.785371	0.00695414	0.00277535	0.620987
Šilinė_Punia	Sistotrema brinkmannii	6175_154	0.00336533	0.0115844	0.290507	0.00671746	0.000146597	0.625446
Šilinė_Punia	Laetiporus sp.	6175_69	0.00326529	0.00452789	0.721152	0.0053893	0.0042919	0.629772
Šilinė_Punia	Bullera alba	6175_25	0.00325888	0.00460875	0.707107	0.0052771	0.00296692	0.63409
Šilinė_Punia	Cordyceps militaris	6175_129	0.00325812	0.0036831	0.884615	0.00722848	0.00309352	0.638406
Šilinė_Punia	Cystobasidiaceae sp.	6175_55	0.00318239	0.00436888	0.728422	0.00207184	0.00584829	0.642623
Šilinė_Punia	Unidentified sp. 6175_19	6175_19	0.00312303	0.00642655	0.485957	0.00213888	0.00466036	0.64676
Šilinė_Punia	Golubevia sp.	6175_18	0.00306098	0.00701745	0.436195	0.000497346	0.00598216	0.650816
Šilinė_Punia	Curvibasidium cygneicollum	6175_44	0.00305691	0.00488557	0.625702	0.000458148	0.00612662	0.654866
Šilinė_Punia	Cystobasidium pinicola	6175_66	0.00300103	0.00494095	0.607379	0.000529088	0.00597655	0.658842
Šilinė_Punia	Chaetothyriales sp.	6175_21	0.00284546	0.00824771	0.345	5.94943e-05	0.00565819	0.662612
Šilinė_Punia	Ustilago filiformis	6175_51	0.00279255	0.00512982	0.544376	0.00401926	0.00241285	0.666311
Šilinė_Punia	Filobasidium wieringae	6175_35	0.00275278	0.00347166	0.79293	0.00347146	0.00375804	0.669958
Šilinė_Punia	Fusarium sp.	6175_30	0.00271681	0.00299149	0.90818	0.00355643	0.00437992	0.673558
Šilinė_Punia	Ceramothyrium sp.	6175_76	0.00271072	0.00468214	0.578949	2.36379e-06	0.00542192	0.677149
Šilinė_Punia	Stereum rugosum	6175_90	0.00260787	0.00205109	1.27146	0.00581319	0.00329587	0.680604
Šilinė_Punia	Phyllactinia sp.	6175_109	0.00253027	0.0030046	0.842133	0.0049604	0.00243478	0.683957
Šilinė_Punia	Claussenomyces atrovirens	6175_133	0.00249438	0.0108295	0.230333	0.00482193	0.000264807	0.687262
Šilinė_Punia	Puccinia poae-nemoralis	6175_290	0.00241255	0.0118285	0.203961	0.00482509	0	0.690458
Šilinė_Punia	Moristroma sp.	6175_94	0.00237095	0.00192095	1.23426	0.00492199	0.00293686	0.693599
Šilinė_Punia	Taphrina sp.	6175_36	0.00232866	0.00311152	0.748398	0.00307157	0.00328587	0.696684
Šilinė_Punia	Exobasidium bisporum	6175_59	0.00230294	0.00353813	0.650894	0.00136514	0.00442618	0.699735
Šilinė_Punia	Chaetothyriales sp.	6175_141	0.00228189	0.00213638	1.06811	0.00416838	0.00375367	0.702759
Šilinė_Punia	Teratosphaeriaceae sp.	6175_175	0.00222043	0.00413118	0.537481	0.00458966	0.00165647	0.7057
Šilinė_Punia	Tilletia sp.	6175_315	0.00216757	0.0105491	0.205473	0.00430571	3.19947e-05	0.708572
Šilinė_Punia	Phellodon tomentosus	6175_249	0.00214069	0.0056288	0.38031	0.00415521	0.000554901	0.711408
Šilinė_Punia	Tilletiopsis washingtonensis	6175_33	0.00213222	0.00359544	0.593034	0.00394121	0.00156194	0.714233
Šilinė_Punia	Suillus variegatus	6175_306	0.00199622	0.00741014	0.269391	0.00313287	0.000972072	0.716878
Šilinė_Punia	Olpidium sp.	6175_161	0.00192227	0.00563645	0.341042	0.00301299	0.0010569	0.719425
Šilinė_Punia	Efibula sp.	6175_1469	0.00187793	0.00920733	0.203961	0	0.00375587	0.721913
Šilinė_Punia	Rhodotorula sp.	6175_176	0.00186381	0.00269676	0.691127	0.00281835	0.00198616	0.724382
Šilinė_Punia	Mycosphaerellales sp.	6175_149	0.00180913	0.00219671	0.823566	0.00271481	0.00294147	0.726779
Šilinė_Punia	Pleosporales sp.	6175_131	0.00177712	0.00162987	1.09034	0.00396518	0.00171024	0.729134
Šilinė_Punia	Hypoxylon rubiginosum	6175_220	0.0017567	0.00553286	0.317502	0.00343827	0.000650737	0.731461
Šilinė_Punia	Chaetothyriales sp.	6175_156	0.00172405	0.00193005	0.893265	0.0022891	0.00326896	0.733745
Šilinė_Punia	Unidentified sp. 6175_153	6175_153	0.00170723	0.00816477	0.209097	0.00337824	4.31188e-05	0.736007
Šilinė_Punia	Orbiliales sp.	6175_227	0.00170033	0.00296903	0.572689	0.00319141	0.00132787	0.73826
Šilinė_Punia	Venturiales sp.	6175_206	0.00166442	0.0024788	0.67146	0.00277625	0.00221206	0.740465
Šilinė_Punia	Polyporus corylinus	6175_231	0.00165308	0.00458915	0.360215	0.00312465	0.000542913	0.742655
Šilinė_Punia	Peniophora quercina	6175_62	0.00164846	0.00363975	0.452904	0.00130183	0.00367953	0.744839
Šilinė_Punia	Russula adusta	6175_297	0.00154798	0.00417637	0.370652	0.00282082	0.000770036	0.74689
Šilinė_Punia	Phlebia tremellosa	6175_86	0.00153642	0.00142443	1.07863	0.00299979	0.0013903	0.748926
Šilinė_Punia	Neocucurbitaria quercina	6175_138	0.00153382	0.00177743	0.862943	0.0033687	0.000956144	0.750958
Šilinė_Punia	Russula vesca	6175_202	0.00152839	0.0040305	0.379207	0.00298663	0.000533795	0.752983
Šilinė_Punia	Agaricales sp.	6175_208	0.00149207	0.00680946	0.219117	1.8648e-05	0.00296847	0.754959
Šilinė_Punia	Itersonilia pannonica	6175_9	0.00148141	0.00190413	0.777999	0.00239692	0.00155533	0.756922
Šilinė_Punia	Cadophora sp.	6175_158	0.00147708	0.00294139	0.50217	0.00100123	0.00235393	0.758879
Šilinė_Punia	Solicoccozyma terricola	6175_250	0.00146237	0.00231185	0.632553	0.00207626	0.00138662	0.760817
Šilinė_Punia	Mollisiaceae sp.	6175_162	0.00143929	0.00156707	0.91846	0.00229302	0.00201009	0.762723
Šilinė_Punia	Phaeomoniellaceae sp.	6175_203	0.00143603	0.00177212	0.810347	0.00132244	0.00255816	0.764626
Šilinė_Punia	Russula decolorans	6175_189	0.00141246	0.00251521	0.561567	0.00247593	0.00079157	0.766497
Šilinė_Punia	Saccharomyces cerevisiae	6175_207	0.00140882	0.00287599	0.489853	0.000416256	0.00269754	0.768364
Šilinė_Punia	Pseudeurotiaceae sp.	6175_144	0.00137412	0.00347972	0.394893	0.00268353	0.000145419	0.770184
Šilinė_Punia	Diplodia sp.	6175_252	0.0013503	0.00234433	0.575986	0.00242278	0.000929564	0.771973
Šilinė_Punia	Pleosporineae sp.	6175_101	0.0013241	0.00283124	0.467675	0.00252572	0.000236085	0.773728
Šilinė_Punia	Chaetothyriales sp.	6175_140	0.00131275	0.00365413	0.359251	0	0.0026255	0.775467
Šilinė_Punia	Mrakiaceae sp.	6175_102	0.00130925	0.00605979	0.216055	0.00261849	0	0.777201
Šilinė_Punia	Wilcoxina mikolae	6175_165	0.00126605	0.00104751	1.20863	0.00252337	0.0018674	0.778879
Šilinė_Punia	Papiliotrema sp.	6175_155	0.0012533	0.00248056	0.505248	0.000206519	0.00243642	0.780539
Šilinė_Punia	Unidentified sp. 6175_221	6175_221	0.00124307	0.00212823	0.584088	0.00162413	0.00185638	0.782186
Šilinė_Punia	Ophiostomatales sp.	6175_200	0.00123001	0.00541551	0.227126	0.00233487	0.000164031	0.783816
Šilinė_Punia	Peltaster cerophilus	6175_96	0.00122723	0.00188467	0.651162	0.00241291	0.000201552	0.785442
Šilinė_Punia	Cytospora sp.	6175_40	0.00119551	0.00213965	0.55874	0.000812729	0.0019467	0.787026
Šilinė_Punia	Pyronemataceae sp.	6175_171	0.00119314	0.00105861	1.12708	0.00243164	0.0017991	0.788606
Šilinė_Punia	Mucor sp.	6175_167	0.00116405	0.00505375	0.230333	0.0021228	0.000227828	0.790149
Šilinė_Punia	Basidiobolus sp.	6175_210	0.00112784	0.00376353	0.299675	0.00153316	0.000798722	0.791643
Šilinė_Punia	Phaeothecaceae sp.	6175_276	0.00108707	0.00131092	0.829241	0.00162021	0.00158533	0.793083
Šilinė_Punia	Erysiphe sp.	6175_22	0.00108643	0.00314788	0.34513	0.00210611	0.000103437	0.794523
Šilinė_Punia	Fuscostagonospora banksiae	6175_142	0.00107956	0.00109257	0.988095	0.00223877	0.000880092	0.795953
Šilinė_Punia	Umbelopsis nana	6175_239	0.0010753	0.00106785	1.00697	0.00188911	0.00120309	0.797377
Šilinė_Punia	Botrytis cinerea	6175_108	0.00105328	0.00183107	0.575229	0.00187422	0.000673447	0.798773
Šilinė_Punia	Xylodon spathulatus	6175_213	0.00105278	0.00139065	0.757042	0.00206893	0.000701419	0.800168
Šilinė_Punia	Dactylonectria novozelandica	6175_470	0.0010174	0.0037413	0.271939	0.00185025	0.000241366	0.801516
Šilinė_Punia	Apiognomonia sp.	6175_68	0.00101473	0.00218835	0.463696	0.00028182	0.00189564	0.80286
Šilinė_Punia	Phlebia acerina	6175_170	0.00100996	0.00293027	0.344663	1.04304e-05	0.0020195	0.804198
Šilinė_Punia	Phaeomoniellales sp.	6175_279	0.000996034	0.00181862	0.547687	0.000952845	0.00156352	0.805518
Šilinė_Punia	Linnemannia elongata	6175_345	0.000961032	0.00219225	0.438377	0.00123158	0.000877402	0.806791
Šilinė_Punia	Megacollybia platyphylla	6175_286	0.000956551	0.00146514	0.652875	0.00166028	0.000697716	0.808058
Šilinė_Punia	Entyloma randwijkense	6175_31	0.000956334	0.00164333	0.581951	0.00122924	0.00102882	0.809325
Šilinė_Punia	Cantharellales sp.	6175_151	0.000955361	0.00347867	0.274634	0.00155058	0.000417306	0.810591
Šilinė_Punia	Boletus pinophilus	6175_579	0.000948992	0.00465281	0.203961	0.00189798	0	0.811848
Šilinė_Punia	Microstromataceae sp.	6175_111	0.000927684	0.00138847	0.668134	0.000546341	0.0015539	0.813078
Šilinė_Punia	Unidentified sp. 6175_180	6175_180	0.000919091	0.00147734	0.622127	0.000710741	0.00154345	0.814295
Šilinė_Punia	Mycosphaerellales sp.	6175_225	0.000917095	0.000973907	0.941666	0.00159498	0.00145759	0.81551
Šilinė_Punia	Mortierella alpina	6175_211	0.000903715	0.00125303	0.721225	0.00103299	0.00128756	0.816708
Šilinė_Punia	Rhodosporidiobolus colostri	6175_6	0.000876669	0.00289108	0.303232	0.00128903	0.000569509	0.817869
Šilinė_Punia	Leptosillia macrospora	6175_229	0.000876153	0.000865565	1.01223	0.00175725	0.000907618	0.81903
Šilinė_Punia	Paraphoma radicina	6175_366	0.000863344	0.00182881	0.47208	0.00133916	0.000735877	0.820174
Šilinė_Punia	Unidentified sp. 6175_85	6175_85	0.000858566	0.00243252	0.352954	0.00138615	0.000473717	0.821311
Šilinė_Punia	Orbiliaceae sp.	6175_223	0.000851302	0.000713623	1.19293	0.00122776	0.00159183	0.822439
Šilinė_Punia	Cortinarius psammocola	6175_282	0.000851145	0.00156681	0.543234	0.000808837	0.00119047	0.823567
Šilinė_Punia	Aspergillus sp.	6175_482	0.000843548	0.00381815	0.220931	0.00164117	6.57209e-05	0.824684
Šilinė_Punia	Typhula gyrans	6175_284	0.000840071	0.0041015	0.204821	7.06776e-06	0.00167364	0.825797
Šilinė_Punia	Lecanorales sp.	6175_298	0.000832103	0.00154087	0.540022	0.000616525	0.00148757	0.8269
Šilinė_Punia	Erythrobasidiales sp.	6175_168	0.000831017	0.00187633	0.442895	0.000738221	0.00102014	0.828001
Šilinė_Punia	Peltaster sp.	6175_105	0.000825462	0.00193722	0.426107	0.00132849	0.000458135	0.829094
Šilinė_Punia	Sistotrema sp.	6175_841	0.000805462	0.0038195	0.210882	0	0.00161092	0.830162
Šilinė_Punia	Mortierella sp.	6175_478	0.000792686	0.0017821	0.444805	0.000693119	0.00100829	0.831212
Šilinė_Punia	Chaetothyriales sp.	6175_237	0.000792364	0.00111625	0.709848	0.00139297	0.000962463	0.832262
Šilinė_Punia	Taphrina padi	6175_98	0.000788643	0.00102763	0.767439	0.00123898	0.000705346	0.833306
Šilinė_Punia	Fistulina hepatica	6175_32	0.000788256	0.00272317	0.289463	0.000337693	0.00129395	0.834351
Šilinė_Punia	Lentithecium sp.	6175_215	0.000780633	0.000952331	0.819708	0.00144476	0.000580864	0.835385
Šilinė_Punia	Sidera sp.	6175_644	0.000765729	0.00287337	0.266491	2.36379e-05	0.00151191	0.836399
Šilinė_Punia	Unidentified sp. 6175_329	6175_329	0.000749	0.00109191	0.685956	0.0008961	0.0010477	0.837392
Šilinė_Punia	Taphrina sp.	6175_89	0.000743989	0.00345403	0.215397	0.0014231	7.19061e-05	0.838378
Šilinė_Punia	Limonomyces sp.	6175_601	0.000735382	0.00348671	0.21091	0.00147076	0	0.839352
Šilinė_Punia	Sporobolomyces sp.	6175_116	0.000730806	0.00260227	0.280834	0.00136622	0.000125519	0.84032
Šilinė_Punia	Monochaetia sp.	6175_72	0.000729197	0.00148503	0.491032	0.00116033	0.000462554	0.841286
Šilinė_Punia	Neoascochyta sp.	6175_112	0.000727474	0.00107022	0.67974	0.00135177	0.000394872	0.84225
Šilinė_Punia	Unidentified sp. 6175_172	6175_172	0.000717645	0.00159611	0.449621	0.00134621	0.000187608	0.843201
Šilinė_Punia	Cystoderma amianthinum	6175_437	0.000684711	0.00294558	0.232453	0	0.00136942	0.844108
Šilinė_Punia	Perusta inaequalis	6175_320	0.000670725	0.000681542	0.984129	0.00110484	0.00082911	0.844997
Šilinė_Punia	Capturomyces funiculosus	6175_264	0.000669232	0.000780002	0.857987	0.00072465	0.00111831	0.845883
Šilinė_Punia	Unidentified sp. 6175_327	6175_327	0.000669113	0.000764957	0.874707	0.00110014	0.000750325	0.84677
Šilinė_Punia	Fusicladium ramoconidii	6175_356	0.00066718	0.000876376	0.761294	0.000825734	0.000935267	0.847654
Šilinė_Punia	Dioszegia sp.	6175_20	0.000666005	0.00103274	0.644891	0.000666899	0.000965848	0.848536
Šilinė_Punia	Cyphellophora sessilis	6175_125	0.000656159	0.00135359	0.484753	4.82759e-05	0.00130485	0.849405
Šilinė_Punia	Coniochaeta cipronana	6175_344	0.000653355	0.000772087	0.84622	0.00129369	0.000254206	0.850271
Šilinė_Punia	Psathyrella psammophila	6175_418	0.000650854	0.00313096	0.207877	0	0.00130171	0.851133
Šilinė_Punia	Buckleyzyma aurantiaca	6175_115	0.000650632	0.00102305	0.635974	0.000922022	0.000586021	0.851995
Šilinė_Punia	Vuilleminia sp.	6175_48	0.000622686	0.0014367	0.433414	0.000525829	0.000862447	0.85282
Šilinė_Punia	Bjerkandera adusta	6175_92	0.000610891	0.000778851	0.78435	0.000960557	0.000670098	0.85363
Šilinė_Punia	Zymoseptoria sp.	6175_152	0.000607248	0.00146131	0.415551	0.000478835	0.000860801	0.854434
Šilinė_Punia	Infundichalara sp.	6175_316	0.000601244	0.000581931	1.03319	0.00111045	0.000641069	0.855231
Šilinė_Punia	Macalpinomyces neglectus	6175_166	0.000599272	0.0013163	0.45527	0.000467793	0.000833044	0.856025
Šilinė_Punia	Xerocomus ferrugineus	6175_832	0.000592339	0.00154617	0.383101	0.00110406	0.00011855	0.856809
Šilinė_Punia	Phialocephala fortinii	6175_270	0.000591905	0.000566873	1.04416	0.00108183	0.000670985	0.857594
Šilinė_Punia	Trechisporales sp.	6175_323	0.000589004	0.000663591	0.8876	0.00104515	0.000597138	0.858374
Šilinė_Punia	Wallemia muriae	6175_234	0.000579439	0.001111	0.521549	0.000756229	0.000586373	0.859142
Šilinė_Punia	Exobasidiaceae sp.	6175_127	0.000567101	0.000987111	0.574506	0.000633488	0.000707589	0.859893
Šilinė_Punia	Bulleraceae sp.	6175_160	0.000565023	0.00124652	0.45328	4.01656e-05	0.0011127	0.860642
Šilinė_Punia	Mollisia scopiformis	6175_531	0.000563392	0.00081552	0.690837	0.00111641	6.50936e-05	0.861388
Šilinė_Punia	Linnemannia hyalina	6175_332	0.000558413	0.00120055	0.465133	0.000754005	0.000488617	0.862128
Šilinė_Punia	Hyaloscypha hepaticicola	6175_475	0.000557901	0.000893937	0.624094	0.000343076	0.000925836	0.862867
Šilinė_Punia	Gymnopus androsaceus	6175_201	0.000552168	0.00206357	0.26758	0.00110434	0	0.863599
Šilinė_Punia	Neophaeomoniella sp.	6175_378	0.000550597	0.000742045	0.741999	0.000437657	0.000860209	0.864328
Šilinė_Punia	Chaetothyriales sp.	6175_502	0.000540761	0.000791185	0.683482	0.000925192	0.00038903	0.865045
Šilinė_Punia	Pucciniastraceae sp.	6175_58	0.000537784	0.0012056	0.446072	7.06776e-06	0.00107287	0.865757
Šilinė_Punia	Thyridium vestitum	6175_425	0.000537734	0.0023817	0.225777	0	0.00107547	0.866469
Šilinė_Punia	Talaromyces resedanus	6175_409	0.000529503	0.00086598	0.611449	0.000590429	0.000651453	0.867171
Šilinė_Punia	Trechispora sp.	6175_243	0.00052858	0.000591544	0.893561	0.000905137	0.000506769	0.867871
Šilinė_Punia	Agaricales sp.	6175_122	0.000527391	0.0017355	0.303884	0.000858173	0.000251732	0.86857
Šilinė_Punia	Fuscoporia ferruginosa	6175_484	0.000525283	0.00197034	0.266595	0.00028437	0.000789461	0.869266
Šilinė_Punia	Micraspis strobilina	6175_554	0.000513165	0.000908428	0.564894	0.000358005	0.000893839	0.869946
Šilinė_Punia	Kwoniella pini	6175_246	0.00050709	0.000748869	0.677142	0.000352456	0.00084706	0.870618
Šilinė_Punia	Tomentella stuposa	6175_420	0.000503272	0.00103799	0.48485	0.000527447	0.000642053	0.871284
Šilinė_Punia	Schizopora radula	6175_390	0.000498895	0.00186964	0.26684	5.68788e-05	0.000954767	0.871945
Šilinė_Punia	Symmetrospora coprosmae	6175_120	0.000493533	0.0010022	0.492452	0.00054103	0.000566971	0.872599
Šilinė_Punia	Phlyctema vagabunda	6175_416	0.00049271	0.000627149	0.785634	0.00091302	0.000345364	0.873252
Šilinė_Punia	Mytilinidiales sp.	6175_748	0.000492465	0.000838879	0.587051	0.000732688	0.000368108	0.873905
Šilinė_Punia	Oidiodendron chlamydosporicum	6175_552	0.000486811	0.000823664	0.591032	0.000594724	0.000547219	0.87455
Šilinė_Punia	Heterophaeomoniella pinifoliorum	6175_289	0.000482926	0.000548142	0.881023	0.000605663	0.000746287	0.875189
Šilinė_Punia	Pleosporales sp.	6175_768	0.00048054	0.000915243	0.525041	0.000516971	0.000556215	0.875826
Šilinė_Punia	Phaeotremella sp.	6175_29	0.000464187	0.000770083	0.602775	0.000219156	0.000804327	0.876441
Šilinė_Punia	Unidentified sp. 6175_362	6175_362	0.000454933	0.00100248	0.453809	0.000736703	0.000302102	0.877044
Šilinė_Punia	Mytilinidiales sp.	6175_404	0.000452838	0.000714783	0.633531	0.000709215	0.000349484	0.877644
Šilinė_Punia	Terana caerulea	6175_519	0.000448598	0.00219943	0.203961	0	0.000897196	0.878238
Šilinė_Punia	Unidentified sp. 6175_178	6175_178	0.000446112	0.000653421	0.682734	0.000470382	0.000597381	0.878829
Šilinė_Punia	Colacogloeaceae sp.	6175_265	0.000445631	0.0012268	0.363247	0	0.000891263	0.879419
Šilinė_Punia	Phallus impudicus	6175_107	0.000437511	0.000960375	0.455562	0.000309453	0.000691506	0.879999
Šilinė_Punia	Dasyscyphella nivea	6175_548	0.000434966	0.00100226	0.433985	0.000841755	6.81389e-05	0.880575
Šilinė_Punia	Unidentified sp. 6175_453	6175_453	0.000431176	0.000756931	0.569638	0.000450946	0.00057525	0.881147
Šilinė_Punia	Chaetothyriales sp.	6175_566	0.000429843	0.00154477	0.278257	0	0.000859686	0.881716
Šilinė_Punia	Mortierella macrocystis	6175_395	0.000429243	0.000706962	0.607166	0.000427064	0.000559734	0.882285
Šilinė_Punia	Laetiporus sulphureus	6175_917	0.000424904	0.00165126	0.257322	0.000151583	0.000717278	0.882848
Šilinė_Punia	Pallidohirschioporus biformis	6175_408	0.00042013	0.000978477	0.429371	4.82509e-05	0.000815377	0.883404
Šilinė_Punia	Russula paludosa	6175_462	0.00042009	0.00118359	0.354928	0.000525893	0.000366913	0.883961
Šilinė_Punia	Oliveonia sp.	6175_396	0.000415677	0.00203802	0.203961	0	0.000831354	0.884512
Šilinė_Punia	Amphinema byssoides	6175_608	0.000410383	0.000772751	0.531067	0.000196702	0.000703611	0.885055
Šilinė_Punia	Heterocephalacria septentrionalis	6175_137	0.000410233	0.000743527	0.551739	0.000241736	0.000658498	0.885599
Šilinė_Punia	Udeniomyces pyricola	6175_23	0.000402939	0.00101171	0.398276	0.000374271	0.000493921	0.886133
Šilinė_Punia	Coniochaeta velutina	6175_605	0.000400702	0.000645112	0.621135	0.000566903	0.000377229	0.886664
Šilinė_Punia	Acrodontium crateriforme	6175_439	0.000396217	0.00136392	0.2905	0	0.000792434	0.887189
Šilinė_Punia	Xylariaceae sp.	6175_565	0.000394386	0.000594308	0.663606	0.000687214	0.000197244	0.887711
Šilinė_Punia	Aphanobasidium sp.	6175_1202	0.000393229	0.00183948	0.213771	0	0.000786457	0.888232
Šilinė_Punia	Teratosphaeriaceae sp.	6175_359	0.000389693	0.0019075	0.204295	0.00077821	1.27775e-06	0.888748
Šilinė_Punia	Querciphoma carteri	6175_410	0.000382161	0.000537415	0.711109	0.000546206	0.000402872	0.889255
Šilinė_Punia	Hypocreales sp.	6175_477	0.0003789	0.00162954	0.232519	0.00068772	7.79727e-05	0.889757
Šilinė_Punia	Diaporthe phaseolorum	6175_307	0.000374789	0.000709342	0.528361	0.000127059	0.000672281	0.890253
Šilinė_Punia	Exobasidium gracile	6175_79	0.000373167	0.000736697	0.50654	0	0.000746334	0.890748
Šilinė_Punia	Suillus luteus	6175_447	0.000369748	0.000841965	0.439149	0.00035599	0.000454092	0.891238
Šilinė_Punia	Hymenoscyphus fraxineus	6175_544	0.000366787	0.000720542	0.509043	0.000326467	0.000528358	0.891723
Šilinė_Punia	Taphrina betulina	6175_219	0.000364774	0.000541945	0.673083	0.000331785	0.000538249	0.892207
Šilinė_Punia	Solicoccozyma terrea	6175_188	0.000363485	0.000821912	0.442243	0.000258342	0.000509378	0.892688
Šilinė_Punia	Stemphylium sp.	6175_251	0.000362906	0.000594127	0.610823	0.000562526	0.000248146	0.893169
Šilinė_Punia	Wallemia sebi	6175_734	0.000361904	0.00171436	0.211101	0	0.000723807	0.893649
Šilinė_Punia	Amanita sp.	6175_663	0.000357523	0.000938926	0.380778	0.000235386	0.000548006	0.894122
Šilinė_Punia	Athelia sp.	6175_386	0.000357327	0.00105239	0.33954	0.000601444	0.000139983	0.894596
Šilinė_Punia	Ascocoryne sp.	6175_523	0.000356835	0.000571363	0.624532	0.000428203	0.000419106	0.895068
Šilinė_Punia	Rhodotorula mucilaginosa	6175_443	0.000352717	0.00119328	0.295585	0	0.000705434	0.895536
Šilinė_Punia	Taphrina sadebeckii	6175_446	0.00035113	0.00136316	0.257585	0.000689023	2.53904e-05	0.896001
Šilinė_Punia	Microdochium nivale	6175_300	0.000350507	0.00115718	0.302896	0.000137601	0.000596706	0.896465
Šilinė_Punia	Lactarius sp.	6175_506	0.000348177	0.00051194	0.680113	0.000329466	0.000490724	0.896927
Šilinė_Punia	Microsporomycetaceae sp.	6175_1159	0.000344495	0.000951741	0.361963	0.000667025	2.99062e-05	0.897383
Šilinė_Punia	Crepidotus sp.	6175_2170	0.000338983	0.001662	0.203961	0	0.000677966	0.897832
Šilinė_Punia	Debaryomyces hansenii	6175_512	0.000336881	0.00083836	0.401833	0.00036994	0.000365993	0.898279
Šilinė_Punia	Unidentified sp. 6175_426	6175_426	0.000334151	0.000502673	0.664747	0.000414219	0.000386057	0.898721
Šilinė_Punia	Acephala macrosclerotiorum	6175_767	0.000328145	0.000663286	0.494725	0.000283126	0.000444026	0.899156
Šilinė_Punia	Phanerochaetaceae sp.	6175_750	0.000325663	0.000628264	0.518353	0.000591421	9.50119e-05	0.899587
Šilinė_Punia	Steccherinum ochraceum	6175_400	0.000324387	0.00074518	0.435313	7.71919e-05	0.000614802	0.900017
Šilinė_Punia	Typhula japonica	6175_204	0.000320136	0.00108751	0.294376	1.2989e-05	0.00063144	0.900441
Šilinė_Punia	Exophiala sideris	6175_632	0.000311301	0.00056076	0.555142	0.000258789	0.000441746	0.900854
Šilinė_Punia	Hymenochaete rubiginosa	6175_305	0.000309	0.000526646	0.586732	0.000403558	0.000304449	0.901263
Šilinė_Punia	Steccherinum bourdotii	6175_627	0.000304128	0.000854455	0.355932	7.06776e-06	0.000604016	0.901666
Šilinė_Punia	Botryobasidium subcoronatum	6175_222	0.000299084	0.000982687	0.304353	6.8107e-05	0.000554835	0.902062
Šilinė_Punia	Sarea resinae	6175_724	0.000298467	0.000478292	0.624027	0.00032257	0.000370256	0.902458
Šilinė_Punia	Phialocephala sp.	6175_670	0.000293969	0.000623431	0.471533	0.000317348	0.000331769	0.902847
Šilinė_Punia	Lichenostigmatales sp.	6175_542	0.00029356	0.000346771	0.846551	0.000527229	0.000214878	0.903236
Šilinė_Punia	Chytriomycetaceae sp.	6175_874	0.000292826	0.0014357	0.203961	0.000585652	0	0.903624
Šilinė_Punia	Agaricales sp.	6175_146	0.000288163	0.00117241	0.245787	0.000576327	0	0.904006
Šilinė_Punia	Rhizoctonia endophytica	6175_756	0.00028717	0.000733897	0.391294	0.000471492	0.000142873	0.904386
Šilinė_Punia	Parmelia sulcata	6175_263	0.000285978	0.000521448	0.54843	0.000483216	0.000160616	0.904765
Šilinė_Punia	Muyocopronales sp.	6175_382	0.000278052	0.00118222	0.235195	0.000543214	1.82023e-05	0.905134
Šilinė_Punia	Hyaloscypha sp.	6175_524	0.000277748	0.000579175	0.479558	0.000214116	0.000426325	0.905502
Šilinė_Punia	Ceratobasidium sp.	6175_193	0.000276059	0.000998065	0.276594	0.000539555	1.65305e-05	0.905867
Šilinė_Punia	Peniophorella pubera	6175_815	0.000275075	0.000938355	0.293146	0.000479524	9.29298e-05	0.906232
Šilinė_Punia	Cortinarius caperatus	6175_869	0.000273209	0.000689486	0.39625	0.000431081	0.000146387	0.906594
Šilinė_Punia	Filobasidium sp.	6175_278	0.00027094	0.000662833	0.40876	0	0.00054188	0.906953
Šilinė_Punia	Symmetrospora sp.	6175_80	0.000270389	0.000566643	0.477176	0.00041241	0.000173119	0.907311
Šilinė_Punia	Hyaloscypha fuckelii	6175_612	0.000269324	0.000413156	0.65187	0.00041321	0.000213949	0.907668
Šilinė_Punia	Archaeorhizomyces sp.	6175_597	0.000269297	0.000530938	0.50721	0.000410042	0.000196555	0.908025
Šilinė_Punia	Tympanidaceae sp.	6175_417	0.000268813	0.000389159	0.690755	0.000451208	0.000166247	0.908381
Šilinė_Punia	Agaricostilbales sp.	6175_810	0.000265425	0.000657216	0.403863	0.00029152	0.000283982	0.908732
Šilinė_Punia	Unidentified sp. 6175_266	6175_266	0.000264073	0.000888524	0.297204	0	0.000528145	0.909082
Šilinė_Punia	Mortierellaceae sp.	6175_576	0.000262477	0.000651848	0.402665	0.000486858	5.60228e-05	0.90943
Šilinė_Punia	Phaeococcomyces sp.	6175_505	0.00026171	0.000471957	0.554521	0.000280114	0.000320124	0.909777
Šilinė_Punia	Agaricostilbales sp.	6175_1227	0.000259956	0.000751411	0.345958	0.000125109	0.000419027	0.910121
Šilinė_Punia	Leptosporomyces galzinii	6175_3818	0.00025974	0.00127348	0.203961	0	0.000519481	0.910465
Šilinė_Punia	Lophodermium conigenum	6175_1862	0.000259738	0.000858293	0.302622	0.000127111	0.000411787	0.910809
Šilinė_Punia	Vishniacozyma globispora	6175_74	0.000259597	0.000329797	0.78714	0.000381053	0.000278792	0.911153
Šilinė_Punia	Cantharellales sp.	6175_255	0.000258157	0.000835187	0.309101	0.000213941	0.000319489	0.911495
Šilinė_Punia	Hypholoma fasciculare	6175_267	0.000256258	0.000792245	0.323458	4.12031e-05	0.000484113	0.911835
Šilinė_Punia	Kuraishia floccosa	6175_907	0.000252808	0.000761808	0.331853	0.000429479	0.000101223	0.91217
Šilinė_Punia	Plectosphaerella sp.	6175_466	0.000249939	0.00062962	0.396968	0.000458355	6.22547e-05	0.912501
Šilinė_Punia	Lactarius rufus	6175_526	0.000248829	0.000463651	0.536674	0.00022117	0.00034441	0.912831
Šilinė_Punia	Rhizidium phycophilum	6175_942	0.000248728	0.00114499	0.217232	0.000468521	3.14501e-05	0.91316
Šilinė_Punia	Phaeosphaeria sp.	6175_324	0.000247557	0.000528827	0.468126	0.000265713	0.000284283	0.913488
Šilinė_Punia	Tricholoma portentosum	6175_985	0.00024754	0.00058206	0.425283	0.000400713	0.000124064	0.913816
Šilinė_Punia	Micareaceae sp.	6175_853	0.000245686	0.00062628	0.392294	0.000389016	0.000132806	0.914142
Šilinė_Punia	Toniniopsis sp.	6175_806	0.000244368	0.000485998	0.502817	0.00027163	0.000284911	0.914465
Šilinė_Punia	Hirschioporus fuscoviolaceus	6175_242	0.000243274	0.000392401	0.619963	3.53388e-05	0.000472194	0.914788
Šilinė_Punia	Trichoderma viride	6175_488	0.000240715	0.000380949	0.631883	0.000279056	0.000298686	0.915107
Šilinė_Punia	Pandora neoaphidis	6175_214	0.000239617	0.00117482	0.203961	0	0.000479233	0.915424
Šilinė_Punia	Hymenochaetaceae sp.	6175_808	0.000239617	0.00117482	0.203961	0	0.000479233	0.915742
Šilinė_Punia	Gyromitra sp.	6175_817	0.000239617	0.00117482	0.203961	0	0.000479233	0.916059
Šilinė_Punia	Ascocoryne sarcoides	6175_368	0.00023885	0.000405658	0.588796	0.000342617	0.000199867	0.916376
Šilinė_Punia	Bifiguratus adelaidae	6175_692	0.000237925	0.000565429	0.420787	0.000300603	0.000206171	0.916691
Šilinė_Punia	Mycena amicta	6175_665	0.000237684	0.00075941	0.312985	0.00013982	0.000354664	0.917006
Šilinė_Punia	Psoroglaena sp.	6175_753	0.00023753	0.00116459	0.203961	0	0.000475059	0.91732
Šilinė_Punia	Periconia sp.	6175_857	0.000236715	0.000852709	0.277604	0.000452552	2.98648e-05	0.917634
Šilinė_Punia	Leptodontidium elatius	6175_381	0.000236581	0.000374114	0.632375	0.000337162	0.000213749	0.917947
Šilinė_Punia	Coriolopsis gallica	6175_340	0.000236379	0.00115894	0.203961	0.000472757	0	0.918261
Šilinė_Punia	Filobasidium sp.	6175_65	0.000235171	0.000664516	0.353899	0.000412946	7.27601e-05	0.918572
Šilinė_Punia	Pestalotiopsis sp.	6175_463	0.000234828	0.000361441	0.6497	0.000238316	0.000308489	0.918883
Šilinė_Punia	Agaricostilbales sp.	6175_1094	0.000234039	0.000624551	0.374731	0.000446778	3.53658e-05	0.919193
Šilinė_Punia	Phaeothecaceae sp.	6175_676	0.000231997	0.000393572	0.589465	0.000399237	0.000137328	0.919501
Šilinė_Punia	Sugiyamaella paludigena	6175_662	0.000229045	0.000463733	0.493916	0.000390975	9.82199e-05	0.919804
Šilinė_Punia	Wilcoxina rehmii	6175_769	0.000228719	0.000357459	0.639846	0.000287631	0.000252674	0.920107
Šilinė_Punia	Gymnopus sp.	6175_594	0.00022854	0.000839748	0.272154	0	0.000457081	0.92041
Šilinė_Punia	Phaeosphaeriaceae sp.	6175_216	0.000226817	0.000506322	0.44797	0.00039558	0.00010978	0.92071
Šilinė_Punia	Microcyclospora sp.	6175_179	0.000226462	0.000328007	0.690418	0.000202052	0.000352012	0.921011
Šilinė_Punia	Unidentified sp. 6175_119	6175_119	0.000223375	0.000421522	0.529925	0.000339039	0.000178155	0.921306
Šilinė_Punia	Amanita fulva	6175_1391	0.000223189	0.000617169	0.361634	0.000350102	0.000120687	0.921602
Šilinė_Punia	Umbelopsis vinacea	6175_743	0.000223043	0.000607738	0.367005	0.000425825	3.70723e-05	0.921898
Šilinė_Punia	Pleosporales sp.	6175_260	0.000222677	0.000419937	0.530262	0.000383682	0.000106658	0.922193
Šilinė_Punia	Kondoa myxariophila	6175_407	0.000219336	0.000694233	0.31594	8.8585e-05	0.0003657	0.922483
Šilinė_Punia	Unidentified sp. 6175_532	6175_532	0.000216278	0.000358394	0.603465	0.000215404	0.000300946	0.92277
Šilinė_Punia	Microsporomyces sp.	6175_867	0.000215453	0.000528618	0.407578	0.000288484	0.000170914	0.923055
Šilinė_Punia	Camptobasidiaceae sp.	6175_877	0.000214968	0.000595181	0.361182	7.51165e-05	0.00037012	0.92334
Šilinė_Punia	Inocybe sp.	6175_1388	0.000211504	0.000635253	0.332945	0.000231884	0.000207744	0.92362
Šilinė_Punia	Gymnopus dryophilus	6175_406	0.000210952	0.000641218	0.328987	0	0.000421904	0.9239
Šilinė_Punia	Sarocladium strictum	6175_456	0.000210845	0.000352454	0.59822	0.000397431	5.51347e-05	0.924179
Šilinė_Punia	Lichenostigmatales sp.	6175_615	0.000210499	0.000469685	0.44817	0.00012999	0.000335137	0.924458
Šilinė_Punia	Cystobasidiales sp.	6175_530	0.000210016	0.000537038	0.391063	0.000140165	0.000305301	0.924736
Šilinė_Punia	Aspergillaceae sp.	6175_1472	0.000207833	0.000605441	0.343276	0.000195492	0.00024308	0.925012
Šilinė_Punia	Hyaloscypha bicolor	6175_926	0.00020503	0.000427879	0.479177	0.000335066	0.000102175	0.925283
Šilinė_Punia	Crumenulopsis sororia	6175_1141	0.000202404	0.000493563	0.410087	0.000160241	0.000278113	0.925551
Šilinė_Punia	Hyaloscypha variabilis	6175_696	0.000201126	0.000363048	0.553991	0.000296645	0.000154803	0.925818
Šilinė_Punia	Jobellisiales sp.	6175_906	0.000200895	0.000308617	0.650952	0.000366877	7.85538e-05	0.926084
Šilinė_Punia	Coniochaeta sp.	6175_1650	0.000199751	0.000497535	0.401481	0.000162465	0.000263816	0.926349
Šilinė_Punia	Rhinocladiella atrovirens	6175_499	0.000199066	0.000815148	0.244209	0.000395437	4.49287e-06	0.926612
Šilinė_Punia	Unidentified sp. 6175_766	6175_766	0.000198507	0.00031461	0.630963	0.000279862	0.000186125	0.926875
Šilinė_Punia	Corticiales sp.	6175_1327	0.00019656	0.000963716	0.203961	0	0.00039312	0.927136
Šilinė_Punia	Oidiodendron sp.	6175_876	0.000196296	0.000343354	0.5717	0.000355501	7.13269e-05	0.927396
Šilinė_Punia	Unidentified sp. 6175_1055	6175_1055	0.000196247	0.000538697	0.364299	0.000207069	0.000205616	0.927656
Šilinė_Punia	Unidentified sp. 6175_497	6175_497	0.000195958	0.000350642	0.558855	0.000113294	0.000318363	0.927916
Šilinė_Punia	Pyronemataceae sp.	6175_657	0.000194883	0.00039385	0.494816	0.000264435	0.000173294	0.928174
Šilinė_Punia	Hymenoscyphus sp.	6175_825	0.000194548	0.000844994	0.230236	1.41591e-05	0.00037854	0.928431
Šilinė_Punia	Tristratiperidium sp.	6175_3072	0.000194343	0.00094959	0.20466	0	0.000388687	0.928689
Šilinė_Punia	Cytospora predappioensis	6175_476	0.0001931	0.000350159	0.551465	0.000141607	0.000293737	0.928945
Šilinė_Punia	Mycosphaerella microsora	6175_337	0.000192826	0.000374586	0.514772	0	0.000385653	0.9292
Šilinė_Punia	Fusarium sporotrichioides	6175_550	0.000192623	0.000393055	0.490067	0.000244828	0.000190275	0.929455
Šilinė_Punia	Unidentified sp. 6175_910	6175_910	0.000191257	0.000542758	0.352381	9.9827e-05	0.00029866	0.929709
Šilinė_Punia	Rigidoporus sanguinolentus	6175_941	0.00019112	0.000848446	0.225259	4.72757e-06	0.000378269	0.929962
Šilinė_Punia	Orbiliales sp.	6175_1231	0.000191005	0.00062238	0.306894	0.000354483	3.63175e-05	0.930215
Šilinė_Punia	Xylomelasma sp.	6175_791	0.000188702	0.000443018	0.425947	0.000132659	0.000278224	0.930465
Šilinė_Punia	Xylariaceae sp.	6175_1137	0.00018648	0.000914294	0.203961	0.00037296	0	0.930712
Šilinė_Punia	Mucor plumbeus	6175_1109	0.00018648	0.000914294	0.203961	0.00037296	0	0.930959
Šilinė_Punia	Tympanidaceae sp.	6175_760	0.000185603	0.000383491	0.483984	0.000110568	0.000300732	0.931205
Šilinė_Punia	Unidentified sp. 6175_964	6175_964	0.000185241	0.000420243	0.440795	0.000299007	9.54535e-05	0.931451
Šilinė_Punia	Sebacinales sp.	6175_1019	0.000184582	0.000703052	0.262543	0.00031174	6.71458e-05	0.931695
Šilinė_Punia	Phaeothecaceae sp.	6175_629	0.000184172	0.000330071	0.557977	0.000319116	9.40257e-05	0.931939
Šilinė_Punia	Nigrograna mycophila	6175_736	0.000183524	0.000274205	0.669293	0.000242426	0.000200164	0.932182
Šilinė_Punia	Phanerochaete livescens	6175_4703	0.000182927	0.000896873	0.203961	0.000365854	0	0.932425
Šilinė_Punia	Acremonium mycoparasiticum	6175_868	0.000181181	0.000401697	0.45104	0.000336018	5.34656e-05	0.932665
Šilinė_Punia	Pezizellaceae sp.	6175_114	0.000180257	0.00057986	0.310863	0.000278445	9.97234e-05	0.932904
Šilinė_Punia	Phlebiopsis gigantea	6175_631	0.00017984	0.000346936	0.518368	0.000357551	5.91541e-06	0.933142
Šilinė_Punia	Phaeotremellaceae sp.	6175_311	0.000179485	0.000427811	0.419542	0	0.000358969	0.93338
Šilinė_Punia	Hyphoderma setigerum	6175_574	0.000178897	0.00045872	0.389993	0.000356108	3.83325e-06	0.933617
Šilinė_Punia	Fomitopsis pinicola	6175_486	0.000178168	0.000359618	0.495437	5.01882e-05	0.000323289	0.933853
Šilinė_Punia	Candolleomyces candolleanus	6175_754	0.000177523	0.000385827	0.46011	0.000246767	0.00013804	0.934088
Šilinė_Punia	Bannozyma sp.	6175_194	0.000177519	0.000476263	0.372733	0.000233532	0.000149788	0.934323
Šilinė_Punia	Unidentified sp. 6175_461	6175_461	0.000176535	0.000786101	0.224571	0	0.00035307	0.934557
Šilinė_Punia	Unidentified sp. 6175_1197	6175_1197	0.000175136	0.000696406	0.251485	0.000286055	6.98011e-05	0.934789
Šilinė_Punia	Ophiostomatales sp.	6175_1294	0.000174481	0.000456993	0.381803	0.000338396	1.39034e-05	0.93502
Šilinė_Punia	Hypocreales sp.	6175_224	0.000174119	0.000492407	0.353607	0.000266742	9.75748e-05	0.935251
Šilinė_Punia	Mrakia sp.	6175_87	0.000170941	0.00040956	0.417378	0.000274021	9.13857e-05	0.935477
Šilinė_Punia	Laccaria sp.	6175_1826	0.000170193	0.000489493	0.347693	0.000272197	8.11772e-05	0.935703
Šilinė_Punia	Unidentified sp. 6175_473	6175_473	0.000169057	0.000265075	0.637772	0	0.000338115	0.935927
Šilinė_Punia	Claussenomyces kirschsteinianus	6175_856	0.000168978	0.000334394	0.505325	0.000147952	0.000221578	0.936151
Šilinė_Punia	Botryosphaeriales sp.	6175_654	0.000168646	0.00026348	0.640069	0.00021721	0.000174971	0.936374
Šilinė_Punia	Hyaloscyphaceae sp.	6175_799	0.000168603	0.000300189	0.561655	0.000296621	6.95509e-05	0.936597
Šilinė_Punia	Helotiales sp.	6175_1212	0.000168017	0.000569414	0.295069	0.000313171	3.28679e-05	0.93682
Šilinė_Punia	Suillus granulatus	6175_639	0.000166122	0.000320939	0.517613	0.000136928	0.000237482	0.93704
Šilinė_Punia	Kluyveromyces marxianus	6175_1006	0.000165627	0.000503815	0.328746	0.000269686	7.6534e-05	0.93726
Šilinė_Punia	Aspergillus sp.	6175_645	0.000164448	0.000321665	0.51124	0.000250855	0.000108156	0.937477
Šilinė_Punia	Cyberlindnera jadinii	6175_1681	0.000163666	0.000802439	0.203961	0	0.000327332	0.937694
Šilinė_Punia	Peniophorella sp.	6175_1259	0.000162964	0.000629129	0.259031	0.000254475	7.79727e-05	0.93791
Šilinė_Punia	Solicoccozyma gelidoterrea	6175_1059	0.000162759	0.000520977	0.312411	0.000313872	1.53237e-05	0.938126
Šilinė_Punia	Chionosphaeraceae sp.	6175_281	0.000162246	0.000332906	0.487364	0.00017874	0.000178119	0.938341
Šilinė_Punia	Polyporus tuberaster	6175_697	0.000161921	0.00049333	0.328221	0	0.000323842	0.938555
Šilinė_Punia	Coniochaeta sp.	6175_813	0.000161748	0.000381025	0.424508	7.36154e-05	0.000286131	0.93877
Šilinė_Punia	Physcia sp.	6175_181	0.000160498	0.000283376	0.566378	0.000315621	1.2215e-05	0.938982
Šilinė_Punia	Piloderma sp.	6175_844	0.000159744	0.000783211	0.203961	0	0.000319489	0.939194
Šilinė_Punia	Lepista nuda	6175_860	0.000159744	0.000783211	0.203961	0	0.000319489	0.939406
Šilinė_Punia	Corticiales sp.	6175_1337	0.000159524	0.000642576	0.248257	4.82509e-05	0.000275769	0.939617
Šilinė_Punia	Oxyporus corticola	6175_649	0.00015931	0.000512493	0.310854	0.000115942	0.000214356	0.939828
Šilinė_Punia	Phaeomoniellaceae sp.	6175_1359	0.000159267	0.000599382	0.265719	0.000240964	8.43157e-05	0.940039
Šilinė_Punia	Neophaeococcomyces catenatus	6175_973	0.000159194	0.000310315	0.513009	0.000268486	7.33856e-05	0.94025
Šilinė_Punia	Exobasidiales sp.	6175_966	0.000158927	0.000404091	0.393295	5.30265e-05	0.000277595	0.94046
Šilinė_Punia	Amanita sp.	6175_935	0.000158456	0.000360359	0.439717	0.000223188	0.000116706	0.94067
Šilinė_Punia	Taphrina americana	6175_611	0.000154882	0.000530439	0.291988	0	0.000309764	0.940876
Šilinė_Punia	Piloderma sp.	6175_2993	0.000154875	0.000601373	0.257535	0.000245739	6.99913e-05	0.941081
Šilinė_Punia	Tremellaceae sp.	6175_930	0.00015441	0.000679818	0.227134	0	0.00030882	0.941285
Šilinė_Punia	Pleosporales sp.	6175_667	0.000154348	0.000679127	0.227274	0	0.000308696	0.94149
Šilinė_Punia	Vexillomyces sp.	6175_798	0.000154004	0.000313594	0.491094	0.000277148	4.82509e-05	0.941694
Šilinė_Punia	Sporocadus lichenicola	6175_268	0.000153664	0.000304092	0.505321	3.43395e-05	0.000287057	0.941897
Šilinė_Punia	Meyerozyma guilliermondii	6175_949	0.000152413	0.00030164	0.505281	0.000204855	0.000131323	0.942099
Šilinė_Punia	Tremellales sp.	6175_209	0.00015205	0.000379368	0.400797	0	0.000304099	0.942301
Šilinė_Punia	Tremellales sp.	6175_419	0.000151451	0.000447675	0.338306	0	0.000302902	0.942502
Šilinė_Punia	Parafenestella sp.	6175_375	0.000151183	0.000371733	0.406698	6.89655e-06	0.000299253	0.942702
Šilinė_Punia	Naematelia encephala	6175_352	0.000150981	0.000659827	0.228819	0	0.000301962	0.942902
Šilinė_Punia	Cyphellophoraceae sp.	6175_174	0.000150639	0.000452984	0.332549	0.000291164	1.48744e-05	0.943101
Šilinė_Punia	Ceratobasidiaceae sp.	6175_1011	0.00015059	0.000568157	0.265049	0.000273966	3.27332e-05	0.943301
Šilinė_Punia	Cenococcum sp.	6175_549	0.000150425	0.000233984	0.642885	0.000163762	0.00019091	0.9435
Šilinė_Punia	Myriangiaceae sp.	6175_4937	0.000148945	0.000598688	0.248786	0.000297891	0	0.943698
Šilinė_Punia	Arxiella terrestris	6175_786	0.000148583	0.000388376	0.382575	0.000205076	0.000109632	0.943894
Šilinė_Punia	Phaeomoniellaceae sp.	6175_1461	0.000147834	0.000416334	0.355086	0.000121951	0.000188042	0.94409
Šilinė_Punia	Chionosphaeraceae sp.	6175_1379	0.000147637	0.000339535	0.434819	0.000242148	6.99018e-05	0.944286
Šilinė_Punia	Xylodon paradoxus	6175_387	0.000146066	0.000435021	0.335768	0.000255392	4.66342e-05	0.944479
Šilinė_Punia	Rhizosphaera sp.	6175_591	0.000145834	0.000405006	0.360079	0.000100503	0.000206139	0.944673
Šilinė_Punia	Sistotrema oblongisporum	6175_197	0.00014503	0.000341054	0.42524	0.000252477	4.94505e-05	0.944865
Šilinė_Punia	Tympanidaceae sp.	6175_1027	0.000144891	0.000291209	0.497549	0.000259053	5.07983e-05	0.945057
Šilinė_Punia	Fusarium sp.	6175_355	0.000144267	0.000465976	0.309602	0	0.000288534	0.945248
Šilinė_Punia	Septobasidiaceae sp.	6175_666	0.000142525	0.000465506	0.306173	0	0.00028505	0.945437
Šilinė_Punia	Coprinellus micaceus	6175_604	0.000141656	0.000483625	0.292905	9.45515e-06	0.000276702	0.945624
Šilinė_Punia	Helotiales sp.	6175_831	0.000141493	0.000392235	0.360734	0.000100376	0.000196889	0.945812
Šilinė_Punia	Squamarinaceae sp.	6175_979	0.000141418	0.000332499	0.425318	0.000156477	0.000147521	0.945999
Šilinė_Punia	Unidentified sp. 6175_845	6175_845	0.000141307	0.000250455	0.564203	3.19277e-05	0.000267136	0.946186
Šilinė_Punia	Chaetothyriales sp.	6175_1134	0.000141222	0.000342445	0.412393	0.00019031	0.000112415	0.946374
Šilinė_Punia	Retiarius sp.	6175_132	0.000141111	0.000373457	0.377851	0.000130192	0.000169045	0.94656
Šilinė_Punia	Ceratobasidiaceae sp.	6175_957	0.000140816	0.000573316	0.245617	0.000276738	6.43967e-06	0.946747
Šilinė_Punia	Capronia sp.	6175_865	0.000140142	0.000345716	0.405367	0.000141053	0.000156532	0.946933
Šilinė_Punia	Orbiliales sp.	6175_962	0.000140116	0.000306027	0.457853	0.000110519	0.000192907	0.947118
Šilinė_Punia	Chaetocapnodium sp.	6175_1104	0.000139034	0.000681669	0.203961	0	0.000278067	0.947303
Šilinė_Punia	Chaetothyriales sp.	6175_675	0.000138548	0.000271207	0.510857	0.000215408	9.34999e-05	0.947486
Šilinė_Punia	Ovicillium sp.	6175_317	0.000137834	0.00062419	0.220821	1.8648e-05	0.00025877	0.947669
Šilinė_Punia	Cystofilobasidium capitatum	6175_128	0.000137817	0.00049917	0.276092	0.000201005	8.11178e-05	0.947851
Šilinė_Punia	Unidentified sp. 6175_1673	6175_1673	0.000135934	0.000502395	0.270572	7.69231e-05	0.000201507	0.948031
Šilinė_Punia	Typhulaceae sp.	6175_938	0.000135604	0.000480752	0.282066	0	0.000271208	0.948211
Šilinė_Punia	Chaetothyriales sp.	6175_1372	0.000135404	0.000430901	0.314234	6.7281e-05	0.000214544	0.94839
Šilinė_Punia	Orbiliales sp.	6175_990	0.000135158	0.000505766	0.267234	0	0.000270316	0.94857
Šilinė_Punia	Myriangium sp.	6175_656	0.000134907	0.000243028	0.555109	0.000158509	0.000147214	0.948748
Šilinė_Punia	Mycosphaerellales sp.	6175_358	0.000133669	0.000250126	0.534408	3.51945e-05	0.000250459	0.948925
Šilinė_Punia	Acremonium acutatum	6175_621	0.000131893	0.000578678	0.227922	4.77555e-06	0.000260157	0.9491
Šilinė_Punia	Teratosphaeriaceae sp.	6175_559	0.000131715	0.000274599	0.479661	0.000142952	0.000147828	0.949275
Šilinė_Punia	Phaeothecaceae sp.	6175_1368	0.000131232	0.000285691	0.45935	0.000196872	8.80025e-05	0.949448
Šilinė_Punia	Atheliaceae sp.	6175_1455	0.000130971	0.000469522	0.278945	9.65018e-05	0.00017316	0.949622
Šilinė_Punia	Xylodon nespori	6175_430	0.000130263	0.00032399	0.402057	0.000107672	0.000166146	0.949795
Šilinė_Punia	Lentinellus sp.	6175_1525	0.000130208	0.000479465	0.271569	0.000190703	7.57742e-05	0.949967
Šilinė_Punia	Penicillium sp.	6175_678	0.000130164	0.000289067	0.450291	0.000135583	0.000147795	0.95014
Šilinė_Punia	Taphrina sp.	6175_991	0.000129984	0.000363386	0.357702	0	0.000259967	0.950312
Šilinė_Punia	Coleosporium sp.	6175_783	0.000129569	0.000500803	0.258723	6.13055e-05	0.000202737	0.950483
Šilinė_Punia	Filobasidiaceae sp.	6175_3135	0.000129121	0.000596825	0.216346	0.000244275	1.51811e-05	0.950654
Šilinė_Punia	Hapalopilus aurantiacus	6175_1778	0.000128398	0.00035612	0.360548	0.000256797	0	0.950825
Šilinė_Punia	Pleurotus dryinus	6175_1613	0.0001283	0.000525166	0.244303	0.000235175	2.55054e-05	0.950995
Šilinė_Punia	Sebacinales sp.	6175_895	0.000127997	0.00027663	0.4627	0.00017223	0.000105758	0.951164
Šilinė_Punia	Taphrina purpurascens	6175_293	0.000127737	0.000259555	0.49214	0.000102333	0.000180479	0.951333
Šilinė_Punia	Elsinoaceae sp.	6175_357	0.000127641	0.000238269	0.535701	6.00206e-05	0.00022014	0.951502
Šilinė_Punia	Basidiodendron walleynii	6175_1357	0.000125123	0.000466173	0.268405	0	0.000250247	0.951668
Šilinė_Punia	Symbiotaphrina microtheca	6175_1588	0.000124247	0.000344071	0.361108	0.000193785	6.54664e-05	0.951833
Šilinė_Punia	Peniophora rufomarginata	6175_682	0.000123821	0.000347042	0.356789	0	0.000247642	0.951997
Šilinė_Punia	Unidentified sp. 6175_256	6175_256	0.000123622	0.00026365	0.468886	0.000238211	1.59744e-05	0.952161
Šilinė_Punia	Orbilia sarraziniana	6175_830	0.000123609	0.000606045	0.203961	0.000247219	0	0.952324
Šilinė_Punia	Colletotrichum sp.	6175_718	0.000123486	0.000357499	0.345417	0	0.000246973	0.952488
Šilinė_Punia	Phacidiella kunmingensis	6175_1333	0.000123215	0.00046975	0.2623	0	0.000246431	0.952651
Šilinė_Punia	Tylospora asterophora	6175_1385	0.000123085	0.000589681	0.208731	0.000240964	5.65782e-06	0.952814
Šilinė_Punia	Pluteus atromarginatus	6175_1846	0.000122858	0.000443116	0.277258	0.000245715	0	0.952977
Šilinė_Punia	Unidentified sp. 6175_3722	6175_3722	0.000121951	0.000597915	0.203961	0.000243902	0	0.953139
Šilinė_Punia	Leptosphaeriaceae sp.	6175_4067	0.000121951	0.000597915	0.203961	0.000243902	0	0.9533
Šilinė_Punia	Phaeomoniellaceae sp.	6175_1185	0.000120742	0.000276295	0.437006	6.6852e-05	0.000190686	0.95346
Šilinė_Punia	Torrentispora dubia	6175_1662	0.000120568	0.000369164	0.326597	0.000228606	1.59744e-05	0.95362
Šilinė_Punia	Leptospora galii	6175_1047	0.000119715	0.000476772	0.251095	0.000193004	5.0464e-05	0.953779
Šilinė_Punia	Phleogena sp.	6175_875	0.000119416	0.000277535	0.430274	0.000168884	8.9503e-05	0.953937
Šilinė_Punia	Exophiala xenobiotica	6175_643	0.000119245	0.00031941	0.373329	0.00013459	0.000118461	0.954095
Šilinė_Punia	Dichomitus squalens	6175_932	0.000118521	0.000222225	0.533337	0.000184194	7.75524e-05	0.954252
Šilinė_Punia	Lophiostoma sp.	6175_330	0.000117984	0.00026354	0.447688	0.000192767	6.03124e-05	0.954408
Šilinė_Punia	Eurotiales sp.	6175_1342	0.00011718	0.000473072	0.247699	1.8648e-05	0.00021921	0.954563
Šilinė_Punia	Krasilnikovozyma huempii	6175_177	0.000117067	0.000356645	0.328246	0.000115942	0.00012847	0.954719
Šilinė_Punia	Pleosporales sp.	6175_1548	0.000116718	0.000288784	0.404171	0.00022031	1.93035e-05	0.954873
Šilinė_Punia	Neoleptosphaeria rubefaciens	6175_788	0.000116427	0.000373203	0.311968	0.000178743	6.63302e-05	0.955027
Šilinė_Punia	Delicatula integrella	6175_5034	0.000115942	0.000568453	0.203961	0.000231884	0	0.955181
Šilinė_Punia	Unidentified sp. 6175_11490	6175_11490	0.000115942	0.000568453	0.203961	0.000231884	0	0.955335
Šilinė_Punia	Chaetothyriales sp.	6175_15779	0.000115942	0.000568453	0.203961	0.000231884	0	0.955488
Šilinė_Punia	Mycosphaerellales sp.	6175_848	0.000115433	0.00022393	0.515485	0.0001441	0.000110127	0.955641
Šilinė_Punia	Resinicium bicolor	6175_899	0.000114368	0.000395153	0.289426	0.000189086	4.78312e-05	0.955793
Šilinė_Punia	Phaeomoniellales sp.	6175_814	0.000114044	0.000338682	0.336729	0.00012067	0.000117693	0.955944
Šilinė_Punia	Muriphaeosphaeria viburni	6175_393	0.000113984	0.000328942	0.346516	0.000215925	2.02752e-05	0.956095
Šilinė_Punia	Botryosphaeriales sp.	6175_823	0.00011309	0.000193939	0.583124	0.000138596	0.000118782	0.956245
Šilinė_Punia	Tubakia dryina	6175_533	0.000112879	0.000447939	0.251997	0.000225759	0	0.956394
Šilinė_Punia	Scoliciosporum chlorococcum	6175_2221	0.00011277	0.000238664	0.472503	0.000180165	6.42421e-05	0.956544
Šilinė_Punia	Lachnellula sp.	6175_1633	0.000110851	0.000351115	0.315713	7.76093e-05	0.000153358	0.95669
Šilinė_Punia	Pleosporales sp.	6175_1284	0.000110531	0.000240655	0.459294	0.000135548	0.000104512	0.956837
Šilinė_Punia	Inocybe lutescens	6175_1956	0.000110149	0.000302651	0.363947	0.000113693	0.000119818	0.956983
Šilinė_Punia	Venturiaceae sp.	6175_1579	0.000106234	0.000216169	0.491438	0.000191363	3.10369e-05	0.957124
Šilinė_Punia	Tympanidaceae sp.	6175_2156	0.000105811	0.00044794	0.236216	0.000203038	1.02189e-05	0.957264
Šilinė_Punia	Candida zeylanoides	6175_2462	0.000104427	0.000328393	0.317993	0.000100503	0.000117773	0.957402
Šilinė_Punia	Botryosphaeriales sp.	6175_642	0.000104335	0.000352458	0.296021	0.000156807	6.04153e-05	0.95754
Šilinė_Punia	Tremella sp.	6175_377	0.000104254	0.000350702	0.297272	0.000104302	0.000113042	0.957678
Šilinė_Punia	Rhizopus stolonifer	6175_939	0.000103413	0.000507022	0.203961	0.000206825	0	0.957815
Šilinė_Punia	Mycosphaerellaceae sp.	6175_568	0.000103383	0.00025404	0.406957	0.000176031	4.49654e-05	0.957952
Šilinė_Punia	Mortierella sp.	6175_828	0.000102072	0.000258326	0.39513	0.000100165	0.000117519	0.958088
Šilinė_Punia	Jeremyomyces labinae	6175_379	0.00010105	0.000208059	0.485678	9.43155e-05	0.000125059	0.958222
Šilinė_Punia	Ilyonectria sp.	6175_3936	0.000100859	0.000312385	0.322867	0.000201717	0	0.958355
Šilinė_Punia	Unidentified sp. 6175_1746	6175_1746	0.000100682	0.000338745	0.297219	0.000107672	0.000101839	0.958489
Šilinė_Punia	Umbelopsidaceae sp.	6175_4663	0.000100373	0.000447828	0.224134	0.000183206	1.90658e-05	0.958622
Šilinė_Punia	Apiotrichum sp.	6175_1354	0.000100301	0.000297354	0.33731	1.71425e-05	0.000187951	0.958754
Šilinė_Punia	Claussenomyces sp.	6175_921	0.000100038	0.000305627	0.327322	0.00017144	3.5456e-05	0.958887
Šilinė_Punia	Tympanidaceae sp.	6175_1580	9.8464e-05	0.000305387	0.322424	0.000126727	7.75515e-05	0.959017
Šilinė_Punia	Apiosporaceae sp.	6175_1572	9.82801e-05	0.000481858	0.203961	0	0.00019656	0.959148
Šilinė_Punia	Cystobasidium slooffiae	6175_585	9.77754e-05	0.000197762	0.494409	5.01882e-05	0.000157738	0.959277
Šilinė_Punia	Pseudopyrenochaetaceae sp.	6175_1768	9.73262e-05	0.000423101	0.230031	4.77555e-06	0.000191023	0.959406
Šilinė_Punia	Aspergillus sp.	6175_1064	9.72814e-05	0.000245929	0.395567	1.02459e-05	0.000187853	0.959535
Šilinė_Punia	Unidentified sp. 6175_2573	6175_2573	9.71883e-05	0.000313671	0.309842	0.000115942	8.5255e-05	0.959664
Šilinė_Punia	Fellozyma inositophila	6175_147	9.7173e-05	0.000195009	0.498301	5.76844e-05	0.000148545	0.959793
Šilinė_Punia	Conocybe sp.	6175_3395	9.68523e-05	0.000474857	0.203961	0	0.000193705	0.959921
Šilinė_Punia	Cladophialophora laricicola	6175_1825	9.66078e-05	0.000366715	0.263441	0.000193216	0	0.960049
Šilinė_Punia	Unidentified sp. 6175_517	6175_517	9.6595e-05	0.000473596	0.203961	0	0.00019319	0.960177
Šilinė_Punia	Tomentella punicea	6175_1110	9.64214e-05	0.000317413	0.303773	0	0.000192843	0.960305
Šilinė_Punia	Fusarium oxysporum	6175_2386	9.63148e-05	0.000276939	0.347784	6.10687e-05	0.00013997	0.960432
Šilinė_Punia	Bulleraceae sp.	6175_661	9.62013e-05	0.000298694	0.322072	0	0.000192403	0.96056
Šilinė_Punia	Mollisia sp.	6175_2736	9.59233e-05	0.000470302	0.203961	0	0.000191847	0.960687
Šilinė_Punia	Saccharomycetales sp.	6175_1077	9.55874e-05	0.000227934	0.419364	0.000155802	4.66366e-05	0.960813
Šilinė_Punia	Unidentified sp. 6175_212	6175_212	9.49461e-05	0.000318348	0.298246	1.39879e-05	0.000179261	0.960939
Šilinė_Punia	Pringsheimia sp.	6175_4605	9.48992e-05	0.000465281	0.203961	0.000189798	0	0.961065
Šilinė_Punia	Hysteriaceae sp.	6175_2042	9.47848e-05	0.000345217	0.274565	0	0.00018957	0.96119
Šilinė_Punia	Knufia perfecta	6175_641	9.4641e-05	0.000228165	0.414791	2.12033e-05	0.000174484	0.961316
Šilinė_Punia	Dothiorella sp.	6175_1945	9.43206e-05	0.000207788	0.453927	0.000156277	4.25845e-05	0.961441
Šilinė_Punia	Unidentified sp. 6175_1479	6175_1479	9.29169e-05	0.00022713	0.40909	5.21512e-05	0.000143062	0.961564
Šilinė_Punia	Tremella sp.	6175_1734	9.22149e-05	0.000295875	0.311668	0	0.00018443	0.961686
Šilinė_Punia	Hysterobrevium sp.	6175_1875	9.21659e-05	0.00045188	0.203961	0	0.000184332	0.961808
Šilinė_Punia	Periconia sp.	6175_388	9.18232e-05	0.00023948	0.383428	0.000141615	5.35052e-05	0.96193
Šilinė_Punia	Holtermanniella sp.	6175_157	9.14651e-05	0.000175594	0.520888	0.000151988	4.77277e-05	0.962051
Šilinė_Punia	Microcera sp.	6175_399	9.13343e-05	0.000252641	0.361518	0.000126681	6.89017e-05	0.962172
Šilinė_Punia	Talaromyces sp.	6175_1528	8.95512e-05	0.000421438	0.21249	0.000176956	2.5555e-06	0.962291
Šilinė_Punia	Lepraria incana	6175_540	8.88716e-05	0.000251767	0.352992	0	0.000177743	0.962408
Šilinė_Punia	Ophiostomataceae sp.	6175_431	8.86338e-05	0.000254607	0.34812	0.000120691	6.50936e-05	0.962526
Šilinė_Punia	Oberwinklerozyma silvestris	6175_336	8.83875e-05	0.000277996	0.317946	6.39034e-05	0.000119982	0.962643
Šilinė_Punia	Unidentified sp. 6175_1982	6175_1982	8.81473e-05	0.000312821	0.281782	5.01882e-05	0.000130859	0.96276
Šilinė_Punia	Mytilinidiaceae sp.	6175_4073	8.78477e-05	0.000430709	0.203961	0.000175695	0	0.962876
Šilinė_Punia	Tremellales sp.	6175_291	8.74873e-05	0.000182656	0.478974	3.90191e-05	0.00014886	0.962992
Šilinė_Punia	Chaetothyriales sp.	6175_778	8.71077e-05	0.000235128	0.37047	2.36379e-06	0.000173175	0.963107
Šilinė_Punia	Talaromyces sp.	6175_1089	8.68045e-05	0.000239452	0.362513	7.2186e-05	0.000110706	0.963222
Šilinė_Punia	Hannaella coprosmaensis	6175_148	8.64568e-05	0.00015862	0.545056	0.000118655	7.61872e-05	0.963337
Šilinė_Punia	Tympanidaceae sp.	6175_1487	8.62824e-05	0.000270383	0.319112	0.000172565	0	0.963451
Šilinė_Punia	Massarineae sp.	6175_606	8.62486e-05	0.000195672	0.440781	0.000166966	9.6595e-06	0.963566
Šilinė_Punia	Agaricales sp.	6175_2106	8.61958e-05	0.000350151	0.246167	0.000172392	0	0.96368
Šilinė_Punia	Crepidotus malachius	6175_2263	8.61141e-05	0.000422209	0.203961	0.000172228	0	0.963794
Šilinė_Punia	Unidentified sp. 6175_3235	6175_3235	8.60557e-05	0.000299657	0.28718	0.000100376	7.79727e-05	0.963908
Šilinė_Punia	Wallemia ichthyophaga	6175_1160	8.5813e-05	0.000269507	0.318407	5.85652e-05	0.000119522	0.964022
Šilinė_Punia	Postia ptychogaster	6175_2030	8.5796e-05	0.000420649	0.203961	0	0.000171592	0.964135
Šilinė_Punia	Tremellaceae sp.	6175_516	8.57957e-05	0.000200481	0.427949	0	0.000171591	0.964249
Šilinė_Punia	Chaetosphaeria sp.	6175_1121	8.49382e-05	0.00019028	0.446385	0.000129494	5.28205e-05	0.964361
Šilinė_Punia	Capnodiales sp.	6175_448	8.46897e-05	0.000221613	0.382152	0	0.000169379	0.964474
Šilinė_Punia	Phaffia sp.	6175_772	8.34388e-05	0.000247463	0.337177	3.3967e-05	0.000139163	0.964584
Šilinė_Punia	Mycena erubescens	6175_717	8.29071e-05	0.000307999	0.26918	0	0.000165814	0.964694
Šilinė_Punia	Meira sp.	6175_514	8.28257e-05	0.000217276	0.3812	9.16989e-05	8.28487e-05	0.964804
Šilinė_Punia	Sistotrema raduloides	6175_1661	8.271e-05	0.000354749	0.23315	0.000144753	2.24643e-05	0.964913
Šilinė_Punia	Apiospora sp.	6175_1112	8.2433e-05	0.00025843	0.318977	0	0.000164866	0.965023
Šilinė_Punia	Myxarium varium	6175_1927	8.18331e-05	0.00040122	0.203961	0	0.000163666	0.965131
Šilinė_Punia	Hyaloscypha finlandica	6175_1811	8.17867e-05	0.000303985	0.269049	0.000132197	3.49956e-05	0.965239
Šilinė_Punia	Unidentified sp. 6175_301	6175_301	8.04959e-05	0.000394663	0.203961	0	0.000160992	0.965346
Šilinė_Punia	Meruliporia pulverulenta	6175_1374	8.04182e-05	0.000394283	0.203961	0	0.000160836	0.965453
Šilinė_Punia	Gymnopilus decipiens	6175_886	8.02721e-05	0.000255839	0.31376	1.43266e-05	0.000149095	0.965559
Šilinė_Punia	Coniochaeta sp.	6175_1278	8.02191e-05	0.000381992	0.210002	0	0.000160438	0.965665
Šilinė_Punia	Mollisiaceae sp.	6175_2011	8.01073e-05	0.000180575	0.443624	6.32685e-05	0.000108276	0.965771
Šilinė_Punia	Paracladophialophora sp.	6175_638	8.00954e-05	0.000309957	0.258408	0.0001559	5.1079e-06	0.965877
Šilinė_Punia	Rutstroemia luteovirescens	6175_529	7.98722e-05	0.000391606	0.203961	0	0.000159744	0.965983
Šilinė_Punia	Cortinarius dolabratus	6175_1630	7.94376e-05	0.000167752	0.473542	8.31242e-05	9.04329e-05	0.966089
Šilinė_Punia	Radulomyces confluens	6175_785	7.92937e-05	0.000330742	0.239745	2.36379e-06	0.000156791	0.966194
Šilinė_Punia	Inocybe sp.	6175_882	7.91848e-05	0.000161618	0.48995	0.000126841	4.6643e-05	0.966298
Šilinė_Punia	Mycocaliciaceae sp.	6175_1199	7.88794e-05	0.000242231	0.325637	0	0.000157759	0.966403
Šilinė_Punia	Thelebolaceae sp.	6175_342	7.86985e-05	0.000284934	0.276199	0	0.000157397	0.966507
Šilinė_Punia	Cadophora sp.	6175_1756	7.84989e-05	0.000199906	0.392678	0.000131088	3.27332e-05	0.966611
Šilinė_Punia	Tremella sp.	6175_457	7.79727e-05	0.000382293	0.203961	0	0.000155945	0.966715
Šilinė_Punia	Erythrobasidiales sp.	6175_198	7.79102e-05	0.000169776	0.4589	1.06016e-05	0.000149739	0.966818
Šilinė_Punia	Penicillium decumbens	6175_1145	7.78091e-05	0.000142591	0.545681	8.35531e-05	9.12209e-05	0.966921
Šilinė_Punia	Peniophorella sp.	6175_2653	7.75335e-05	0.000271564	0.285507	0.000155067	0	0.967024
Šilinė_Punia	Serendipitaceae sp.	6175_1581	7.74229e-05	0.000251406	0.307959	0.000108743	5.15446e-05	0.967126
Šilinė_Punia	Beauveria sp.	6175_703	7.7176e-05	0.000292357	0.263979	0.000115942	4.175e-05	0.967228
Šilinė_Punia	Gelatoporia subvermispora	6175_1450	7.70359e-05	0.000335709	0.229472	0.000137931	1.75443e-05	0.96733
Šilinė_Punia	Ophiostoma quercus	6175_996	7.69255e-05	0.000217072	0.354377	0.000124599	3.48239e-05	0.967432
Šilinė_Punia	Cistella sp.	6175_4419	7.69231e-05	0.000377146	0.203961	0.000153846	0	0.967534
Šilinė_Punia	Cucurbitariaceae sp.	6175_5245	7.69231e-05	0.000377146	0.203961	0.000153846	0	0.967636
Šilinė_Punia	Fonsecazyma sp.	6175_965	7.67596e-05	0.000207435	0.370041	0.00011998	3.99276e-05	0.967738
Šilinė_Punia	Neoantrodia serialis	6175_894	7.66203e-05	0.000195366	0.392189	2.06825e-05	0.000137822	0.967839
Šilinė_Punia	Filobasidiaceae sp.	6175_729	7.66186e-05	0.000375653	0.203961	0	0.000153237	0.967941
Šilinė_Punia	Lachnaceae sp.	6175_4450	7.63269e-05	0.000272803	0.279788	0.000152654	0	0.968042
Šilinė_Punia	Tomentella sp.	6175_2045	7.62631e-05	0.000373911	0.203961	0	0.000152526	0.968143
Šilinė_Punia	Phaeomoniella sp.	6175_1017	7.61142e-05	0.000152687	0.498499	0.000109381	5.63783e-05	0.968244
Šilinė_Punia	Kneiffiella sp.	6175_1310	7.58741e-05	0.000279916	0.27106	0	0.000151748	0.968344
Šilinė_Punia	Geopora sp.	6175_1060	7.5843e-05	0.000257616	0.294403	5.07599e-05	0.000104987	0.968445
Šilinė_Punia	Tricellula aquatica	6175_669	7.56002e-05	0.000180686	0.418406	7.96663e-05	8.1836e-05	0.968545
Šilinė_Punia	Sporothrix variecibatus	6175_2847	7.53706e-05	0.000244172	0.308679	8.7169e-05	6.99913e-05	0.968645
Šilinė_Punia	Micarea nitschkeana	6175_1215	7.50567e-05	0.000191746	0.391438	6.10687e-05	9.67876e-05	0.968744
Šilinė_Punia	Phacidiaceae sp.	6175_335	7.48643e-05	0.000187792	0.398657	0.000101285	5.76706e-05	0.968844
Šilinė_Punia	Epithamnolia xanthoriae	6175_622	7.47486e-05	0.000346873	0.215493	8.24063e-06	0.000141916	0.968943
Šilinė_Punia	Exobasidiaceae sp.	6175_376	7.39556e-05	0.000218784	0.33803	0	0.000147911	0.969041
Šilinė_Punia	Collybiopsis peronata	6175_977	7.34786e-05	0.000217156	0.338368	4.72757e-06	0.000143364	0.969138
Šilinė_Punia	Sebacinales sp.	6175_1071	7.33503e-05	0.000206432	0.355324	0.000130767	2.09205e-05	0.969235
Šilinė_Punia	Sistotremastrum niveocremeum	6175_503	7.27945e-05	0.000302142	0.240928	0.000145589	0	0.969332
Šilinė_Punia	Basidiodendron sp.	6175_960	7.27789e-05	0.000177394	0.410266	0.000129165	2.15699e-05	0.969428
Šilinė_Punia	Phragmidium sp.	6175_1274	7.23924e-05	0.000306321	0.236329	0.000144785	0	0.969524
Šilinė_Punia	Nectriaceae sp.	6175_3116	7.23764e-05	0.000354854	0.203961	0.000144753	0	0.96962
Šilinė_Punia	Exidia sp.	6175_706	7.22384e-05	0.000230581	0.313289	0	0.000144477	0.969716
Šilinė_Punia	Taphrinales sp.	6175_491	7.20833e-05	0.000183296	0.393261	0	0.000144167	0.969811
Šilinė_Punia	Unidentified sp. 6175_261	6175_261	7.18869e-05	0.000315224	0.22805	0	0.000143774	0.969906
Šilinė_Punia	Gloeoporus pannocinctus	6175_1179	7.1885e-05	0.000352445	0.203961	0	0.00014377	0.970001
Šilinė_Punia	Agaricostilbales sp.	6175_1720	7.17847e-05	0.000258212	0.278007	0.000100376	4.69489e-05	0.970097
Šilinė_Punia	Lecanorales sp.	6175_1222	7.17787e-05	0.00023344	0.307482	0.000102248	4.67004e-05	0.970192
Šilinė_Punia	Herpotrichiellaceae sp.	6175_1168	7.16282e-05	0.00025941	0.27612	6.89655e-06	0.000138015	0.970287
Šilinė_Punia	Capnodiales sp.	6175_958	7.12726e-05	0.000152177	0.468354	0.000101253	5.42166e-05	0.970381
Šilinė_Punia	Tympanidaceae sp.	6175_2486	7.11744e-05	0.000348961	0.203961	0.000142349	0	0.970475
Šilinė_Punia	Hyaloscyphaceae sp.	6175_3554	7.11744e-05	0.000348961	0.203961	0.000142349	0	0.97057
Šilinė_Punia	Phaeosphaeriaceae sp.	6175_511	7.04258e-05	0.000188063	0.37448	7.29553e-05	7.37327e-05	0.970663
Šilinė_Punia	Inocybe sp.	6175_2870	6.99913e-05	0.00034316	0.203961	0	0.000139983	0.970756
Šilinė_Punia	Unidentified sp. 6175_1560	6175_1560	6.99003e-05	0.000240135	0.291088	0	0.000139801	0.970848
Šilinė_Punia	Capnobotryella sp.	6175_764	6.97058e-05	0.000151276	0.460787	4.61406e-05	0.000103458	0.970941
Šilinė_Punia	Sebacinaceae sp.	6175_1586	6.95422e-05	0.000169228	0.410937	8.33997e-05	6.5122e-05	0.971033
Šilinė_Punia	Unidentified sp. 6175_1347	6175_1347	6.94763e-05	0.000186882	0.371766	0	0.000138953	0.971125
Šilinė_Punia	Filobasidiaceae sp.	6175_527	6.89306e-05	0.000166885	0.413042	0	0.000137861	0.971216
Šilinė_Punia	Leptodontidium sp.	6175_1039	6.88355e-05	0.000200004	0.344171	0	0.000137671	0.971307
Šilinė_Punia	Antrodiella romellii	6175_561	6.85675e-05	0.000329713	0.207961	0	0.000137135	0.971398
Šilinė_Punia	Cabalodontia sp.	6175_893	6.84298e-05	0.000200138	0.341912	0	0.00013686	0.971489
Šilinė_Punia	Unidentified sp. 6175_2450	6175_2450	6.83741e-05	0.000298419	0.229121	0.000121951	1.60836e-05	0.971579
Šilinė_Punia	Fusarium sp.	6175_931	6.83669e-05	0.000158715	0.430753	5.76955e-05	8.85841e-05	0.97167
Šilinė_Punia	Unidentified sp. 6175_321	6175_321	6.81625e-05	0.000234275	0.290951	9.45515e-05	4.5406e-05	0.97176
Šilinė_Punia	Cystobasidiales sp.	6175_5283	6.81512e-05	0.000239871	0.284116	0.000136302	0	0.971851
Šilinė_Punia	Carlosrosaea sp.	6175_498	6.80148e-05	0.000241459	0.281683	0	0.00013603	0.971941
Šilinė_Punia	Sebacinaceae sp.	6175_694	6.79247e-05	0.000131598	0.516152	3.95616e-05	0.000109141	0.972031
Šilinė_Punia	Mortierella sp.	6175_1206	6.77244e-05	0.00029387	0.230457	0	0.000135449	0.97212
Šilinė_Punia	Mycoacia sp.	6175_1823	6.74124e-05	0.000244919	0.275243	3.98098e-05	9.81997e-05	0.97221
Šilinė_Punia	Hypoxylon howeanum	6175_2163	6.7412e-05	0.000297721	0.226427	0.000126727	9.21659e-06	0.972299
Šilinė_Punia	Unidentified sp. 6175_582	6175_582	6.7393e-05	0.000330421	0.203961	0	0.000134786	0.972388
Šilinė_Punia	Chaetothyriales sp.	6175_1029	6.73582e-05	0.000209373	0.321714	6.89655e-06	0.000129323	0.972478
Šilinė_Punia	Leptodontidiaceae sp.	6175_1456	6.68897e-05	0.000172195	0.388454	0.000110686	2.89275e-05	0.972566
Šilinė_Punia	Colacogloea sp.	6175_205	6.68453e-05	0.000312966	0.213586	0	0.000133691	0.972655
Šilinė_Punia	Coprinellus sp.	6175_2072	6.64942e-05	0.000216031	0.307799	1.41355e-05	0.000121523	0.972743
Šilinė_Punia	Capnodiales sp.	6175_424	6.63513e-05	0.00018123	0.366117	1.11173e-05	0.000125699	0.972831
Šilinė_Punia	Crepidotus caspari	6175_954	6.59082e-05	0.000260363	0.25314	0.000104302	2.99065e-05	0.972918
Šilinė_Punia	Irpex latemarginatus	6175_2321	6.54664e-05	0.000320976	0.203961	0	0.000130933	0.973005
Šilinė_Punia	Cuniculitremaceae sp.	6175_1247	6.52867e-05	0.000240658	0.271284	1.43266e-05	0.000119062	0.973091
Šilinė_Punia	Pleurotus pulmonarius	6175_1054	6.51419e-05	0.000207303	0.314235	0	0.000130284	0.973178
Šilinė_Punia	Tympanidaceae sp.	6175_1920	6.49338e-05	0.000243351	0.266832	0.000100036	3.27332e-05	0.973264
Šilinė_Punia	Corticiaceae sp.	6175_492	6.47271e-05	0.00022442	0.28842	7.06776e-05	6.38876e-05	0.973349
Šilinė_Punia	Lepraria sp.	6175_11030	6.45856e-05	0.000316657	0.203961	0.000129171	0	0.973435
Šilinė_Punia	Arthoniaceae sp.	6175_2983	6.43489e-05	0.000245204	0.26243	9.65018e-05	3.49956e-05	0.97352
Šilinė_Punia	Fenestella sp.	6175_1129	6.39907e-05	0.000291082	0.219838	0	0.000127981	0.973605
Šilinė_Punia	Microsporomycetaceae sp.	6175_1711	6.35925e-05	0.000247908	0.256517	0.000100503	2.90028e-05	0.973689
Šilinė_Punia	Kondoaceae sp.	6175_257	6.33262e-05	0.000272385	0.232487	0	0.000126652	0.973773
Šilinė_Punia	Nectriaceae sp.	6175_2583	6.33252e-05	0.000298219	0.212345	0.000121951	5.1079e-06	0.973857
Šilinė_Punia	Phaeoacremonium sp.	6175_1229	6.30379e-05	0.000152283	0.413952	7.72594e-05	5.83771e-05	0.973941
Šilinė_Punia	Mycetinis scorodonius	6175_1824	6.28133e-05	0.000188409	0.333389	0.000116032	1.18765e-05	0.974024
Šilinė_Punia	Zygosaccharomyces parabailii	6175_623	6.26616e-05	0.000176275	0.355476	9.67158e-05	3.54026e-05	0.974107
Šilinė_Punia	Tremellales sp.	6175_668	6.25941e-05	0.000165566	0.37806	0	0.000125188	0.97419
Šilinė_Punia	Taphrina tormentillae	6175_1003	6.25204e-05	0.000138732	0.450656	4.67064e-05	8.82912e-05	0.974273
Šilinė_Punia	Clitopilus sp.	6175_2972	6.24578e-05	0.000241826	0.258276	0.000124916	0	0.974355
Šilinė_Punia	Pleosporales sp.	6175_451	6.22937e-05	0.000170678	0.364979	0	0.000124587	0.974438
Šilinė_Punia	Mucor hiemalis	6175_1959	6.20913e-05	0.000284102	0.218553	0.000124183	0	0.97452
Šilinė_Punia	Melanelixia subaurifera	6175_1092	6.16454e-05	0.000152718	0.403656	0	0.000123291	0.974602
Šilinė_Punia	Geminibasidium sp.	6175_1313	6.15634e-05	0.000298723	0.206088	0.000121951	1.27775e-06	0.974683
Šilinė_Punia	Fomitopsis rosea	6175_1634	6.1416e-05	0.000192338	0.319312	0	0.000122832	0.974765
Šilinė_Punia	Phaeomoniellaceae sp.	6175_640	6.12688e-05	0.000144835	0.423025	3.96629e-05	9.00813e-05	0.974846
Šilinė_Punia	Chaetothyriales sp.	6175_1869	6.12429e-05	0.000248688	0.246264	0.000100503	2.38949e-05	0.974927
Šilinė_Punia	Athelia sp.	6175_186	6.10999e-05	0.000183082	0.333729	6.79949e-05	6.04172e-05	0.975008
Šilinė_Punia	Oberwinklerozyma straminea	6175_2254	6.10687e-05	0.000299414	0.203961	0.000122137	0	0.975089
Šilinė_Punia	Russulales sp.	6175_1866	6.09756e-05	0.000298958	0.203961	0.000121951	0	0.97517
Šilinė_Punia	Pertusariales sp.	6175_1704	6.09756e-05	0.000298958	0.203961	0.000121951	0	0.97525
Šilinė_Punia	Melanommataceae sp.	6175_4041	6.09756e-05	0.000298958	0.203961	0.000121951	0	0.975331
Šilinė_Punia	Tremellales sp.	6175_318	6.09129e-05	0.000147854	0.411979	7.06776e-06	0.000117585	0.975412
Šilinė_Punia	Rutstroemia sydowiana	6175_751	6.08369e-05	0.000165827	0.366869	8.69386e-05	4.13514e-05	0.975493
Šilinė_Punia	Capronia pulcherrima	6175_4791	6.03221e-05	0.000283501	0.212776	0.000115942	5.111e-06	0.975572
Šilinė_Punia	Menispora caesia	6175_1300	6.0031e-05	0.000123734	0.485162	2.6728e-05	0.000101705	0.975652
Šilinė_Punia	Thysanophora penicillioides	6175_1049	5.97372e-05	0.000292886	0.203961	0	0.000119474	0.975731
Šilinė_Punia	Sampaiozyma ingeniosa	6175_2079	5.93824e-05	0.000291146	0.203961	0	0.000118765	0.97581
Šilinė_Punia	Hypocreales sp.	6175_1106	5.91541e-05	0.000290027	0.203961	0	0.000118308	0.975888
Šilinė_Punia	Piskurozyma sp.	6175_4183	5.90215e-05	0.000247099	0.238858	0.000100503	1.90658e-05	0.975966
Šilinė_Punia	Oidiodendron sp.	6175_2070	5.87937e-05	0.000164365	0.357703	7.83966e-05	4.52114e-05	0.976044
Šilinė_Punia	Unidentified sp. 6175_1415	6175_1415	5.85652e-05	0.000287139	0.203961	0.00011713	0	0.976122
Šilinė_Punia	Inocybe rufoalba	6175_2890	5.85652e-05	0.000287139	0.203961	0.00011713	0	0.976199
Šilinė_Punia	Chaenothecopsis sp.	6175_4077	5.8563e-05	0.000240539	0.243465	0	0.000117126	0.976277
Šilinė_Punia	Erysiphe arcuata	6175_1085	5.84876e-05	0.000208638	0.280331	0	0.000116975	0.976355
Šilinė_Punia	Byssoloma diederichii	6175_1076	5.83506e-05	0.000183416	0.318132	2.95639e-05	9.10519e-05	0.976432
Šilinė_Punia	Neodevriesia sp.	6175_2299	5.7971e-05	0.000284226	0.203961	0.000115942	0	0.976509
Šilinė_Punia	Oidiodendron sp.	6175_2456	5.7971e-05	0.000284226	0.203961	0.000115942	0	0.976585
Šilinė_Punia	Tremateia sp.	6175_4977	5.7971e-05	0.000284226	0.203961	0.000115942	0	0.976662
Šilinė_Punia	Trichosphaeriaceae sp.	6175_1200	5.77662e-05	0.000211646	0.272938	0.000102007	1.60836e-05	0.976739
Šilinė_Punia	Unidentified sp. 6175_859	6175_859	5.77196e-05	0.000135497	0.425984	7.63813e-05	4.75769e-05	0.976815
Šilinė_Punia	Niesslia exilis	6175_1712	5.74872e-05	0.000183687	0.312963	0	0.000114974	0.976891
Šilinė_Punia	Melanconiella carpinicola	6175_2406	5.74675e-05	0.00023899	0.24046	0	0.000114935	0.976968
Šilinė_Punia	Trimorphomycetaceae sp.	6175_296	5.74338e-05	0.00013502	0.425373	0	0.000114868	0.977044
Šilinė_Punia	Lachnum sp.	6175_2737	5.72282e-05	0.000245246	0.23335	0.000100503	1.51673e-05	0.97712
Šilinė_Punia	Mycosphaerellales sp.	6175_1797	5.70424e-05	0.000172958	0.329805	0.000111638	3.21983e-06	0.977195
Šilinė_Punia	Peltaster fructicola	6175_569	5.69392e-05	0.00013688	0.415979	0	0.000113878	0.977271
Šilinė_Punia	Umbelopsis isabellina	6175_374	5.69105e-05	0.000249426	0.228166	1.26097e-05	0.00010222	0.977346
Šilinė_Punia	Microcyclospora quercina	6175_592	5.68801e-05	0.000136056	0.418062	0	0.00011376	0.977421
Šilinė_Punia	Cytospora pruinosa	6175_1127	5.68548e-05	0.00016348	0.347778	0	0.00011371	0.977497
Šilinė_Punia	Steccherinaceae sp.	6175_618	5.67755e-05	0.000182742	0.310687	0	0.000113551	0.977572
Šilinė_Punia	Cryptococcus sp.	6175_1406	5.6325e-05	0.000115015	0.48972	2.06825e-05	9.85366e-05	0.977646
Šilinė_Punia	Septobasidium carestianum	6175_811	5.63079e-05	0.000233535	0.241111	0.000112616	0	0.977721
Šilinė_Punia	Pleosporales sp.	6175_541	5.62799e-05	0.000159455	0.352952	8.54232e-05	3.30512e-05	0.977796
Šilinė_Punia	Sporothrix sp.	6175_1556	5.60325e-05	0.000131938	0.42469	4.79035e-05	7.18906e-05	0.97787
Šilinė_Punia	Unidentified sp. 6175_2882	6175_2882	5.60034e-05	0.000236808	0.236493	0	0.000112007	0.977944
Šilinė_Punia	Agaricus augustus	6175_2015	5.59105e-05	0.000274124	0.203961	0	0.000111821	0.978018
Šilinė_Punia	Helotiales sp.	6175_1191	5.55864e-05	0.000272535	0.203961	0.000111173	0	0.978092
Šilinė_Punia	Arcticomyces warmingii	6175_934	5.52577e-05	0.000171378	0.322433	2.95639e-05	8.49013e-05	0.978165
Šilinė_Punia	Ostropales sp.	6175_1295	5.50353e-05	0.000150056	0.366766	5.21512e-05	6.29557e-05	0.978238
Šilinė_Punia	Leptosphaeria sp.	6175_2895	5.50182e-05	0.000232525	0.236612	0.000110036	0	0.978311
Šilinė_Punia	Pleosporales sp.	6175_2107	5.44909e-05	0.000245611	0.221859	0.000100503	9.21659e-06	0.978383
Šilinė_Punia	Unidentified sp. 6175_3698	6175_3698	5.38358e-05	0.000263952	0.203961	0.000107672	0	0.978454
Šilinė_Punia	Trechispora mollusca	6175_1466	5.37634e-05	0.000263597	0.203961	0	0.000107527	0.978526
Šilinė_Punia	Genolevuria sp.	6175_501	5.37608e-05	0.000167156	0.32162	0	0.000107522	0.978597
Šilinė_Punia	Melampsora laricis-populina	6175_698	5.36668e-05	0.000185527	0.289267	7.45921e-05	3.55887e-05	0.978668
Šilinė_Punia	Hypocreales sp.	6175_915	5.30082e-05	0.000259894	0.203961	0.000106016	0	0.978738
Šilinė_Punia	Rachicladosporium sp.	6175_2886	5.29766e-05	0.000234112	0.226288	0.000105953	0	0.978808
Šilinė_Punia	Ruinenia sp.	6175_1800	5.28189e-05	0.000163365	0.323319	5.85652e-05	5.1166e-05	0.978878
Šilinė_Punia	Claviceps sp.	6175_885	5.27423e-05	0.000109816	0.480281	1.37931e-05	9.66959e-05	0.978948
Šilinė_Punia	Phaeosphaeriaceae sp.	6175_1490	5.26522e-05	0.000193774	0.27172	2.04918e-05	8.71893e-05	0.979018
Šilinė_Punia	Plectosphaerella sp.	6175_9282	5.24934e-05	0.00025737	0.203961	0	0.000104987	0.979087
Šilinė_Punia	Pyrenophora dictyoides	6175_691	5.23811e-05	0.000104315	0.502144	4.0514e-05	7.42115e-05	0.979157
Šilinė_Punia	Hypocreales sp.	6175_1126	5.22954e-05	0.000225688	0.231715	0	0.000104591	0.979226
Šilinė_Punia	Fusarium poae	6175_1912	5.22941e-05	0.00025328	0.206468	0.000103413	1.27775e-06	0.979295
Šilinė_Punia	Neonectria candida	6175_1483	5.22822e-05	0.000149052	0.350764	5.06147e-05	5.90521e-05	0.979365
Šilinė_Punia	Unidentified sp. 6175_1389	6175_1389	5.21225e-05	0.000142298	0.366292	6.63238e-05	4.35873e-05	0.979434
Šilinė_Punia	Hyphoderma roseocremeum	6175_1167	5.1991e-05	0.000198119	0.262423	2.8271e-05	7.79727e-05	0.979503
Šilinė_Punia	Hyaloscypha sp.	6175_1787	5.1784e-05	0.000158086	0.327569	5.85652e-05	4.89161e-05	0.979571
Šilinė_Punia	Mycenaceae sp.	6175_2884	5.16881e-05	0.000160223	0.322601	5.85652e-05	4.87077e-05	0.97964
Šilinė_Punia	Evernia prunastri	6175_614	5.14226e-05	0.000120709	0.426005	0	0.000102845	0.979708
Šilinė_Punia	Chaetothyriales sp.	6175_2031	5.11818e-05	9.36869e-05	0.546307	2.95639e-05	7.91301e-05	0.979776
Šilinė_Punia	Symmetrospora symmetrica	6175_372	5.08962e-05	0.000152404	0.333956	9.74032e-05	5.77534e-06	0.979843
Šilinė_Punia	Neolauriomycetaceae sp.	6175_989	5.0873e-05	0.000168952	0.30111	3.43395e-05	7.1009e-05	0.97991
Šilinė_Punia	Amorosiaceae sp.	6175_2126	5.07657e-05	0.000160703	0.315897	1.11173e-05	9.2193e-05	0.979978
Šilinė_Punia	Hyaloscyphaceae sp.	6175_2179	5.04118e-05	0.000231916	0.217371	9.48992e-05	6.43967e-06	0.980045
Šilinė_Punia	Pleosporales sp.	6175_2102	5.03449e-05	0.000158567	0.317499	8.81291e-05	1.49533e-05	0.980111
Šilinė_Punia	Mycenaceae sp.	6175_3460	5.01882e-05	0.000246068	0.203961	0.000100376	0	0.980178
Šilinė_Punia	Cystobasidiales sp.	6175_5233	5.01882e-05	0.000246068	0.203961	0.000100376	0	0.980244
Šilinė_Punia	Polyporales sp.	6175_5383	5.01882e-05	0.000246068	0.203961	0.000100376	0	0.980311
Šilinė_Punia	Hyaloscyphaceae sp.	6175_1739	5.00278e-05	0.000245281	0.203961	0.000100056	0	0.980377
Šilinė_Punia	Unidentified sp. 6175_903	6175_903	4.99088e-05	0.000112739	0.442692	1.16241e-05	9.32152e-05	0.980443
Šilinė_Punia	Pleosporales sp.	6175_933	4.96417e-05	0.000105132	0.472183	5.22916e-05	5.6341e-05	0.980509
Šilinė_Punia	Ceratobasidiaceae sp.	6175_757	4.96131e-05	0.000157782	0.314441	9.67791e-05	3.21983e-06	0.980575
Šilinė_Punia	Phaeotremella translucens	6175_1940	4.9277e-05	0.000160097	0.307794	6.07324e-05	4.17101e-05	0.98064
Šilinė_Punia	Inocybe lacera	6175_1268	4.9254e-05	0.000137613	0.357917	9.50934e-05	4.49287e-06	0.980705
Šilinė_Punia	Tubulicrinis sp.	6175_1293	4.91838e-05	0.000152112	0.323338	4.72757e-06	9.52366e-05	0.98077
Šilinė_Punia	Sebacinales sp.	6175_2840	4.90998e-05	0.000240732	0.203961	0	9.81997e-05	0.980835
Šilinė_Punia	Hyaloscyphaceae sp.	6175_1345	4.89423e-05	0.000137284	0.356504	7.04006e-05	3.25468e-05	0.9809
Šilinė_Punia	Phaeotheca fissurella	6175_1807	4.88169e-05	0.000175841	0.277619	0	9.76337e-05	0.980965
Šilinė_Punia	Suillaceae sp.	6175_1488	4.83773e-05	0.000192768	0.250961	9.67545e-05	0	0.981029
Šilinė_Punia	Botryosphaeriales sp.	6175_1303	4.82812e-05	0.000149119	0.323776	4.08635e-05	5.89681e-05	0.981093
Šilinė_Punia	Hyaloscyphaceae sp.	6175_5161	4.82509e-05	0.00023657	0.203961	9.65018e-05	0	0.981157
Šilinė_Punia	Podila sp.	6175_1083	4.79616e-05	0.000235151	0.203961	0	9.59233e-05	0.98122
Šilinė_Punia	Kuraishia molischiana	6175_1046	4.77555e-05	0.000234141	0.203961	9.5511e-05	0	0.981284
Šilinė_Punia	Metapochonia bulbillosa	6175_3117	4.76758e-05	0.00023375	0.203961	9.53516e-05	0	0.981347
Šilinė_Punia	Psathyrellaceae sp.	6175_1616	4.75059e-05	0.000232917	0.203961	0	9.50119e-05	0.98141
Šilinė_Punia	Herpotrichiellaceae sp.	6175_3071	4.75059e-05	0.000232917	0.203961	0	9.50119e-05	0.981473
Šilinė_Punia	Leptosphaeriaceae sp.	6175_1058	4.7469e-05	8.94132e-05	0.530894	2.49311e-05	7.85685e-05	0.981536
Šilinė_Punia	Polyporaceae sp.	6175_4743	4.74496e-05	0.000232641	0.203961	9.48992e-05	0	0.981598
Šilinė_Punia	Atheliaceae sp.	6175_10847	4.74496e-05	0.000232641	0.203961	9.48992e-05	0	0.981661
Šilinė_Punia	Phaeosphaeriaceae sp.	6175_12303	4.74496e-05	0.000232641	0.203961	9.48992e-05	0	0.981724
Šilinė_Punia	Lecanorales sp.	6175_15508	4.74496e-05	0.000232641	0.203961	9.48992e-05	0	0.981787
Šilinė_Punia	Inonotus obliquus	6175_679	4.72757e-05	0.000231788	0.203961	9.45515e-05	0	0.98185
Šilinė_Punia	Apiospora qinlingensis	6175_2318	4.68036e-05	0.000157095	0.297932	5.21512e-05	4.50608e-05	0.981912
Šilinė_Punia	Unidentified sp. 6175_2814	6175_2814	4.662e-05	0.000228574	0.203961	9.32401e-05	0	0.981974
Šilinė_Punia	Herpotrichiellaceae sp.	6175_464	4.61662e-05	0.000188343	0.245118	0	9.23324e-05	0.982035
Šilinė_Punia	Orbiliales sp.	6175_1412	4.60829e-05	0.00022594	0.203961	0	9.21659e-05	0.982096
Šilinė_Punia	Libkindia sp.	6175_3115	4.5938e-05	0.000192758	0.23832	0	9.18761e-05	0.982157
Šilinė_Punia	Tylospora fibrillosa	6175_2702	4.57781e-05	0.000210445	0.217531	8.61141e-05	5.91541e-06	0.982217
Šilinė_Punia	Phaeomoniellales sp.	6175_1742	4.56715e-05	0.000159544	0.286262	0	9.1343e-05	0.982278
Šilinė_Punia	Hormodochis aggregata	6175_2592	4.54169e-05	0.000157478	0.288402	8.81291e-05	3.21983e-06	0.982338
Šilinė_Punia	Cephalothecaceae sp.	6175_1203	4.53673e-05	0.000118005	0.384452	6.61034e-05	2.99983e-05	0.982398
Šilinė_Punia	Leptospora sp.	6175_762	4.51849e-05	0.000120637	0.374554	4.72757e-05	4.68413e-05	0.982458
Šilinė_Punia	Myxarium cinnamomescens	6175_779	4.49287e-05	0.000220281	0.203961	0	8.98574e-05	0.982517
Šilinė_Punia	Idriella sp.	6175_871	4.49287e-05	0.000220281	0.203961	0	8.98574e-05	0.982577
Šilinė_Punia	Niesslia tenuis	6175_635	4.48675e-05	0.000151706	0.295753	9.5511e-06	8.19071e-05	0.982636
Šilinė_Punia	Sphaerobolus ingoldii	6175_392	4.47213e-05	0.000219264	0.203961	0	8.94426e-05	0.982696
Šilinė_Punia	Penicillium sp.	6175_863	4.45709e-05	8.94355e-05	0.498359	5.98927e-05	3.75025e-05	0.982755
Šilinė_Punia	Venturia ditricha	6175_735	4.4453e-05	0.000203527	0.218413	0	8.8906e-05	0.982814
Šilinė_Punia	Hyaloscypha sp.	6175_3625	4.43399e-05	0.0001589	0.279042	5.85652e-05	3.27332e-05	0.982872
Šilinė_Punia	Orbiliaceae sp.	6175_1371	4.42666e-05	0.000126064	0.351144	6.7281e-05	2.53002e-05	0.982931
Šilinė_Punia	Dacrymycetaceae sp.	6175_1234	4.41232e-05	0.000203665	0.216645	0	8.82464e-05	0.982989
Šilinė_Punia	Pholiota spumosa	6175_1180	4.40971e-05	0.000131134	0.336275	8.81941e-05	0	0.983048
Šilinė_Punia	Cyphellophora olivacea	6175_3133	4.39261e-05	0.000130156	0.337489	6.80823e-05	2.34935e-05	0.983106
Šilinė_Punia	Unidentified sp. 6175_2050	6175_2050	4.39247e-05	0.000188506	0.233015	7.69231e-05	1.18765e-05	0.983164
Šilinė_Punia	Helotiaceae sp.	6175_2000	4.38848e-05	0.000203903	0.215224	4.72757e-06	8.34202e-05	0.983222
Šilinė_Punia	Arthoniaceae sp.	6175_3927	4.34792e-05	0.000191497	0.227049	0	8.69584e-05	0.98328
Šilinė_Punia	Stictidaceae sp.	6175_1228	4.33024e-05	0.000127054	0.34082	4.30571e-05	4.73345e-05	0.983337
Šilinė_Punia	Elsinoaceae sp.	6175_429	4.28644e-05	0.000118837	0.3607	8.57289e-05	0	0.983394
Šilinė_Punia	Tylopilus felleus	6175_5164	4.2777e-05	0.000190604	0.224429	8.24063e-06	7.79727e-05	0.983451
Šilinė_Punia	Coprinellus disseminatus	6175_904	4.26186e-05	0.000110397	0.386049	5.3184e-05	3.733e-05	0.983507
Šilinė_Punia	Pseudorobillarda sp.	6175_479	4.2466e-05	0.000155928	0.272344	5.94943e-05	2.76498e-05	0.983564
Šilinė_Punia	Nemania serpens	6175_1115	4.22659e-05	9.59549e-05	0.440477	3.86964e-05	5.27944e-05	0.98362
Šilinė_Punia	Mycosphaerellales sp.	6175_1216	4.19151e-05	7.64801e-05	0.548052	2.64257e-05	6.58608e-05	0.983675
Šilinė_Punia	Leptospora rubella	6175_1119	4.18511e-05	7.63057e-05	0.548466	1.46512e-05	7.53763e-05	0.983731
Šilinė_Punia	Xylodon sp.	6175_1497	4.1816e-05	0.00020502	0.203961	0	8.3632e-05	0.983786
Šilinė_Punia	Baltazaria galactina	6175_1640	4.17005e-05	0.000107948	0.386302	5.95306e-05	2.84171e-05	0.983841
Šilinė_Punia	Dothioraceae sp.	6175_3021	4.11591e-05	0.000135748	0.303201	4.76758e-05	3.76547e-05	0.983896
Šilinė_Punia	Lecanora expallens	6175_4451	4.09693e-05	0.000172855	0.237016	0	8.19387e-05	0.98395
Šilinė_Punia	Spiculogloeaceae sp.	6175_459	4.01965e-05	0.000182515	0.220237	7.93196e-05	1.27775e-06	0.984003
Šilinė_Punia	Tympanidaceae sp.	6175_1319	4.0086e-05	0.000190376	0.210562	7.7821e-05	2.5555e-06	0.984056
Šilinė_Punia	Amyloxenasma sp.	6175_835	3.98097e-05	0.000159852	0.249041	1.65465e-05	6.43967e-05	0.984109
Šilinė_Punia	Setomelanomma holmii	6175_159	3.96931e-05	0.000131658	0.301486	5.9219e-05	2.2926e-05	0.984162
Šilinė_Punia	Pleosporales sp.	6175_2408	3.89864e-05	0.000191146	0.203961	0	7.79727e-05	0.984213
Šilinė_Punia	Pleosporales sp.	6175_1118	3.88683e-05	0.00013512	0.287658	5.38358e-05	2.59791e-05	0.984265
Šilinė_Punia	Apiospora saccharicola	6175_1964	3.8784e-05	0.00015207	0.255041	7.7568e-05	0	0.984316
Šilinė_Punia	Thyrostroma tiliae	6175_3198	3.86199e-05	0.000134931	0.286219	7.72397e-05	0	0.984367
Šilinė_Punia	Moesziomyces sp.	6175_546	3.81779e-05	0.000173289	0.220313	7.09136e-05	5.91541e-06	0.984418
Šilinė_Punia	Scytinostroma hemidichophyticum	6175_1111	3.81316e-05	0.000186955	0.203961	0	7.62631e-05	0.984468
Šilinė_Punia	Coprinopsis atramentaria	6175_1258	3.79048e-05	0.000155024	0.244509	1.41827e-05	6.27615e-05	0.984519
Šilinė_Punia	Dermateaceae sp.	6175_308	3.73124e-05	0.000170355	0.219027	0	7.46248e-05	0.984568
Šilinė_Punia	Unidentified sp. 6175_1411	6175_1411	3.72592e-05	0.000139394	0.267294	7.45183e-05	0	0.984618
Šilinė_Punia	Auriscalpium vulgare	6175_700	3.71863e-05	0.00012101	0.307299	4.72757e-05	2.9453e-05	0.984667
Šilinė_Punia	Hyaloscyphaceae sp.	6175_2083	3.71843e-05	0.000130666	0.284575	6.23971e-05	1.39034e-05	0.984716
Šilinė_Punia	Cladophialophora sp.	6175_1408	3.71236e-05	0.000149073	0.24903	6.10687e-05	1.43245e-05	0.984765
Šilinė_Punia	Unidentified sp. 6175_749	6175_749	3.69243e-05	9.99679e-05	0.369361	0	7.38486e-05	0.984814
Šilinė_Punia	Skvortzovia furfuracea	6175_1573	3.68664e-05	0.000180752	0.203961	0	7.37327e-05	0.984863
Šilinė_Punia	Chaetothyriales sp.	6175_2628	3.68336e-05	0.000138732	0.265503	7.36672e-05	0	0.984912
Šilinė_Punia	Hypholoma lateritium	6175_274	3.68295e-05	0.000126182	0.291875	0	7.3659e-05	0.984961
Šilinė_Punia	Pleosporales sp.	6175_1639	3.66194e-05	0.000124247	0.294731	6.89655e-06	6.74457e-05	0.985009
Šilinė_Punia	Tubulicrinaceae sp.	6175_839	3.64718e-05	8.8598e-05	0.411655	1.41827e-05	6.21647e-05	0.985057
Šilinė_Punia	Puccinia coronata	6175_849	3.64073e-05	0.000103527	0.351668	5.79857e-05	1.76535e-05	0.985106
Šilinė_Punia	Melampsora laricis-pentandrae	6175_493	3.63398e-05	0.000126801	0.286589	4.30571e-05	3.21983e-05	0.985154
Šilinė_Punia	Agaricostilbales sp.	6175_230	3.62369e-05	9.83557e-05	0.368427	0	7.24737e-05	0.985202
Šilinė_Punia	Inocybe sambucina	6175_2432	3.59111e-05	0.00012464	0.288119	5.17848e-05	2.21983e-05	0.985249
Šilinė_Punia	Naohideales sp.	6175_719	3.55958e-05	0.000130586	0.272585	7.06776e-06	6.56636e-05	0.985297
Šilinė_Punia	Teratosphaeriaceae sp.	6175_1214	3.55829e-05	8.04526e-05	0.442284	2.54581e-05	5.09075e-05	0.985344
Šilinė_Punia	Ceratobasidium sp.	6175_575	3.54815e-05	0.000120758	0.293824	4.72757e-05	2.57471e-05	0.985391
Šilinė_Punia	Pholiota sp.	6175_794	3.54568e-05	0.000173841	0.203961	7.09136e-05	0	0.985438
Šilinė_Punia	Phellinus robustus	6175_680	3.54568e-05	0.000173841	0.203961	7.09136e-05	0	0.985485
Šilinė_Punia	Saccharomycetales sp.	6175_3612	3.54354e-05	0.000131104	0.270285	7.08707e-05	0	0.985532
Šilinė_Punia	Lachancea thermotolerans	6175_755	3.53388e-05	0.000173263	0.203961	7.06776e-05	0	0.985578
Šilinė_Punia	Byssomerulius corium	6175_1518	3.52431e-05	9.99549e-05	0.35259	0	7.04862e-05	0.985625
Šilinė_Punia	Venturiales sp.	6175_2725	3.49956e-05	0.00017158	0.203961	0	6.99913e-05	0.985671
Šilinė_Punia	Pseudotomentella sp.	6175_4805	3.49956e-05	0.00017158	0.203961	0	6.99913e-05	0.985718
Šilinė_Punia	Agaricostilbales sp.	6175_3839	3.48412e-05	0.000145014	0.240262	6.96824e-05	0	0.985764
Šilinė_Punia	Lecania cyrtella	6175_1489	3.47751e-05	0.000121859	0.285373	5.53187e-05	1.60836e-05	0.98581
Šilinė_Punia	Xylodon sp.	6175_299	3.47691e-05	0.000144042	0.241381	5.91279e-05	1.13156e-05	0.985856
Šilinė_Punia	Thoreauomyces humboldtii	6175_590	3.47584e-05	0.000170417	0.203961	0	6.95169e-05	0.985902
Šilinė_Punia	Hyphodontia sp.	6175_560	3.47584e-05	0.000170417	0.203961	0	6.95169e-05	0.985948
Šilinė_Punia	Pleosporineae sp.	6175_9006	3.47175e-05	0.000129518	0.268053	5.01882e-05	2.09205e-05	0.985994
Šilinė_Punia	Parathyridaria sp.	6175_1022	3.45503e-05	9.24156e-05	0.373858	3.84742e-05	3.4011e-05	0.98604
Šilinė_Punia	Cylindromonium everniae	6175_1833	3.42995e-05	0.000146383	0.234314	0	6.8599e-05	0.986085
Šilinė_Punia	Tympanidaceae sp.	6175_1963	3.42995e-05	9.3711e-05	0.366013	1.80138e-05	5.34673e-05	0.986131
Šilinė_Punia	Myxotrichaceae sp.	6175_1478	3.41953e-05	0.000105431	0.324338	1.11173e-05	5.90521e-05	0.986176
Šilinė_Punia	Discosia artocreas	6175_805	3.39269e-05	0.000100806	0.336557	0	6.78537e-05	0.986221
Šilinė_Punia	Kondoa gutianensis	6175_513	3.3711e-05	8.28619e-05	0.406834	1.98314e-05	5.14414e-05	0.986266
Šilinė_Punia	Alloexidiopsis calcea	6175_1612	3.37018e-05	0.00010227	0.329536	0	6.74035e-05	0.98631
Šilinė_Punia	Sarea sp.	6175_2721	3.35222e-05	0.000143551	0.233521	5.85652e-05	9.21659e-06	0.986355
Šilinė_Punia	Phellinus ferrugineovelutinus	6175_1187	3.34857e-05	0.000120799	0.277202	0	6.69714e-05	0.986399
Šilinė_Punia	Kondoa daliangziensis	6175_490	3.34761e-05	0.000157729	0.212239	0	6.69522e-05	0.986444
Šilinė_Punia	Piloderma fallax	6175_3113	3.34331e-05	0.000120204	0.278137	5.24514e-05	1.60836e-05	0.986488
Šilinė_Punia	Exobasidiales sp.	6175_536	3.33701e-05	9.41493e-05	0.354438	0	6.67402e-05	0.986532
Šilinė_Punia	Trichomonascaceae sp.	6175_2139	3.33519e-05	0.000163521	0.203961	6.67037e-05	0	0.986576
Šilinė_Punia	Tympanidaceae sp.	6175_134	3.32364e-05	0.000123482	0.269159	4.76758e-05	2.04316e-05	0.98662
Šilinė_Punia	Neoantennariellaceae sp.	6175_834	3.29809e-05	7.47526e-05	0.441201	0	6.59619e-05	0.986664
Šilinė_Punia	Saitozyma paraflava	6175_1124	3.28372e-05	0.000157766	0.208139	0	6.56744e-05	0.986708
Šilinė_Punia	Tremellales sp.	6175_651	3.27657e-05	0.000114136	0.287077	2.95639e-05	3.83325e-05	0.986751
Šilinė_Punia	Penicillium sp.	6175_8102	3.27332e-05	0.000160488	0.203961	0	6.54664e-05	0.986794
Šilinė_Punia	Botryosphaeriales sp.	6175_1589	3.27309e-05	0.00014386	0.227518	6.54617e-05	0	0.986838
Šilinė_Punia	Hyphodiscaceae sp.	6175_1654	3.24926e-05	0.000126197	0.257475	5.01882e-05	1.60836e-05	0.986881
Šilinė_Punia	Hyaloscyphaceae sp.	6175_3509	3.24765e-05	0.000133644	0.243008	6.49531e-05	0	0.986924
Šilinė_Punia	Devriesia sp.	6175_5316	3.24765e-05	0.000133644	0.243008	6.49531e-05	0	0.986967
Šilinė_Punia	Lepraria rigidula	6175_2124	3.19489e-05	0.000156642	0.203961	0	6.38978e-05	0.987009
Šilinė_Punia	Umbelopsis ramanniana	6175_775	3.19438e-05	0.000156617	0.203961	0	6.38876e-05	0.987051
Šilinė_Punia	Bulleraceae sp.	6175_1036	3.19042e-05	6.63497e-05	0.48085	0	6.38084e-05	0.987094
Šilinė_Punia	Tetracladium sp.	6175_3551	3.18698e-05	0.000115178	0.2767	6.37396e-05	0	0.987136
Šilinė_Punia	Didymellaceae sp.	6175_846	3.18245e-05	8.70714e-05	0.365499	5.62253e-05	1.06466e-05	0.987178
Šilinė_Punia	Paracosmospora sp.	6175_1953	3.16994e-05	9.97354e-05	0.317835	0	6.33988e-05	0.98722
Šilinė_Punia	Calloria urticae	6175_558	3.16348e-05	0.000102759	0.307853	0	6.32696e-05	0.987262
Šilinė_Punia	Piloderma sphaerosporum	6175_2290	3.14897e-05	0.000125042	0.251832	5.01882e-05	1.39034e-05	0.987304
Šilinė_Punia	Mycena rosella	6175_187	3.14383e-05	0.000121601	0.258536	0	6.28766e-05	0.987345
Šilinė_Punia	Unidentified sp. 6175_2324	6175_2324	3.13808e-05	0.000153857	0.203961	0	6.27615e-05	0.987387
Šilinė_Punia	Cantharellales sp.	6175_436	3.13078e-05	0.000106308	0.2945	6.26155e-05	0	0.987428
Šilinė_Punia	Bipolaris sorokiniana	6175_1511	3.10309e-05	0.000111499	0.278306	6.20618e-05	0	0.98747
Šilinė_Punia	Helotiales sp.	6175_2236	3.0929e-05	0.000145721	0.212248	6.18581e-05	0	0.987511
Šilinė_Punia	Unidentified sp. 6175_782	6175_782	3.08374e-05	9.70516e-05	0.317742	0	6.16748e-05	0.987551
Šilinė_Punia	Erythrobasidiales sp.	6175_975	3.08206e-05	0.000113205	0.272256	0	6.16413e-05	0.987592
Šilinė_Punia	Hymenoscyphus sp.	6175_483	3.05344e-05	0.000149707	0.203961	6.10687e-05	0	0.987633
Šilinė_Punia	Pleosporales sp.	6175_2146	3.04127e-05	0.000105443	0.288428	3.07377e-05	3.25468e-05	0.987673
Šilinė_Punia	Unidentified sp. 6175_5191	6175_5191	3.04105e-05	0.0001491	0.203961	0	6.08211e-05	0.987713
Šilinė_Punia	Tricholoma albobrunneum	6175_1452	3.03691e-05	9.82405e-05	0.309131	2.45725e-05	3.81316e-05	0.987753
Šilinė_Punia	Umbelopsidaceae sp.	6175_1979	3.01593e-05	9.25672e-05	0.32581	4.35978e-05	1.90658e-05	0.987793
Šilinė_Punia	Galerina fallax	6175_1896	2.99065e-05	0.000146629	0.203961	0	5.98131e-05	0.987833
Šilinė_Punia	Exidia glandulosa	6175_988	2.98733e-05	8.64755e-05	0.345453	0	5.97465e-05	0.987873
Šilinė_Punia	Polyporaceae sp.	6175_2196	2.98703e-05	0.000143353	0.208369	5.85652e-05	1.27775e-06	0.987912
Šilinė_Punia	Tricholomataceae sp.	6175_5200	2.98686e-05	0.000146443	0.203961	0	5.97372e-05	0.987952
Šilinė_Punia	Teratosphaeriaceae sp.	6175_883	2.97956e-05	6.52486e-05	0.456648	5.4875e-05	6.93557e-06	0.987991
Šilinė_Punia	Pseudomicrostroma juglandis	6175_218	2.97471e-05	0.000145847	0.203961	5.94943e-05	0	0.988031
Šilinė_Punia	Diatrype sp.	6175_1184	2.96912e-05	0.000145573	0.203961	0	5.93824e-05	0.98807
Šilinė_Punia	Chrysozymaceae sp.	6175_699	2.96912e-05	0.000145573	0.203961	0	5.93824e-05	0.988109
Šilinė_Punia	Cortinariaceae sp.	6175_4094	2.9639e-05	0.000131617	0.225191	5.38358e-05	5.91541e-06	0.988149
Šilinė_Punia	Unidentified sp. 6175_1261	6175_1261	2.9577e-05	0.000145013	0.203961	0	5.91541e-05	0.988188
Šilinė_Punia	Unidentified sp. 6175_3297	6175_3297	2.95639e-05	0.000144949	0.203961	5.91279e-05	0	0.988227
Šilinė_Punia	Entomophthorales sp.	6175_2535	2.9484e-05	0.000144557	0.203961	0	5.89681e-05	0.988266
Šilinė_Punia	Teratosphaeriaceae sp.	6175_2959	2.94549e-05	0.000106316	0.277049	3.96629e-05	2.09205e-05	0.988305
Šilinė_Punia	Exophiala sp.	6175_2255	2.93808e-05	9.35195e-05	0.314168	0	5.87616e-05	0.988344
Šilinė_Punia	Hypocreales sp.	6175_2307	2.92826e-05	0.00014357	0.203961	5.85652e-05	0	0.988383
Šilinė_Punia	Gremmeniella abietina	6175_1627	2.92434e-05	6.25651e-05	0.467407	2.93481e-05	3.41785e-05	0.988422
Šilinė_Punia	Elaphomyces sp.	6175_5097	2.92144e-05	0.000123848	0.235889	5.84288e-05	0	0.98846
Šilinė_Punia	Naganishia diffluens	6175_433	2.91608e-05	0.000131564	0.221648	5.38358e-05	4.87597e-06	0.988499
Šilinė_Punia	Hymenoscyphus sp.	6175_1250	2.88141e-05	9.99272e-05	0.288351	0	5.76282e-05	0.988537
Šilinė_Punia	Melanommataceae sp.	6175_1236	2.8697e-05	9.08444e-05	0.315892	6.89655e-06	5.20742e-05	0.988575
Šilinė_Punia	Cyphellaceae sp.	6175_971	2.85987e-05	0.000140216	0.203961	0	5.71973e-05	0.988613
Šilinė_Punia	Macrotyphula sp.	6175_1000	2.85987e-05	0.000140216	0.203961	0	5.71973e-05	0.988651
Šilinė_Punia	Mycenaceae sp.	6175_2091	2.85987e-05	0.000140216	0.203961	0	5.71973e-05	0.988689
Šilinė_Punia	Tremellales sp.	6175_1418	2.84972e-05	0.000125453	0.227155	0	5.69945e-05	0.988726
Šilinė_Punia	Microcyclosporella mali	6175_948	2.83751e-05	8.68131e-05	0.326853	0	5.67503e-05	0.988764
Šilinė_Punia	Lophiotrema sp.	6175_716	2.82886e-05	0.00013547	0.208819	0	5.65773e-05	0.988802
Šilinė_Punia	Unidentified sp. 6175_2431	6175_2431	2.80394e-05	0.000131633	0.213011	5.38358e-05	2.43798e-06	0.988839
Šilinė_Punia	Russulaceae sp.	6175_3023	2.7972e-05	0.000137144	0.203961	5.59441e-05	0	0.988876
Šilinė_Punia	Helotiaceae sp.	6175_9245	2.7972e-05	0.000137144	0.203961	5.59441e-05	0	0.988913
Šilinė_Punia	Colacogloea sp.	6175_714	2.78591e-05	8.2274e-05	0.338613	2.12033e-05	3.6942e-05	0.98895
Šilinė_Punia	Ophiostomatales sp.	6175_1810	2.78152e-05	0.000122734	0.226631	5.01882e-05	5.91541e-06	0.988987
Šilinė_Punia	Oligoporus sp.	6175_1335	2.77932e-05	0.000136267	0.203961	5.55864e-05	0	0.989023
Šilinė_Punia	Phloeospora ulmi	6175_1381	2.7786e-05	0.000125243	0.221856	0	5.55719e-05	0.98906
Šilinė_Punia	Classiculales sp.	6175_713	2.77026e-05	6.24951e-05	0.443276	3.74074e-05	2.24879e-05	0.989097
Šilinė_Punia	Phaeosphaeriaceae sp.	6175_1273	2.76498e-05	0.000135564	0.203961	0	5.52995e-05	0.989134
Šilinė_Punia	Massaria macra	6175_2032	2.76498e-05	0.000135564	0.203961	0	5.52995e-05	0.98917
Šilinė_Punia	Unidentified sp. 6175_2182	6175_2182	2.76498e-05	0.000135564	0.203961	0	5.52995e-05	0.989207
Šilinė_Punia	Unidentified sp. 6175_1328	6175_1328	2.75775e-05	7.89289e-05	0.349396	5.5155e-05	0	0.989243
Šilinė_Punia	Neohypochnicium geogenium	6175_2056	2.74437e-05	0.000122673	0.223715	5.01882e-05	5.1079e-06	0.98928
Šilinė_Punia	Sporocadaceae sp.	6175_892	2.73222e-05	9.86356e-05	0.277002	4.67306e-05	9.21659e-06	0.989316
Šilinė_Punia	Melanommataceae sp.	6175_280	2.72375e-05	0.000101665	0.267915	4.84328e-05	7.19316e-06	0.989352
Šilinė_Punia	Trichosporonales sp.	6175_689	2.72081e-05	0.000100381	0.271049	0	5.44162e-05	0.989388
Šilinė_Punia	Nagrajchalara angustata	6175_2199	2.71797e-05	0.000101922	0.266671	3.96629e-05	1.59744e-05	0.989424
Šilinė_Punia	Mycena sanguinolenta	6175_1074	2.70436e-05	9.70337e-05	0.278703	1.98314e-05	3.58423e-05	0.98946
Šilinė_Punia	Cystobasidium psychroaquaticum	6175_827	2.69969e-05	7.98719e-05	0.338003	7.06776e-06	4.83636e-05	0.989496
Šilinė_Punia	Typhulaceae sp.	6175_2560	2.69179e-05	0.000131976	0.203961	5.38358e-05	0	0.989531
Šilinė_Punia	Cladosporiaceae sp.	6175_3690	2.69179e-05	0.000131976	0.203961	5.38358e-05	0	0.989567
Šilinė_Punia	Valsaceae sp.	6175_3958	2.68269e-05	9.34149e-05	0.28718	0	5.36537e-05	0.989603
Šilinė_Punia	Lecanoraceae sp.	6175_1591	2.66515e-05	0.000107477	0.247975	5.3303e-05	0	0.989638
Šilinė_Punia	Mycoacia fuscoatra	6175_833	2.64804e-05	7.70804e-05	0.343542	0	5.29608e-05	0.989673
Šilinė_Punia	Exobasidiaceae sp.	6175_732	2.64802e-05	9.91742e-05	0.267007	0	5.29604e-05	0.989708
Šilinė_Punia	Phaeosphaeria sp.	6175_690	2.64385e-05	5.00583e-05	0.528154	5.89767e-06	4.97319e-05	0.989743
Šilinė_Punia	Kalmanozyma fusiformata	6175_538	2.62561e-05	8.91447e-05	0.294534	0	5.25122e-05	0.989778
Šilinė_Punia	Ceratobasidium sp.	6175_577	2.61354e-05	8.30148e-05	0.314828	0	5.22708e-05	0.989812
Šilinė_Punia	Xenospadicoidaceae sp.	6175_5262	2.60756e-05	0.000127846	0.203961	5.21512e-05	0	0.989847
Šilinė_Punia	Unidentified sp. 6175_1652	6175_1652	2.59489e-05	9.1861e-05	0.28248	0	5.18977e-05	0.989881
Šilinė_Punia	Lophodermium pinastri	6175_1163	2.59169e-05	8.22529e-05	0.315088	7.06776e-06	4.62562e-05	0.989916
Šilinė_Punia	Exophiala sp.	6175_789	2.59115e-05	8.15045e-05	0.317915	0	5.18231e-05	0.98995
Šilinė_Punia	Tetracladium sp.	6175_4140	2.57682e-05	0.000106177	0.242692	4.30571e-05	9.21659e-06	0.989984
Šilinė_Punia	Fusicladium cordae	6175_4032	2.57202e-05	8.43605e-05	0.304884	1.11173e-05	4.19498e-05	0.990018
Šilinė_Punia	Unidentified sp. 6175_2842	6175_2842	2.56996e-05	9.09083e-05	0.282698	2.04918e-05	3.25468e-05	0.990052
Šilinė_Punia	Candida sophiae-reginae	6175_2779	2.56066e-05	0.000117918	0.217156	4.82509e-05	3.21983e-06	0.990086
Šilinė_Punia	Steccherinaceae sp.	6175_1257	2.55395e-05	0.000125218	0.203961	0	5.1079e-05	0.99012
Šilinė_Punia	Mortierella sp.	6175_4128	2.53273e-05	9.93058e-05	0.255043	3.96629e-05	1.19474e-05	0.990154
Šilinė_Punia	Mycosphaerellales sp.	6175_1874	2.52469e-05	0.000117958	0.214033	4.82509e-05	2.43798e-06	0.990187
Šilinė_Punia	Physalacriaceae sp.	6175_3046	2.52308e-05	8.50608e-05	0.296621	4.77555e-06	4.64502e-05	0.99022
Šilinė_Punia	Agaricostilbales sp.	6175_616	2.51465e-05	8.92709e-05	0.281688	0	5.0293e-05	0.990254
Šilinė_Punia	Physalacriaceae sp.	6175_3745	2.50941e-05	0.000123034	0.203961	5.01882e-05	0	0.990287
Šilinė_Punia	Cladosporiaceae sp.	6175_1803	2.49594e-05	0.00011655	0.214151	4.76758e-05	2.43798e-06	0.99032
Šilinė_Punia	Dactylospora sp.	6175_1837	2.46977e-05	8.55713e-05	0.288621	4.93954e-05	0	0.990353
Šilinė_Punia	Chaetothyriales sp.	6175_1423	2.46177e-05	6.71656e-05	0.366523	4.08432e-05	1.02158e-05	0.990385
Šilinė_Punia	Tympanidaceae sp.	6175_3492	2.44798e-05	7.94974e-05	0.307933	2.95639e-05	2.10823e-05	0.990418
Šilinė_Punia	Amanita pantherina	6175_1864	2.44659e-05	0.00010508	0.232831	4.30571e-05	6.38566e-06	0.99045
Šilinė_Punia	Rhytismataceae sp.	6175_4281	2.43152e-05	8.75122e-05	0.27785	0	4.86304e-05	0.990483
Šilinė_Punia	Russula puellaris	6175_1057	2.42138e-05	7.10633e-05	0.340736	2.06825e-05	3.01371e-05	0.990515
Šilinė_Punia	Lachnellula fuscosanguinea	6175_2309	2.41255e-05	0.000118285	0.203961	0	4.82509e-05	0.990547
Šilinė_Punia	Penicillium citrinum	6175_1183	2.41255e-05	0.000118285	0.203961	0	4.82509e-05	0.990579
Šilinė_Punia	Inocybe geophylla	6175_3136	2.41255e-05	0.000118285	0.203961	0	4.82509e-05	0.99061
Šilinė_Punia	Myriangiales sp.	6175_5396	2.41255e-05	0.000118285	0.203961	0	4.82509e-05	0.990642
Šilinė_Punia	Melanommataceae sp.	6175_2811	2.4106e-05	8.40613e-05	0.286767	4.8212e-05	0	0.990674
Šilinė_Punia	Xanthoria parietina	6175_634	2.40539e-05	9.38501e-05	0.256301	1.06252e-05	3.83325e-05	0.990706
Šilinė_Punia	Unidentified sp. 6175_1434	6175_1434	2.39684e-05	6.34401e-05	0.377812	4.79368e-05	0	0.990738
Šilinė_Punia	Coprinopsis scobicola	6175_2447	2.39617e-05	0.000117482	0.203961	0	4.79233e-05	0.99077
Šilinė_Punia	Ceriporia sericea	6175_5157	2.39617e-05	0.000117482	0.203961	0	4.79233e-05	0.990802
Šilinė_Punia	Mortierellales sp.	6175_1272	2.39499e-05	7.18931e-05	0.333132	0	4.78998e-05	0.990833
Šilinė_Punia	Pleosporales sp.	6175_5401	2.38379e-05	0.000116875	0.203961	4.76758e-05	0	0.990865
Šilinė_Punia	Pseudozyma sp.	6175_914	2.38043e-05	9.50155e-05	0.250531	3.82044e-05	1.0222e-05	0.990896
Šilinė_Punia	Nectriaceae sp.	6175_4948	2.3753e-05	0.000116459	0.203961	0	4.75059e-05	0.990928
Šilinė_Punia	Kriegeriaceae sp.	6175_1679	2.36944e-05	8.12405e-05	0.291658	0	4.73888e-05	0.990959
Šilinė_Punia	Unidentified sp. 6175_872	6175_872	2.36379e-05	0.000115894	0.203961	4.72757e-05	0	0.990991
Šilinė_Punia	Typhulaceae sp.	6175_182	2.35172e-05	0.000109661	0.214453	2.36379e-06	4.48598e-05	0.991022
Šilinė_Punia	Serendipitaceae sp.	6175_2275	2.34361e-05	8.94397e-05	0.262032	0	4.68721e-05	0.991053
Šilinė_Punia	Micraspis acicola	6175_3065	2.30415e-05	0.00011297	0.203961	0	4.60829e-05	0.991083
Šilinė_Punia	Antealophiotrema sp.	6175_2392	2.30127e-05	8.50766e-05	0.270494	0	4.60254e-05	0.991114
Šilinė_Punia	Bulleribasidiaceae sp.	6175_929	2.27411e-05	6.10918e-05	0.372245	0	4.54822e-05	0.991144
Šilinė_Punia	Derxomyces sp.	6175_986	2.24879e-05	8.36988e-05	0.268677	0	4.49759e-05	0.991174
Šilinė_Punia	Penicillium sp.	6175_4189	2.24806e-05	0.000101926	0.220558	3.53388e-06	4.17101e-05	0.991203
Šilinė_Punia	Singerocybe phaeophthalma	6175_4591	2.24299e-05	0.000109972	0.203961	0	4.48598e-05	0.991233
Šilinė_Punia	Pachnocybaceae sp.	6175_2759	2.23238e-05	6.93701e-05	0.321808	2.06825e-05	2.60284e-05	0.991263
Šilinė_Punia	Oberwinklerozyma yarrowii	6175_5115	2.23049e-05	8.42144e-05	0.264858	0	4.46097e-05	0.991292
Šilinė_Punia	Tympanidaceae sp.	6175_2168	2.22346e-05	0.000109014	0.203961	4.44691e-05	0	0.991322
Šilinė_Punia	Unidentified sp. 6175_3421	6175_3421	2.22346e-05	0.000109014	0.203961	4.44691e-05	0	0.991351
Šilinė_Punia	Flammulina elastica	6175_5384	2.22346e-05	0.000109014	0.203961	4.44691e-05	0	0.991381
Šilinė_Punia	Exobasidiales sp.	6175_1324	2.21968e-05	6.01881e-05	0.368791	0	4.43936e-05	0.99141
Šilinė_Punia	Phyllozyma coprosmicola	6175_1336	2.19569e-05	9.12123e-05	0.240723	3.7296e-05	7.19316e-06	0.991439
Šilinė_Punia	Apiotrichum laibachii	6175_2322	2.19168e-05	6.29924e-05	0.347927	1.02459e-05	3.5227e-05	0.991468
Šilinė_Punia	Devriesia sp.	6175_1171	2.18644e-05	0.000101329	0.215778	4.37288e-05	0	0.991497
Šilinė_Punia	Globulisebacina sp.	6175_2597	2.17775e-05	8.80812e-05	0.247243	0	4.3555e-05	0.991526
Šilinė_Punia	Tremellaceae sp.	6175_2345	2.16605e-05	7.86119e-05	0.275537	2.95639e-05	1.49533e-05	0.991555
Šilinė_Punia	Pleosporales sp.	6175_1997	2.14984e-05	6.10523e-05	0.352131	1.41355e-05	3.09423e-05	0.991583
Šilinė_Punia	Thelebolales sp.	6175_2974	2.13873e-05	8.22529e-05	0.260019	1.11173e-05	3.25468e-05	0.991612
Šilinė_Punia	Stylonectria sp.	6175_693	2.10501e-05	5.20255e-05	0.404611	1.80138e-05	2.69666e-05	0.991639
Šilinė_Punia	Candida norvegica	6175_2362	2.09749e-05	8.2453e-05	0.254386	0	4.19498e-05	0.991667
Šilinė_Punia	Schizothyrium pomi	6175_1061	2.09348e-05	6.47858e-05	0.323139	2.30463e-05	2.08712e-05	0.991695
Šilinė_Punia	Unidentified sp. 6175_824	6175_824	2.09205e-05	0.000102571	0.203961	0	4.1841e-05	0.991723
Šilinė_Punia	Tremellaceae sp.	6175_2366	2.09205e-05	0.000102571	0.203961	0	4.1841e-05	0.99175
Šilinė_Punia	Phaeomoniellales sp.	6175_3093	2.09205e-05	0.000102571	0.203961	0	4.1841e-05	0.991778
Šilinė_Punia	Didymellaceae sp.	6175_3393	2.09205e-05	0.000102571	0.203961	0	4.1841e-05	0.991806
Šilinė_Punia	Odontotremataceae sp.	6175_3901	2.09205e-05	0.000102571	0.203961	0	4.1841e-05	0.991834
Šilinė_Punia	Unidentified sp. 6175_7829	6175_7829	2.09205e-05	0.000102571	0.203961	0	4.1841e-05	0.991861
Šilinė_Punia	Rhodoveronaea everniae	6175_1587	2.08551e-05	0.00010225	0.203961	0	4.17101e-05	0.991889
Šilinė_Punia	Chaetothyriales sp.	6175_2630	2.08551e-05	0.00010225	0.203961	0	4.17101e-05	0.991917
Šilinė_Punia	Unidentified sp. 6175_2658	6175_2658	2.08551e-05	0.00010225	0.203961	0	4.17101e-05	0.991944
Šilinė_Punia	Unidentified sp. 6175_2837	6175_2837	2.08551e-05	0.00010225	0.203961	0	4.17101e-05	0.991972
Šilinė_Punia	Lachnum virgineum	6175_2881	2.08551e-05	0.00010225	0.203961	0	4.17101e-05	0.991999
Šilinė_Punia	Physisporinus crocatus	6175_1899	2.08393e-05	7.57406e-05	0.275141	0	4.16786e-05	0.992027
Šilinė_Punia	Bacidina mendax	6175_738	2.07857e-05	5.87487e-05	0.353806	2.76638e-05	1.60836e-05	0.992055
Šilinė_Punia	Agaricineae sp.	6175_2565	2.07039e-05	0.000101509	0.203961	0	4.14079e-05	0.992082
Šilinė_Punia	Talaromyces atricola	6175_2419	2.06919e-05	8.11194e-05	0.25508	0	4.13839e-05	0.992109
Šilinė_Punia	Apiospora kogelbergensis	6175_3124	2.06897e-05	0.000101439	0.203961	4.13793e-05	0	0.992137
Šilinė_Punia	Daedaleopsis confragosa	6175_2524	2.06825e-05	0.000101404	0.203961	4.1365e-05	0	0.992164
Šilinė_Punia	Pyrenochaetopsis leptospora	6175_2978	2.06825e-05	0.000101404	0.203961	4.1365e-05	0	0.992192
Šilinė_Punia	Unidentified sp. 6175_3263	6175_3263	2.06825e-05	0.000101404	0.203961	4.1365e-05	0	0.992219
Šilinė_Punia	Pseudophaeosphaeria rubi	6175_4910	2.06825e-05	0.000101404	0.203961	4.1365e-05	0	0.992246
Šilinė_Punia	Diddensiella sp.	6175_5223	2.06825e-05	0.000101404	0.203961	4.1365e-05	0	0.992274
Šilinė_Punia	Helotiales sp.	6175_12155	2.06825e-05	0.000101404	0.203961	4.1365e-05	0	0.992301
Šilinė_Punia	Unidentified sp. 6175_715	6175_715	2.05181e-05	4.72001e-05	0.434704	1.64813e-05	2.66901e-05	0.992328
Šilinė_Punia	Cystobasidiales sp.	6175_626	2.04892e-05	6.92021e-05	0.296078	1.43266e-05	2.7993e-05	0.992356
Šilinė_Punia	Serendipita sp.	6175_1370	2.02883e-05	6.88923e-05	0.294493	0	4.05765e-05	0.992382
Šilinė_Punia	Ramalina sp.	6175_855	2.0257e-05	6.87663e-05	0.294577	4.0514e-05	0	0.992409
Šilinė_Punia	Taphrinaceae sp.	6175_2176	2.02179e-05	9.91264e-05	0.203961	0	4.04358e-05	0.992436
Šilinė_Punia	Petrakia sp.	6175_192	2.00596e-05	6.92471e-05	0.289681	4.01191e-05	0	0.992463
Šilinė_Punia	Tremellales sp.	6175_1099	1.99983e-05	7.328e-05	0.272903	0	3.99967e-05	0.992489
Šilinė_Punia	Dothioraceae sp.	6175_3055	1.99649e-05	6.77672e-05	0.29461	0	3.99297e-05	0.992516
Šilinė_Punia	Gymnopilus hybridus	6175_2970	1.99049e-05	7.57083e-05	0.262916	3.98098e-05	0	0.992542
Šilinė_Punia	Pseudogymnoascus sp.	6175_1142	1.98743e-05	7.98384e-05	0.248932	8.24063e-06	3.21673e-05	0.992568
Šilinė_Punia	Tremellales sp.	6175_535	1.97403e-05	7.26068e-05	0.27188	0	3.94806e-05	0.992594
Šilinė_Punia	Myriangiaceae sp.	6175_2831	1.97211e-05	6.32995e-05	0.311551	0	3.94421e-05	0.992621
Šilinė_Punia	Unidentified sp. 6175_888	6175_888	1.94523e-05	6.86013e-05	0.283556	3.89046e-05	0	0.992646
Šilinė_Punia	Nothophaeocryptopus sp.	6175_5312	1.93534e-05	6.57639e-05	0.294287	0	3.87069e-05	0.992672
Šilinė_Punia	Pleosporales sp.	6175_1674	1.92337e-05	7.31696e-05	0.262865	3.19277e-05	7.31395e-06	0.992697
Šilinė_Punia	Steccherinum fimbriatum	6175_777	1.92042e-05	5.95576e-05	0.322448	2.71717e-05	1.28284e-05	0.992723
Šilinė_Punia	Mycena pelianthina	6175_595	1.91663e-05	9.39704e-05	0.203961	0	3.83325e-05	0.992748
Šilinė_Punia	Sagenomella diversispora	6175_4751	1.91115e-05	6.62575e-05	0.288443	2.06825e-05	1.90658e-05	0.992774
Šilinė_Punia	Pleosporales sp.	6175_3552	1.91115e-05	6.62575e-05	0.288443	2.06825e-05	1.90658e-05	0.992799
Šilinė_Punia	Cantharellales sp.	6175_4344	1.90658e-05	9.34777e-05	0.203961	0	3.81316e-05	0.992824
Šilinė_Punia	Hypocreaceae sp.	6175_5318	1.90658e-05	9.34777e-05	0.203961	0	3.81316e-05	0.992849
Šilinė_Punia	Sistotrema sp.	6175_598	1.90398e-05	6.94897e-05	0.273995	0	3.80797e-05	0.992875
Šilinė_Punia	Neocucurbitaria sp.	6175_952	1.90337e-05	8.72993e-05	0.218028	0	3.80674e-05	0.9929
Šilinė_Punia	Unidentified sp. 6175_804	6175_804	1.9024e-05	8.69725e-05	0.218735	0	3.8048e-05	0.992925
Šilinė_Punia	Acrodontium luzulae	6175_1503	1.89957e-05	5.71395e-05	0.332444	2.36379e-06	3.61949e-05	0.99295
Šilinė_Punia	Jattaea tumidula	6175_3860	1.89206e-05	8.06979e-05	0.234462	0	3.78411e-05	0.992975
Šilinė_Punia	Myriangiaceae sp.	6175_2003	1.88205e-05	6.52622e-05	0.288383	2.06825e-05	1.84332e-05	0.993
Šilinė_Punia	Cantharellales sp.	6175_1422	1.88046e-05	8.06352e-05	0.233206	0	3.76092e-05	0.993025
Šilinė_Punia	Mycena polyadelpha	6175_326	1.8648e-05	9.14294e-05	0.203961	3.7296e-05	0	0.99305
Šilinė_Punia	Dictyosporiaceae sp.	6175_2691	1.8648e-05	9.14294e-05	0.203961	3.7296e-05	0	0.993075
Šilinė_Punia	Phomatosporaceae sp.	6175_2935	1.8648e-05	9.14294e-05	0.203961	3.7296e-05	0	0.993099
Šilinė_Punia	Helotiales sp.	6175_4088	1.8648e-05	9.14294e-05	0.203961	3.7296e-05	0	0.993124
Šilinė_Punia	Erythrobasidiales sp.	6175_4779	1.8648e-05	9.14294e-05	0.203961	3.7296e-05	0	0.993149
Šilinė_Punia	Unidentified sp. 6175_1485	6175_1485	1.86158e-05	6.57426e-05	0.283162	0	3.72316e-05	0.993173
Šilinė_Punia	Unidentified sp. 6175_1133	6175_1133	1.86048e-05	6.56539e-05	0.283377	0	3.72096e-05	0.993198
Šilinė_Punia	Carcinomyces sp.	6175_2418	1.85158e-05	6.47433e-05	0.285987	2.22346e-05	1.60836e-05	0.993223
Šilinė_Punia	Stictidaceae sp.	6175_1827	1.84332e-05	9.03761e-05	0.203961	0	3.68664e-05	0.993247
Šilinė_Punia	Unidentified sp. 6175_1907	6175_1907	1.84332e-05	9.03761e-05	0.203961	0	3.68664e-05	0.993271
Šilinė_Punia	Unidentified sp. 6175_2863	6175_2863	1.84332e-05	9.03761e-05	0.203961	0	3.68664e-05	0.993296
Šilinė_Punia	Coprinellus heptemerus	6175_5227	1.84332e-05	9.03761e-05	0.203961	0	3.68664e-05	0.99332
Šilinė_Punia	Typhula micans	6175_870	1.83188e-05	6.81797e-05	0.268685	3.23138e-05	5.111e-06	0.993345
Šilinė_Punia	Tremellaceae sp.	6175_1098	1.83154e-05	5.683e-05	0.322284	0	3.66309e-05	0.993369
Šilinė_Punia	Unidentified sp. 6175_924	6175_924	1.8266e-05	5.54482e-05	0.329424	0	3.65319e-05	0.993393
Šilinė_Punia	Orbilia euonymi	6175_1070	1.82439e-05	5.06152e-05	0.360442	0	3.64877e-05	0.993417
Šilinė_Punia	Conocybe sp.	6175_1691	1.81491e-05	7.82569e-05	0.231917	4.72757e-06	3.19489e-05	0.993441
Šilinė_Punia	Pleosporales sp.	6175_4370	1.81196e-05	5.08762e-05	0.356151	1.11173e-05	2.69007e-05	0.993465
Šilinė_Punia	Trichosphaeriaceae sp.	6175_1387	1.80916e-05	5.46949e-05	0.330772	3.61831e-05	0	0.993489
Šilinė_Punia	Xylodon flaviporus	6175_2343	1.80016e-05	6.86842e-05	0.262092	0	3.60032e-05	0.993513
Šilinė_Punia	Unidentified sp. 6175_2805	6175_2805	1.79369e-05	6.17843e-05	0.290315	0	3.58738e-05	0.993537
Šilinė_Punia	Tolypocladium sp.	6175_2883	1.7899e-05	7.95668e-05	0.224955	3.53388e-06	3.25468e-05	0.993561
Šilinė_Punia	Tremellales sp.	6175_5075	1.78698e-05	6.09765e-05	0.293061	0	3.57397e-05	0.993584
Šilinė_Punia	Unidentified sp. 6175_3134	6175_3134	1.78147e-05	8.73439e-05	0.203961	0	3.56295e-05	0.993608
Šilinė_Punia	Articulospora atra	6175_14625	1.78147e-05	8.73439e-05	0.203961	0	3.56295e-05	0.993631
Šilinė_Punia	Vandijckella johannae	6175_1439	1.77462e-05	8.7008e-05	0.203961	0	3.54925e-05	0.993655
Šilinė_Punia	Tremella sp.	6175_2374	1.77397e-05	6.17689e-05	0.287195	2.06825e-05	1.60836e-05	0.993678
Šilinė_Punia	Pleosporales sp.	6175_3833	1.76895e-05	6.16149e-05	0.287098	2.06825e-05	1.59744e-05	0.993702
Šilinė_Punia	Phaeomoniellaceae sp.	6175_1477	1.76694e-05	8.66314e-05	0.203961	3.53388e-05	0	0.993725
Šilinė_Punia	Typhulaceae sp.	6175_245	1.76694e-05	8.66314e-05	0.203961	3.53388e-05	0	0.993749
Šilinė_Punia	Agaricales sp.	6175_1758	1.76581e-05	6.95807e-05	0.253779	0	3.53163e-05	0.993772
Šilinė_Punia	Xylariales sp.	6175_1173	1.76535e-05	6.61162e-05	0.267007	0	3.5307e-05	0.993795
Šilinė_Punia	Clitocybe metachroa	6175_338	1.75201e-05	5.97122e-05	0.293409	0	3.50402e-05	0.993819
Šilinė_Punia	Subplenodomus urticae	6175_2853	1.74924e-05	7.97617e-05	0.219308	0	3.49848e-05	0.993842
Šilinė_Punia	Microthyriales sp.	6175_1941	1.74215e-05	5.78848e-05	0.300969	0	3.4843e-05	0.993865
Šilinė_Punia	Phaeomoniellaceae sp.	6175_2424	1.74061e-05	5.90864e-05	0.294587	0	3.48121e-05	0.993888
Šilinė_Punia	Tremellales sp.	6175_994	1.73781e-05	6.56695e-05	0.264629	0	3.47561e-05	0.993911
Šilinė_Punia	Unidentified sp. 6175_740	6175_740	1.73046e-05	5.93163e-05	0.291735	0	3.46093e-05	0.993934
Šilinė_Punia	Proliferodiscus alboviridis	6175_1033	1.73009e-05	6.38366e-05	0.271019	0	3.46018e-05	0.993957
Šilinė_Punia	Nothophaeomoniella ekebergiae	6175_2580	1.72038e-05	5.85495e-05	0.293834	0	3.44076e-05	0.99398
Šilinė_Punia	Neosetophoma sp.	6175_1732	1.7079e-05	5.87767e-05	0.290575	3.41581e-05	0	0.994002
Šilinė_Punia	Unidentified sp. 6175_588	6175_588	1.70193e-05	6.09739e-05	0.279124	0	3.40386e-05	0.994025
Šilinė_Punia	Lecania naegelii	6175_403	1.68501e-05	4.81417e-05	0.35001	3.14422e-05	3.21983e-06	0.994047
Šilinė_Punia	Capnodiales sp.	6175_3442	1.67826e-05	6.87225e-05	0.244208	0	3.35652e-05	0.994069
Šilinė_Punia	Efibula tuberculata	6175_1244	1.6738e-05	7.88643e-05	0.212239	0	3.34761e-05	0.994092
Šilinė_Punia	Herpotrichiellaceae sp.	6175_1738	1.67307e-05	5.38005e-05	0.310977	4.72757e-06	2.94903e-05	0.994114
Šilinė_Punia	Cryptococcus sp.	6175_2626	1.66759e-05	8.17605e-05	0.203961	3.33519e-05	0	0.994136
Šilinė_Punia	Niesslia ilicifolia	6175_2915	1.65557e-05	6.18989e-05	0.267464	0	3.31115e-05	0.994158
Šilinė_Punia	Didymellaceae sp.	6175_4038	1.65489e-05	7.26312e-05	0.227848	3.30978e-05	0	0.99418
Šilinė_Punia	Leptosphaeriaceae sp.	6175_4324	1.65489e-05	7.26312e-05	0.227848	3.30978e-05	0	0.994202
Šilinė_Punia	Cystofilobasidium infirmominiatum	6175_685	1.64813e-05	8.0806e-05	0.203961	3.29625e-05	0	0.994223
Šilinė_Punia	Erythricium aurantiacum	6175_73	1.63666e-05	8.02439e-05	0.203961	0	3.27332e-05	0.994245
Šilinė_Punia	Adustoporia sinuosa	6175_1506	1.63486e-05	6.13597e-05	0.266439	0	3.26972e-05	0.994267
Šilinė_Punia	Basidiodendron trachysporum	6175_1537	1.63113e-05	5.7162e-05	0.285352	1.98314e-05	1.39034e-05	0.994288
Šilinė_Punia	Bannoa sp.	6175_580	1.63108e-05	5.72449e-05	0.284929	0	3.26215e-05	0.99431
Šilinė_Punia	Tomentella sublilacina	6175_385	1.62734e-05	7.97869e-05	0.203961	0	3.25468e-05	0.994332
Šilinė_Punia	Lecanorales sp.	6175_3048	1.62734e-05	7.97869e-05	0.203961	0	3.25468e-05	0.994353
Šilinė_Punia	Phaeococcomycetaceae sp.	6175_3244	1.62734e-05	7.97869e-05	0.203961	0	3.25468e-05	0.994375
Šilinė_Punia	Unidentified sp. 6175_3252	6175_3252	1.62734e-05	7.97869e-05	0.203961	0	3.25468e-05	0.994396
Šilinė_Punia	Kockovaella sp.	6175_1008	1.62629e-05	6.83357e-05	0.237985	0	3.25257e-05	0.994418
Šilinė_Punia	Niessliaceae sp.	6175_1196	1.62429e-05	6.31465e-05	0.257226	0	3.24859e-05	0.994439
Šilinė_Punia	Spirographa sp.	6175_1279	1.61454e-05	5.92817e-05	0.27235	0	3.22908e-05	0.994461
Šilinė_Punia	Cystobasidiales sp.	6175_838	1.60945e-05	4.40683e-05	0.365216	0	3.21889e-05	0.994482
Šilinė_Punia	Epibryaceae sp.	6175_13837	1.60836e-05	7.88565e-05	0.203961	0	3.21673e-05	0.994503
Šilinė_Punia	Pleosporales sp.	6175_1861	1.60792e-05	5.76576e-05	0.278874	2.12741e-05	1.18308e-05	0.994525
Šilinė_Punia	Knufia cryptophialidica	6175_589	1.60648e-05	5.75565e-05	0.279114	2.12033e-05	1.18765e-05	0.994546
Šilinė_Punia	Pringsheimia chamaecyparidis	6175_1413	1.60618e-05	3.98601e-05	0.402955	6.89655e-06	2.67394e-05	0.994567
Šilinė_Punia	Unidentified sp. 6175_2495	6175_2495	1.6029e-05	5.4401e-05	0.294646	0	3.20581e-05	0.994588
Šilinė_Punia	Mycenella sp.	6175_2910	1.59744e-05	7.83211e-05	0.203961	0	3.19489e-05	0.99461
Šilinė_Punia	Meruliaceae sp.	6175_3309	1.59744e-05	7.83211e-05	0.203961	0	3.19489e-05	0.994631
Šilinė_Punia	Entolomataceae sp.	6175_4675	1.59744e-05	7.83211e-05	0.203961	0	3.19489e-05	0.994652
Šilinė_Punia	Tremellaceae sp.	6175_5189	1.59744e-05	7.83211e-05	0.203961	0	3.19489e-05	0.994673
Šilinė_Punia	Pleosporales sp.	6175_8502	1.59744e-05	7.83211e-05	0.203961	0	3.19489e-05	0.994694
Šilinė_Punia	Microcyclospora sp.	6175_1103	1.59639e-05	7.24648e-05	0.220298	3.19277e-05	0	0.994715
Šilinė_Punia	Tympanidaceae sp.	6175_2894	1.59639e-05	7.24648e-05	0.220298	3.19277e-05	0	0.994737
Šilinė_Punia	Cenococcum geophilum	6175_2276	1.59025e-05	7.79682e-05	0.203961	3.18049e-05	0	0.994758
Šilinė_Punia	Incrustoporiaceae sp.	6175_809	1.58153e-05	4.62416e-05	0.342016	0	3.16307e-05	0.994779
Šilinė_Punia	Mytilinidiales sp.	6175_2938	1.57196e-05	5.48603e-05	0.286538	1.8648e-05	1.39034e-05	0.994799
Šilinė_Punia	Exobasidium maculosum	6175_1144	1.54645e-05	4.49187e-05	0.344278	0	3.09291e-05	0.99482
Šilinė_Punia	Niessliaceae sp.	6175_3446	1.54639e-05	5.25136e-05	0.294473	0	3.09277e-05	0.99484
Šilinė_Punia	Unidentified sp. 6175_4773	6175_4773	1.53697e-05	7.22919e-05	0.212607	2.95639e-05	1.27775e-06	0.994861
Šilinė_Punia	Robillarda sessilis	6175_4595	1.52508e-05	5.47802e-05	0.2784	1.11173e-05	2.02737e-05	0.994881
Šilinė_Punia	Lecanorales sp.	6175_2259	1.52376e-05	5.73354e-05	0.265762	3.04752e-05	0	0.994901
Šilinė_Punia	Unidentified sp. 6175_1148	6175_1148	1.51258e-05	6.36458e-05	0.237655	0	3.02515e-05	0.994921
Šilinė_Punia	Colletotrichum dematium	6175_1701	1.50885e-05	6.62266e-05	0.227832	0	3.0177e-05	0.994941
Šilinė_Punia	Verrucariaceae sp.	6175_3042	1.50685e-05	5.51737e-05	0.273111	0	3.01371e-05	0.994961
Šilinė_Punia	Pluteus cervinus	6175_1404	1.49533e-05	7.33144e-05	0.203961	0	2.99065e-05	0.994981
Šilinė_Punia	Amyloporia xantha	6175_2234	1.49533e-05	7.33144e-05	0.203961	0	2.99065e-05	0.995001
Šilinė_Punia	Chrysozymaceae sp.	6175_4053	1.49533e-05	7.33144e-05	0.203961	0	2.99065e-05	0.995021
Šilinė_Punia	Unidentified sp. 6175_4742	6175_4742	1.49533e-05	7.33144e-05	0.203961	0	2.99065e-05	0.99504
Šilinė_Punia	Tremellales sp.	6175_2619	1.4942e-05	5.3472e-05	0.279435	1.11173e-05	1.9656e-05	0.99506
Šilinė_Punia	Teratosphaeriaceae sp.	6175_1288	1.48334e-05	5.50977e-05	0.26922	2.69621e-05	3.21983e-06	0.99508
Šilinė_Punia	Rhizoctonia solani	6175_2906	1.47885e-05	7.25067e-05	0.203961	0	2.9577e-05	0.995099
Šilinė_Punia	Drepanopezizaceae sp.	6175_528	1.4782e-05	7.24746e-05	0.203961	2.95639e-05	0	0.995119
Šilinė_Punia	Fusarium babinda	6175_4876	1.4782e-05	7.24746e-05	0.203961	2.95639e-05	0	0.995139
Šilinė_Punia	Unidentified sp. 6175_3896	6175_3896	1.47811e-05	5.03766e-05	0.293412	0	2.95622e-05	0.995158
Šilinė_Punia	Microbotryum reticulatum	6175_1242	1.46178e-05	5.29201e-05	0.276225	1.98314e-05	1.0222e-05	0.995178
Šilinė_Punia	Phlyctis argena	6175_405	1.44998e-05	4.41292e-05	0.328577	0	2.89997e-05	0.995197
Šilinė_Punia	Paraophiobolus sp.	6175_1005	1.44942e-05	5.64243e-05	0.256879	7.09136e-06	2.24643e-05	0.995216
Šilinė_Punia	Neomelanconium gelatosporum	6175_1983	1.44893e-05	7.10394e-05	0.203961	0	2.89785e-05	0.995235
Šilinė_Punia	Steccherinum nitidum	6175_1531	1.43844e-05	4.47566e-05	0.321391	2.2397e-05	7.54899e-06	0.995254
Šilinė_Punia	Botryosphaeriales sp.	6175_2748	1.42826e-05	5.16659e-05	0.276441	8.30943e-06	2.09205e-05	0.995273
Šilinė_Punia	Pleosporales sp.	6175_1172	1.41653e-05	5.5393e-05	0.255724	0	2.83306e-05	0.995292
Šilinė_Punia	Sarcinomyces sp.	6175_905	1.41355e-05	6.93051e-05	0.203961	2.8271e-05	0	0.995311
Šilinė_Punia	Taphrinaceae sp.	6175_1690	1.40031e-05	4.18384e-05	0.334695	1.53292e-05	1.39034e-05	0.995329
Šilinė_Punia	Glomerellaceae sp.	6175_3527	1.39801e-05	4.80269e-05	0.291088	0	2.79601e-05	0.995348
Šilinė_Punia	Hyaloscyphaceae sp.	6175_5139	1.39801e-05	4.80269e-05	0.291088	0	2.79601e-05	0.995366
Šilinė_Punia	Agaricostilbales sp.	6175_563	1.39356e-05	4.16476e-05	0.334609	2.36379e-06	2.59879e-05	0.995385
Šilinė_Punia	Unidentified sp. 6175_2769	6175_2769	1.39034e-05	6.81669e-05	0.203961	0	2.78067e-05	0.995403
Šilinė_Punia	Hyaloscyphaceae sp.	6175_3837	1.39034e-05	6.81669e-05	0.203961	0	2.78067e-05	0.995422
Šilinė_Punia	Pleosporales sp.	6175_4694	1.39034e-05	6.81669e-05	0.203961	0	2.78067e-05	0.99544
Šilinė_Punia	Unidentified sp. 6175_4859	6175_4859	1.39034e-05	6.81669e-05	0.203961	0	2.78067e-05	0.995458
Šilinė_Punia	Tympanidaceae sp.	6175_7935	1.39034e-05	6.81669e-05	0.203961	0	2.78067e-05	0.995477
Šilinė_Punia	Unidentified sp. 6175_15208	6175_15208	1.39034e-05	6.81669e-05	0.203961	0	2.78067e-05	0.995495
Šilinė_Punia	Ustilago nunavutica	6175_1863	1.38679e-05	5.26662e-05	0.263316	2.06825e-05	7.66651e-06	0.995514
Šilinė_Punia	Agaricostilbales sp.	6175_226	1.38249e-05	6.77821e-05	0.203961	0	2.76498e-05	0.995532
Šilinė_Punia	Cerioporus mollis	6175_879	1.38249e-05	6.77821e-05	0.203961	0	2.76498e-05	0.99555
Šilinė_Punia	Tryblidiopsis pinastri	6175_1751	1.38249e-05	6.77821e-05	0.203961	0	2.76498e-05	0.995569
Šilinė_Punia	Tremellales sp.	6175_1789	1.38249e-05	6.77821e-05	0.203961	0	2.76498e-05	0.995587
Šilinė_Punia	Tympanidaceae sp.	6175_2225	1.38249e-05	6.77821e-05	0.203961	0	2.76498e-05	0.995605
Šilinė_Punia	Xylobolus frustulatus	6175_3077	1.38249e-05	6.77821e-05	0.203961	0	2.76498e-05	0.995623
Šilinė_Punia	Hypocreales sp.	6175_5284	1.38249e-05	6.77821e-05	0.203961	0	2.76498e-05	0.995642
Šilinė_Punia	Saitozyma podzolica	6175_1504	1.38147e-05	5.03322e-05	0.274471	4.77555e-06	2.34935e-05	0.99566
Šilinė_Punia	Hyphoderma sp.	6175_1564	1.37764e-05	3.86101e-05	0.356808	0	2.75528e-05	0.995678
Šilinė_Punia	Sporidiobolaceae sp.	6175_1211	1.36778e-05	4.98188e-05	0.274551	7.09136e-06	2.09338e-05	0.995696
Šilinė_Punia	Sistotremastraceae sp.	6175_1276	1.36554e-05	4.72978e-05	0.288712	0	2.73108e-05	0.995715
Šilinė_Punia	Exobasidiaceae sp.	6175_1464	1.35692e-05	3.35288e-05	0.404703	0	2.71384e-05	0.995733
Šilinė_Punia	Arthoniales sp.	6175_1946	1.34786e-05	6.60843e-05	0.203961	0	2.69572e-05	0.99575
Šilinė_Punia	Physisporinus sanguinolentus	6175_970	1.34384e-05	4.91254e-05	0.273552	1.8648e-05	8.94426e-06	0.995768
Šilinė_Punia	Pleosporales sp.	6175_3555	1.3364e-05	5.08019e-05	0.263061	2.6728e-05	0	0.995786
Šilinė_Punia	Bionectriaceae sp.	6175_2425	1.3169e-05	4.62909e-05	0.284483	0	2.63379e-05	0.995803
Šilinė_Punia	Unidentified sp. 6175_2034	6175_2034	1.30498e-05	4.82121e-05	0.270676	0	2.60997e-05	0.995821
Šilinė_Punia	Nectria balsamea	6175_2788	1.30142e-05	5.22828e-05	0.248919	0	2.60284e-05	0.995838
Šilinė_Punia	Arthoniaceae sp.	6175_1386	1.29923e-05	4.50442e-05	0.288433	1.41355e-05	1.28793e-05	0.995855
Šilinė_Punia	Alnicola luteolofibrillosa	6175_923	1.29133e-05	4.49295e-05	0.287414	1.18189e-05	1.49533e-05	0.995872
Šilinė_Punia	Corticiaceae sp.	6175_1087	1.28793e-05	6.31461e-05	0.203961	0	2.57587e-05	0.995889
Šilinė_Punia	Unidentified sp. 6175_2306	6175_2306	1.28793e-05	6.31461e-05	0.203961	0	2.57587e-05	0.995906
Šilinė_Punia	Naohideaceae sp.	6175_998	1.27775e-05	6.26469e-05	0.203961	0	2.5555e-05	0.995923
Šilinė_Punia	Unidentified sp. 6175_951	6175_951	1.27775e-05	6.26469e-05	0.203961	0	2.5555e-05	0.99594
Šilinė_Punia	Crepidotus sp.	6175_1178	1.27775e-05	6.26469e-05	0.203961	0	2.5555e-05	0.995957
Šilinė_Punia	Junghuhnia luteoalba	6175_1249	1.27775e-05	6.26469e-05	0.203961	0	2.5555e-05	0.995974
Šilinė_Punia	Marasmius oreades	6175_1446	1.27775e-05	6.26469e-05	0.203961	0	2.5555e-05	0.995991
Šilinė_Punia	Tremellales sp.	6175_1396	1.27757e-05	3.18932e-05	0.400577	7.06776e-06	1.98721e-05	0.996008
Šilinė_Punia	Chrysozymaceae sp.	6175_88	1.27747e-05	3.07161e-05	0.415895	1.39879e-05	1.37027e-05	0.996025
Šilinė_Punia	Polyporaceae sp.	6175_3307	1.26909e-05	5.12536e-05	0.24761	2.06825e-05	5.1079e-06	0.996042
Šilinė_Punia	Schizophyllum commune	6175_728	1.26336e-05	4.99123e-05	0.253116	0	2.52672e-05	0.996058
Šilinė_Punia	Ophiobolus disseminans	6175_1895	1.25863e-05	5.85303e-05	0.215039	0	2.51726e-05	0.996075
Šilinė_Punia	Atrocalyx sp.	6175_3028	1.24678e-05	4.71043e-05	0.264684	7.06776e-06	1.84332e-05	0.996092
Šilinė_Punia	Cuniculitremaceae sp.	6175_1519	1.2411e-05	4.72046e-05	0.262919	0	2.48219e-05	0.996108
Šilinė_Punia	Phaeosphaeriaceae sp.	6175_927	1.23686e-05	6.0642e-05	0.203961	2.47372e-05	0	0.996124
Šilinė_Punia	Exobasidiaceae sp.	6175_2554	1.22702e-05	4.30223e-05	0.285205	0	2.45403e-05	0.996141
Šilinė_Punia	Trichosphaeriaceae sp.	6175_2319	1.22654e-05	4.92331e-05	0.249128	1.98314e-05	5.1079e-06	0.996157
Šilinė_Punia	Oidiodendron sp.	6175_3084	1.22388e-05	5.43584e-05	0.225149	2.22346e-05	2.43798e-06	0.996173
Šilinė_Punia	Unidentified sp. 6175_944	6175_944	1.21899e-05	5.9766e-05	0.203961	0	2.43798e-05	0.996189
Šilinė_Punia	Chaetothyriales sp.	6175_1975	1.21587e-05	4.91356e-05	0.247451	1.98314e-05	4.87597e-06	0.996205
Šilinė_Punia	Mycosphaerellales sp.	6175_1590	1.20849e-05	4.22519e-05	0.286021	0	2.41699e-05	0.996221
Šilinė_Punia	Taphrina sp.	6175_2835	1.20768e-05	4.84526e-05	0.24925	0	2.41536e-05	0.996237
Šilinė_Punia	Phialophora sp.	6175_3292	1.20702e-05	5.15634e-05	0.234084	0	2.41403e-05	0.996253
Šilinė_Punia	Lachnellula resinaria	6175_2893	1.20596e-05	4.14455e-05	0.290975	0	2.41192e-05	0.996269
Šilinė_Punia	Hymenoscyphus sp.	6175_1961	1.19474e-05	5.85771e-05	0.203961	0	2.38949e-05	0.996285
Šilinė_Punia	Jattaea discreta	6175_2057	1.19474e-05	5.85771e-05	0.203961	0	2.38949e-05	0.996301
Šilinė_Punia	Chionosphaeraceae sp.	6175_3410	1.19474e-05	5.85771e-05	0.203961	0	2.38949e-05	0.996317
Šilinė_Punia	Gymnopus fuscopurpureus	6175_3895	1.19474e-05	5.85771e-05	0.203961	0	2.38949e-05	0.996333
Šilinė_Punia	Unidentified sp. 6175_10699	6175_10699	1.19474e-05	5.85771e-05	0.203961	0	2.38949e-05	0.996349
Šilinė_Punia	Orbilia sp.	6175_13347	1.19474e-05	5.85771e-05	0.203961	0	2.38949e-05	0.996364
Šilinė_Punia	Rhytismataceae sp.	6175_14842	1.19474e-05	5.85771e-05	0.203961	0	2.38949e-05	0.99638
Šilinė_Punia	Helicodendron sp.	6175_2499	1.18765e-05	5.82293e-05	0.203961	0	2.3753e-05	0.996396
Šilinė_Punia	Polyporales sp.	6175_346	1.18765e-05	5.82293e-05	0.203961	0	2.3753e-05	0.996412
Šilinė_Punia	Flammulina velutipes	6175_1010	1.18765e-05	5.82293e-05	0.203961	0	2.3753e-05	0.996427
Šilinė_Punia	Cantharellales sp.	6175_1526	1.18765e-05	5.82293e-05	0.203961	0	2.3753e-05	0.996443
Šilinė_Punia	Unidentified sp. 6175_3323	6175_3323	1.18765e-05	5.82293e-05	0.203961	0	2.3753e-05	0.996459
Šilinė_Punia	Myxarium podlachicum	6175_3464	1.18765e-05	5.82293e-05	0.203961	0	2.3753e-05	0.996475
Šilinė_Punia	Herpotrichiellaceae sp.	6175_3829	1.18765e-05	5.82293e-05	0.203961	0	2.3753e-05	0.99649
Šilinė_Punia	Unidentified sp. 6175_3930	6175_3930	1.18765e-05	5.82293e-05	0.203961	0	2.3753e-05	0.996506
Šilinė_Punia	Orbiliaceae sp.	6175_4410	1.18765e-05	5.82293e-05	0.203961	0	2.3753e-05	0.996522
Šilinė_Punia	Unidentified sp. 6175_4504	6175_4504	1.18765e-05	5.82293e-05	0.203961	0	2.3753e-05	0.996538
Šilinė_Punia	Trichosporon sp.	6175_4640	1.18765e-05	5.82293e-05	0.203961	0	2.3753e-05	0.996553
Šilinė_Punia	Cacumisporium sp.	6175_1158	1.18325e-05	4.28702e-05	0.276007	8.24063e-06	1.60836e-05	0.996569
Šilinė_Punia	Unidentified sp. 6175_1995	6175_1995	1.18308e-05	5.80054e-05	0.203961	0	2.36616e-05	0.996585
Šilinė_Punia	Unidentified sp. 6175_1609	6175_1609	1.18308e-05	5.80054e-05	0.203961	0	2.36616e-05	0.9966
Šilinė_Punia	Ploettnerulaceae sp.	6175_2217	1.18308e-05	5.80054e-05	0.203961	0	2.36616e-05	0.996616
Šilinė_Punia	Microdochium sp.	6175_858	1.18189e-05	5.79471e-05	0.203961	2.36379e-05	0	0.996632
Šilinė_Punia	Naohideales sp.	6175_880	1.18189e-05	5.79471e-05	0.203961	2.36379e-05	0	0.996647
Šilinė_Punia	Hymenoscyphus scutula	6175_1440	1.18189e-05	5.79471e-05	0.203961	2.36379e-05	0	0.996663
Šilinė_Punia	Xeromphalina sp.	6175_1343	1.18189e-05	5.79471e-05	0.203961	2.36379e-05	0	0.996679
Šilinė_Punia	Discinellaceae sp.	6175_1221	1.17836e-05	3.26915e-05	0.360448	0	2.35672e-05	0.996694
Šilinė_Punia	Tritirachiales sp.	6175_2638	1.17296e-05	4.72748e-05	0.248116	4.77555e-06	1.90658e-05	0.99671
Šilinė_Punia	Schizoporaceae sp.	6175_793	1.17002e-05	3.3959e-05	0.34454	9.45515e-06	1.50918e-05	0.996725
Šilinė_Punia	Oidiodendron sp.	6175_4248	1.16648e-05	4.07385e-05	0.286334	1.02459e-05	1.39034e-05	0.996741
Šilinė_Punia	Unidentified sp. 6175_2541	6175_2541	1.15232e-05	5.07918e-05	0.22687	2.30463e-05	0	0.996756
Šilinė_Punia	Unidentified sp. 6175_4732	6175_4732	1.1463e-05	4.60629e-05	0.248856	0	2.2926e-05	0.996771
Šilinė_Punia	Pleosporaceae sp.	6175_4089	1.14627e-05	5.05784e-05	0.226633	2.06825e-05	2.43798e-06	0.996786
Šilinė_Punia	Aspergillus sp.	6175_1785	1.14379e-05	4.85024e-05	0.235822	0	2.28759e-05	0.996802
Šilinė_Punia	Lecanoraceae sp.	6175_13176	1.14379e-05	4.85024e-05	0.235822	0	2.28759e-05	0.996817
Šilinė_Punia	Unidentified sp. 6175_723	6175_723	1.12248e-05	5.19962e-05	0.215877	2.12741e-05	1.27775e-06	0.996832
Šilinė_Punia	Lophium sp.	6175_1281	1.11732e-05	3.39273e-05	0.329328	1.11173e-05	1.22056e-05	0.996846
Šilinė_Punia	Unidentified sp. 6175_13336	6175_13336	1.11332e-05	4.57698e-05	0.243244	0	2.22664e-05	0.996861
Šilinė_Punia	Phaeosphaeria marciensis	6175_2924	1.11173e-05	5.4507e-05	0.203961	2.22346e-05	0	0.996876
Šilinė_Punia	Hyaloscyphaceae sp.	6175_4271	1.11173e-05	5.4507e-05	0.203961	2.22346e-05	0	0.996891
Šilinė_Punia	Suillaceae sp.	6175_4983	1.11173e-05	5.4507e-05	0.203961	2.22346e-05	0	0.996905
Šilinė_Punia	Pezizellaceae sp.	6175_3856	1.11058e-05	4.83318e-05	0.229782	0	2.22115e-05	0.99692
Šilinė_Punia	Auriculariales sp.	6175_2792	1.10869e-05	4.31672e-05	0.256836	0	2.21738e-05	0.996935
Šilinė_Punia	Chaetothyriales sp.	6175_1195	1.1048e-05	3.80513e-05	0.290344	0	2.20959e-05	0.996949
Šilinė_Punia	Stereum subtomentosum	6175_655	1.09818e-05	3.06246e-05	0.358596	0	2.19637e-05	0.996964
Šilinė_Punia	Unidentified sp. 6175_5082	6175_5082	1.08265e-05	4.55471e-05	0.237699	0	2.1653e-05	0.996978
Šilinė_Punia	Myriangiales sp.	6175_522	1.0768e-05	3.67552e-05	0.292965	0	2.1536e-05	0.996992
Šilinė_Punia	Golubeviaceae sp.	6175_1553	1.06016e-05	5.19788e-05	0.203961	2.12033e-05	0	0.997007
Šilinė_Punia	Unidentified sp. 6175_2855	6175_2855	1.05237e-05	3.60144e-05	0.292208	0	2.10474e-05	0.99702
Šilinė_Punia	Xylariales sp.	6175_1532	1.04943e-05	4.53609e-05	0.231352	0	2.09887e-05	0.997034
Šilinė_Punia	Microdochium sp.	6175_1024	1.04826e-05	3.06279e-05	0.342257	1.06016e-05	1.12647e-05	0.997048
Šilinė_Punia	Melanomma pulvis-pyrius	6175_737	1.04669e-05	4.81571e-05	0.217349	0	2.09338e-05	0.997062
Šilinė_Punia	Leucosporidiales sp.	6175_5374	1.04669e-05	4.81571e-05	0.217349	0	2.09338e-05	0.997076
Šilinė_Punia	Pseudeurotiaceae sp.	6175_4334	1.04603e-05	5.12856e-05	0.203961	0	2.09205e-05	0.99709
Šilinė_Punia	Sebacinales sp.	6175_6287	1.04603e-05	5.12856e-05	0.203961	0	2.09205e-05	0.997104
Šilinė_Punia	Venturioscypha nigropila	6175_6822	1.04603e-05	5.12856e-05	0.203961	0	2.09205e-05	0.997118
Šilinė_Punia	Calcipostia guttulata	6175_4492	1.04252e-05	4.04651e-05	0.257635	0	2.08504e-05	0.997131
Šilinė_Punia	Exobasidiaceae sp.	6175_1311	1.03963e-05	3.69309e-05	0.281506	0	2.07926e-05	0.997145
Šilinė_Punia	Amniculicolaceae sp.	6175_3068	1.03448e-05	5.07197e-05	0.203961	2.06897e-05	0	0.997159
Šilinė_Punia	Unidentified sp. 6175_3685	6175_3685	1.03413e-05	5.07022e-05	0.203961	2.06825e-05	0	0.997173
Šilinė_Punia	Hypocreales sp.	6175_1425	1.03413e-05	5.07022e-05	0.203961	2.06825e-05	0	0.997186
Šilinė_Punia	Naohideaceae sp.	6175_1053	1.02984e-05	4.73327e-05	0.217574	0	2.05968e-05	0.9972
Šilinė_Punia	Chaetothyriales sp.	6175_1922	1.02579e-05	3.55632e-05	0.288442	1.11173e-05	1.02158e-05	0.997213
Šilinė_Punia	Unidentified sp. 6175_2433	6175_2433	1.02459e-05	5.02347e-05	0.203961	2.04918e-05	0	0.997227
Šilinė_Punia	Hyaloscyphaceae sp.	6175_4113	1.02459e-05	5.02347e-05	0.203961	2.04918e-05	0	0.997241
Šilinė_Punia	Discinellaceae sp.	6175_4637	1.02459e-05	5.02347e-05	0.203961	2.04918e-05	0	0.997254
Šilinė_Punia	Setophoma terrestris	6175_5328	1.02459e-05	5.02347e-05	0.203961	2.04918e-05	0	0.997268
Šilinė_Punia	Pestalotiopsis dianellae	6175_1693	1.02158e-05	5.00871e-05	0.203961	0	2.04316e-05	0.997281
Šilinė_Punia	Scopuloides sp.	6175_1791	9.95914e-06	3.60212e-05	0.27648	0	1.99183e-05	0.997295
Šilinė_Punia	Penicillium pusillum	6175_1445	9.91572e-06	4.86158e-05	0.203961	1.98314e-05	0	0.997308
Šilinė_Punia	Lecanorales sp.	6175_2241	9.91572e-06	4.86158e-05	0.203961	1.98314e-05	0	0.997321
Šilinė_Punia	Herpotrichiellaceae sp.	6175_1638	9.91572e-06	4.86158e-05	0.203961	1.98314e-05	0	0.997334
Šilinė_Punia	Leptodontidium irregulare	6175_3611	9.82801e-06	4.81858e-05	0.203961	0	1.9656e-05	0.997347
Šilinė_Punia	Fusarium sp.	6175_2449	9.79828e-06	3.40292e-05	0.287937	1.11173e-05	9.21659e-06	0.99736
Šilinė_Punia	Knufia sp.	6175_1733	9.75194e-06	4.78128e-05	0.203961	0	1.95039e-05	0.997373
Šilinė_Punia	Myriangiales sp.	6175_974	9.72893e-06	3.41214e-05	0.285127	8.24063e-06	1.18765e-05	0.997386
Šilinė_Punia	Microbotryum anomalum	6175_5219	9.6674e-06	3.96921e-05	0.24356	3.53388e-06	1.60836e-05	0.997399
Šilinė_Punia	Sydowiella sp.	6175_1697	9.6595e-06	4.73596e-05	0.203961	0	1.9319e-05	0.997411
Šilinė_Punia	Erysiphe sp.	6175_1802	9.6595e-06	4.73596e-05	0.203961	0	1.9319e-05	0.997424
Šilinė_Punia	Hydnobolites sp.	6175_3424	9.6595e-06	4.73596e-05	0.203961	0	1.9319e-05	0.997437
Šilinė_Punia	Physalacriaceae sp.	6175_2058	9.53289e-06	4.67388e-05	0.203961	0	1.90658e-05	0.99745
Šilinė_Punia	Hamatocanthoscyphaceae sp.	6175_5001	9.53289e-06	4.67388e-05	0.203961	0	1.90658e-05	0.997462
Šilinė_Punia	Farysia olivacea	6175_861	9.34646e-06	3.39646e-05	0.275182	0	1.86929e-05	0.997475
Šilinė_Punia	Entomophthoraceae sp.	6175_351	9.26858e-06	3.96693e-05	0.233646	0	1.85372e-05	0.997487
Šilinė_Punia	Bacillicladium clematidis	6175_1782	9.21659e-06	4.5188e-05	0.203961	0	1.84332e-05	0.997499
Šilinė_Punia	Bulleraceae sp.	6175_1165	9.21659e-06	4.5188e-05	0.203961	0	1.84332e-05	0.997511
Šilinė_Punia	Dothioraceae sp.	6175_3591	9.21659e-06	4.5188e-05	0.203961	0	1.84332e-05	0.997523
Šilinė_Punia	Orbiliales sp.	6175_3700	9.21659e-06	4.5188e-05	0.203961	0	1.84332e-05	0.997536
Šilinė_Punia	Septobasidiaceae sp.	6175_4061	9.21659e-06	4.5188e-05	0.203961	0	1.84332e-05	0.997548
Šilinė_Punia	Unidentified sp. 6175_4158	6175_4158	9.21659e-06	4.5188e-05	0.203961	0	1.84332e-05	0.99756
Šilinė_Punia	Botryosphaeriales sp.	6175_4244	9.21659e-06	4.5188e-05	0.203961	0	1.84332e-05	0.997572
Šilinė_Punia	Kneiffiella abieticola	6175_4399	9.21659e-06	4.5188e-05	0.203961	0	1.84332e-05	0.997585
Šilinė_Punia	Gloeocystidiellaceae sp.	6175_4792	9.21659e-06	4.5188e-05	0.203961	0	1.84332e-05	0.997597
Šilinė_Punia	Vanrija albida	6175_5381	9.21659e-06	4.5188e-05	0.203961	0	1.84332e-05	0.997609
Šilinė_Punia	Akanthomyces sp.	6175_1175	9.17018e-06	2.51639e-05	0.364418	0	1.83404e-05	0.997621
Šilinė_Punia	Filobasidiales sp.	6175_371	9.16654e-06	3.1352e-05	0.292375	0	1.83331e-05	0.997633
Šilinė_Punia	Teratosphaeriaceae sp.	6175_2712	9.00692e-06	3.14673e-05	0.286232	1.80138e-05	0	0.997645
Šilinė_Punia	Conidiobolus coronatus	6175_2206	8.98574e-06	4.40562e-05	0.203961	0	1.79715e-05	0.997657
Šilinė_Punia	Polyporales sp.	6175_1021	8.94271e-06	3.32456e-05	0.268989	0	1.78854e-05	0.997669
Šilinė_Punia	Unidentified sp. 6175_705	6175_705	8.87311e-06	4.3504e-05	0.203961	0	1.77462e-05	0.997681
Šilinė_Punia	Lactarius vietus	6175_2733	8.87311e-06	4.3504e-05	0.203961	0	1.77462e-05	0.997692
Šilinė_Punia	Elsinoe sp.	6175_4701	8.87311e-06	4.3504e-05	0.203961	0	1.77462e-05	0.997704
Šilinė_Punia	Cippumomyces mortalis	6175_2509	8.86831e-06	3.49756e-05	0.253557	0	1.77366e-05	0.997716
Šilinė_Punia	Parasarocladium debruynii	6175_2652	8.8347e-06	4.33157e-05	0.203961	1.76694e-05	0	0.997728
Šilinė_Punia	Endosporium aviarium	6175_982	8.8347e-06	4.33157e-05	0.203961	1.76694e-05	0	0.997739
Šilinė_Punia	Botryosphaeriales sp.	6175_3142	8.8347e-06	4.33157e-05	0.203961	1.76694e-05	0	0.997751
Šilinė_Punia	Cystobasidiaceae sp.	6175_1147	8.72576e-06	2.83711e-05	0.307558	7.09136e-06	1.10297e-05	0.997763
Šilinė_Punia	Pleosporales sp.	6175_2317	8.68846e-06	3.94601e-05	0.220183	0	1.73769e-05	0.997774
Šilinė_Punia	Tremella macrobasidiata	6175_818	8.65302e-06	3.20428e-05	0.270045	3.53388e-06	1.41571e-05	0.997786
Šilinė_Punia	Coriolopsis trogii	6175_1993	8.53294e-06	4.18362e-05	0.203961	0	1.70659e-05	0.997797
Šilinė_Punia	Niessliaceae sp.	6175_564	8.37623e-06	3.10087e-05	0.270125	0	1.67525e-05	0.997808
Šilinė_Punia	Chaetothyriales sp.	6175_652	8.33084e-06	2.9055e-05	0.286727	0	1.66617e-05	0.997819
Šilinė_Punia	Exobasidiaceae sp.	6175_1822	8.32457e-06	2.53033e-05	0.328992	0	1.66491e-05	0.99783
Šilinė_Punia	Hydnodontaceae sp.	6175_1441	8.27325e-06	4.0563e-05	0.203961	1.65465e-05	0	0.997841
Šilinė_Punia	Penicillium angulare	6175_1460	8.27325e-06	4.0563e-05	0.203961	1.65465e-05	0	0.997852
Šilinė_Punia	Unidentified sp. 6175_1629	6175_1629	8.27325e-06	4.0563e-05	0.203961	1.65465e-05	0	0.997863
Šilinė_Punia	Chalciporus piperatus	6175_2238	8.27325e-06	4.0563e-05	0.203961	1.65465e-05	0	0.997874
Šilinė_Punia	Cucurbitariaceae sp.	6175_1762	8.2591e-06	3.06466e-05	0.269495	1.18189e-05	5.1079e-06	0.997885
Šilinė_Punia	Hypocreales sp.	6175_780	8.24063e-06	4.0403e-05	0.203961	1.64813e-05	0	0.997896
Šilinė_Punia	Phialomyces arenicola	6175_3619	8.24063e-06	4.0403e-05	0.203961	1.64813e-05	0	0.997907
Šilinė_Punia	Saccotheciaceae sp.	6175_4238	8.24063e-06	4.0403e-05	0.203961	1.64813e-05	0	0.997918
Šilinė_Punia	Neosetophoma sp.	6175_4596	8.24063e-06	4.0403e-05	0.203961	1.64813e-05	0	0.997929
Šilinė_Punia	Acremonium sp.	6175_4243	8.09178e-06	2.82668e-05	0.286265	7.09136e-06	9.6595e-06	0.997939
Šilinė_Punia	Pleosporales sp.	6175_2705	8.07845e-06	3.40673e-05	0.237132	1.61569e-05	0	0.99795
Šilinė_Punia	Unidentified sp. 6175_701	6175_701	8.07608e-06	2.40575e-05	0.3357	0	1.61522e-05	0.997961
Šilinė_Punia	Helotiales sp.	6175_603	8.04959e-06	3.94663e-05	0.203961	0	1.60992e-05	0.997971
Šilinė_Punia	Pucciniaceae sp.	6175_1915	8.04959e-06	3.94663e-05	0.203961	0	1.60992e-05	0.997982
Šilinė_Punia	Exobasidiaceae sp.	6175_4562	8.04182e-06	3.94283e-05	0.203961	0	1.60836e-05	0.997993
Šilinė_Punia	Unidentified sp. 6175_2228	6175_2228	7.98722e-06	3.91606e-05	0.203961	0	1.59744e-05	0.998003
Šilinė_Punia	Mycenaceae sp.	6175_1624	7.98722e-06	3.91606e-05	0.203961	0	1.59744e-05	0.998014
Šilinė_Punia	Ampulloclitocybe clavipes	6175_4553	7.98722e-06	3.91606e-05	0.203961	0	1.59744e-05	0.998024
Šilinė_Punia	Microascales sp.	6175_3350	7.82813e-06	2.70182e-05	0.289736	0	1.56563e-05	0.998035
Šilinė_Punia	Cercospora sp.	6175_3924	7.78071e-06	2.71484e-05	0.2866	6.89655e-06	9.21659e-06	0.998045
Šilinė_Punia	Orbiliales sp.	6175_3101	7.71742e-06	3.19315e-05	0.241687	0	1.54348e-05	0.998055
Šilinė_Punia	Niesslia endophytica	6175_725	7.66186e-06	3.75653e-05	0.203961	0	1.53237e-05	0.998065
Šilinė_Punia	Polyporus sp.	6175_2429	7.66186e-06	3.75653e-05	0.203961	0	1.53237e-05	0.998076
Šilinė_Punia	Mucor sp.	6175_258	7.66186e-06	3.75653e-05	0.203961	0	1.53237e-05	0.998086
Šilinė_Punia	Hyalorbilia inflatula	6175_2273	7.66186e-06	3.75653e-05	0.203961	0	1.53237e-05	0.998096
Šilinė_Punia	Nakazawaea ernobii	6175_5321	7.66186e-06	3.75653e-05	0.203961	0	1.53237e-05	0.998106
Šilinė_Punia	Unidentified sp. 6175_1676	6175_1676	7.6293e-06	2.43387e-05	0.313464	2.36379e-06	1.33752e-05	0.998116
Šilinė_Punia	Camptophora sp.	6175_1108	7.54816e-06	2.98465e-05	0.252899	0	1.50963e-05	0.998126
Šilinė_Punia	Chaetothyriales sp.	6175_5092	7.51073e-06	2.72659e-05	0.275462	1.50215e-05	0	0.998136
Šilinė_Punia	Entomortierella sp.	6175_124	7.47664e-06	3.66572e-05	0.203961	0	1.49533e-05	0.998146
Šilinė_Punia	Microascales sp.	6175_1480	7.47664e-06	3.66572e-05	0.203961	0	1.49533e-05	0.998156
Šilinė_Punia	Ceratobasidiaceae sp.	6175_2066	7.31395e-06	3.58596e-05	0.203961	0	1.46279e-05	0.998166
Šilinė_Punia	Xylariaceae sp.	6175_2108	7.31395e-06	3.58596e-05	0.203961	0	1.46279e-05	0.998175
Šilinė_Punia	Arthrocatena sp.	6175_1080	7.23993e-06	2.3412e-05	0.30924	3.53388e-06	1.14237e-05	0.998185
Šilinė_Punia	Fonsecazyma betulae	6175_2783	7.19316e-06	2.94153e-05	0.244538	0	1.43863e-05	0.998194
Šilinė_Punia	Tricholomataceae sp.	6175_2874	7.16332e-06	3.51211e-05	0.203961	1.43266e-05	0	0.998204
Šilinė_Punia	Arthoniales sp.	6175_3183	7.16225e-06	2.53714e-05	0.282296	0	1.43245e-05	0.998213
Šilinė_Punia	Sporothrix undulata	6175_4280	7.16225e-06	2.53714e-05	0.282296	0	1.43245e-05	0.998223
Šilinė_Punia	Genolevuria elizabethalexanderae	6175_2905	7.12519e-06	2.56731e-05	0.277535	9.5511e-06	5.1079e-06	0.998232
Šilinė_Punia	Exobasidiaceae sp.	6175_2472	7.10504e-06	2.36493e-05	0.300434	0	1.42101e-05	0.998242
Šilinė_Punia	Typhulaceae sp.	6175_1535	7.09136e-06	3.47683e-05	0.203961	1.41827e-05	0	0.998251
Šilinė_Punia	Coprinopsis sp.	6175_1828	7.09136e-06	3.47683e-05	0.203961	1.41827e-05	0	0.998261
Šilinė_Punia	Microthyriales sp.	6175_1533	7.07619e-06	2.56965e-05	0.275376	0	1.41524e-05	0.99827
Šilinė_Punia	Buellia griseovirens	6175_1190	7.06776e-06	3.46526e-05	0.203961	1.41355e-05	0	0.998279
Šilinė_Punia	Dissoconiaceae sp.	6175_1860	6.99396e-06	2.37392e-05	0.294617	1.39879e-05	0	0.998289
Šilinė_Punia	Coprinellus xanthothrix	6175_3031	6.95169e-06	3.40834e-05	0.203961	0	1.39034e-05	0.998298
Šilinė_Punia	Menispora ciliata	6175_3256	6.95169e-06	3.40834e-05	0.203961	0	1.39034e-05	0.998307
Šilinė_Punia	Acarosporales sp.	6175_1514	6.95169e-06	3.40834e-05	0.203961	0	1.39034e-05	0.998316
Šilinė_Punia	Sporidiobolaceae sp.	6175_1808	6.89655e-06	3.38131e-05	0.203961	1.37931e-05	0	0.998325
Šilinė_Punia	Unidentified sp. 6175_4380	6175_4380	6.89655e-06	3.38131e-05	0.203961	1.37931e-05	0	0.998334
Šilinė_Punia	Lactarius quietus	6175_4448	6.89655e-06	3.38131e-05	0.203961	1.37931e-05	0	0.998344
Šilinė_Punia	Basidiodendron eyrei	6175_11750	6.89655e-06	3.38131e-05	0.203961	1.37931e-05	0	0.998353
Šilinė_Punia	Russulaceae sp.	6175_4341	6.80505e-06	2.46191e-05	0.276413	4.77555e-06	9.21659e-06	0.998362
Šilinė_Punia	Phaeotremellaceae sp.	6175_1806	6.79096e-06	2.3255e-05	0.292022	0	1.35819e-05	0.998371
Šilinė_Punia	Geastrum saccatum	6175_2501	6.7393e-06	3.30421e-05	0.203961	0	1.34786e-05	0.99838
Šilinė_Punia	Phaeomoniellaceae sp.	6175_9015	6.7393e-06	3.30421e-05	0.203961	0	1.34786e-05	0.998389
Šilinė_Punia	Tremellales sp.	6175_1209	6.49723e-06	2.88933e-05	0.22487	1.18189e-05	1.27775e-06	0.998397
Šilinė_Punia	Sporidiobolaceae sp.	6175_721	6.48308e-06	2.05809e-05	0.315005	7.09136e-06	6.38566e-06	0.998406
Šilinė_Punia	Cladosporiaceae sp.	6175_2390	6.48272e-06	2.63909e-05	0.245642	1.29654e-05	0	0.998414
Šilinė_Punia	Teratosphaeriaceae sp.	6175_2009	6.43967e-06	3.15731e-05	0.203961	0	1.28793e-05	0.998423
Šilinė_Punia	Typhula sp.	6175_445	6.43967e-06	3.15731e-05	0.203961	0	1.28793e-05	0.998431
Šilinė_Punia	Unidentified sp. 6175_1329	6175_1329	6.43967e-06	3.15731e-05	0.203961	0	1.28793e-05	0.99844
Šilinė_Punia	Tremellales sp.	6175_2795	6.43967e-06	3.15731e-05	0.203961	0	1.28793e-05	0.998449
Šilinė_Punia	Genolevuria sp.	6175_2127	6.42229e-06	2.6202e-05	0.245107	1.06016e-05	2.43798e-06	0.998457
Šilinė_Punia	Unidentified sp. 6175_556	6175_556	6.38876e-06	3.13235e-05	0.203961	0	1.27775e-05	0.998465
Šilinė_Punia	Paraphoma sp.	6175_599	6.38876e-06	3.13235e-05	0.203961	0	1.27775e-05	0.998474
Šilinė_Punia	Amphinema sp.	6175_1543	6.38876e-06	3.13235e-05	0.203961	0	1.27775e-05	0.998482
Šilinė_Punia	Colacogloeaceae sp.	6175_1407	6.38876e-06	3.13235e-05	0.203961	0	1.27775e-05	0.998491
Šilinė_Punia	Tremellales sp.	6175_1414	6.38876e-06	3.13235e-05	0.203961	0	1.27775e-05	0.998499
Šilinė_Punia	Pseudomicrostroma sp.	6175_1558	6.38876e-06	3.13235e-05	0.203961	0	1.27775e-05	0.998508
Šilinė_Punia	Unidentified sp. 6175_2687	6175_2687	6.35074e-06	2.26382e-05	0.280532	0	1.27015e-05	0.998516
Šilinė_Punia	Cladophialophora sp.	6175_1919	6.28029e-06	1.54365e-05	0.406847	2.36379e-06	1.07641e-05	0.998525
Šilinė_Punia	Tremellales sp.	6175_2588	6.21093e-06	2.14374e-05	0.289724	0	1.24219e-05	0.998533
Šilinė_Punia	Massarineae sp.	6175_1700	6.17754e-06	2.09863e-05	0.29436	0	1.23551e-05	0.998541
Šilinė_Punia	Unidentified sp. 6175_1096	6175_1096	6.16936e-06	2.14065e-05	0.2882	6.89655e-06	5.91541e-06	0.998549
Šilinė_Punia	Cyphellaceae sp.	6175_7091	5.97372e-06	2.92886e-05	0.203961	0	1.19474e-05	0.998557
Šilinė_Punia	Erythrobasidiaceae sp.	6175_2337	5.96453e-06	1.64342e-05	0.362934	0	1.19291e-05	0.998565
Šilinė_Punia	Taphrinales sp.	6175_1936	5.93824e-06	2.91146e-05	0.203961	0	1.18765e-05	0.998573
Šilinė_Punia	Hyphoderma sp.	6175_2174	5.93824e-06	2.91146e-05	0.203961	0	1.18765e-05	0.998581
Šilinė_Punia	Mortierellaceae sp.	6175_4034	5.93824e-06	2.91146e-05	0.203961	0	1.18765e-05	0.998589
Šilinė_Punia	Coniochaetales sp.	6175_2773	5.91541e-06	2.90027e-05	0.203961	0	1.18308e-05	0.998596
Šilinė_Punia	Colpoma sp.	6175_2621	5.91541e-06	2.90027e-05	0.203961	0	1.18308e-05	0.998604
Šilinė_Punia	Hamatocanthoscyphaceae sp.	6175_3209	5.91541e-06	2.90027e-05	0.203961	0	1.18308e-05	0.998612
Šilinė_Punia	Tetracladium sp.	6175_4909	5.91541e-06	2.90027e-05	0.203961	0	1.18308e-05	0.99862
Šilinė_Punia	Rhizopus arrhizus	6175_1500	5.90947e-06	2.89735e-05	0.203961	1.18189e-05	0	0.998628
Šilinė_Punia	Xenasmatella vaga	6175_1338	5.90947e-06	2.89735e-05	0.203961	1.18189e-05	0	0.998636
Šilinė_Punia	Chlamydocillium antarcticum	6175_2252	5.90947e-06	2.89735e-05	0.203961	1.18189e-05	0	0.998643
Šilinė_Punia	Neodevriesia poagena	6175_2770	5.90947e-06	2.89735e-05	0.203961	1.18189e-05	0	0.998651
Šilinė_Punia	Discocainia nervalis	6175_3532	5.90947e-06	2.89735e-05	0.203961	1.18189e-05	0	0.998659
Šilinė_Punia	Symmetrospora sp.	6175_2385	5.82729e-06	2.31291e-05	0.251946	0	1.16546e-05	0.998667
Šilinė_Punia	Hypocreales sp.	6175_1601	5.82729e-06	2.31291e-05	0.251946	0	1.16546e-05	0.998674
Šilinė_Punia	Mycosphaerellales sp.	6175_3481	5.82729e-06	2.31291e-05	0.251946	0	1.16546e-05	0.998682
Šilinė_Punia	Teratosphaeriaceae sp.	6175_1761	5.77379e-06	1.97367e-05	0.292541	0	1.15476e-05	0.99869
Šilinė_Punia	Mutatoderma mutatum	6175_1741	5.77379e-06	1.97367e-05	0.292541	0	1.15476e-05	0.998698
Šilinė_Punia	Fuscopostia fragilis	6175_1534	5.74988e-06	2.81911e-05	0.203961	0	1.14998e-05	0.998705
Šilinė_Punia	Hypocreales sp.	6175_1688	5.69112e-06	2.24848e-05	0.253109	0	1.13822e-05	0.998713
Šilinė_Punia	Nectriaceae sp.	6175_2135	5.60144e-06	2.11019e-05	0.265447	8.24063e-06	3.21983e-06	0.99872
Šilinė_Punia	Dactylonectria pauciseptata	6175_4346	5.55864e-06	2.72535e-05	0.203961	1.11173e-05	0	0.998727
Šilinė_Punia	Leptodontidium sp.	6175_5377	5.55864e-06	2.72535e-05	0.203961	1.11173e-05	0	0.998735
Šilinė_Punia	Cystofilobasidium macerans	6175_997	5.51484e-06	2.3981e-05	0.229967	0	1.10297e-05	0.998742
Šilinė_Punia	Vishniacozyma europaea	6175_1981	5.51321e-06	1.87652e-05	0.293799	0	1.10264e-05	0.998749
Šilinė_Punia	Orbiliales sp.	6175_1971	5.51166e-06	1.87604e-05	0.293792	0	1.10233e-05	0.998757
Šilinė_Punia	Taphrinales sp.	6175_646	5.46863e-06	2.37563e-05	0.230197	0	1.09373e-05	0.998764
Šilinė_Punia	Myriangiales sp.	6175_2153	5.45445e-06	1.63506e-05	0.333593	0	1.09089e-05	0.998771
Šilinė_Punia	Filobasidiales sp.	6175_2544	5.44162e-06	1.54742e-05	0.351658	0	1.08832e-05	0.998778
Šilinė_Punia	Chaetothyriales sp.	6175_3017	5.39569e-06	1.84044e-05	0.293173	0	1.07914e-05	0.998786
Šilinė_Punia	Bulleraceae sp.	6175_1897	5.32329e-06	1.60323e-05	0.332036	0	1.06466e-05	0.998793
Šilinė_Punia	Typhula sp.	6175_1427	5.30082e-06	2.59894e-05	0.203961	1.06016e-05	0	0.9988
Šilinė_Punia	Lecidella sp.	6175_1084	5.30082e-06	2.59894e-05	0.203961	1.06016e-05	0	0.998807
Šilinė_Punia	Irpicaceae sp.	6175_1378	5.30082e-06	2.59894e-05	0.203961	1.06016e-05	0	0.998814
Šilinė_Punia	Neoascochyta paspali	6175_2177	5.30082e-06	2.59894e-05	0.203961	1.06016e-05	0	0.998821
Šilinė_Punia	Leptosphaeria etheridgei	6175_2991	5.30082e-06	2.59894e-05	0.203961	1.06016e-05	0	0.998828
Šilinė_Punia	Cordyceps sp.	6175_13695	5.26689e-06	1.9287e-05	0.27308	0	1.05338e-05	0.998835
Šilinė_Punia	Septobasidiales sp.	6175_5833	5.24717e-06	2.26805e-05	0.231352	0	1.04943e-05	0.998842
Šilinė_Punia	Sagenomella sp.	6175_2185	5.15446e-06	1.79181e-05	0.287668	4.77555e-06	5.91541e-06	0.998848
Šilinė_Punia	Lyomyces sp.	6175_2052	5.13646e-06	1.80321e-05	0.284851	0	1.02729e-05	0.998855
Šilinė_Punia	Melanommataceae sp.	6175_2848	5.12295e-06	2.51173e-05	0.203961	1.02459e-05	0	0.998862
Šilinė_Punia	Climacocystis borealis	6175_2270	5.111e-06	2.50588e-05	0.203961	0	1.0222e-05	0.998869
Šilinė_Punia	Phaeosclera dematioides	6175_2464	5.1079e-06	2.50436e-05	0.203961	0	1.02158e-05	0.998876
Šilinė_Punia	Ceratobasidium sp.	6175_3152	5.1079e-06	2.50436e-05	0.203961	0	1.02158e-05	0.998882
Šilinė_Punia	Eopyrenula leucoplaca	6175_3374	5.1079e-06	2.50436e-05	0.203961	0	1.02158e-05	0.998889
Šilinė_Punia	Ceriporia reticulata	6175_3525	5.1079e-06	2.50436e-05	0.203961	0	1.02158e-05	0.998896
Šilinė_Punia	Phaeomoniellales sp.	6175_3683	5.1079e-06	2.50436e-05	0.203961	0	1.02158e-05	0.998903
Šilinė_Punia	Phellinus sp.	6175_4583	5.1079e-06	2.50436e-05	0.203961	0	1.02158e-05	0.998909
Šilinė_Punia	Pleosporales sp.	6175_7340	5.1079e-06	2.50436e-05	0.203961	0	1.02158e-05	0.998916
Šilinė_Punia	Russula sp.	6175_12317	5.1079e-06	2.50436e-05	0.203961	0	1.02158e-05	0.998923
Šilinė_Punia	Tympanidaceae sp.	6175_12379	5.1079e-06	2.50436e-05	0.203961	0	1.02158e-05	0.99893
Šilinė_Punia	Helotiales sp.	6175_920	4.99194e-06	1.6947e-05	0.294562	0	9.98387e-06	0.998936
Šilinė_Punia	Herpotrichiellaceae sp.	6175_2747	4.93473e-06	1.87447e-05	0.26326	0	9.86945e-06	0.998943
Šilinė_Punia	Apiotrichum otae	6175_2976	4.9294e-06	1.80882e-05	0.27252	6.89655e-06	3.21983e-06	0.998949
Šilinė_Punia	Tubeufiales sp.	6175_2599	4.87597e-06	2.39064e-05	0.203961	0	9.75194e-06	0.998956
Šilinė_Punia	Orbiliales sp.	6175_1014	4.82975e-06	2.36798e-05	0.203961	0	9.6595e-06	0.998962
Šilinė_Punia	Helotiales sp.	6175_3589	4.82975e-06	2.36798e-05	0.203961	0	9.6595e-06	0.998969
Šilinė_Punia	Utrechtiana sp.	6175_2283	4.82975e-06	2.36798e-05	0.203961	0	9.6595e-06	0.998975
Šilinė_Punia	Tremella sp.	6175_2549	4.82975e-06	2.36798e-05	0.203961	0	9.6595e-06	0.998981
Šilinė_Punia	Botryosphaeriales sp.	6175_2798	4.82975e-06	2.36798e-05	0.203961	0	9.6595e-06	0.998988
Šilinė_Punia	Leccinum duriusculum	6175_2871	4.82975e-06	2.36798e-05	0.203961	0	9.6595e-06	0.998994
Šilinė_Punia	Physciaceae sp.	6175_3099	4.82975e-06	2.36798e-05	0.203961	0	9.6595e-06	0.999001
Šilinė_Punia	Erysiphe ornata	6175_3416	4.82975e-06	2.36798e-05	0.203961	0	9.6595e-06	0.999007
Šilinė_Punia	Rhinocladiella sp.	6175_3487	4.82975e-06	2.36798e-05	0.203961	0	9.6595e-06	0.999013
Šilinė_Punia	Agaricales sp.	6175_3783	4.80039e-06	1.63282e-05	0.293993	0	9.60077e-06	0.99902
Šilinė_Punia	Lyomyces sambuci	6175_1635	4.77555e-06	2.34141e-05	0.203961	9.5511e-06	0	0.999026
Šilinė_Punia	Corticiaceae sp.	6175_1599	4.77555e-06	2.34141e-05	0.203961	9.5511e-06	0	0.999033
Šilinė_Punia	Orbiliales sp.	6175_3377	4.77555e-06	2.34141e-05	0.203961	9.5511e-06	0	0.999039
Šilinė_Punia	Teratosphaeriaceae sp.	6175_4332	4.77555e-06	2.34141e-05	0.203961	9.5511e-06	0	0.999045
Šilinė_Punia	Herpotrichiellaceae sp.	6175_5094	4.77555e-06	2.34141e-05	0.203961	9.5511e-06	0	0.999051
Šilinė_Punia	Orbiliaceae sp.	6175_2014	4.7507e-06	1.64703e-05	0.28844	4.77555e-06	5.1079e-06	0.999058
Šilinė_Punia	Unidentified sp. 6175_1677	6175_1677	4.72864e-06	1.63936e-05	0.288444	4.72757e-06	5.1079e-06	0.999064
Šilinė_Punia	Unidentified sp. 6175_2143	6175_2143	4.72757e-06	2.31788e-05	0.203961	9.45515e-06	0	0.99907
Šilinė_Punia	Filobasidium sp.	6175_2409	4.72757e-06	2.31788e-05	0.203961	9.45515e-06	0	0.999077
Šilinė_Punia	Kazachstania pseudohumilis	6175_2598	4.72757e-06	2.31788e-05	0.203961	9.45515e-06	0	0.999083
Šilinė_Punia	Ceratobasidiaceae sp.	6175_4549	4.72757e-06	2.31788e-05	0.203961	9.45515e-06	0	0.999089
Šilinė_Punia	Papiliotrema aurea	6175_2049	4.71577e-06	1.80392e-05	0.261419	9.43155e-06	0	0.999095
Šilinė_Punia	Bulleraceae sp.	6175_784	4.70808e-06	2.01953e-05	0.233127	8.24063e-06	1.27775e-06	0.999102
Šilinė_Punia	Papiliotrema laurentii	6175_1747	4.70808e-06	2.01953e-05	0.233127	8.24063e-06	1.27775e-06	0.999108
Šilinė_Punia	Calosphaeriales sp.	6175_2360	4.68442e-06	1.59128e-05	0.294381	0	9.36884e-06	0.999114
Šilinė_Punia	Pleosporineae sp.	6175_3040	4.63017e-06	1.76422e-05	0.262449	9.26034e-06	0	0.99912
Šilinė_Punia	Ophiostoma sp.	6175_1623	4.60829e-06	2.2594e-05	0.203961	0	9.21659e-06	0.999126
Šilinė_Punia	Ploettnerulaceae sp.	6175_761	4.60829e-06	2.2594e-05	0.203961	0	9.21659e-06	0.999132
Šilinė_Punia	Unidentified sp. 6175_2121	6175_2121	4.60829e-06	2.2594e-05	0.203961	0	9.21659e-06	0.999138
Šilinė_Punia	Aspergillus tardicrescens	6175_2955	4.60829e-06	2.2594e-05	0.203961	0	9.21659e-06	0.999145
Šilinė_Punia	Unidentified sp. 6175_3391	6175_3391	4.60829e-06	2.2594e-05	0.203961	0	9.21659e-06	0.999151
Šilinė_Punia	Pochonia globispora	6175_14244	4.60829e-06	2.2594e-05	0.203961	0	9.21659e-06	0.999157
Šilinė_Punia	Tetracladium sp.	6175_5203	4.58329e-06	1.63009e-05	0.281168	3.53388e-06	5.91541e-06	0.999163
Šilinė_Punia	Sawadaea bicornis	6175_5334	4.58329e-06	1.63009e-05	0.281168	3.53388e-06	5.91541e-06	0.999169
Šilinė_Punia	Teratosphaeriaceae sp.	6175_3015	4.56762e-06	1.62189e-05	0.281623	0	9.13524e-06	0.999175
Šilinė_Punia	Filobasidiaceae sp.	6175_3060	4.49523e-06	1.34627e-05	0.333902	0	8.99045e-06	0.999181
Šilinė_Punia	Cuniculitremaceae sp.	6175_1419	4.49287e-06	2.20281e-05	0.203961	0	8.98574e-06	0.999187
Šilinė_Punia	Mycodiella sp.	6175_1976	4.49287e-06	2.20281e-05	0.203961	0	8.98574e-06	0.999193
Šilinė_Punia	Cutaneotrichosporon sp.	6175_3428	4.49287e-06	2.20281e-05	0.203961	0	8.98574e-06	0.999199
Šilinė_Punia	Bloxamia sp.	6175_4096	4.49287e-06	2.20281e-05	0.203961	0	8.98574e-06	0.999205
Šilinė_Punia	Piniphoma wesendahlina	6175_4453	4.49287e-06	2.20281e-05	0.203961	0	8.98574e-06	0.999211
Šilinė_Punia	Phaeosphaeriaceae sp.	6175_4520	4.49287e-06	2.20281e-05	0.203961	0	8.98574e-06	0.999217
Šilinė_Punia	Hypholoma ericaeum	6175_765	4.47213e-06	2.19264e-05	0.203961	0	8.94426e-06	0.999223
Šilinė_Punia	Melanelixia glabratula	6175_1491	4.47213e-06	2.19264e-05	0.203961	0	8.94426e-06	0.999229
Šilinė_Punia	Agaricostilbales sp.	6175_937	4.47058e-06	1.53393e-05	0.291446	0	8.94116e-06	0.999234
Šilinė_Punia	Myriangiales sp.	6175_3233	4.43883e-06	1.66455e-05	0.266669	0	8.87765e-06	0.99924
Šilinė_Punia	Powellomycetaceae sp.	6175_547	4.41337e-06	1.6529e-05	0.267007	0	8.82674e-06	0.999246
Šilinė_Punia	Dermateaceae sp.	6175_2248	4.16387e-06	1.45211e-05	0.286746	0	8.32774e-06	0.999252
Šilinė_Punia	Phaeosphaeriaceae sp.	6175_1735	4.15107e-06	1.44334e-05	0.287602	4.77555e-06	3.83325e-06	0.999257
Šilinė_Punia	Elsinoaceae sp.	6175_672	4.12031e-06	2.02015e-05	0.203961	8.24063e-06	0	0.999263
Šilinė_Punia	Colpoma quercinum	6175_995	4.12031e-06	2.02015e-05	0.203961	8.24063e-06	0	0.999268
Šilinė_Punia	Tremellaceae sp.	6175_2282	4.12031e-06	2.02015e-05	0.203961	8.24063e-06	0	0.999274
Šilinė_Punia	Melampsoraceae sp.	6175_3248	4.12031e-06	2.02015e-05	0.203961	8.24063e-06	0	0.999279
Šilinė_Punia	Crumenulopsis sp.	6175_4929	4.12031e-06	2.02015e-05	0.203961	8.24063e-06	0	0.999284
Šilinė_Punia	Cuniculitremaceae sp.	6175_1050	4.10666e-06	1.12293e-05	0.365709	0	8.21332e-06	0.99929
Šilinė_Punia	Paracosmospora physciae	6175_2116	4.0479e-06	1.40471e-05	0.288167	0	8.0958e-06	0.999295
Šilinė_Punia	Mycosphaerellales sp.	6175_3993	4.0479e-06	1.40471e-05	0.288167	0	8.0958e-06	0.999301
Šilinė_Punia	Nectria nigrescens	6175_4335	4.0479e-06	1.40471e-05	0.288167	0	8.0958e-06	0.999306
Šilinė_Punia	Pseudoophiobolus italicus	6175_1048	4.03604e-06	1.6948e-05	0.238143	6.89655e-06	1.27775e-06	0.999311
Šilinė_Punia	Peniophora erikssonii	6175_3052	3.85871e-06	1.59658e-05	0.241687	0	7.71742e-06	0.999316
Šilinė_Punia	Botryosphaeriales sp.	6175_688	3.85635e-06	1.32804e-05	0.29038	0	7.7127e-06	0.999322
Šilinė_Punia	Unidentified sp. 6175_625	6175_625	3.83325e-06	1.87941e-05	0.203961	0	7.66651e-06	0.999327
Šilinė_Punia	Rhynchogastremaceae sp.	6175_1545	3.83325e-06	1.87941e-05	0.203961	0	7.66651e-06	0.999332
Šilinė_Punia	Tremellales sp.	6175_2154	3.83325e-06	1.87941e-05	0.203961	0	7.66651e-06	0.999337
Šilinė_Punia	Pezizales sp.	6175_2267	3.83325e-06	1.87941e-05	0.203961	0	7.66651e-06	0.999342
Šilinė_Punia	Mycosphaerellales sp.	6175_2674	3.77294e-06	1.36484e-05	0.276439	0	7.54589e-06	0.999347
Šilinė_Punia	Aurantiporus fissilis	6175_1255	3.65698e-06	1.79298e-05	0.203961	0	7.31395e-06	0.999352
Šilinė_Punia	Lophiotrema nucula	6175_1618	3.65698e-06	1.79298e-05	0.203961	0	7.31395e-06	0.999357
Šilinė_Punia	Colacogloea hydrangeae	6175_3038	3.65698e-06	1.79298e-05	0.203961	0	7.31395e-06	0.999361
Šilinė_Punia	Thyronectria coryli	6175_3891	3.65698e-06	1.79298e-05	0.203961	0	7.31395e-06	0.999366
Šilinė_Punia	Chaetothyriales sp.	6175_3225	3.64129e-06	1.33783e-05	0.272179	2.36379e-06	5.1079e-06	0.999371
Šilinė_Punia	Mycosphaerellaceae sp.	6175_3155	3.59658e-06	1.47077e-05	0.244538	0	7.19316e-06	0.999376
Šilinė_Punia	Artomyces pyxidatus	6175_1267	3.54568e-06	1.73841e-05	0.203961	7.09136e-06	0	0.999381
Šilinė_Punia	Agaricineae sp.	6175_2973	3.54568e-06	1.73841e-05	0.203961	7.09136e-06	0	0.999385
Šilinė_Punia	Linospora ceuthocarpa	6175_52	3.53388e-06	1.73263e-05	0.203961	7.06776e-06	0	0.99939
Šilinė_Punia	Orbiliaceae sp.	6175_4542	3.53388e-06	1.73263e-05	0.203961	7.06776e-06	0	0.999395
Šilinė_Punia	Cantharellales sp.	6175_467	3.53388e-06	1.73263e-05	0.203961	7.06776e-06	0	0.999399
Šilinė_Punia	Uwebraunia sp.	6175_3531	3.53388e-06	1.73263e-05	0.203961	7.06776e-06	0	0.999404
Šilinė_Punia	Taphrina wiesneri	6175_3883	3.53388e-06	1.73263e-05	0.203961	7.06776e-06	0	0.999409
Šilinė_Punia	Lachancea kluyveri	6175_4109	3.53388e-06	1.73263e-05	0.203961	7.06776e-06	0	0.999413
Šilinė_Punia	Unidentified sp. 6175_4725	6175_4725	3.53388e-06	1.73263e-05	0.203961	7.06776e-06	0	0.999418
Šilinė_Punia	Myriangiales sp.	6175_5031	3.53388e-06	1.73263e-05	0.203961	7.06776e-06	0	0.999423
Šilinė_Punia	Papiliotrema sp.	6175_6159	3.53388e-06	1.73263e-05	0.203961	7.06776e-06	0	0.999427
Šilinė_Punia	Bulleribasidiaceae sp.	6175_11299	3.53388e-06	1.73263e-05	0.203961	7.06776e-06	0	0.999432
Šilinė_Punia	Botryosphaeriales sp.	6175_11836	3.53388e-06	1.73263e-05	0.203961	7.06776e-06	0	0.999437
Šilinė_Punia	Rhynchogastremaceae sp.	6175_1767	3.52654e-06	1.20178e-05	0.293444	0	7.05309e-06	0.999441
Šilinė_Punia	Sporidiobolaceae sp.	6175_2927	3.52654e-06	1.20178e-05	0.293444	0	7.05309e-06	0.999446
Šilinė_Punia	Tubeufiales sp.	6175_3111	3.52418e-06	1.24421e-05	0.283247	0	7.04837e-06	0.999451
Šilinė_Punia	Stictidaceae sp.	6175_6557	3.50925e-06	1.27204e-05	0.275876	4.77555e-06	2.43798e-06	0.999455
Šilinė_Punia	Unidentified sp. 6175_2940	6175_2940	3.46543e-06	1.23103e-05	0.281506	0	6.93085e-06	0.99946
Šilinė_Punia	Trichosphaeriaceae sp.	6175_2547	3.44828e-06	1.69066e-05	0.203961	6.89655e-06	0	0.999465
Šilinė_Punia	Exophiala angulospora	6175_2452	3.44828e-06	1.69066e-05	0.203961	6.89655e-06	0	0.999469
Šilinė_Punia	Unidentified sp. 6175_2593	6175_2593	3.44828e-06	1.69066e-05	0.203961	6.89655e-06	0	0.999474
Šilinė_Punia	Unidentified sp. 6175_3523	6175_3523	3.44828e-06	1.69066e-05	0.203961	6.89655e-06	0	0.999478
Šilinė_Punia	Unidentified sp. 6175_455	6175_455	3.21983e-06	1.57865e-05	0.203961	0	6.43967e-06	0.999483
Šilinė_Punia	Exobasidiaceae sp.	6175_1813	3.21983e-06	1.57865e-05	0.203961	0	6.43967e-06	0.999487
Šilinė_Punia	Sarcomyxa serotina	6175_56	3.21983e-06	1.57865e-05	0.203961	0	6.43967e-06	0.999491
Šilinė_Punia	Pleurotus ostreatus	6175_232	3.21983e-06	1.57865e-05	0.203961	0	6.43967e-06	0.999495
Šilinė_Punia	Chrysozyma sp.	6175_518	3.21983e-06	1.57865e-05	0.203961	0	6.43967e-06	0.9995
Šilinė_Punia	Unidentified sp. 6175_534	6175_534	3.21983e-06	1.57865e-05	0.203961	0	6.43967e-06	0.999504
Šilinė_Punia	Coprinopsis romagnesiana	6175_1628	3.21983e-06	1.57865e-05	0.203961	0	6.43967e-06	0.999508
Šilinė_Punia	Krasilnikovozyma sp.	6175_2265	3.21983e-06	1.57865e-05	0.203961	0	6.43967e-06	0.999512
Šilinė_Punia	Cantharellales sp.	6175_2498	3.21983e-06	1.57865e-05	0.203961	0	6.43967e-06	0.999517
Šilinė_Punia	Unidentified sp. 6175_3196	6175_3196	3.21983e-06	1.57865e-05	0.203961	0	6.43967e-06	0.999521
Šilinė_Punia	Pleosporales sp.	6175_3205	3.21983e-06	1.57865e-05	0.203961	0	6.43967e-06	0.999525
Šilinė_Punia	Genolevuria sp.	6175_3597	3.21983e-06	1.57865e-05	0.203961	0	6.43967e-06	0.999529
Šilinė_Punia	Microbotryum sp.	6175_4069	3.21983e-06	1.57865e-05	0.203961	0	6.43967e-06	0.999534
Šilinė_Punia	Chaetothyriales sp.	6175_4255	3.21983e-06	1.57865e-05	0.203961	0	6.43967e-06	0.999538
Šilinė_Punia	Helicogloea insularis	6175_4481	3.21983e-06	1.57865e-05	0.203961	0	6.43967e-06	0.999542
Šilinė_Punia	Cryptococcus sp.	6175_10546	3.21983e-06	1.57865e-05	0.203961	0	6.43967e-06	0.999547
Šilinė_Punia	Tremellales sp.	6175_10619	3.21983e-06	1.57865e-05	0.203961	0	6.43967e-06	0.999551
Šilinė_Punia	Mycosphaerellales sp.	6175_15568	3.21983e-06	1.57865e-05	0.203961	0	6.43967e-06	0.999555
Šilinė_Punia	Sebacinales sp.	6175_1755	3.19438e-06	1.56617e-05	0.203961	0	6.38876e-06	0.999559
Šilinė_Punia	Exobasidium sp.	6175_1831	3.19438e-06	1.56617e-05	0.203961	0	6.38876e-06	0.999564
Šilinė_Punia	Leucosporidiales sp.	6175_1926	3.19438e-06	1.56617e-05	0.203961	0	6.38876e-06	0.999568
Šilinė_Punia	Exobasidiaceae sp.	6175_2222	3.19438e-06	1.56617e-05	0.203961	0	6.38876e-06	0.999572
Šilinė_Punia	Corticiales sp.	6175_2223	3.19438e-06	1.56617e-05	0.203961	0	6.38876e-06	0.999576
Šilinė_Punia	Mucorales sp.	6175_2361	3.19438e-06	1.56617e-05	0.203961	0	6.38876e-06	0.99958
Šilinė_Punia	Cladonia sp.	6175_2496	3.19438e-06	1.56617e-05	0.203961	0	6.38876e-06	0.999585
Šilinė_Punia	Cystobasidiaceae sp.	6175_5241	3.19283e-06	1.27804e-05	0.249823	0	6.38566e-06	0.999589
Šilinė_Punia	Orbiliales sp.	6175_3995	3.13562e-06	1.09245e-05	0.287027	0	6.27124e-06	0.999593
Šilinė_Punia	Unidentified sp. 6175_4818	6175_4818	3.13562e-06	1.09245e-05	0.287027	0	6.27124e-06	0.999597
Šilinė_Punia	Leucosporidiales sp.	6175_1417	3.00397e-06	1.06483e-05	0.282109	2.36379e-06	3.83325e-06	0.999601
Šilinė_Punia	Myriangiaceae sp.	6175_1955	2.9577e-06	1.45013e-05	0.203961	0	5.91541e-06	0.999605
Šilinė_Punia	Berkeleyomyces sp.	6175_2858	2.9577e-06	1.45013e-05	0.203961	0	5.91541e-06	0.999609
Šilinė_Punia	Sporothrix inflata	6175_2975	2.9577e-06	1.45013e-05	0.203961	0	5.91541e-06	0.999613
Šilinė_Punia	Scopuloides rimosa	6175_5413	2.9577e-06	1.45013e-05	0.203961	0	5.91541e-06	0.999617
Šilinė_Punia	Pleosporaceae sp.	6175_3411	2.94883e-06	1.02198e-05	0.28854	5.89767e-06	0	0.999621
Šilinė_Punia	Phaeosphaeriaceae sp.	6175_3651	2.94883e-06	1.02198e-05	0.28854	5.89767e-06	0	0.999625
Šilinė_Punia	Phaeosphaeriaceae sp.	6175_4420	2.94883e-06	1.02198e-05	0.28854	5.89767e-06	0	0.999629
Šilinė_Punia	Dothideales sp.	6175_1817	2.88841e-06	1.01348e-05	0.285	3.53388e-06	2.43798e-06	0.999632
Šilinė_Punia	Pleosporineae sp.	6175_4237	2.88841e-06	1.01348e-05	0.285	3.53388e-06	2.43798e-06	0.999636
Šilinė_Punia	Filobasidiaceae sp.	6175_2807	2.88767e-06	9.87063e-06	0.292552	0	5.77534e-06	0.99964
Šilinė_Punia	Rhynchogastremataceae sp.	6175_1954	2.88531e-06	1.13246e-05	0.254783	0	5.77062e-06	0.999644
Šilinė_Punia	Rhynchogastremataceae sp.	6175_2423	2.88531e-06	1.13246e-05	0.254783	0	5.77062e-06	0.999648
Šilinė_Punia	Filobasidiaceae sp.	6175_3352	2.88531e-06	1.13246e-05	0.254783	0	5.77062e-06	0.999652
Šilinė_Punia	Exobasidiaceae sp.	6175_5252	2.88531e-06	1.13246e-05	0.254783	0	5.77062e-06	0.999655
Šilinė_Punia	Orbiliales sp.	6175_4249	2.82891e-06	9.70011e-06	0.291637	0	5.65782e-06	0.999659
Šilinė_Punia	Geranomyces variabilis	6175_458	2.5555e-06	1.25294e-05	0.203961	0	5.111e-06	0.999663
Šilinė_Punia	Antrodia ramentacea	6175_1913	2.5555e-06	1.25294e-05	0.203961	0	5.111e-06	0.999666
Šilinė_Punia	Trichosporonales sp.	6175_674	2.5555e-06	1.25294e-05	0.203961	0	5.111e-06	0.999669
Šilinė_Punia	Hyphodontia subalutacea	6175_1277	2.5555e-06	1.25294e-05	0.203961	0	5.111e-06	0.999673
Šilinė_Punia	Leucosporidiales sp.	6175_2103	2.5555e-06	1.25294e-05	0.203961	0	5.111e-06	0.999676
Šilinė_Punia	Bulleraceae sp.	6175_2437	2.5555e-06	1.25294e-05	0.203961	0	5.111e-06	0.999679
Šilinė_Punia	Hyphodontia arguta	6175_2500	2.5555e-06	1.25294e-05	0.203961	0	5.111e-06	0.999683
Šilinė_Punia	Hyalorbilia rotifera	6175_2504	2.5555e-06	1.25294e-05	0.203961	0	5.111e-06	0.999686
Šilinė_Punia	Rigidoporus corticola	6175_2898	2.5555e-06	1.25294e-05	0.203961	0	5.111e-06	0.99969
Šilinė_Punia	Fusarium lateritium	6175_3417	2.5555e-06	1.25294e-05	0.203961	0	5.111e-06	0.999693
Šilinė_Punia	Cryptocoryneum condensatum	6175_3614	2.5555e-06	1.25294e-05	0.203961	0	5.111e-06	0.999696
Šilinė_Punia	Phaeothecaceae sp.	6175_2396	2.55395e-06	1.25218e-05	0.203961	0	5.1079e-06	0.9997
Šilinė_Punia	Unidentified sp. 6175_2971	6175_2971	2.55395e-06	1.25218e-05	0.203961	0	5.1079e-06	0.999703
Šilinė_Punia	Lecidea huxariensis	6175_2775	2.55395e-06	1.25218e-05	0.203961	0	5.1079e-06	0.999707
Šilinė_Punia	Herpotrichiellaceae sp.	6175_4892	2.55395e-06	1.25218e-05	0.203961	0	5.1079e-06	0.99971
Šilinė_Punia	Inocybe sp.	6175_15701	2.55395e-06	1.25218e-05	0.203961	0	5.1079e-06	0.999713
Šilinė_Punia	Bulleribasidium oberjochense	6175_648	2.49674e-06	8.4762e-06	0.294559	0	4.99349e-06	0.999717
Šilinė_Punia	Exobasidium sp.	6175_1665	2.49674e-06	8.4762e-06	0.294559	0	4.99349e-06	0.99972
Šilinė_Punia	Peniophorella praetermissa	6175_2629	2.49674e-06	8.4762e-06	0.294559	0	4.99349e-06	0.999723
Šilinė_Punia	Exobasidiaceae sp.	6175_2996	2.49674e-06	8.4762e-06	0.294559	0	4.99349e-06	0.999727
Šilinė_Punia	Cystobasidium sp.	6175_423	2.43798e-06	1.19532e-05	0.203961	0	4.87597e-06	0.99973
Šilinė_Punia	Phaeosphaeriaceae sp.	6175_1796	2.43798e-06	1.19532e-05	0.203961	0	4.87597e-06	0.999733
Šilinė_Punia	Exobasidiales sp.	6175_472	2.43798e-06	1.19532e-05	0.203961	0	4.87597e-06	0.999736
Šilinė_Punia	Orbilia crenatomarginata	6175_3250	2.43798e-06	1.19532e-05	0.203961	0	4.87597e-06	0.999739
Šilinė_Punia	Arachnopeziza sp.	6175_3694	2.43798e-06	1.19532e-05	0.203961	0	4.87597e-06	0.999743
Šilinė_Punia	Unidentified sp. 6175_4581	6175_4581	2.43798e-06	1.19532e-05	0.203961	0	4.87597e-06	0.999746
Šilinė_Punia	Miniancora allisoniensis	6175_4624	2.43798e-06	1.19532e-05	0.203961	0	4.87597e-06	0.999749
Šilinė_Punia	Chaetothyriales sp.	6175_5336	2.43798e-06	1.19532e-05	0.203961	0	4.87597e-06	0.999752
Šilinė_Punia	Trechispora araneosa	6175_6385	2.43798e-06	1.19532e-05	0.203961	0	4.87597e-06	0.999756
Šilinė_Punia	Hyalodendriella betulae	6175_8638	2.43798e-06	1.19532e-05	0.203961	0	4.87597e-06	0.999759
Šilinė_Punia	Phaeomoniellaceae sp.	6175_9347	2.43798e-06	1.19532e-05	0.203961	0	4.87597e-06	0.999762
Šilinė_Punia	Lophiotrema rubi	6175_12019	2.43798e-06	1.19532e-05	0.203961	0	4.87597e-06	0.999765
Šilinė_Punia	Pleosporales sp.	6175_671	2.38777e-06	1.1707e-05	0.203961	4.77555e-06	0	0.999768
Šilinė_Punia	Dermateaceae sp.	6175_2528	2.38777e-06	1.1707e-05	0.203961	4.77555e-06	0	0.999772
Šilinė_Punia	Leucosporidiales sp.	6175_908	2.36509e-06	8.19949e-06	0.288444	2.36379e-06	2.5555e-06	0.999775
Šilinė_Punia	Hansfordia pulvinata	6175_3047	2.36509e-06	8.19949e-06	0.288444	2.36379e-06	2.5555e-06	0.999778
Šilinė_Punia	Unidentified sp. 6175_1301	6175_1301	2.36379e-06	1.15894e-05	0.203961	4.72757e-06	0	0.999781
Šilinė_Punia	Crepidotus cesatii	6175_292	2.36379e-06	1.15894e-05	0.203961	4.72757e-06	0	0.999784
Šilinė_Punia	Sporocadaceae sp.	6175_2677	2.36379e-06	1.15894e-05	0.203961	4.72757e-06	0	0.999787
Šilinė_Punia	Metapochonia suchlasporia	6175_5238	2.36379e-06	1.15894e-05	0.203961	4.72757e-06	0	0.99979
Šilinė_Punia	Mycosphaerellaceae sp.	6175_1322	2.36379e-06	1.15894e-05	0.203961	4.72757e-06	0	0.999794
Šilinė_Punia	Agaricostilbales sp.	6175_2376	2.36379e-06	1.15894e-05	0.203961	4.72757e-06	0	0.999797
Šilinė_Punia	Tremellales sp.	6175_3654	2.36379e-06	1.15894e-05	0.203961	4.72757e-06	0	0.9998
Šilinė_Punia	Calyptella capula	6175_3747	2.36379e-06	1.15894e-05	0.203961	4.72757e-06	0	0.999803
Šilinė_Punia	Cladosporium sp.	6175_3758	2.36379e-06	1.15894e-05	0.203961	4.72757e-06	0	0.999806
Šilinė_Punia	Xylodon borealis	6175_3882	2.36379e-06	1.15894e-05	0.203961	4.72757e-06	0	0.999809
Šilinė_Punia	Classiculales sp.	6175_4056	2.36379e-06	1.15894e-05	0.203961	4.72757e-06	0	0.999812
Šilinė_Punia	Mortierellaceae sp.	6175_4215	2.36379e-06	1.15894e-05	0.203961	4.72757e-06	0	0.999815
Šilinė_Punia	Epibryaceae sp.	6175_4610	2.36379e-06	1.15894e-05	0.203961	4.72757e-06	0	0.999819
Šilinė_Punia	Unidentified sp. 6175_5220	6175_5220	2.36379e-06	1.15894e-05	0.203961	4.72757e-06	0	0.999822
Šilinė_Punia	Dothideales sp.	6175_5248	2.36379e-06	1.15894e-05	0.203961	4.72757e-06	0	0.999825
Šilinė_Punia	Otidea sp.	6175_5344	2.36379e-06	1.15894e-05	0.203961	4.72757e-06	0	0.999828
Šilinė_Punia	Unidentified sp. 6175_5349	6175_5349	2.36379e-06	1.15894e-05	0.203961	4.72757e-06	0	0.999831
Šilinė_Punia	Mycosphaerellales sp.	6175_7688	2.36379e-06	1.15894e-05	0.203961	4.72757e-06	0	0.999834
Šilinė_Punia	Acrospermum sp.	6175_14786	2.36379e-06	1.15894e-05	0.203961	4.72757e-06	0	0.999837
Šilinė_Punia	Buckleyzymaceae sp.	6175_2576	2.30633e-06	7.99825e-06	0.288355	2.36379e-06	2.43798e-06	0.99984
Šilinė_Punia	Cryptococcaceae sp.	6175_3107	2.24879e-06	8.36988e-06	0.268677	0	4.49759e-06	0.999843
Šilinė_Punia	Myriangiales sp.	6175_3386	2.24879e-06	8.36988e-06	0.268677	0	4.49759e-06	0.999846
Šilinė_Punia	Auricularia mesenterica	6175_5026	2.24879e-06	8.36988e-06	0.268677	0	4.49759e-06	0.999849
Šilinė_Punia	Bulleraceae sp.	6175_5177	2.24879e-06	8.36988e-06	0.268677	0	4.49759e-06	0.999852
Šilinė_Punia	Exobasidiaceae sp.	6175_8259	2.24879e-06	8.36988e-06	0.268677	0	4.49759e-06	0.999855
Šilinė_Punia	Phaeomoniellaceae sp.	6175_2349	2.24643e-06	1.1014e-05	0.203961	0	4.49287e-06	0.999858
Šilinė_Punia	Pucciniastrum areolatum	6175_562	1.91663e-06	9.39704e-06	0.203961	0	3.83325e-06	0.999861
Šilinė_Punia	Dendrothele sp.	6175_2603	1.91663e-06	9.39704e-06	0.203961	0	3.83325e-06	0.999863
Šilinė_Punia	Leucosporidiales sp.	6175_2227	1.91663e-06	9.39704e-06	0.203961	0	3.83325e-06	0.999866
Šilinė_Punia	Cantharellales sp.	6175_2356	1.91663e-06	9.39704e-06	0.203961	0	3.83325e-06	0.999868
Šilinė_Punia	Sporidiobolaceae sp.	6175_2620	1.91663e-06	9.39704e-06	0.203961	0	3.83325e-06	0.999871
Šilinė_Punia	Exobasidiaceae sp.	6175_2655	1.91663e-06	9.39704e-06	0.203961	0	3.83325e-06	0.999874
Šilinė_Punia	Unidentified sp. 6175_2786	6175_2786	1.91663e-06	9.39704e-06	0.203961	0	3.83325e-06	0.999876
Šilinė_Punia	Hyphoderma transiens	6175_2832	1.91663e-06	9.39704e-06	0.203961	0	3.83325e-06	0.999879
Šilinė_Punia	Roccellaceae sp.	6175_2900	1.91663e-06	9.39704e-06	0.203961	0	3.83325e-06	0.999881
Šilinė_Punia	Melanommataceae sp.	6175_4661	1.91663e-06	9.39704e-06	0.203961	0	3.83325e-06	0.999884
Šilinė_Punia	Helminthosporium tiliae	6175_7944	1.91663e-06	9.39704e-06	0.203961	0	3.83325e-06	0.999886
Šilinė_Punia	Carlosrosaea foliicola	6175_1026	1.85787e-06	6.63108e-06	0.280176	0	3.71573e-06	0.999889
Šilinė_Punia	Dothideales sp.	6175_5025	1.85787e-06	6.63108e-06	0.280176	0	3.71573e-06	0.999891
Šilinė_Punia	Helotiales sp.	6175_2051	1.85787e-06	6.63108e-06	0.280176	0	3.71573e-06	0.999894
Šilinė_Punia	Rhynchogastremaceae sp.	6175_3810	1.85787e-06	6.63108e-06	0.280176	0	3.71573e-06	0.999896
Šilinė_Punia	Exobasidium sp.	6175_4143	1.85787e-06	6.63108e-06	0.280176	0	3.71573e-06	0.999899
Šilinė_Punia	Exobasidiaceae sp.	6175_5206	1.85787e-06	6.63108e-06	0.280176	0	3.71573e-06	0.999901
Šilinė_Punia	Neoascochyta tardicrescens	6175_2242	1.76694e-06	8.66314e-06	0.203961	3.53388e-06	0	0.999903
Šilinė_Punia	Picipes badius	6175_837	1.60992e-06	7.89327e-06	0.203961	0	3.21983e-06	0.999905
Šilinė_Punia	Coniophora puteana	6175_1290	1.60992e-06	7.89327e-06	0.203961	0	3.21983e-06	0.999908
Šilinė_Punia	Unidentified sp. 6175_1729	6175_1729	1.60992e-06	7.89327e-06	0.203961	0	3.21983e-06	0.99991
Šilinė_Punia	Nectriaceae sp.	6175_4066	1.60992e-06	7.89327e-06	0.203961	0	3.21983e-06	0.999912
Šilinė_Punia	Protomyces sp.	6175_1529	1.60992e-06	7.89327e-06	0.203961	0	3.21983e-06	0.999914
Šilinė_Punia	Puccinia graminis	6175_2578	1.60992e-06	7.89327e-06	0.203961	0	3.21983e-06	0.999916
Šilinė_Punia	Exophiala sp.	6175_2358	1.60992e-06	7.89327e-06	0.203961	0	3.21983e-06	0.999918
Šilinė_Punia	Pleosporineae sp.	6175_2532	1.60992e-06	7.89327e-06	0.203961	0	3.21983e-06	0.99992
Šilinė_Punia	Didymosphaeriaceae sp.	6175_3748	1.60992e-06	7.89327e-06	0.203961	0	3.21983e-06	0.999923
Šilinė_Punia	Ceratobasidiaceae sp.	6175_978	1.27775e-06	6.26469e-06	0.203961	0	2.5555e-06	0.999924
Šilinė_Punia	Phaeotremellaceae sp.	6175_1582	1.27775e-06	6.26469e-06	0.203961	0	2.5555e-06	0.999926
Šilinė_Punia	Phaeotremellaceae sp.	6175_1075	1.27775e-06	6.26469e-06	0.203961	0	2.5555e-06	0.999928
Šilinė_Punia	Piskurozyma silvicola	6175_1539	1.27775e-06	6.26469e-06	0.203961	0	2.5555e-06	0.999929
Šilinė_Punia	Mucronella flava	6175_2191	1.27775e-06	6.26469e-06	0.203961	0	2.5555e-06	0.999931
Šilinė_Punia	Exobasidiaceae sp.	6175_2758	1.27775e-06	6.26469e-06	0.203961	0	2.5555e-06	0.999933
Šilinė_Punia	Ustilaginaceae sp.	6175_2948	1.27775e-06	6.26469e-06	0.203961	0	2.5555e-06	0.999934
Šilinė_Punia	Dothideales sp.	6175_3079	1.27775e-06	6.26469e-06	0.203961	0	2.5555e-06	0.999936
Šilinė_Punia	Bulleribasidiaceae sp.	6175_3202	1.27775e-06	6.26469e-06	0.203961	0	2.5555e-06	0.999938
Šilinė_Punia	Ustilaginaceae sp.	6175_3257	1.27775e-06	6.26469e-06	0.203961	0	2.5555e-06	0.999939
Šilinė_Punia	Exobasidiaceae sp.	6175_3514	1.27775e-06	6.26469e-06	0.203961	0	2.5555e-06	0.999941
Šilinė_Punia	Cladosporiaceae sp.	6175_3666	1.27775e-06	6.26469e-06	0.203961	0	2.5555e-06	0.999943
Šilinė_Punia	Colacogloeaceae sp.	6175_3704	1.27775e-06	6.26469e-06	0.203961	0	2.5555e-06	0.999945
Šilinė_Punia	Niessliaceae sp.	6175_3928	1.27775e-06	6.26469e-06	0.203961	0	2.5555e-06	0.999946
Šilinė_Punia	Xylariales sp.	6175_3970	1.27775e-06	6.26469e-06	0.203961	0	2.5555e-06	0.999948
Šilinė_Punia	Polyporaceae sp.	6175_3992	1.27775e-06	6.26469e-06	0.203961	0	2.5555e-06	0.99995
Šilinė_Punia	Monilinia fructigena	6175_4160	1.27775e-06	6.26469e-06	0.203961	0	2.5555e-06	0.999951
Šilinė_Punia	Ovicillium sp.	6175_4196	1.27775e-06	6.26469e-06	0.203961	0	2.5555e-06	0.999953
Šilinė_Punia	Bulleraceae sp.	6175_4358	1.27775e-06	6.26469e-06	0.203961	0	2.5555e-06	0.999955
Šilinė_Punia	Riopa sp.	6175_4403	1.27775e-06	6.26469e-06	0.203961	0	2.5555e-06	0.999956
Šilinė_Punia	Phaeotremellaceae sp.	6175_4440	1.27775e-06	6.26469e-06	0.203961	0	2.5555e-06	0.999958
Šilinė_Punia	Taphrina rhizophora	6175_4638	1.27775e-06	6.26469e-06	0.203961	0	2.5555e-06	0.99996
Šilinė_Punia	Exobasidiales sp.	6175_4880	1.27775e-06	6.26469e-06	0.203961	0	2.5555e-06	0.999961
Šilinė_Punia	Thelephorales sp.	6175_5088	1.27775e-06	6.26469e-06	0.203961	0	2.5555e-06	0.999963
Šilinė_Punia	Pucciniaceae sp.	6175_5095	1.27775e-06	6.26469e-06	0.203961	0	2.5555e-06	0.999965
Šilinė_Punia	Myxarium sp.	6175_5264	1.27775e-06	6.26469e-06	0.203961	0	2.5555e-06	0.999967
Šilinė_Punia	Tremellales sp.	6175_11755	1.27775e-06	6.26469e-06	0.203961	0	2.5555e-06	0.999968
Šilinė_Punia	Unidentified sp. 6175_15590	6175_15590	1.27775e-06	6.26469e-06	0.203961	0	2.5555e-06	0.99997
Šilinė_Punia	Naohideaceae sp.	6175_1786	1.21899e-06	5.9766e-06	0.203961	0	2.43798e-06	0.999972
Šilinė_Punia	Lecanora pulicaris	6175_741	1.21899e-06	5.9766e-06	0.203961	0	2.43798e-06	0.999973
Šilinė_Punia	Cylindrosympodiaceae sp.	6175_1641	1.21899e-06	5.9766e-06	0.203961	0	2.43798e-06	0.999975
Šilinė_Punia	Teratosphaeriaceae sp.	6175_2353	1.21899e-06	5.9766e-06	0.203961	0	2.43798e-06	0.999976
Šilinė_Punia	Unidentified sp. 6175_2471	6175_2471	1.21899e-06	5.9766e-06	0.203961	0	2.43798e-06	0.999978
Šilinė_Punia	Skeletocutis nemoralis	6175_3181	1.21899e-06	5.9766e-06	0.203961	0	2.43798e-06	0.99998
Šilinė_Punia	Erythrobasidiales sp.	6175_3538	1.21899e-06	5.9766e-06	0.203961	0	2.43798e-06	0.999981
Šilinė_Punia	Hyaloscypha quercicola	6175_4236	1.21899e-06	5.9766e-06	0.203961	0	2.43798e-06	0.999983
Šilinė_Punia	Sporocadaceae sp.	6175_13600	1.18189e-06	5.79471e-06	0.203961	2.36379e-06	0	0.999984
Šilinė_Punia	Symmetrosporaceae sp.	6175_2625	1.18189e-06	5.79471e-06	0.203961	2.36379e-06	0	0.999986
Šilinė_Punia	Aspergillus sp.	6175_3926	1.18189e-06	5.79471e-06	0.203961	2.36379e-06	0	0.999988
Šilinė_Punia	Hyaloscypha sp.	6175_4565	1.18189e-06	5.79471e-06	0.203961	2.36379e-06	0	0.999989
Šilinė_Punia	Unidentified sp. 6175_4995	6175_4995	1.18189e-06	5.79471e-06	0.203961	2.36379e-06	0	0.999991
Šilinė_Punia	Chondrostereum purpureum	6175_1052	6.38876e-07	3.13235e-06	0.203961	0	1.27775e-06	0.999992
Šilinė_Punia	Fusariella hughesii	6175_2986	6.38876e-07	3.13235e-06	0.203961	0	1.27775e-06	0.999992
Šilinė_Punia	Helotiales sp.	6175_1843	6.38876e-07	3.13235e-06	0.203961	0	1.27775e-06	0.999993
Šilinė_Punia	Bulleraceae sp.	6175_1210	6.38876e-07	3.13235e-06	0.203961	0	1.27775e-06	0.999994
Šilinė_Punia	Bulleribasidiaceae sp.	6175_1246	6.38876e-07	3.13235e-06	0.203961	0	1.27775e-06	0.999995
Šilinė_Punia	Hypoxylon fuscum	6175_1804	6.38876e-07	3.13235e-06	0.203961	0	1.27775e-06	0.999996
Šilinė_Punia	Chrysozymaceae sp.	6175_2722	6.38876e-07	3.13235e-06	0.203961	0	1.27775e-06	0.999997
Šilinė_Punia	Cladophialophora nyingchiensis	6175_3791	6.38876e-07	3.13235e-06	0.203961	0	1.27775e-06	0.999997
Šilinė_Punia	Physalacriaceae sp.	6175_3879	6.38876e-07	3.13235e-06	0.203961	0	1.27775e-06	0.999998
Šilinė_Punia	Nectriaceae sp.	6175_4253	6.38876e-07	3.13235e-06	0.203961	0	1.27775e-06	0.999999
Šilinė_Punia	Sarocladium junci	6175_4707	6.38876e-07	3.13235e-06	0.203961	0	1.27775e-06	1
Šilinė_Punia	Tephrocybe platypus	6175_287	0	0	#NUM!	0	0	1
Šilinė_Punia	Myriangiales sp.	6175_244	0	0	#NUM!	0	0	1
Šilinė_Punia	Osteina undosa	6175_449	0	0	#NUM!	0	0	1
Šilinė_Punia	Niessliaceae sp.	6175_763	0	0	#NUM!	0	0	1
Šilinė_Punia	Unidentified sp. 6175_677	6175_677	0	0	#NUM!	0	0	1
Šilinė_Punia	Phlebia sp.	6175_802	0	0	#NUM!	0	0	1
Šilinė_Punia	Unidentified sp. 6175_414	6175_414	0	0	#NUM!	0	0	1
Šilinė_Punia	Chaetothyriales sp.	6175_584	0	0	#NUM!	0	0	1
Šilinė_Punia	Mrakiaceae sp.	6175_460	0	0	#NUM!	0	0	1
Šilinė_Punia	Chaetothyriales sp.	6175_543	0	0	#NUM!	0	0	1
Šilinė_Punia	Rhytismatales sp.	6175_275	0	0	#NUM!	0	0	1
Šilinė_Punia	Dioszegia sp.	6175_364	0	0	#NUM!	0	0	1
Šilinė_Punia	Sporidiobolales sp.	6175_452	0	0	#NUM!	0	0	1
Šilinė_Punia	Trechisporales sp.	6175_1299	0	0	#NUM!	0	0	1
Šilinė_Punia	Tympanidaceae sp.	6175_391	0	0	#NUM!	0	0	1
Šilinė_Punia	Sistotrema sp.	6175_551	0	0	#NUM!	0	0	1
Šilinė_Punia	Agaricales sp.	6175_987	0	0	#NUM!	0	0	1
Šilinė_Punia	Chrysothrix candelaris	6175_1512	0	0	#NUM!	0	0	1
Šilinė_Punia	Zoophthora lanceolata	6175_1123	0	0	#NUM!	0	0	1
Šilinė_Punia	Tomentella sp.	6175_1207	0	0	#NUM!	0	0	1
Šilinė_Punia	Spizellomycetales sp.	6175_481	0	0	#NUM!	0	0	1
Šilinė_Punia	Septobasidiaceae sp.	6175_1015	0	0	#NUM!	0	0	1
Šilinė_Punia	Filobasidium uniguttulatum	6175_1743	0	0	#NUM!	0	0	1
Šilinė_Punia	Phlebia rufa	6175_727	0	0	#NUM!	0	0	1
Šilinė_Punia	Cystobasidiaceae sp.	6175_1845	0	0	#NUM!	0	0	1
Šilinė_Punia	Krasilnikovozyma curviuscula	6175_3766	0	0	#NUM!	0	0	1
Šilinė_Punia	Trichomeriaceae sp.	6175_489	0	0	#NUM!	0	0	1
Šilinė_Punia	Thecaphora seminis-convolvuli	6175_1438	0	0	#NUM!	0	0	1
Šilinė_Punia	Ceratobasidiaceae sp.	6175_1608	0	0	#NUM!	0	0	1
Šilinė_Punia	Tausonia pullulans	6175_347	0	0	#NUM!	0	0	1
Šilinė_Punia	Xylodon quercinus	6175_438	0	0	#NUM!	0	0	1
Šilinė_Punia	Exobasidiales sp.	6175_790	0	0	#NUM!	0	0	1
Šilinė_Punia	Unidentified sp. 6175_896	6175_896	0	0	#NUM!	0	0	1
Šilinė_Punia	Corticiaceae sp.	6175_1130	0	0	#NUM!	0	0	1
Šilinė_Punia	Pholiota squarrosa	6175_1566	0	0	#NUM!	0	0	1
Šilinė_Punia	Ceratobasidiaceae sp.	6175_2028	0	0	#NUM!	0	0	1
Šilinė_Punia	Unidentified sp. 6175_2232	6175_2232	0	0	#NUM!	0	0	1
Šilinė_Punia	Talaromyces pulveris	6175_2340	0	0	#NUM!	0	0	1
Šilinė_Punia	Ceratobasidiaceae sp.	6175_1451	0	0	#NUM!	0	0	1
Šilinė_Punia	Ophiostomataceae sp.	6175_1557	0	0	#NUM!	0	0	1
Šilinė_Punia	Ceratobasidium cereale	6175_1576	0	0	#NUM!	0	0	1
Šilinė_Punia	Chionosphaeraceae sp.	6175_1818	0	0	#NUM!	0	0	1
Šilinė_Punia	Wallemia mellicola	6175_2087	0	0	#NUM!	0	0	1
Šilinė_Punia	Unidentified sp. 6175_2395	6175_2395	0	0	#NUM!	0	0	1
Šilinė_Punia	Ceratobasidiaceae sp.	6175_2669	0	0	#NUM!	0	0	1
Šilinė_Punia	Sirobasidiaceae sp.	6175_829	0	0	#NUM!	0	0	1
Šilinė_Punia	Agaricales sp.	6175_940	0	0	#NUM!	0	0	1
Šilinė_Punia	Spiculogloeaceae sp.	6175_1065	0	0	#NUM!	0	0	1
Šilinė_Punia	Typhula crassipes	6175_1194	0	0	#NUM!	0	0	1
Šilinė_Punia	Nectriopsis microspora	6175_1409	0	0	#NUM!	0	0	1
Šilinė_Punia	Microbotryum lychnidis-dioicae	6175_1820	0	0	#NUM!	0	0	1
Šilinė_Punia	Cystobasidiales sp.	6175_1994	0	0	#NUM!	0	0	1
Šilinė_Punia	Unidentified sp. 6175_873	6175_873	0	0	#NUM!	0	0	1
Šilinė_Punia	Tympanidaceae sp.	6175_928	0	0	#NUM!	0	0	1
Šilinė_Punia	Dothidotthiaceae sp.	6175_1225	0	0	#NUM!	0	0	1
Šilinė_Punia	Unidentified sp. 6175_1375	6175_1375	0	0	#NUM!	0	0	1
Šilinė_Punia	Serendipitaceae sp.	6175_1632	0	0	#NUM!	0	0	1
Šilinė_Punia	Unidentified sp. 6175_1723	6175_1723	0	0	#NUM!	0	0	1
Šilinė_Punia	Crustomyces subabruptus	6175_1850	0	0	#NUM!	0	0	1
Šilinė_Punia	Ceratobasidium sp.	6175_2004	0	0	#NUM!	0	0	1
Šilinė_Punia	Chaetothyriales sp.	6175_2020	0	0	#NUM!	0	0	1
Šilinė_Punia	Saccosoma farinaceum	6175_2110	0	0	#NUM!	0	0	1
Šilinė_Punia	Unidentified sp. 6175_2401	6175_2401	0	0	#NUM!	0	0	1
Šilinė_Punia	Fusarium dimerum	6175_3476	0	0	#NUM!	0	0	1
Šilinė_Punia	Unidentified sp. 6175_4899	6175_4899	0	0	#NUM!	0	0	1
Šilinė_Punia	Lyomyces erastii	6175_334	0	0	#NUM!	0	0	1
Šilinė_Punia	Ustilago maydis	6175_1217	0	0	#NUM!	0	0	1
Šilinė_Punia	Meniscomyces sp.	6175_1241	0	0	#NUM!	0	0	1
Šilinė_Punia	Exobasidium vaccinii	6175_1570	0	0	#NUM!	0	0	1
Šilinė_Punia	Fusarium solani	6175_1816	0	0	#NUM!	0	0	1
Šilinė_Punia	Unidentified sp. 6175_2039	6175_2039	0	0	#NUM!	0	0	1
Šilinė_Punia	Megalocystidium leucoxanthum	6175_2144	0	0	#NUM!	0	0	1
Šilinė_Punia	Albifimbria sp.	6175_2352	0	0	#NUM!	0	0	1
Šilinė_Punia	Elsinoe sp.	6175_2460	0	0	#NUM!	0	0	1
Šilinė_Punia	Tulasnellaceae sp.	6175_2841	0	0	#NUM!	0	0	1
Šilinė_Punia	Mortierella sp.	6175_3013	0	0	#NUM!	0	0	1
Šilinė_Punia	Limonomyces sp.	6175_3043	0	0	#NUM!	0	0	1
Šilinė_Punia	Unidentified sp. 6175_3902	6175_3902	0	0	#NUM!	0	0	1
Šilinė_Punia	Cyphellophoraceae sp.	6175_3909	0	0	#NUM!	0	0	1
Šilinė_Punia	Didymellaceae sp.	6175_4444	0	0	#NUM!	0	0	1
Šilinė_Punia	Robergea cubicularis	6175_4523	0	0	#NUM!	0	0	1
Šilinė_Punia	Rhodotorula sp.	6175_253	0	0	#NUM!	0	0	1
Šilinė_Punia	Puccinia striiformis	6175_913	0	0	#NUM!	0	0	1
Šilinė_Punia	Melanops tulasnei	6175_1296	0	0	#NUM!	0	0	1
Šilinė_Punia	Gymnopus foetidus	6175_1482	0	0	#NUM!	0	0	1
Šilinė_Punia	Sphaerellopsis filum	6175_1498	0	0	#NUM!	0	0	1
Šilinė_Punia	Cladophialophora sp.	6175_2029	0	0	#NUM!	0	0	1
Šilinė_Punia	Hyphodiscaceae sp.	6175_2280	0	0	#NUM!	0	0	1
Šilinė_Punia	Arthoniaceae sp.	6175_2440	0	0	#NUM!	0	0	1
Šilinė_Punia	Lycoperdon perlatum	6175_2666	0	0	#NUM!	0	0	1
Šilinė_Punia	Trichomeriaceae sp.	6175_2668	0	0	#NUM!	0	0	1
Šilinė_Punia	Clitopilus pinsitus	6175_2703	0	0	#NUM!	0	0	1
Šilinė_Punia	Cucurbitariaceae sp.	6175_2787	0	0	#NUM!	0	0	1
Šilinė_Punia	Unidentified sp. 6175_2865	6175_2865	0	0	#NUM!	0	0	1
Šilinė_Punia	Pseudeurotiaceae sp.	6175_2909	0	0	#NUM!	0	0	1
Šilinė_Punia	Xylodon brevisetus	6175_2919	0	0	#NUM!	0	0	1
Šilinė_Punia	Zalaria alba	6175_2963	0	0	#NUM!	0	0	1
Šilinė_Punia	Sebacinales sp.	6175_3019	0	0	#NUM!	0	0	1
Šilinė_Punia	Hyphodontia floccosa	6175_3044	0	0	#NUM!	0	0	1
Šilinė_Punia	Cantharellales sp.	6175_3054	0	0	#NUM!	0	0	1
Šilinė_Punia	Phaeomoniellales sp.	6175_3057	0	0	#NUM!	0	0	1
Šilinė_Punia	Sistotrema sp.	6175_3067	0	0	#NUM!	0	0	1
Šilinė_Punia	Cyberlindnera sp.	6175_3083	0	0	#NUM!	0	0	1
Šilinė_Punia	Mycosphaerellales sp.	6175_3742	0	0	#NUM!	0	0	1
Šilinė_Punia	Fasciodontia bugellensis	6175_3755	0	0	#NUM!	0	0	1
Šilinė_Punia	Corticiaceae sp.	6175_3780	0	0	#NUM!	0	0	1
Šilinė_Punia	Hypoxylon macrocarpum	6175_4065	0	0	#NUM!	0	0	1
Šilinė_Punia	Porotheleum fimbriatum	6175_4685	0	0	#NUM!	0	0	1
Šilinė_Punia	Microsporomycetaceae sp.	6175_4723	0	0	#NUM!	0	0	1
Šilinė_Punia	Exophiala sp.	6175_5078	0	0	#NUM!	0	0	1
Šilinė_Punia	Pleurotus calyptratus	6175_5225	0	0	#NUM!	0	0	1
Šilinė_Punia	Fraxinicola fraxini	6175_6687	0	0	#NUM!	0	0	1
Šilinė_Punia	Aspergillus sp.	6175_10583	0	0	#NUM!	0	0	1
Šilinė_Punia	Aureobasidium sp.	6175_14041	0	0	#NUM!	0	0	1
Šilinė_Punia	Unidentified sp. 6175_515	6175_515	0	0	#NUM!	0	0	1
Šilinė_Punia	Unidentified sp. 6175_637	6175_637	0	0	#NUM!	0	0	1
Šilinė_Punia	Vararia gallica	6175_911	0	0	#NUM!	0	0	1
Šilinė_Punia	Colacogloeaceae sp.	6175_936	0	0	#NUM!	0	0	1
Šilinė_Punia	Polyporaceae sp.	6175_1287	0	0	#NUM!	0	0	1
Šilinė_Punia	Agaricales sp.	6175_1332	0	0	#NUM!	0	0	1
Šilinė_Punia	Bulleraceae sp.	6175_1516	0	0	#NUM!	0	0	1
Šilinė_Punia	Stagonospora sp.	6175_1772	0	0	#NUM!	0	0	1
Šilinė_Punia	Skeletocutis friata	6175_1815	0	0	#NUM!	0	0	1
Šilinė_Punia	Lepraria elobata	6175_1877	0	0	#NUM!	0	0	1
Šilinė_Punia	Unidentified sp. 6175_1885	6175_1885	0	0	#NUM!	0	0	1
Šilinė_Punia	Agaricostilbales sp.	6175_1889	0	0	#NUM!	0	0	1
Šilinė_Punia	Heterocephalacria sp.	6175_1890	0	0	#NUM!	0	0	1
Šilinė_Punia	Spiculogloeales sp.	6175_1938	0	0	#NUM!	0	0	1
Šilinė_Punia	Pezizellaceae sp.	6175_2187	0	0	#NUM!	0	0	1
Šilinė_Punia	Acrospermales sp.	6175_2194	0	0	#NUM!	0	0	1
Šilinė_Punia	Myriangiaceae sp.	6175_2288	0	0	#NUM!	0	0	1
Šilinė_Punia	Lactarius scoticus	6175_2383	0	0	#NUM!	0	0	1
Šilinė_Punia	Venturia tremulae	6175_2579	0	0	#NUM!	0	0	1
Šilinė_Punia	Spadicoides sp.	6175_2662	0	0	#NUM!	0	0	1
Šilinė_Punia	Erythrobasidiales sp.	6175_2672	0	0	#NUM!	0	0	1
Šilinė_Punia	Epibryaceae sp.	6175_2695	0	0	#NUM!	0	0	1
Šilinė_Punia	Chrysozymaceae sp.	6175_2937	0	0	#NUM!	0	0	1
Šilinė_Punia	Myriangiaceae sp.	6175_2962	0	0	#NUM!	0	0	1
Šilinė_Punia	Taphrinales sp.	6175_3143	0	0	#NUM!	0	0	1
Šilinė_Punia	Acremonium sp.	6175_3192	0	0	#NUM!	0	0	1
Šilinė_Punia	Pleurophoma sp.	6175_3213	0	0	#NUM!	0	0	1
Šilinė_Punia	Capnodiales sp.	6175_3217	0	0	#NUM!	0	0	1
Šilinė_Punia	Unidentified sp. 6175_3223	6175_3223	0	0	#NUM!	0	0	1
Šilinė_Punia	Helotiales sp.	6175_3325	0	0	#NUM!	0	0	1
Šilinė_Punia	Unidentified sp. 6175_3365	6175_3365	0	0	#NUM!	0	0	1
Šilinė_Punia	Zyzygomyces physciacearum	6175_3427	0	0	#NUM!	0	0	1
Šilinė_Punia	Nectriaceae sp.	6175_3526	0	0	#NUM!	0	0	1
Šilinė_Punia	Mortierellaceae sp.	6175_3776	0	0	#NUM!	0	0	1
Šilinė_Punia	Umbelopsis sp.	6175_3832	0	0	#NUM!	0	0	1
Šilinė_Punia	Cenangiaceae sp.	6175_3999	0	0	#NUM!	0	0	1
Šilinė_Punia	Herpotrichiellaceae sp.	6175_4079	0	0	#NUM!	0	0	1
Šilinė_Punia	Unidentified sp. 6175_4364	6175_4364	0	0	#NUM!	0	0	1
Šilinė_Punia	Sistotrema alboluteum	6175_4513	0	0	#NUM!	0	0	1
Šilinė_Punia	Didymellaceae sp.	6175_4545	0	0	#NUM!	0	0	1
Šilinė_Punia	Dendrostoma leiphaemia	6175_4653	0	0	#NUM!	0	0	1
Šilinė_Punia	Leccinellum crocipodium	6175_4746	0	0	#NUM!	0	0	1
Šilinė_Punia	Graphideae sp.	6175_4829	0	0	#NUM!	0	0	1
Šilinė_Punia	Agaricostilbales sp.	6175_4883	0	0	#NUM!	0	0	1
Šilinė_Punia	Lentinellus ursinus	6175_4906	0	0	#NUM!	0	0	1
Šilinė_Punia	Herpotrichiellaceae sp.	6175_4971	0	0	#NUM!	0	0	1
Šilinė_Punia	Chaetothyriales sp.	6175_5032	0	0	#NUM!	0	0	1
Šilinė_Punia	Unidentified sp. 6175_5298	6175_5298	0	0	#NUM!	0	0	1
Šilinė_Punia	Hypoxylaceae sp.	6175_5304	0	0	#NUM!	0	0	1
Šilinė_Punia	Petriella sp.	6175_6042	0	0	#NUM!	0	0	1
Šilinė_Punia	Comoclathris sp.	6175_8021	0	0	#NUM!	0	0	1
Šilinė_Punia	Geminibasidium sp.	6175_8281	0	0	#NUM!	0	0	1
Šilinė_Punia	Mucoraceae sp.	6175_11083	0	0	#NUM!	0	0	1
Šilinė_Punia	Scytalidium cuboideum	6175_11855	0	0	#NUM!	0	0	1
Šilinė_Punia	Phaeomoniellaceae sp.	6175_11952	0	0	#NUM!	0	0	1
Šilinė_Punia	Oliveonia sp.	6175_15736	0	0	#NUM!	0	0	1
Šilinė_Punia	Unidentified sp. 6175_15886	6175_15886	0	0	#NUM!	0	0	1
Šilinė_Dūkštos	Thelephora terrestris	6175_10	0.0547587	0.0828388	0.661027	0.0799349	0.0993395	0.0758386
Šilinė_Dūkštos	Melampsora sp.	6175_13	0.0294391	0.0826687	0.356109	0.0532454	0.0115824	0.116611
Šilinė_Dūkštos	Cladosporium sp.	6175_14	0.0292452	0.0320769	0.911722	0.0657422	0.0396528	0.157114
Šilinė_Dūkštos	Armillaria ostoyae	6175_12	0.0286582	0.0455834	0.628698	0.0572244	0.0438188	0.196804
Šilinė_Dūkštos	Mycena sp.	6175_8	0.0183839	0.0144264	1.27432	0.0502509	0.0398762	0.222265
Šilinė_Dūkštos	Chaetothyriales sp.	6175_21	0.0177746	0.0436541	0.407168	5.94943e-05	0.035541	0.246882
Šilinė_Dūkštos	Didymellaceae sp.	6175_5	0.0161953	0.0180819	0.895665	0.022958	0.0338574	0.269312
Šilinė_Dūkštos	Trametes versicolor	6175_41	0.014216	0.0151003	0.941438	0.0276117	0.0243244	0.289001
Šilinė_Dūkštos	Microstroma sp.	6175_4	0.012935	0.0221586	0.583746	0.0173354	0.0137461	0.306915
Šilinė_Dūkštos	Unidentified sp. 6175_19	6175_19	0.0115743	0.0310671	0.372559	0.00213888	0.0217322	0.322945
Šilinė_Dūkštos	Russula aeruginea	6175_50	0.0111674	0.010417	1.07203	0.0282236	0.00955412	0.338412
Šilinė_Dūkštos	Rhodosporidiobolus colostri	6175_6	0.010855	0.0305945	0.354804	0.00128903	0.0211857	0.353446
Šilinė_Dūkštos	Suillus bovinus	6175_61	0.0104808	0.016535	0.633857	0.00938786	0.0208071	0.367961
Šilinė_Dūkštos	Alternaria sp.	6175_37	0.0101133	0.0177044	0.571229	0.0222994	0.00715637	0.381968
Šilinė_Dūkštos	Baeospora myosura	6175_17	0.010029	0.0376028	0.266709	0.000898471	0.0197697	0.395857
Šilinė_Dūkštos	Sphaerosporella brunnea	6175_67	0.0087863	0.0141505	0.620918	0.0138599	0.0137004	0.408026
Šilinė_Dūkštos	Pucciniastraceae sp.	6175_58	0.00863386	0.0202527	0.426307	7.06776e-06	0.0172691	0.419984
Šilinė_Dūkštos	Heterobasidion annosum	6175_81	0.00809932	0.0162205	0.499327	0.0109575	0.0116949	0.431201
Šilinė_Dūkštos	Vishniacozyma victoriae	6175_3	0.00775248	0.00830673	0.933277	0.00612413	0.015709	0.441938
Šilinė_Dūkštos	Itersonilia pannonica	6175_9	0.00764755	0.0163276	0.468382	0.00239692	0.0150309	0.452529
Šilinė_Dūkštos	Hyaloscyphaceae sp.	6175_57	0.00759457	0.0266746	0.284712	0.0143836	0.00332476	0.463047
Šilinė_Dūkštos	Melanommataceae sp.	6175_83	0.00717575	0.00577555	1.24244	0.0179168	0.0115542	0.472985
Šilinė_Dūkštos	Hyphodontia pallidula	6175_53	0.00666399	0.00549037	1.21376	0.0160171	0.00711426	0.482215
Šilinė_Dūkštos	Sporobolomyces sp.	6175_24	0.00573688	0.00941567	0.609291	0.0105774	0.00371107	0.49016
Šilinė_Dūkštos	Aureobasidium sp.	6175_60	0.00560317	0.00606174	0.924351	0.00695414	0.00988663	0.49792
Šilinė_Dūkštos	Hyaloscyphaceae sp.	6175_77	0.00540907	0.0108555	0.49828	0.0136412	0.00648284	0.505412
Šilinė_Dūkštos	Vuilleminia sp.	6175_48	0.00535539	0.023721	0.225766	0.000525829	0.0103293	0.512829
Šilinė_Dūkštos	Bullera alba	6175_25	0.00534043	0.00939082	0.568686	0.0052771	0.00771921	0.520225
Šilinė_Dūkštos	Tilletiopsis washingtonensis	6175_33	0.00533423	0.00887801	0.600836	0.00394121	0.00907818	0.527613
Šilinė_Dūkštos	Melanina gundecimermaniae	6175_84	0.00487497	0.00647806	0.752535	0.00829013	0.00813992	0.534364
Šilinė_Dūkštos	Didymosphaeriaceae sp.	6175_75	0.00482155	0.00596108	0.808838	0.0106099	0.00793805	0.541042
Šilinė_Dūkštos	Cordyceps militaris	6175_129	0.00470884	0.00652071	0.722135	0.00722848	0.00552688	0.547564
Šilinė_Dūkštos	Chaetothyriales sp.	6175_82	0.00470636	0.00450032	1.04578	0.0114372	0.0059604	0.554082
Šilinė_Dūkštos	Linospora ceuthocarpa	6175_52	0.00468067	0.0110938	0.421919	7.06776e-06	0.00935731	0.560564
Šilinė_Dūkštos	Cylindrobasidium evolvens	6175_16	0.00458565	0.00389988	1.17585	0.00909646	0.00861179	0.566915
Šilinė_Dūkštos	Phyllactinia sp.	6175_109	0.00428487	0.00489822	0.874781	0.0049604	0.00862157	0.57285
Šilinė_Dūkštos	Lapidomyces epipinicola	6175_99	0.00426951	0.00483656	0.882757	0.00862747	0.00666375	0.578763
Šilinė_Dūkštos	Trichomerium sp.	6175_28	0.00406416	0.00463162	0.877481	0.00313297	0.00746827	0.584391
Šilinė_Dūkštos	Entomophthoraceae sp.	6175_118	0.00406058	0.0182475	0.222528	0.00812117	0	0.590015
Šilinė_Dūkštos	Exobasidiaceae sp.	6175_7	0.00370701	0.00782136	0.47396	0.00124341	0.00744702	0.595149
Šilinė_Dūkštos	Sistotrema brinkmannii	6175_154	0.00364848	0.0114401	0.318922	0.00671746	0.00125539	0.600202
Šilinė_Dūkštos	Scoliciosporum sp.	6175_91	0.00364133	0.0049524	0.735265	0.00878396	0.00521699	0.605245
Šilinė_Dūkštos	Penicillium sp.	6175_64	0.00344882	0.00479902	0.71865	0.00585897	0.00938777	0.610022
Šilinė_Dūkštos	Geminibasidium sp.	6175_106	0.00329595	0.00481799	0.684091	0.00519134	0.00335244	0.614586
Šilinė_Dūkštos	Taphrina sp.	6175_36	0.00328986	0.0038897	0.845788	0.00307157	0.00575719	0.619143
Šilinė_Dūkštos	Strobilurus sp.	6175_34	0.00324552	0.0105023	0.309028	0.000130686	0.00641003	0.623638
Šilinė_Dūkštos	Sydowia polyspora	6175_78	0.00319565	0.00290227	1.10108	0.00661238	0.00562099	0.628064
Šilinė_Dūkštos	Pseudotomentella sp.	6175_123	0.0031118	0.00506287	0.61463	0.00541232	0.00283241	0.632373
Šilinė_Dūkštos	Stereum rugosum	6175_90	0.00307248	0.00253657	1.21127	0.00581319	0.00564517	0.636628
Šilinė_Dūkštos	Filobasidium wieringae	6175_35	0.00304604	0.00312785	0.973844	0.00347146	0.00504087	0.640847
Šilinė_Dūkštos	Laetiporus sp.	6175_69	0.00292988	0.00336494	0.870706	0.0053893	0.00369334	0.644905
Šilinė_Dūkštos	Peniophora quercina	6175_62	0.00289402	0.0049426	0.585526	0.00130183	0.00600902	0.648913
Šilinė_Dūkštos	Claussenomyces atrovirens	6175_133	0.00286219	0.0107458	0.266353	0.00482193	0.00116405	0.652877
Šilinė_Dūkštos	Rhodotorula sp.	6175_176	0.0028038	0.00700978	0.399984	0.00281835	0.00346195	0.65676
Šilinė_Dūkštos	Neosetophoma sp.	6175_93	0.00279863	0.00504963	0.554224	0.00473737	0.00368628	0.660636
Šilinė_Dūkštos	Fusarium sp.	6175_30	0.00279038	0.00250082	1.11579	0.00355643	0.00492731	0.664501
Šilinė_Dūkštos	Mycosphaerellales sp.	6175_149	0.00262842	0.00276727	0.949823	0.00271481	0.00530658	0.668141
Šilinė_Dūkštos	Russula vesca	6175_202	0.00250812	0.00419984	0.597194	0.00298663	0.00337195	0.671615
Šilinė_Dūkštos	Puccinia poae-nemoralis	6175_290	0.00241255	0.0118285	0.203961	0.00482509	0	0.674956
Šilinė_Dūkštos	Phallus impudicus	6175_107	0.00237228	0.0037454	0.633384	0.000309453	0.00471195	0.678241
Šilinė_Dūkštos	Ustilago filiformis	6175_51	0.00234576	0.00509447	0.460452	0.00401926	0.00109217	0.68149
Šilinė_Dūkštos	Curvibasidium cygneicollum	6175_44	0.00232478	0.00450668	0.515852	0.000458148	0.00448612	0.68471
Šilinė_Dūkštos	Golubevia sp.	6175_18	0.00229237	0.00591257	0.387711	0.000497346	0.00437707	0.687885
Šilinė_Dūkštos	Teratosphaeriaceae sp.	6175_175	0.00223962	0.00404647	0.553475	0.00458966	0.00204642	0.690987
Šilinė_Dūkštos	Ganoderma applanatum	6175_150	0.00221599	0.00934202	0.237206	0.00417485	0.000389009	0.694056
Šilinė_Dūkštos	Tilletia sp.	6175_315	0.0021966	0.0105376	0.208455	0.00430571	9.51071e-05	0.697098
Šilinė_Dūkštos	Hypoxylon rubiginosum	6175_220	0.00211726	0.00543132	0.389824	0.00343827	0.00173927	0.70003
Šilinė_Dūkštos	Pyronemataceae sp.	6175_171	0.00207803	0.00286029	0.72651	0.00243164	0.00385855	0.702908
Šilinė_Dūkštos	Phellodon tomentosus	6175_249	0.00207571	0.00567628	0.365681	0.00415521	0.000156812	0.705783
Šilinė_Dūkštos	Suillus variegatus	6175_306	0.00206057	0.0074585	0.276272	0.00313287	0.00109583	0.708637
Šilinė_Dūkštos	Unidentified sp. 6175_153	6175_153	0.00204299	0.00807553	0.252985	0.00337824	0.00078708	0.711466
Šilinė_Dūkštos	Monochaetia sp.	6175_72	0.00202223	0.00354074	0.571133	0.00116033	0.00348801	0.714267
Šilinė_Dūkštos	Chaetothyriales sp.	6175_141	0.00201012	0.00197775	1.01636	0.00416838	0.00216876	0.717051
Šilinė_Dūkštos	Erysiphe sp.	6175_22	0.00197864	0.00373144	0.530263	0.00210611	0.00235691	0.719791
Šilinė_Dūkštos	Olpidium sp.	6175_161	0.0019231	0.0055903	0.344006	0.00301299	0.00107825	0.722455
Šilinė_Dūkštos	Pleosporales sp.	6175_131	0.00191177	0.00160111	1.19402	0.00396518	0.00270987	0.725102
Šilinė_Dūkštos	Moristroma sp.	6175_94	0.00190443	0.00153186	1.24321	0.00492199	0.00278269	0.72774
Šilinė_Dūkštos	Cystobasidiaceae sp.	6175_55	0.00186508	0.00216011	0.863421	0.00207184	0.00296756	0.730323
Šilinė_Dūkštos	Tephrocybe platypus	6175_287	0.00182815	0.00896326	0.203961	0	0.00365631	0.732855
Šilinė_Dūkštos	Polyporus corylinus	6175_231	0.0018182	0.00455343	0.399302	0.00312465	0.00104426	0.735373
Šilinė_Dūkštos	Unidentified sp. 6175_180	6175_180	0.00175724	0.00441377	0.398126	0.000710741	0.003372	0.737807
Šilinė_Dūkštos	Orbiliales sp.	6175_227	0.0016783	0.00293683	0.571467	0.00319141	0.00103458	0.740131
Šilinė_Dūkštos	Phlebia tremellosa	6175_86	0.00166441	0.00149177	1.11572	0.00299979	0.00176403	0.742436
Šilinė_Dūkštos	Neocucurbitaria quercina	6175_138	0.0016153	0.00169846	0.951035	0.0033687	0.00193147	0.744673
Šilinė_Dūkštos	Venturiales sp.	6175_206	0.00150079	0.0022461	0.668177	0.00277625	0.00153102	0.746752
Šilinė_Dūkštos	Botrytis cinerea	6175_108	0.00147819	0.00202325	0.730601	0.00187422	0.00185089	0.748799
Šilinė_Dūkštos	Erythricium aurantiacum	6175_73	0.0014758	0.00573472	0.257345	0	0.0029516	0.750843
Šilinė_Dūkštos	Peltaster cerophilus	6175_96	0.00146146	0.00184144	0.793651	0.00241291	0.00126003	0.752867
Šilinė_Dūkštos	Russula adusta	6175_297	0.00145607	0.00424517	0.342994	0.00282082	0.000282724	0.754884
Šilinė_Dūkštos	Unidentified sp. 6175_221	6175_221	0.00145517	0.00271334	0.536301	0.00162413	0.0019636	0.756899
Šilinė_Dūkštos	Russula decolorans	6175_189	0.00145496	0.00232599	0.625521	0.00247593	0.00128492	0.758914
Šilinė_Dūkštos	Pseudeurotiaceae sp.	6175_144	0.00143682	0.00342846	0.419087	0.00268353	0.00036968	0.760904
Šilinė_Dūkštos	Umbelopsis nana	6175_239	0.00142545	0.00233281	0.611043	0.00188911	0.00147807	0.762878
Šilinė_Dūkštos	Fuscostagonospora banksiae	6175_142	0.00142396	0.00135386	1.05178	0.00223877	0.0025356	0.76485
Šilinė_Dūkštos	Rhytisma acerinum	6175_47	0.00141047	0.00286221	0.492789	0.000897479	0.00216961	0.766804
Šilinė_Dūkštos	Xylodon spathulatus	6175_213	0.0013613	0.00174012	0.782304	0.00206893	0.00181289	0.768689
Šilinė_Dūkštos	Mollisiaceae sp.	6175_162	0.00133709	0.00146415	0.913216	0.00229302	0.00173836	0.770541
Šilinė_Dūkštos	Wilcoxina mikolae	6175_165	0.00133026	0.00112366	1.18386	0.00252337	0.00178051	0.772383
Šilinė_Dūkštos	Mrakiaceae sp.	6175_102	0.00130925	0.00605979	0.216055	0.00261849	0	0.774197
Šilinė_Dūkštos	Phaeomoniellaceae sp.	6175_203	0.00130706	0.00205708	0.635396	0.00132244	0.00204587	0.776007
Šilinė_Dūkštos	Pleosporineae sp.	6175_101	0.00130446	0.00284727	0.458145	0.00252572	0.000154143	0.777813
Šilinė_Dūkštos	Ophiostomatales sp.	6175_200	0.00127512	0.00540746	0.235808	0.00233487	0.000258814	0.779579
Šilinė_Dūkštos	Leucosporidium sp.	6175_42	0.00127469	0.00525027	0.242786	0.00244439	0.00013694	0.781345
Šilinė_Dūkštos	Diplodia sp.	6175_252	0.00124733	0.00237209	0.525838	0.00242278	0.000500789	0.783072
Šilinė_Dūkštos	Saccharomyces cerevisiae	6175_207	0.00124268	0.00392366	0.316715	0.000416256	0.00226625	0.784793
Šilinė_Dūkštos	Lentithecium sp.	6175_215	0.00123644	0.00150517	0.821462	0.00144476	0.00218689	0.786506
Šilinė_Dūkštos	Entyloma randwijkense	6175_31	0.00123469	0.0015264	0.808893	0.00122924	0.00195335	0.788216
Šilinė_Dūkštos	Exobasidium bisporum	6175_59	0.00117241	0.00142001	0.825633	0.00136514	0.00166461	0.789839
Šilinė_Dūkštos	Entomortierella sp.	6175_124	0.00115607	0.0056681	0.203961	0	0.00231214	0.791441
Šilinė_Dūkštos	Solicoccozyma terricola	6175_250	0.00114256	0.00173134	0.659928	0.00207626	0.00064937	0.793023
Šilinė_Dūkštos	Peltaster sp.	6175_105	0.00113585	0.00242396	0.468592	0.00132849	0.00118152	0.794596
Šilinė_Dūkštos	Unidentified sp. 6175_85	6175_85	0.00113343	0.00268071	0.42281	0.00138615	0.00109483	0.796166
Šilinė_Dūkštos	Schizophyllum commune	6175_728	0.00111999	0.0051144	0.218987	0	0.00223997	0.797717
Šilinė_Dūkštos	Dactylonectria novozelandica	6175_470	0.00111485	0.00372019	0.299675	0.00185025	0.000500622	0.799261
Šilinė_Dūkštos	Chaetothyriales sp.	6175_156	0.00111347	0.00100398	1.10905	0.0022891	0.0013794	0.800803
Šilinė_Dūkštos	Orbiliaceae sp.	6175_223	0.00110575	0.00124964	0.884859	0.00122776	0.00192268	0.802335
Šilinė_Dūkštos	Mucor sp.	6175_167	0.0010684	0.0050651	0.210934	0.0021228	1.66718e-05	0.803814
Šilinė_Dūkštos	Unidentified sp. 6175_172	6175_172	0.00106416	0.00168232	0.632553	0.00134621	0.00118186	0.805288
[truncated: 3,644 more rows]

## Sheet: MaAsLin3_all_results
feature	feature_id	taxa_name	phylum	class	metadata	value	name	model	coef	stderr	pval_individual	qval_individual	pval_joint	qval_joint	null_hypothesis	error	N	N_not_zero	taxa
6175_155	6175_155	Papiliotrema sp.	Basidiomycota	Tremellomycetes	STAND	Punia	STANDPunia	abundance	2.88007	0.578275	6.05551e-05	0.0813044	6.05551e-05	0.0776922	-0.61109		75	17	Papiliotrema sp.
6175_7	6175_7	Exobasidiaceae sp.	Basidiomycota	Exobasidiomycetes	STAND	Punia	STANDPunia	abundance	2.18621	0.637567	7.24315e-05	0.0813044	0.000144858	0.0929263	-0.61109		75	54	Exobasidiaceae sp.
6175_58	6175_58	Pucciniastraceae sp.	Basidiomycota	Pucciniomycetes	STAND	Šilinė	STANDŠilinė	prevalence	-4.57767	1.28967	0.00038599	0.288849	0.000771831	0.247565	0		75	24	Pucciniastraceae sp.
6175_910	6175_910	Unidentified sp. 6175_910	Basidiomycota	Cystobasidiomycetes	STAND	Punia	STANDPunia	abundance	6.41503	0.163265	0.000714385	0.320759	0.00142826	0.30541	-0.61109		75	7	Unidentified sp. 6175_910
6175_973	6175_973	Neophaeococcomyces catenatus	Ascomycota	Eurotiomycetes	STAND	Šilinė	STANDŠilinė	abundance	4.18496	0.472911	0.000676173	0.320759	0.000676173	0.247565	-0.138232		75	10	Neophaeococcomyces catenatus
6175_1017	6175_1017	Phaeomoniella sp.	Ascomycota	Eurotiomycetes	STAND	Punia	STANDPunia	abundance	-2.9347	0.141681	0.000885936	0.331488	0.00177109	0.324615	-0.61109		75	10	Phaeomoniella sp.
6175_1017	6175_1017	Phaeomoniella sp.	Ascomycota	Eurotiomycetes	STAND	Šilinė	STANDŠilinė	abundance	-2.68486	0.199354	0.00133982	0.334211	0.00267785	0.343568	-0.138232		75	10	Phaeomoniella sp.
6175_251	6175_251	Stemphylium sp.	Ascomycota	Dothideomycetes	STAND	Šilinė	STANDŠilinė	abundance	2.62173	0.673711	0.0011982	0.334211	0.0011982	0.30541	-0.138232		75	19	Stemphylium sp.
6175_21	6175_21	Chaetothyriales sp.	Ascomycota	Eurotiomycetes	STAND	Šilinė	STANDŠilinė	prevalence	-3.83503	1.18234	0.0011803	0.334211	0.0023592	0.340341	0		75	22	Chaetothyriales sp.
6175_161	6175_161	Olpidium sp.	Olpidiomycota	Olpidiomycetes	STAND	Šilinė	STANDŠilinė	abundance	3.14459	0.96122	0.0036674	0.343235	0.00732134	0.36128	-0.138232		75	21	Olpidium sp.
6175_33	6175_33	Tilletiopsis washingtonensis	Basidiomycota	Exobasidiomycetes	STAND	Punia	STANDPunia	abundance	-2.3955	0.555674	0.00321929	0.343235	0.00642821	0.349072	-0.61109		75	38	Tilletiopsis washingtonensis
6175_50	6175_50	Russula aeruginea	Basidiomycota	Agaricomycetes	STAND	Šilinė	STANDŠilinė	abundance	1.46753	0.492787	0.0021521	0.343235	0.00429957	0.343754	-0.138232		75	73	Russula aeruginea
6175_6	6175_6	Rhodosporidiobolus colostri	Basidiomycota	Microbotryomycetes	STAND	Šilinė	STANDŠilinė	abundance	-3.77129	1.08037	0.00238742	0.343235	0.00238742	0.340341	-0.138232		75	31	Rhodosporidiobolus colostri
6175_718	6175_718	Colletotrichum sp.	Ascomycota	Sordariomycetes	STAND	Punia	STANDPunia	abundance	4.00799	0.751954	0.00366933	0.343235	0.00366933	0.343754	-0.61109		75	6	Colletotrichum sp.
6175_76	6175_76	Ceramothyrium sp.	Ascomycota	Eurotiomycetes	STAND	Punia	STANDPunia	abundance	2.06979	0.794323	0.00304554	0.343235	0.00608181	0.349072	-0.61109		75	24	Ceramothyrium sp.
6175_78	6175_78	Sydowia polyspora	Ascomycota	Dothideomycetes	STAND	Punia	STANDPunia	abundance	0.700075	0.411053	0.00281723	0.343235	0.00562652	0.343754	-0.61109		75	69	Sydowia polyspora
6175_910	6175_910	Unidentified sp. 6175_910	Basidiomycota	Cystobasidiomycetes	STAND	Šilinė	STANDŠilinė	abundance	5.46648	0.230796	0.00198372	0.343235	0.00396351	0.343754	-0.138232		75	7	Unidentified sp. 6175_910
6175_98	6175_98	Taphrina padi	Ascomycota	Taphrinomycetes	STAND	Šilinė	STANDŠilinė	abundance	2.76392	0.849794	0.00340673	0.343235	0.00680186	0.349072	-0.138232		75	21	Taphrina padi
6175_150	6175_150	Ganoderma applanatum	Basidiomycota	Agaricomycetes	STAND	Punia	STANDPunia	prevalence	1.94883	0.65175	0.00278842	0.343235	0.00556906	0.343754	0		75	32	Ganoderma applanatum
6175_176	6175_176	Rhodotorula sp.	Basidiomycota	Microbotryomycetes	STAND	Šilinė	STANDŠilinė	prevalence	1.88891	0.621705	0.00237939	0.343235	0.00475313	0.343754	0		75	40	Rhodotorula sp.
6175_227	6175_227	Orbiliales sp.	Ascomycota	Orbiliomycetes	STAND	Punia	STANDPunia	prevalence	2.0275	0.673676	0.0026158	0.343235	0.00522476	0.343754	0		75	47	Orbiliales sp.
6175_239	6175_239	Umbelopsis nana	Mucoromycota	Umbelopsidomycetes	STAND	Šilinė	STANDŠilinė	prevalence	1.90643	0.626617	0.00234693	0.343235	0.00468835	0.343754	0		75	39	Umbelopsis nana
6175_39	6175_39	Zoophthora radicans	Zoopagomycota	Entomophthoromycetes	STAND	Punia	STANDPunia	prevalence	2.91107	0.924944	0.00164788	0.343235	0.00329304	0.343754	0		75	26	Zoophthora radicans
6175_42	6175_42	Leucosporidium sp.	Basidiomycota	Microbotryomycetes	STAND	Punia	STANDPunia	prevalence	2.65615	0.904334	0.00331265	0.343235	0.00661433	0.349072	0		75	20	Leucosporidium sp.
6175_973	6175_973	Neophaeococcomyces catenatus	Ascomycota	Eurotiomycetes	STAND	Punia	STANDPunia	abundance	1.95518	0.423881	0.00400504	0.359653	0.00799405	0.366299	-0.61109		75	10	Neophaeococcomyces catenatus
6175_107	6175_107	Phallus impudicus	Basidiomycota	Agaricomycetes	STAND	Šilinė	STANDŠilinė	abundance	-2.70645	0.824231	0.00514369	0.368559	0.00514369	0.343754	-0.138232		75	27	Phallus impudicus
6175_116	6175_116	Sporobolomyces sp.	Basidiomycota	Microbotryomycetes	STAND	Šilinė	STANDŠilinė	abundance	4.0589	1.14858	0.00538687	0.368559	0.0107447	0.408079	-0.138232		75	14	Sporobolomyces sp.
6175_17	6175_17	Baeospora myosura	Basidiomycota	Agaricomycetes	STAND	Punia	STANDPunia	abundance	1.61845	0.750125	0.00558174	0.368559	0.0111323	0.408079	-0.61109		75	42	Baeospora myosura
6175_27	6175_27	Filobasidium globosum	Basidiomycota	Tremellomycetes	STAND	Punia	STANDPunia	abundance	2.23859	0.926994	0.0055371	0.368559	0.0110435	0.408079	-0.61109		75	26	Filobasidium globosum
6175_6	6175_6	Rhodosporidiobolus colostri	Basidiomycota	Microbotryomycetes	STAND	Punia	STANDPunia	abundance	-3.47782	0.936095	0.00513153	0.368559	0.00513153	0.343754	-0.61109		75	31	Rhodosporidiobolus colostri
6175_965	6175_965	Fonsecazyma sp.	Basidiomycota	Tremellomycetes	STAND	Šilinė	STANDŠilinė	abundance	3.73969	0.905909	0.00533936	0.368559	0.0106502	0.408079	-0.138232		75	9	Fonsecazyma sp.
6175_219	6175_219	Taphrina betulina	Ascomycota	Taphrinomycetes	STAND	Šilinė	STANDŠilinė	prevalence	-1.72806	0.618632	0.00521634	0.368559	0.0104055	0.408079	0		75	35	Taphrina betulina
6175_249	6175_249	Phellodon tomentosus	Basidiomycota	Agaricomycetes	STAND	Šilinė	STANDŠilinė	prevalence	1.85755	0.666339	0.00530837	0.368559	0.0105886	0.408079	0		75	30	Phellodon tomentosus
6175_297	6175_297	Russula adusta	Basidiomycota	Agaricomycetes	STAND	Šilinė	STANDŠilinė	abundance	1.8773	0.66103	0.00653255	0.406927	0.0130224	0.428829	-0.138232		75	27	Russula adusta
6175_33	6175_33	Tilletiopsis washingtonensis	Basidiomycota	Exobasidiomycetes	STAND	Šilinė	STANDŠilinė	abundance	-1.73738	0.546502	0.00670659	0.406927	0.0133682	0.428829	-0.138232		75	38	Tilletiopsis washingtonensis
6175_246	6175_246	Kwoniella pini	Basidiomycota	Tremellomycetes	STAND	Punia	STANDPunia	prevalence	3.05689	1.12433	0.00655068	0.406927	0.0130585	0.428829	0		75	18	Kwoniella pini
6175_125	6175_125	Cyphellophora sessilis	Ascomycota	Eurotiomycetes	STAND	Šilinė	STANDŠilinė	prevalence	-3.11675	1.15926	0.00717592	0.423946	0.0143003	0.447496	0		75	24	Cyphellophora sessilis
6175_9	6175_9	Itersonilia pannonica	Basidiomycota	Tremellomycetes	STAND	Punia	STANDPunia	abundance	-2.38776	0.624982	0.00777696	0.424222	0.00777696	0.366299	-0.61109		75	43	Itersonilia pannonica
6175_129	6175_129	Cordyceps militaris	Ascomycota	Sordariomycetes	STAND	Punia	STANDPunia	prevalence	2.20118	0.829145	0.00793645	0.424222	0.0158099	0.461003	0		75	60	Cordyceps militaris
6175_129	6175_129	Cordyceps militaris	Ascomycota	Sordariomycetes	STAND	Šilinė	STANDŠilinė	prevalence	2.20118	0.829145	0.00793645	0.424222	0.0158099	0.461003	0		75	60	Cordyceps militaris
6175_40	6175_40	Cytospora sp.	Ascomycota	Sordariomycetes	STAND	Punia	STANDPunia	prevalence	2.06833	0.775647	0.0076627	0.424222	0.0152667	0.461003	0		75	24	Cytospora sp.
6175_107	6175_107	Phallus impudicus	Basidiomycota	Agaricomycetes	STAND	Punia	STANDPunia	abundance	-2.70683	0.721432	0.00885479	0.433295	0.00885479	0.391748	-0.61109		75	27	Phallus impudicus
6175_1640	6175_1640	Baltazaria galactina	Basidiomycota	Agaricomycetes	STAND	Punia	STANDPunia	abundance	-4.95035	0.895719	0.00853947	0.433295	0.017006	0.464228	-0.61109		75	7	Baltazaria galactina
6175_168	6175_168	Erythrobasidiales sp.	Basidiomycota	Cystobasidiomycetes	STAND	Punia	STANDPunia	prevalence	1.99694	0.76315	0.0088782	0.433295	0.0176776	0.472507	0		75	18	Erythrobasidiales sp.
6175_206	6175_206	Venturiales sp.	Ascomycota	Dothideomycetes	STAND	Šilinė	STANDŠilinė	prevalence	1.91237	0.724592	0.00830932	0.433295	0.0165496	0.464228	0		75	53	Venturiales sp.
6175_531	6175_531	Mollisia scopiformis	Ascomycota	Leotiomycetes	STAND	Šilinė	STANDŠilinė	prevalence	1.73828	0.66782	0.00924365	0.441532	0.0184019	0.481828	0		75	18	Mollisia scopiformis
6175_59	6175_59	Exobasidium bisporum	Basidiomycota	Exobasidiomycetes	STAND	Punia	STANDPunia	prevalence	1.72041	0.664851	0.00966316	0.44273	0.0192329	0.48384	0		75	41	Exobasidium bisporum
6175_66	6175_66	Cystobasidium pinicola	Basidiomycota	Cystobasidiomycetes	STAND	Punia	STANDPunia	prevalence	2.1393	0.824895	0.00950264	0.44273	0.018915	0.48384	0		75	31	Cystobasidium pinicola
6175_88	6175_88	Chrysozymaceae sp.	Basidiomycota	Microbotryomycetes	STAND	Šilinė	STANDŠilinė	abundance	-3.1967	0.756332	0.0102111	0.450209	0.020318	0.492631	-0.138232		75	8	Chrysozymaceae sp.
6175_276	6175_276	Phaeothecaceae sp.	Ascomycota	Dothideomycetes	STAND	Punia	STANDPunia	prevalence	1.62748	0.633742	0.0102275	0.450209	0.0203503	0.492631	0		75	49	Phaeothecaceae sp.
6175_98	6175_98	Taphrina padi	Ascomycota	Taphrinomycetes	STAND	Punia	STANDPunia	abundance	1.84267	0.852872	0.0109853	0.467934	0.02185	0.503394	-0.61109		75	21	Taphrina padi
6175_264	6175_264	Capturomyces funiculosus	Ascomycota	Leotiomycetes	STAND	Punia	STANDPunia	prevalence	1.55811	0.613139	0.011047	0.467934	0.021972	0.503394	0		75	33	Capturomyces funiculosus
6175_298	6175_298	Lecanorales sp.	Ascomycota	Lecanoromycetes	STAND	Punia	STANDPunia	prevalence	1.50755	0.598413	0.0117607	0.48894	0.0233831	0.526325	0		75	39	Lecanorales sp.
6175_838	6175_838	Cystobasidiales sp.	Basidiomycota	Cystobasidiomycetes	STAND	Punia	STANDPunia	abundance	-3.11843	0.264596	0.0122527	0.497671	0.0243554	0.536556	-0.61109		75	4	Cystobasidiales sp.
6175_227	6175_227	Orbiliales sp.	Ascomycota	Orbiliomycetes	STAND	Šilinė	STANDŠilinė	prevalence	1.57367	0.629429	0.0124141	0.497671	0.024674	0.536556	0		75	47	Orbiliales sp.
6175_1112	6175_1112	Apiospora sp.	Ascomycota	Sordariomycetes	STAND	Punia	STANDPunia	abundance	3.101	0.869143	0.0132448	0.504557	0.0132448	0.428829	-0.61109		75	6	Apiospora sp.
6175_13	6175_13	Melampsora sp.	Basidiomycota	Pucciniomycetes	STAND	Punia	STANDPunia	abundance	-3.09788	0.94866	0.0133696	0.504557	0.0133696	0.428829	-0.61109		75	41	Melampsora sp.
6175_22	6175_22	Erysiphe sp.	Ascomycota	Leotiomycetes	STAND	Punia	STANDPunia	abundance	-4.38091	1.36321	0.0128848	0.504557	0.0256035	0.547489	-0.61109		75	21	Erysiphe sp.
6175_280	6175_280	Melanommataceae sp.	Ascomycota	Dothideomycetes	STAND	Punia	STANDPunia	abundance	-6.03381	1.28429	0.0136163	0.504557	0.0270473	0.568879	-0.61109		75	7	Melanommataceae sp.
6175_58	6175_58	Pucciniastraceae sp.	Basidiomycota	Pucciniomycetes	STAND	Šilinė	STANDŠilinė	abundance	-5.77661	2.09296	0.0137096	0.504557	0.000771831	0.247565	-0.138232		75	24	Pucciniastraceae sp.
6175_157	6175_157	Holtermanniella sp.	Basidiomycota	Tremellomycetes	STAND	Šilinė	STANDŠilinė	abundance	-4.21061	1.37133	0.0143265	0.510524	0.0284477	0.579341	-0.138232		75	13	Holtermanniella sp.
6175_80	6175_80	Symmetrospora sp.	Basidiomycota	Cystobasidiomycetes	STAND	Punia	STANDPunia	prevalence	-2.0369	0.831691	0.0143213	0.510524	0.0284374	0.579341	0		75	19	Symmetrospora sp.
6175_1058	6175_1058	Leptosphaeriaceae sp.	Ascomycota	Dothideomycetes	STAND	Šilinė	STANDŠilinė	abundance	-3.66908	1.19919	0.0166185	0.532979	0.0329608	0.595616	-0.138232		75	12	Leptosphaeriaceae sp.
6175_296	6175_296	Trimorphomycetaceae sp.	Basidiomycota	Tremellomycetes	STAND	Punia	STANDPunia	abundance	-2.49314	0.243731	0.0160099	0.532979	0.0317635	0.595616	-0.61109		75	5	Trimorphomycetaceae sp.
6175_559	6175_559	Teratosphaeriaceae sp.	Ascomycota	Dothideomycetes	STAND	Punia	STANDPunia	abundance	-2.5429	0.684424	0.0154558	0.532979	0.0306728	0.595616	-0.61109		75	18	Teratosphaeriaceae sp.
6175_7	6175_7	Exobasidiaceae sp.	Basidiomycota	Exobasidiomycetes	STAND	Šilinė	STANDŠilinė	abundance	-2.06691	0.765944	0.0159529	0.532979	0.0316512	0.595616	-0.138232		75	54	Exobasidiaceae sp.
6175_101	6175_101	Pleosporineae sp.	Ascomycota	Dothideomycetes	STAND	Šilinė	STANDŠilinė	prevalence	2.89266	1.20662	0.0165157	0.532979	0.0327587	0.595616	0		75	12	Pleosporineae sp.
6175_68	6175_68	Apiognomonia sp.	Ascomycota	Sordariomycetes	STAND	Punia	STANDPunia	prevalence	1.70065	0.707396	0.0162125	0.532979	0.0321621	0.595616	0		75	23	Apiognomonia sp.
6175_76	6175_76	Ceramothyrium sp.	Ascomycota	Eurotiomycetes	STAND	Šilinė	STANDŠilinė	prevalence	-2.83757	1.17948	0.0161381	0.532979	0.0320157	0.595616	0		75	24	Ceramothyrium sp.
6175_96	6175_96	Peltaster cerophilus	Ascomycota	Dothideomycetes	STAND	Punia	STANDPunia	abundance	-2.43105	0.706996	0.0169861	0.536458	0.0169861	0.464228	-0.61109		75	29	Peltaster cerophilus
6175_123	6175_123	Pseudotomentella sp.	Basidiomycota	Agaricomycetes	STAND	Šilinė	STANDŠilinė	prevalence	1.77245	0.744007	0.0172049	0.536458	0.0341138	0.607889	0		75	53	Pseudotomentella sp.
6175_39	6175_39	Zoophthora radicans	Zoopagomycota	Entomophthoromycetes	STAND	Punia	STANDPunia	abundance	2.08966	1.04315	0.0174682	0.537206	0.00329304	0.343754	-0.61109		75	26	Zoophthora radicans
6175_867	6175_867	Microsporomyces sp.	Basidiomycota	Cystobasidiomycetes	STAND	Punia	STANDPunia	abundance	3.32788	1.15972	0.0182456	0.538803	0.0361583	0.626423	-0.61109		75	9	Microsporomyces sp.
6175_88	6175_88	Chrysozymaceae sp.	Basidiomycota	Microbotryomycetes	STAND	Punia	STANDPunia	abundance	-3.22958	0.756332	0.0184801	0.538803	0.0366187	0.626423	-0.61109		75	8	Chrysozymaceae sp.
6175_439	6175_439	Acrodontium crateriforme	Ascomycota	Dothideomycetes	STAND	Punia	STANDPunia	prevalence	2.29977	0.975726	0.0184242	0.538803	0.0365089	0.626423	0		75	11	Acrodontium crateriforme
6175_282	6175_282	Cortinarius psammocola	Basidiomycota	Agaricomycetes	STAND	Punia	STANDPunia	prevalence	1.61137	0.688083	0.0191895	0.552313	0.0380108	0.641682	0		75	26	Cortinarius psammocola
6175_221	6175_221	Unidentified sp. 6175_221	Ascomycota	Dothideomycetes	STAND	Punia	STANDPunia	prevalence	1.60327	0.686306	0.0194867	0.553769	0.0385938	0.643062	0		75	51	Unidentified sp. 6175_221
6175_372	6175_372	Symmetrospora symmetrica	Basidiomycota	Cystobasidiomycetes	STAND	Punia	STANDPunia	abundance	-3.83529	1.07772	0.0203799	0.564851	0.0403445	0.655216	-0.61109		75	10	Symmetrospora symmetrica
6175_137	6175_137	Heterocephalacria septentrionalis	Basidiomycota	Tremellomycetes	STAND	Punia	STANDPunia	prevalence	1.98329	0.854561	0.0202959	0.564851	0.0401798	0.655216	0		75	15	Heterocephalacria septentrionalis
6175_301	6175_301	Unidentified sp. 6175_301	Basidiomycota	Exobasidiomycetes	STAND	Punia	STANDPunia	abundance	5.20038	0.173968	0.0216043	0.570608	0.0427419	0.660697	-0.61109		75	4	Unidentified sp. 6175_301
6175_549	6175_549	Cenococcum sp.	Ascomycota	Dothideomycetes	STAND	Punia	STANDPunia	abundance	-2.0061	0.540769	0.0208591	0.570608	0.0208591	0.495598	-0.61109		75	24	Cenococcum sp.
6175_58	6175_58	Pucciniastraceae sp.	Basidiomycota	Pucciniomycetes	STAND	Punia	STANDPunia	abundance	-2.79088	0.866598	0.0214342	0.570608	0.0424089	0.660697	-0.61109		75	24	Pucciniastraceae sp.
6175_44	6175_44	Curvibasidium cygneicollum	Basidiomycota	Microbotryomycetes	STAND	Šilinė	STANDŠilinė	prevalence	-1.77789	0.771849	0.0212558	0.570608	0.0420598	0.660697	0		75	31	Curvibasidium cygneicollum
6175_156	6175_156	Chaetothyriales sp.	Ascomycota	Eurotiomycetes	STAND	Punia	STANDPunia	prevalence	2.03755	0.894258	0.022698	0.592524	0.0448808	0.673407	0		75	60	Chaetothyriales sp.
6175_159	6175_159	Setomelanomma holmii	Ascomycota	Dothideomycetes	STAND	Punia	STANDPunia	abundance	-5.21602	1.16143	0.0239048	0.596292	0.0472382	0.673407	-0.61109		75	7	Setomelanomma holmii
6175_748	6175_748	Mytilinidiales sp.	Ascomycota	Dothideomycetes	STAND	Šilinė	STANDŠilinė	abundance	1.65583	0.689946	0.0232342	0.596292	0.0459286	0.673407	-0.138232		75	16	Mytilinidiales sp.
6175_176	6175_176	Rhodotorula sp.	Basidiomycota	Microbotryomycetes	STAND	Punia	STANDPunia	prevalence	1.34992	0.596319	0.0235892	0.596292	0.0466219	0.673407	0		75	40	Rhodotorula sp.
6175_242	6175_242	Hirschioporus fuscoviolaceus	Basidiomycota	Agaricomycetes	STAND	Punia	STANDPunia	prevalence	1.86329	0.824919	0.0238984	0.596292	0.0472256	0.673407	0		75	14	Hirschioporus fuscoviolaceus
6175_378	6175_378	Neophaeomoniella sp.	Ascomycota	Eurotiomycetes	STAND	Punia	STANDPunia	prevalence	1.32962	0.590068	0.0242385	0.597972	0.0478895	0.675189	0		75	29	Neophaeomoniella sp.
6175_37	6175_37	Alternaria sp.	Ascomycota	Dothideomycetes	STAND	Šilinė	STANDŠilinė	abundance	0.796675	0.391519	0.0245152	0.598223	0.0484293	0.675379	-0.138232		75	63	Alternaria sp.
6175_1058	6175_1058	Leptosphaeriaceae sp.	Ascomycota	Dothideomycetes	STAND	Punia	STANDPunia	abundance	-3.29222	1.03853	0.0300947	0.623644	0.0592837	0.708365	-0.61109		75	12	Leptosphaeriaceae sp.
6175_170	6175_170	Phlebia acerina	Basidiomycota	Agaricomycetes	STAND	Punia	STANDPunia	abundance	1.17223	0.74624	0.0288997	0.623644	0.0569641	0.708365	-0.61109		75	21	Phlebia acerina
6175_181	6175_181	Physcia sp.	Ascomycota	Lecanoromycetes	STAND	Šilinė	STANDŠilinė	abundance	-2.28229	0.782616	0.0304003	0.623644	0.0598765	0.708365	-0.138232		75	13	Physcia sp.
6175_344	6175_344	Coniochaeta cipronana	Ascomycota	Sordariomycetes	STAND	Šilinė	STANDŠilinė	abundance	1.22386	0.585266	0.0288231	0.623644	0.0568154	0.708365	-0.138232		75	38	Coniochaeta cipronana
6175_379	6175_379	Jeremyomyces labinae	Ascomycota	Dothideomycetes	STAND	Šilinė	STANDŠilinė	abundance	3.20157	1.20831	0.0282529	0.623644	0.0557076	0.708365	-0.138232		75	10	Jeremyomyces labinae
6175_382	6175_382	Muyocopronales sp.	Ascomycota	Dothideomycetes	STAND	Šilinė	STANDŠilinė	abundance	3.72934	1.40896	0.0291973	0.623644	0.057542	0.708365	-0.138232		75	12	Muyocopronales sp.
6175_55	6175_55	Cystobasidiaceae sp.	Basidiomycota	Cystobasidiomycetes	STAND	Punia	STANDPunia	abundance	0.69171	0.561388	0.0281036	0.623644	0.0554173	0.708365	-0.61109		75	39	Cystobasidiaceae sp.
6175_81	6175_81	Heterobasidion annosum	Basidiomycota	Agaricomycetes	STAND	Šilinė	STANDŠilinė	abundance	-1.34696	0.529907	0.0285374	0.623644	0.0562604	0.708365	-0.138232		75	71	Heterobasidion annosum
6175_161	6175_161	Olpidium sp.	Olpidiomycota	Olpidiomycetes	STAND	Šilinė	STANDŠilinė	prevalence	-1.58697	0.728895	0.0294636	0.623644	0.00732134	0.36128	0		75	21	Olpidium sp.
6175_267	6175_267	Hypholoma fasciculare	Basidiomycota	Agaricomycetes	STAND	Punia	STANDPunia	prevalence	2.1718	0.98427	0.0273487	0.623644	0.0539494	0.708365	0		75	10	Hypholoma fasciculare
6175_307	6175_307	Diaporthe phaseolorum	Ascomycota	Sordariomycetes	STAND	Šilinė	STANDŠilinė	prevalence	-2.05645	0.949453	0.0303162	0.623644	0.0597132	0.708365	0		75	20	Diaporthe phaseolorum
6175_463	6175_463	Pestalotiopsis sp.	Ascomycota	Sordariomycetes	STAND	Punia	STANDPunia	prevalence	1.56255	0.72247	0.0305572	0.623644	0.0601806	0.708365	0		75	21	Pestalotiopsis sp.
6175_544	6175_544	Hymenoscyphus fraxineus	Ascomycota	Leotiomycetes	STAND	Šilinė	STANDŠilinė	prevalence	1.58698	0.728895	0.0294621	0.623644	0.0580561	0.708365	0		75	21	Hymenoscyphus fraxineus
6175_548	6175_548	Dasyscyphella nivea	Ascomycota	Leotiomycetes	STAND	Šilinė	STANDŠilinė	prevalence	2.42427	1.09254	0.0264917	0.623644	0.0522816	0.706076	0		75	13	Dasyscyphella nivea
6175_58	6175_58	Pucciniastraceae sp.	Basidiomycota	Pucciniomycetes	STAND	Punia	STANDPunia	prevalence	-1.67531	0.759484	0.0273941	0.623644	0.0424089	0.660697	0		75	24	Pucciniastraceae sp.
6175_608	6175_608	Amphinema byssoides	Basidiomycota	Agaricomycetes	STAND	Punia	STANDPunia	prevalence	2.42431	1.09256	0.0264915	0.623644	0.0522811	0.706076	0		75	13	Amphinema byssoides
6175_631	6175_631	Phlebiopsis gigantea	Basidiomycota	Agaricomycetes	STAND	Šilinė	STANDŠilinė	prevalence	2.1718	0.98427	0.0273487	0.623644	0.0539494	0.708365	0		75	10	Phlebiopsis gigantea
6175_76	6175_76	Ceramothyrium sp.	Ascomycota	Eurotiomycetes	STAND	Punia	STANDPunia	prevalence	1.68512	0.764749	0.0275599	0.623644	0.00608181	0.349072	0		75	24	Ceramothyrium sp.
6175_119	6175_119	Unidentified sp. 6175_119	Ascomycota	Unidentified	STAND	Šilinė	STANDŠilinė	abundance	-1.39301	0.526744	0.0313933	0.627818	0.0618012	0.712553	-0.138232		75	21	Unidentified sp. 6175_119
6175_638	6175_638	Paracladophialophora sp.	Ascomycota	Eurotiomycetes	STAND	Šilinė	STANDŠilinė	abundance	4.96728	0.233284	0.0316006	0.627818	0.0622026	0.712553	-0.138232		75	6	Paracladophialophora sp.
6175_656	6175_656	Myriangium sp.	Ascomycota	Dothideomycetes	STAND	Punia	STANDPunia	abundance	-2.48593	0.764567	0.0315405	0.627818	0.0620862	0.712553	-0.61109		75	15	Myriangium sp.
6175_109	6175_109	Phyllactinia sp.	Ascomycota	Leotiomycetes	STAND	Punia	STANDPunia	abundance	-1.88798	0.575757	0.0326948	0.633714	0.0326948	0.595616	-0.61109		75	65	Phyllactinia sp.
6175_1197	6175_1197	Unidentified sp. 6175_1197	Basidiomycota	Cystobasidiomycetes	STAND	Šilinė	STANDŠilinė	abundance	7.03648	1.34099	0.033303	0.633714	0.0654969	0.727297	-0.138232		75	5	Unidentified sp. 6175_1197
6175_159	6175_159	Setomelanomma holmii	Ascomycota	Dothideomycetes	STAND	Šilinė	STANDŠilinė	abundance	-3.97301	1.15715	0.0347223	0.633714	0.068239	0.727297	-0.138232		75	7	Setomelanomma holmii
6175_264	6175_264	Capturomyces funiculosus	Ascomycota	Leotiomycetes	STAND	Punia	STANDPunia	abundance	1.33534	0.877008	0.0350025	0.633714	0.021972	0.503394	-0.61109		75	33	Capturomyces funiculosus
6175_297	6175_297	Russula adusta	Basidiomycota	Agaricomycetes	STAND	Punia	STANDPunia	abundance	0.927935	0.671479	0.0340527	0.633714	0.0669459	0.727297	-0.61109		75	27	Russula adusta
6175_30	6175_30	Fusarium sp.	Ascomycota	Sordariomycetes	STAND	Šilinė	STANDŠilinė	abundance	-1.32795	0.534198	0.0335102	0.633714	0.0658974	0.727297	-0.138232		75	50	Fusarium sp.
6175_53	6175_53	Hyphodontia pallidula	Basidiomycota	Agaricomycetes	STAND	Šilinė	STANDŠilinė	abundance	0.941275	0.490469	0.0343515	0.633714	0.067523	0.727297	-0.138232		75	72	Hyphodontia pallidula
6175_541	6175_541	Pleosporales sp.	Ascomycota	Dothideomycetes	STAND	Šilinė	STANDŠilinė	abundance	2.52312	0.486384	0.0334919	0.633714	0.0658621	0.727297	-0.138232		75	7	Pleosporales sp.
6175_876	6175_876	Oidiodendron sp.	Ascomycota	Leotiomycetes	STAND	Punia	STANDPunia	abundance	-2.34064	0.706966	0.0349049	0.633714	0.0685915	0.727297	-0.61109		75	16	Oidiodendron sp.
6175_1119	6175_1119	Leptospora rubella	Ascomycota	Dothideomycetes	STAND	Punia	STANDPunia	prevalence	2.51246	1.18195	0.0335296	0.633714	0.065935	0.727297	0		75	10	Leptospora rubella
6175_542	6175_542	Lichenostigmatales sp.	Ascomycota	Arthoniomycetes	STAND	Šilinė	STANDŠilinė	prevalence	1.41698	0.669327	0.0342582	0.633714	0.0673428	0.727297	0		75	25	Lichenostigmatales sp.
6175_1479	6175_1479	Unidentified sp. 6175_1479	Ascomycota	Dothideomycetes	STAND	Punia	STANDPunia	abundance	2.99556	0.191585	0.0372865	0.664352	0.0731828	0.761907	-0.61109		75	6	Unidentified sp. 6175_1479
6175_38	6175_38	Rhynchogastremaceae sp.	Basidiomycota	Tremellomycetes	STAND	Šilinė	STANDŠilinė	prevalence	-2.38937	1.14578	0.0370357	0.664352	0.0726997	0.761907	0		75	18	Rhynchogastremaceae sp.
6175_202	6175_202	Russula vesca	Basidiomycota	Agaricomycetes	STAND	Punia	STANDPunia	abundance	-2.0976	0.683542	0.0375939	0.664553	0.0737745	0.761907	-0.61109		75	42	Russula vesca
6175_1640	6175_1640	Baltazaria galactina	Basidiomycota	Agaricomycetes	STAND	Šilinė	STANDŠilinė	abundance	-3.05006	0.981211	0.0418959	0.665836	0.0820366	0.761907	-0.138232		75	7	Baltazaria galactina
6175_208	6175_208	Agaricales sp.	Basidiomycota	Agaricomycetes	STAND	Punia	STANDPunia	abundance	6.28273	2.08166	0.0454503	0.665836	0.0888349	0.761907	-0.61109		75	6	Agaricales sp.
6175_215	6175_215	Lentithecium sp.	Ascomycota	Dothideomycetes	STAND	Punia	STANDPunia	abundance	-1.85577	0.584876	0.0417712	0.665836	0.0417712	0.660697	-0.61109		75	47	Lentithecium sp.
6175_251	6175_251	Stemphylium sp.	Ascomycota	Dothideomycetes	STAND	Punia	STANDPunia	abundance	0.730522	0.585742	0.0411947	0.665836	0.0806925	0.761907	-0.61109		75	19	Stemphylium sp.
6175_379	6175_379	Jeremyomyces labinae	Ascomycota	Dothideomycetes	STAND	Punia	STANDPunia	abundance	1.81641	0.986578	0.04412	0.665836	0.0862933	0.761907	-0.61109		75	10	Jeremyomyces labinae
6175_38	6175_38	Rhynchogastremaceae sp.	Basidiomycota	Tremellomycetes	STAND	Punia	STANDPunia	abundance	1.84821	1.11139	0.0436571	0.665836	0.0854083	0.761907	-0.61109		75	18	Rhynchogastremaceae sp.
6175_456	6175_456	Sarocladium strictum	Ascomycota	Sordariomycetes	STAND	Punia	STANDPunia	abundance	-2.53102	0.864416	0.0458884	0.665836	0.0896711	0.761907	-0.61109		75	16	Sarocladium strictum
6175_482	6175_482	Aspergillus sp.	Ascomycota	Eurotiomycetes	STAND	Šilinė	STANDŠilinė	abundance	2.05567	0.875406	0.0447235	0.665836	0.0874467	0.761907	-0.138232		75	13	Aspergillus sp.
6175_506	6175_506	Lactarius sp.	Basidiomycota	Agaricomycetes	STAND	Šilinė	STANDŠilinė	abundance	-1.85051	0.742594	0.0429721	0.665836	0.0840977	0.761907	-0.138232		75	14	Lactarius sp.
6175_541	6175_541	Pleosporales sp.	Ascomycota	Dothideomycetes	STAND	Punia	STANDPunia	abundance	2.10984	0.545146	0.0400893	0.665836	0.0785715	0.761907	-0.61109		75	7	Pleosporales sp.
6175_690	6175_690	Phaeosphaeria sp.	Ascomycota	Dothideomycetes	STAND	Punia	STANDPunia	abundance	1.72065	0.897863	0.0417764	0.665836	0.0818076	0.761907	-0.61109		75	9	Phaeosphaeria sp.
6175_72	6175_72	Monochaetia sp.	Ascomycota	Sordariomycetes	STAND	Punia	STANDPunia	abundance	-2.74964	0.963821	0.0397084	0.665836	0.07784	0.761907	-0.61109		75	22	Monochaetia sp.
6175_791	6175_791	Xylomelasma sp.	Ascomycota	Sordariomycetes	STAND	Šilinė	STANDŠilinė	abundance	-1.8477	0.679203	0.0403649	0.665836	0.0791005	0.761907	-0.138232		75	13	Xylomelasma sp.
6175_903	6175_903	Unidentified sp. 6175_903	Ascomycota	Arthoniomycetes	STAND	Šilinė	STANDŠilinė	abundance	-4.14007	1.392	0.0411784	0.665836	0.0806611	0.761907	-0.138232		75	9	Unidentified sp. 6175_903
6175_94	6175_94	Moristroma sp.	Ascomycota	Eurotiomycetes	STAND	Šilinė	STANDŠilinė	abundance	0.930932	0.499605	0.0398406	0.665836	0.0780939	0.761907	-0.138232		75	67	Moristroma sp.
6175_1071	6175_1071	Sebacinales sp.	Basidiomycota	Agaricomycetes	STAND	Punia	STANDPunia	prevalence	-2.2336	1.09903	0.0421203	0.665836	0.0824664	0.761907	0		75	11	Sebacinales sp.
6175_131	6175_131	Pleosporales sp.	Ascomycota	Dothideomycetes	STAND	Punia	STANDPunia	prevalence	2.26493	1.12381	0.0438638	0.665836	0.0858035	0.761907	0		75	64	Pleosporales sp.
6175_138	6175_138	Neocucurbitaria quercina	Ascomycota	Dothideomycetes	STAND	Šilinė	STANDŠilinė	prevalence	1.68858	0.841671	0.0448328	0.665836	0.0876556	0.761907	0		75	53	Neocucurbitaria quercina
6175_19	6175_19	Unidentified sp. 6175_19	Basidiomycota	Exobasidiomycetes	STAND	Šilinė	STANDŠilinė	prevalence	-1.65814	0.811451	0.0410101	0.665836	0.0803383	0.761907	0		75	20	Unidentified sp. 6175_19
6175_276	6175_276	Phaeothecaceae sp.	Ascomycota	Dothideomycetes	STAND	Šilinė	STANDŠilinė	prevalence	1.18566	0.592775	0.0454799	0.665836	0.0888914	0.761907	0		75	49	Phaeothecaceae sp.
6175_28	6175_28	Trichomerium sp.	Ascomycota	Eurotiomycetes	STAND	Šilinė	STANDŠilinė	prevalence	-1.61743	0.788459	0.0402295	0.665836	0.0788406	0.761907	0		75	42	Trichomerium sp.
6175_297	6175_297	Russula adusta	Basidiomycota	Agaricomycetes	STAND	Šilinė	STANDŠilinė	prevalence	1.30909	0.643783	0.0420094	0.665836	0.0130224	0.428829	0		75	27	Russula adusta
6175_311	6175_311	Phaeotremellaceae sp.	Basidiomycota	Tremellomycetes	STAND	Punia	STANDPunia	prevalence	3.59837	1.79365	0.0448377	0.665836	0.0448377	0.673407	0		75	8	Phaeotremellaceae sp.
6175_357	6175_357	Elsinoaceae sp.	Ascomycota	Dothideomycetes	STAND	Punia	STANDPunia	prevalence	1.85285	0.8989	0.0392798	0.665836	0.0770167	0.761907	0		75	14	Elsinoaceae sp.
6175_86	6175_86	Phlebia tremellosa	Basidiomycota	Agaricomycetes	STAND	Šilinė	STANDŠilinė	prevalence	1.2409	0.620876	0.0456484	0.665836	0.0892131	0.761907	0		75	46	Phlebia tremellosa
6175_885	6175_885	Claviceps sp.	Ascomycota	Sordariomycetes	STAND	Punia	STANDPunia	prevalence	3.71021	1.85914	0.0459709	0.665836	0.0459709	0.673407	0		75	7	Claviceps sp.
6175_92	6175_92	Bjerkandera adusta	Basidiomycota	Agaricomycetes	STAND	Šilinė	STANDŠilinė	prevalence	1.18559	0.592772	0.0454917	0.665836	0.0889139	0.761907	0		75	34	Bjerkandera adusta
6175_105	6175_105	Peltaster sp.	Ascomycota	Dothideomycetes	STAND	Šilinė	STANDŠilinė	abundance	-2.02858	0.857838	0.0465382	0.669733	0.0909106	0.762576	-0.138232		75	19	Peltaster sp.
6175_207	6175_207	Saccharomyces cerevisiae	Ascomycota	Saccharomycetes	STAND	Punia	STANDPunia	prevalence	1.15924	0.584283	0.0472521	0.671398	0.0922714	0.762576	0		75	30	Saccharomyces cerevisiae
6175_279	6175_279	Phaeomoniellales sp.	Ascomycota	Eurotiomycetes	STAND	Punia	STANDPunia	prevalence	1.15938	0.584293	0.0472278	0.671398	0.0922251	0.762576	0		75	39	Phaeomoniellales sp.
6175_1060	6175_1060	Geopora sp.	Ascomycota	Pezizomycetes	STAND	Punia	STANDPunia	abundance	2.47135	0.255218	0.0477786	0.673601	0.0932744	0.762576	-0.61109		75	8	Geopora sp.
6175_470	6175_470	Dactylonectria novozelandica	Ascomycota	Sordariomycetes	STAND	Šilinė	STANDŠilinė	abundance	2.01357	0.95255	0.0480072	0.673601	0.0937098	0.762576	-0.138232		75	16	Dactylonectria novozelandica
6175_142	6175_142	Fuscostagonospora banksiae	Ascomycota	Dothideomycetes	STAND	Punia	STANDPunia	abundance	-1.69352	0.529373	0.0491106	0.674915	0.0491106	0.677515	-0.61109		75	58	Fuscostagonospora banksiae
6175_318	6175_318	Tremellales sp.	Basidiomycota	Tremellomycetes	STAND	Punia	STANDPunia	abundance	1.19597	0.61048	0.049604	0.674915	0.0967474	0.762576	-0.61109		75	8	Tremellales sp.
6175_3	6175_3	Vishniacozyma victoriae	Basidiomycota	Tremellomycetes	STAND	Šilinė	STANDŠilinė	prevalence	-1.46317	0.745153	0.0495776	0.674915	0.0966972	0.762576	0		75	54	Vishniacozyma victoriae
6175_40	6175_40	Cytospora sp.	Ascomycota	Sordariomycetes	STAND	Šilinė	STANDŠilinė	prevalence	1.52285	0.775233	0.0494869	0.674915	0.0965248	0.762576	0		75	24	Cytospora sp.
6175_47	6175_47	Rhytisma acerinum	Ascomycota	Leotiomycetes	STAND	Šilinė	STANDŠilinė	prevalence	-1.44104	0.733268	0.0493882	0.674915	0.0963372	0.762576	0		75	33	Rhytisma acerinum
6175_17	6175_17	Baeospora myosura	Basidiomycota	Agaricomycetes	STAND	Šilinė	STANDŠilinė	prevalence	-1.17556	0.599863	0.0500296	0.676605	0.0975563	0.762576	0		75	42	Baeospora myosura
6175_207	6175_207	Saccharomyces cerevisiae	Ascomycota	Saccharomycetes	STAND	Šilinė	STANDŠilinė	abundance	-2.10549	0.95792	0.05218	0.68107	0.101637	0.762576	-0.138232		75	30	Saccharomyces cerevisiae
6175_574	6175_574	Hyphoderma setigerum	Basidiomycota	Agaricomycetes	STAND	Punia	STANDPunia	abundance	-5.64673	2.20463	0.051875	0.68107	0.101059	0.762576	-0.61109		75	11	Hyphoderma setigerum
6175_719	6175_719	Naohideales sp.	Basidiomycota	Cystobasidiomycetes	STAND	Šilinė	STANDŠilinė	abundance	-2.78052	0.187525	0.0512672	0.68107	0.099906	0.762576	-0.138232		75	6	Naohideales sp.
6175_906	6175_906	Jobellisiales sp.	Ascomycota	Sordariomycetes	STAND	Punia	STANDPunia	abundance	-2.18722	0.718519	0.0520656	0.68107	0.10142	0.762576	-0.61109		75	16	Jobellisiales sp.
6175_526	6175_526	Lactarius rufus	Basidiomycota	Agaricomycetes	STAND	Šilinė	STANDŠilinė	prevalence	-1.41322	0.726	0.0515844	0.68107	0.100508	0.762576	0		75	22	Lactarius rufus
6175_845	6175_845	Unidentified sp. 6175_845	Ascomycota	Dothideomycetes	STAND	Punia	STANDPunia	prevalence	1.57022	0.80568	0.0513034	0.68107	0.0999748	0.762576	0		75	12	Unidentified sp. 6175_845
6175_249	6175_249	Phellodon tomentosus	Basidiomycota	Agaricomycetes	STAND	Šilinė	STANDŠilinė	abundance	1.82671	0.956739	0.0531623	0.684734	0.0105886	0.408079	-0.138232		75	30	Phellodon tomentosus
6175_554	6175_554	Micraspis strobilina	Ascomycota	Leotiomycetes	STAND	Punia	STANDPunia	abundance	0.990851	0.778737	0.0532439	0.684734	0.103653	0.768211	-0.61109		75	27	Micraspis strobilina
6175_426	6175_426	Unidentified sp. 6175_426	Basidiomycota	Agaricomycetes	STAND	Šilinė	STANDŠilinė	prevalence	1.41706	0.733519	0.0533757	0.684734	0.103902	0.768211	0		75	20	Unidentified sp. 6175_426
6175_1119	6175_1119	Leptospora rubella	Ascomycota	Dothideomycetes	STAND	Šilinė	STANDŠilinė	abundance	-3.32231	1.37589	0.0541804	0.691108	0.105425	0.768211	-0.138232		75	10	Leptospora rubella
6175_76	6175_76	Ceramothyrium sp.	Ascomycota	Eurotiomycetes	STAND	Šilinė	STANDŠilinė	abundance	-4.05547	1.92442	0.0548554	0.695765	0.0320157	0.595616	-0.138232		75	24	Ceramothyrium sp.
6175_640	6175_640	Phaeomoniellaceae sp.	Ascomycota	Eurotiomycetes	STAND	Punia	STANDPunia	abundance	-2.98093	0.184941	0.0553749	0.698408	0.107683	0.768211	-0.61109		75	6	Phaeomoniellaceae sp.
6175_1003	6175_1003	Taphrina tormentillae	Ascomycota	Taphrinomycetes	STAND	Šilinė	STANDŠilinė	abundance	-3.1378	1.11736	0.0672063	0.70115	0.129896	0.768211	-0.138232		75	7	Taphrina tormentillae
6175_105	6175_105	Peltaster sp.	Ascomycota	Dothideomycetes	STAND	Punia	STANDPunia	abundance	-2.35664	0.87801	0.068085	0.70115	0.131534	0.768211	-0.61109		75	19	Peltaster sp.
6175_1060	6175_1060	Geopora sp.	Ascomycota	Pezizomycetes	STAND	Šilinė	STANDŠilinė	abundance	-2.18227	0.249393	0.0606469	0.70115	0.117616	0.768211	-0.138232		75	8	Geopora sp.
6175_111	6175_111	Microstromataceae sp.	Basidiomycota	Exobasidiomycetes	STAND	Punia	STANDPunia	abundance	0.906274	0.751574	0.0581155	0.70115	0.112854	0.768211	-0.61109		75	24	Microstromataceae sp.
6175_137	6175_137	Heterocephalacria septentrionalis	Basidiomycota	Tremellomycetes	STAND	Šilinė	STANDŠilinė	abundance	2.73345	1.38521	0.0608335	0.70115	0.117966	0.768211	-0.138232		75	15	Heterocephalacria septentrionalis
6175_1385	6175_1385	Tylospora asterophora	Basidiomycota	Agaricomycetes	STAND	Šilinė	STANDŠilinė	abundance	4.72856	1.76047	0.0661536	0.70115	0.127931	0.768211	-0.138232		75	8	Tylospora asterophora
6175_170	6175_170	Phlebia acerina	Basidiomycota	Agaricomycetes	STAND	Šilinė	STANDŠilinė	abundance	-2.64532	1.25805	0.0625395	0.70115	0.121168	0.768211	-0.138232		75	21	Phlebia acerina
6175_204	6175_204	Typhula japonica	Basidiomycota	Agaricomycetes	STAND	Punia	STANDPunia	abundance	5.0566	2.25742	0.0662025	0.70115	0.128022	0.768211	-0.61109		75	7	Typhula japonica
6175_250	6175_250	Solicoccozyma terricola	Basidiomycota	Tremellomycetes	STAND	Šilinė	STANDŠilinė	abundance	1.35909	0.772628	0.0647929	0.70115	0.125388	0.768211	-0.138232		75	33	Solicoccozyma terricola
6175_276	6175_276	Phaeothecaceae sp.	Ascomycota	Dothideomycetes	STAND	Punia	STANDPunia	abundance	0.729461	0.679196	0.0572478	0.70115	0.0203503	0.492631	-0.61109		75	49	Phaeothecaceae sp.
6175_280	6175_280	Melanommataceae sp.	Ascomycota	Dothideomycetes	STAND	Šilinė	STANDŠilinė	abundance	-3.39706	1.28429	0.0647498	0.70115	0.125307	0.768211	-0.138232		75	7	Melanommataceae sp.
6175_34	6175_34	Strobilurus sp.	Basidiomycota	Agaricomycetes	STAND	Punia	STANDPunia	abundance	1.85806	1.22939	0.0595713	0.70115	0.115594	0.768211	-0.61109		75	23	Strobilurus sp.
6175_416	6175_416	Phlyctema vagabunda	Ascomycota	Leotiomycetes	STAND	Šilinė	STANDŠilinė	abundance	1.17805	0.679461	0.0656201	0.70115	0.126934	0.768211	-0.138232		75	33	Phlyctema vagabunda
6175_627	6175_627	Steccherinum bourdotii	Basidiomycota	Agaricomycetes	STAND	Punia	STANDPunia	abundance	4.22329	1.91761	0.0653528	0.70115	0.126435	0.768211	-0.61109		75	7	Steccherinum bourdotii
6175_663	6175_663	Amanita sp.	Basidiomycota	Agaricomycetes	STAND	Punia	STANDPunia	abundance	1.21542	0.862384	0.0636057	0.70115	0.123166	0.768211	-0.61109		75	15	Amanita sp.
6175_96	6175_96	Peltaster cerophilus	Ascomycota	Dothideomycetes	STAND	Šilinė	STANDŠilinė	abundance	1.22695	0.688139	0.0602355	0.70115	0.116843	0.768211	-0.138232		75	29	Peltaster cerophilus
6175_1039	6175_1039	Leptodontidium sp.	Ascomycota	Leotiomycetes	STAND	Punia	STANDPunia	prevalence	2.02538	1.10825	0.0676175	0.70115	0.130663	0.768211	0		75	7	Leptodontidium sp.
6175_1055	6175_1055	Unidentified sp. 6175_1055	Basidiomycota	Tremellomycetes	STAND	Šilinė	STANDŠilinė	prevalence	2.02536	1.10826	0.067623	0.70115	0.130673	0.768211	0		75	9	Unidentified sp. 6175_1055
6175_109	6175_109	Phyllactinia sp.	Ascomycota	Leotiomycetes	STAND	Šilinė	STANDŠilinė	prevalence	-2.27358	1.18966	0.0559896	0.70115	0.108844	0.768211	0		75	65	Phyllactinia sp.
6175_1295	6175_1295	Ostropales sp.	Ascomycota	Lecanoromycetes	STAND	Šilinė	STANDŠilinė	prevalence	-2.02533	1.10823	0.0676207	0.70115	0.130669	0.768211	0		75	10	Ostropales sp.
6175_135	6175_135	Hypogymnia physodes	Ascomycota	Lecanoromycetes	STAND	Punia	STANDPunia	prevalence	1.28636	0.693545	0.0636301	0.70115	0.123211	0.768211	0		75	18	Hypogymnia physodes
6175_140	6175_140	Chaetothyriales sp.	Ascomycota	Eurotiomycetes	STAND	Punia	STANDPunia	prevalence	3.41444	1.79733	0.057468	0.70115	0.057468	0.708365	0		75	7	Chaetothyriales sp.
6175_198	6175_198	Erythrobasidiales sp.	Basidiomycota	Cystobasidiomycetes	STAND	Šilinė	STANDŠilinė	prevalence	-2.21097	1.16284	0.0572559	0.70115	0.111233	0.768211	0		75	13	Erythrobasidiales sp.
6175_22	6175_22	Erysiphe sp.	Ascomycota	Leotiomycetes	STAND	Punia	STANDPunia	prevalence	-1.33531	0.705034	0.0582291	0.70115	0.0256035	0.547489	0		75	21	Erysiphe sp.
6175_246	6175_246	Kwoniella pini	Basidiomycota	Tremellomycetes	STAND	Šilinė	STANDŠilinė	prevalence	2.08589	1.13792	0.0667923	0.70115	0.129123	0.768211	0		75	18	Kwoniella pini
6175_260	6175_260	Pleosporales sp.	Ascomycota	Dothideomycetes	STAND	Šilinė	STANDŠilinė	prevalence	2.02538	1.10825	0.0676167	0.70115	0.130661	0.768211	0		75	12	Pleosporales sp.
6175_27	6175_27	Filobasidium globosum	Basidiomycota	Tremellomycetes	STAND	Šilinė	STANDŠilinė	prevalence	-1.58116	0.844566	0.0611845	0.70115	0.118625	0.768211	0		75	26	Filobasidium globosum
6175_282	6175_282	Cortinarius psammocola	Basidiomycota	Agaricomycetes	STAND	Šilinė	STANDŠilinė	prevalence	1.27765	0.690266	0.0641768	0.70115	0.124235	0.768211	0		75	26	Cortinarius psammocola
6175_29	6175_29	Phaeotremella sp.	Basidiomycota	Tremellomycetes	STAND	Punia	STANDPunia	prevalence	1.34296	0.712819	0.059564	0.70115	0.11558	0.768211	0		75	17	Phaeotremella sp.
6175_424	6175_424	Capnodiales sp.	Ascomycota	Dothideomycetes	STAND	Šilinė	STANDŠilinė	prevalence	-2.16493	1.15545	0.0609757	0.70115	0.118233	0.768211	0		75	14	Capnodiales sp.
6175_430	6175_430	Xylodon nespori	Basidiomycota	Agaricomycetes	STAND	Punia	STANDPunia	prevalence	2.08629	1.1429	0.0679363	0.70115	0.131257	0.768211	0		75	8	Xylodon nespori
6175_47	6175_47	Rhytisma acerinum	Ascomycota	Leotiomycetes	STAND	Punia	STANDPunia	prevalence	1.32877	0.704646	0.0593313	0.70115	0.115142	0.768211	0		75	33	Rhytisma acerinum
6175_491	6175_491	Taphrinales sp.	Ascomycota	Taphrinomycetes	STAND	Punia	STANDPunia	prevalence	2.27255	1.20427	0.0591493	0.70115	0.1148	0.768211	0		75	7	Taphrinales sp.
6175_52	6175_52	Linospora ceuthocarpa	Ascomycota	Sordariomycetes	STAND	Šilinė	STANDŠilinė	prevalence	-2.02538	1.10825	0.0676172	0.70115	0.130662	0.768211	0		75	7	Linospora ceuthocarpa
6175_524	6175_524	Hyaloscypha sp.	Ascomycota	Leotiomycetes	STAND	Punia	STANDPunia	prevalence	1.25272	0.672466	0.0624795	0.70115	0.121055	0.768211	0		75	21	Hyaloscypha sp.
6175_542	6175_542	Lichenostigmatales sp.	Ascomycota	Arthoniomycetes	STAND	Punia	STANDPunia	prevalence	1.25269	0.672469	0.062487	0.70115	0.121069	0.768211	0		75	25	Lichenostigmatales sp.
6175_606	6175_606	Massarineae sp.	Ascomycota	Dothideomycetes	STAND	Šilinė	STANDŠilinė	prevalence	2.08629	1.14289	0.0679337	0.70115	0.131252	0.768211	0		75	8	Massarineae sp.
6175_760	6175_760	Tympanidaceae sp.	Ascomycota	Leotiomycetes	STAND	Punia	STANDPunia	prevalence	2.0254	1.10825	0.0676158	0.70115	0.13066	0.768211	0		75	11	Tympanidaceae sp.
6175_810	6175_810	Agaricostilbales sp.	Basidiomycota	Agaricostilbomycetes	STAND	Punia	STANDPunia	prevalence	2.02549	1.1083	0.0676145	0.70115	0.130657	0.768211	0		75	11	Agaricostilbales sp.
6175_18	6175_18	Golubevia sp.	Basidiomycota	Exobasidiomycetes	STAND	Šilinė	STANDŠilinė	abundance	-2.28332	1.12501	0.0685963	0.702278	0.132487	0.768211	-0.138232		75	29	Golubevia sp.
6175_1479	6175_1479	Unidentified sp. 6175_1479	Ascomycota	Dothideomycetes	STAND	Šilinė	STANDŠilinė	abundance	2.43494	0.270586	0.0697716	0.705639	0.134675	0.771226	-0.138232		75	6	Unidentified sp. 6175_1479
6175_127	6175_127	Exobasidiaceae sp.	Basidiomycota	Exobasidiomycetes	STAND	Punia	STANDPunia	prevalence	1.17329	0.648188	0.0702794	0.705639	0.13562	0.771226	0		75	26	Exobasidiaceae sp.
6175_690	6175_690	Phaeosphaeria sp.	Ascomycota	Dothideomycetes	STAND	Punia	STANDPunia	prevalence	2.047	1.13138	0.0704068	0.705639	0.0818076	0.761907	0		75	9	Phaeosphaeria sp.
6175_903	6175_903	Unidentified sp. 6175_903	Ascomycota	Arthoniomycetes	STAND	Punia	STANDPunia	prevalence	2.04696	1.13136	0.0704048	0.705639	0.135853	0.771226	0		75	9	Unidentified sp. 6175_903
6175_493	6175_493	Melampsora laricis-pentandrae	Basidiomycota	Pucciniomycetes	STAND	Punia	STANDPunia	abundance	0.946853	0.433094	0.0707387	0.705793	0.136473	0.771226	-0.61109		75	6	Melampsora laricis-pentandrae
6175_476	6175_476	Cytospora predappioensis	Ascomycota	Sordariomycetes	STAND	Punia	STANDPunia	prevalence	1.19342	0.66112	0.0710509	0.705793	0.137053	0.771226	0		75	19	Cytospora predappioensis
6175_62	6175_62	Peniophora quercina	Basidiomycota	Agaricomycetes	STAND	Šilinė	STANDŠilinė	abundance	-1.14246	0.539873	0.0725387	0.717398	0.139815	0.783333	-0.138232		75	58	Peniophora quercina
6175_108	6175_108	Botrytis cinerea	Ascomycota	Leotiomycetes	STAND	Punia	STANDPunia	abundance	-1.91646	0.71256	0.0788092	0.719895	0.151407	0.787907	-0.61109		75	36	Botrytis cinerea
6175_1197	6175_1197	Unidentified sp. 6175_1197	Basidiomycota	Cystobasidiomycetes	STAND	Punia	STANDPunia	abundance	3.1978	1.09491	0.074114	0.719895	0.142735	0.787907	-0.61109		75	5	Unidentified sp. 6175_1197
6175_158	6175_158	Cadophora sp.	Ascomycota	Leotiomycetes	STAND	Punia	STANDPunia	abundance	0.853039	0.795071	0.076199	0.719895	0.146592	0.787907	-0.61109		75	39	Cadophora sp.
6175_506	6175_506	Lactarius sp.	Basidiomycota	Agaricomycetes	STAND	Punia	STANDPunia	abundance	-1.92842	0.67094	0.0782981	0.719895	0.150466	0.787907	-0.61109		75	14	Lactarius sp.
6175_513	6175_513	Kondoa gutianensis	Basidiomycota	Agaricostilbomycetes	STAND	Punia	STANDPunia	abundance	-3.73029	1.3184	0.0777377	0.719895	0.149432	0.787907	-0.61109		75	7	Kondoa gutianensis
6175_574	6175_574	Hyphoderma setigerum	Basidiomycota	Agaricomycetes	STAND	Šilinė	STANDŠilinė	abundance	-2.8289	1.31752	0.0759361	0.719895	0.146106	0.787907	-0.138232		75	11	Hyphoderma setigerum
6175_580	6175_580	Bannoa sp.	Basidiomycota	Cystobasidiomycetes	STAND	Punia	STANDPunia	abundance	-1.97282	0.500983	0.0752003	0.719895	0.144746	0.787907	-0.61109		75	6	Bannoa sp.
6175_60	6175_60	Aureobasidium sp.	Ascomycota	Dothideomycetes	STAND	Punia	STANDPunia	abundance	-1.42521	0.44415	0.0777165	0.719895	0.149393	0.787907	-0.61109		75	62	Aureobasidium sp.
6175_82	6175_82	Chaetothyriales sp.	Ascomycota	Eurotiomycetes	STAND	Punia	STANDPunia	abundance	0.289851	0.49724	0.0792045	0.719895	0.0792045	0.761907	-0.61109		75	75	Chaetothyriales sp.
6175_82	6175_82	Chaetothyriales sp.	Ascomycota	Eurotiomycetes	STAND	Šilinė	STANDŠilinė	abundance	0.769396	0.49724	0.0777812	0.719895	0.0777812	0.761907	-0.138232		75	75	Chaetothyriales sp.
6175_154	6175_154	Sistotrema brinkmannii	Basidiomycota	Agaricomycetes	STAND	Šilinė	STANDŠilinė	prevalence	1.09425	0.62236	0.0787082	0.719895	0.151221	0.787907	0		75	28	Sistotrema brinkmannii
6175_178	6175_178	Unidentified sp. 6175_178	Ascomycota	Dothideomycetes	STAND	Šilinė	STANDŠilinė	prevalence	-1.07263	0.608027	0.0777136	0.719895	0.149388	0.787907	0		75	27	Unidentified sp. 6175_178
6175_256	6175_256	Unidentified sp. 6175_256	Basidiomycota	Exobasidiomycetes	STAND	Šilinė	STANDŠilinė	prevalence	1.78816	1.00036	0.0738531	0.719895	0.142252	0.787907	0		75	8	Unidentified sp. 6175_256
6175_264	6175_264	Capturomyces funiculosus	Ascomycota	Leotiomycetes	STAND	Šilinė	STANDŠilinė	prevalence	1.07265	0.608026	0.0777068	0.719895	0.149375	0.787907	0		75	33	Capturomyces funiculosus
6175_268	6175_268	Sporocadus lichenicola	Ascomycota	Sordariomycetes	STAND	Šilinė	STANDŠilinė	prevalence	-1.5339	0.873145	0.0789604	0.719895	0.151686	0.787907	0		75	16	Sporocadus lichenicola
6175_316	6175_316	Infundichalara sp.	Ascomycota	Leotiomycetes	STAND	Šilinė	STANDŠilinė	prevalence	1.11332	0.628336	0.0764191	0.719895	0.146998	0.787907	0		75	43	Infundichalara sp.
6175_502	6175_502	Chaetothyriales sp.	Ascomycota	Eurotiomycetes	STAND	Punia	STANDPunia	prevalence	1.10272	0.625125	0.0777314	0.719895	0.149421	0.787907	0		75	31	Chaetothyriales sp.
6175_769	6175_769	Wilcoxina rehmii	Ascomycota	Pezizomycetes	STAND	Punia	STANDPunia	prevalence	1.49788	0.850076	0.0780592	0.719895	0.150025	0.787907	0		75	16	Wilcoxina rehmii
6175_769	6175_769	Wilcoxina rehmii	Ascomycota	Pezizomycetes	STAND	Šilinė	STANDŠilinė	prevalence	1.49789	0.850075	0.078057	0.719895	0.150021	0.787907	0		75	16	Wilcoxina rehmii
6175_804	6175_804	Unidentified sp. 6175_804	Basidiomycota	Cystobasidiomycetes	STAND	Punia	STANDPunia	prevalence	-1.49789	0.850073	0.0780571	0.719895	0.150021	0.787907	0		75	9	Unidentified sp. 6175_804
6175_14	6175_14	Cladosporium sp.	Ascomycota	Dothideomycetes	STAND	Punia	STANDPunia	abundance	0.0627154	0.372513	0.0832799	0.724664	0.0832799	0.761907	-0.61109		75	75	Cladosporium sp.
6175_1945	6175_1945	Dothiorella sp.	Ascomycota	Dothideomycetes	STAND	Punia	STANDPunia	abundance	-3.73512	0.839956	0.0814153	0.724664	0.156202	0.800942	-0.61109		75	8	Dothiorella sp.
6175_198	6175_198	Erythrobasidiales sp.	Basidiomycota	Cystobasidiomycetes	STAND	Šilinė	STANDŠilinė	abundance	-2.57195	1.25969	0.083044	0.724664	0.111233	0.768211	-0.138232		75	13	Erythrobasidiales sp.
6175_40	6175_40	Cytospora sp.	Ascomycota	Sordariomycetes	STAND	Punia	STANDPunia	abundance	1.80634	1.31469	0.0811354	0.724664	0.0152667	0.461003	-0.61109		75	24	Cytospora sp.
6175_565	6175_565	Xylariaceae sp.	Ascomycota	Sordariomycetes	STAND	Šilinė	STANDŠilinė	abundance	1.45522	0.86364	0.0816755	0.724664	0.15668	0.800942	-0.138232		75	23	Xylariaceae sp.
6175_786	6175_786	Arxiella terrestris	Ascomycota	Dothideomycetes	STAND	Šilinė	STANDŠilinė	abundance	1.6899	0.699503	0.0817697	0.724664	0.156853	0.800942	-0.138232		75	7	Arxiella terrestris
6175_846	6175_846	Didymellaceae sp.	Ascomycota	Dothideomycetes	STAND	Šilinė	STANDŠilinė	abundance	1.03364	0.535163	0.0805913	0.724664	0.154688	0.800259	-0.138232		75	10	Didymellaceae sp.
6175_170	6175_170	Phlebia acerina	Basidiomycota	Agaricomycetes	STAND	Šilinė	STANDŠilinė	prevalence	-1.51889	0.868526	0.0803226	0.724664	0.121168	0.768211	0		75	21	Phlebia acerina
6175_404	6175_404	Mytilinidiales sp.	Ascomycota	Dothideomycetes	STAND	Šilinė	STANDŠilinė	prevalence	1.02451	0.591061	0.083034	0.724664	0.159173	0.800942	0		75	26	Mytilinidiales sp.
6175_778	6175_778	Chaetothyriales sp.	Ascomycota	Eurotiomycetes	STAND	Punia	STANDPunia	prevalence	1.49745	0.861238	0.082085	0.724664	0.157432	0.800942	0		75	10	Chaetothyriales sp.
6175_92	6175_92	Bjerkandera adusta	Basidiomycota	Agaricomycetes	STAND	Punia	STANDPunia	prevalence	1.02448	0.59106	0.0830428	0.724664	0.15919	0.800942	0		75	34	Bjerkandera adusta
6175_166	6175_166	Macalpinomyces neglectus	Basidiomycota	Ustilaginomycetes	STAND	Punia	STANDPunia	abundance	1.50265	1.10091	0.0847348	0.726067	0.16229	0.807415	-0.61109		75	13	Macalpinomyces neglectus
6175_276	6175_276	Phaeothecaceae sp.	Ascomycota	Dothideomycetes	STAND	Šilinė	STANDŠilinė	abundance	1.08737	0.688069	0.0842528	0.726067	0.0888914	0.761907	-0.138232		75	49	Phaeothecaceae sp.
6175_903	6175_903	Unidentified sp. 6175_903	Ascomycota	Arthoniomycetes	STAND	Punia	STANDPunia	abundance	-3.36389	1.24627	0.0843494	0.726067	0.135853	0.771226	-0.61109		75	9	Unidentified sp. 6175_903
6175_180	6175_180	Unidentified sp. 6175_180	Basidiomycota	Unidentified	STAND	Šilinė	STANDŠilinė	prevalence	-0.993554	0.576034	0.0845605	0.726067	0.161971	0.807415	0		75	42	Unidentified sp. 6175_180
6175_120	6175_120	Symmetrospora coprosmae	Basidiomycota	Cystobasidiomycetes	STAND	Punia	STANDPunia	abundance	-1.96908	0.735521	0.0855934	0.727868	0.163861	0.811711	-0.61109		75	21	Symmetrospora coprosmae
6175_137	6175_137	Heterocephalacria septentrionalis	Basidiomycota	Tremellomycetes	STAND	Punia	STANDPunia	abundance	1.26974	0.998886	0.0854121	0.727868	0.0401798	0.655216	-0.61109		75	15	Heterocephalacria septentrionalis
6175_576	6175_576	Mortierellaceae sp.	Mucoromycota	Mortierellomycetes	STAND	Punia	STANDPunia	abundance	-2.71754	1.12582	0.0868642	0.73312	0.166183	0.816907	-0.61109		75	15	Mortierellaceae sp.
6175_298	6175_298	Lecanorales sp.	Ascomycota	Lecanoromycetes	STAND	Šilinė	STANDŠilinė	prevalence	0.994938	0.580664	0.0866298	0.73312	0.165755	0.816907	0		75	39	Lecanorales sp.
6175_1556	6175_1556	Sporothrix sp.	Ascomycota	Sordariomycetes	STAND	Šilinė	STANDŠilinė	abundance	-3.32031	1.2709	0.0880459	0.735644	0.16834	0.821899	-0.138232		75	6	Sporothrix sp.
6175_209	6175_209	Tremellales sp.	Basidiomycota	Tremellomycetes	STAND	Punia	STANDPunia	abundance	2.79671	1.07248	0.0874972	0.735644	0.0874972	0.761907	-0.61109		75	6	Tremellales sp.
6175_231	6175_231	Polyporus corylinus	Basidiomycota	Agaricomycetes	STAND	Šilinė	STANDŠilinė	prevalence	0.980713	0.575704	0.0884739	0.735644	0.16912	0.821899	0		75	32	Polyporus corylinus
6175_320	6175_320	Perusta inaequalis	Ascomycota	Dothideomycetes	STAND	Šilinė	STANDŠilinė	prevalence	0.980829	0.575708	0.0884384	0.735644	0.169055	0.821899	0		75	38	Perusta inaequalis
6175_12	6175_12	Armillaria ostoyae	Basidiomycota	Agaricomycetes	STAND	Šilinė	STANDŠilinė	abundance	0.648136	0.448402	0.0902249	0.742667	0.172309	0.831101	-0.138232		75	74	Armillaria ostoyae
6175_239	6175_239	Umbelopsis nana	Mucoromycota	Umbelopsidomycetes	STAND	Punia	STANDPunia	abundance	0.920692	0.876264	0.0912836	0.742667	0.174234	0.837239	-0.61109		75	39	Umbelopsis nana
6175_243	6175_243	Trechispora sp.	Basidiomycota	Agaricomycetes	STAND	Punia	STANDPunia	abundance	-1.42726	0.463343	0.0930568	0.742667	0.177454	0.838254	-0.61109		75	41	Trechispora sp.
6175_300	6175_300	Microdochium nivale	Ascomycota	Sordariomycetes	STAND	Punia	STANDPunia	abundance	1.92934	1.36153	0.0923546	0.742667	0.17618	0.838254	-0.61109		75	13	Microdochium nivale
6175_476	6175_476	Cytospora predappioensis	Ascomycota	Sordariomycetes	STAND	Punia	STANDPunia	abundance	-1.96266	0.739735	0.0942709	0.742667	0.137053	0.771226	-0.61109		75	19	Cytospora predappioensis
6175_597	6175_597	Archaeorhizomyces sp.	Ascomycota	Archaeorhizomycetes	STAND	Šilinė	STANDŠilinė	abundance	1.27975	0.787918	0.0934448	0.742667	0.178158	0.838254	-0.138232		75	21	Archaeorhizomyces sp.
6175_66	6175_66	Cystobasidium pinicola	Basidiomycota	Cystobasidiomycetes	STAND	Punia	STANDPunia	abundance	0.999724	0.914856	0.0910618	0.742667	0.018915	0.48384	-0.61109		75	31	Cystobasidium pinicola
6175_867	6175_867	Microsporomyces sp.	Basidiomycota	Cystobasidiomycetes	STAND	Šilinė	STANDŠilinė	abundance	2.34919	1.21263	0.0899995	0.742667	0.171899	0.831101	-0.138232		75	9	Microsporomyces sp.
6175_165	6175_165	Wilcoxina mikolae	Ascomycota	Pezizomycetes	STAND	Šilinė	STANDŠilinė	prevalence	1.23877	0.740281	0.0942532	0.742667	0.179623	0.838254	0		75	59	Wilcoxina mikolae
6175_426	6175_426	Unidentified sp. 6175_426	Basidiomycota	Agaricomycetes	STAND	Punia	STANDPunia	prevalence	1.23866	0.740269	0.0942771	0.742667	0.179666	0.838254	0		75	20	Unidentified sp. 6175_426
6175_51	6175_51	Ustilago filiformis	Basidiomycota	Ustilaginomycetes	STAND	Punia	STANDPunia	prevalence	1.18802	0.707294	0.0930206	0.742667	0.177388	0.838254	0		75	25	Ustilago filiformis
6175_544	6175_544	Hymenoscyphus fraxineus	Ascomycota	Leotiomycetes	STAND	Punia	STANDPunia	prevalence	1.23865	0.74027	0.0942807	0.742667	0.179673	0.838254	0		75	21	Hymenoscyphus fraxineus
6175_576	6175_576	Mortierellaceae sp.	Mucoromycota	Mortierellomycetes	STAND	Punia	STANDPunia	prevalence	-1.23867	0.74027	0.0942751	0.742667	0.166183	0.816907	0		75	15	Mortierellaceae sp.
6175_654	6175_654	Botryosphaeriales sp.	Ascomycota	Dothideomycetes	STAND	Punia	STANDPunia	prevalence	1.23866	0.740269	0.0942773	0.742667	0.179666	0.838254	0		75	17	Botryosphaeriales sp.
6175_656	6175_656	Myriangium sp.	Ascomycota	Dothideomycetes	STAND	Punia	STANDPunia	prevalence	1.23869	0.740262	0.0942649	0.742667	0.0620862	0.712553	0		75	15	Myriangium sp.
6175_98	6175_98	Taphrina padi	Ascomycota	Taphrinomycetes	STAND	Šilinė	STANDŠilinė	prevalence	1.20572	0.722746	0.0952653	0.747799	0.00680186	0.349072	0		75	21	Taphrina padi
6175_212	6175_212	Unidentified sp. 6175_212	Basidiomycota	Microbotryomycetes	STAND	Šilinė	STANDŠilinė	abundance	-2.34546	1.01862	0.0974128	0.750436	0.185336	0.848062	-0.138232		75	7	Unidentified sp. 6175_212
6175_640	6175_640	Phaeomoniellaceae sp.	Ascomycota	Eurotiomycetes	STAND	Šilinė	STANDŠilinė	abundance	-1.96477	0.261427	0.0962212	0.750436	0.183184	0.843268	-0.138232		75	6	Phaeomoniellaceae sp.
6175_23	6175_23	Udeniomyces pyricola	Basidiomycota	Tremellomycetes	STAND	Punia	STANDPunia	prevalence	-1.1883	0.717393	0.0976369	0.750436	0.185741	0.848062	0		75	19	Udeniomyces pyricola
6175_448	6175_448	Capnodiales sp.	Ascomycota	Dothideomycetes	STAND	Punia	STANDPunia	prevalence	2.99245	1.81001	0.0982754	0.750436	0.0982754	0.762576	0		75	5	Capnodiales sp.
6175_451	6175_451	Pleosporales sp.	Ascomycota	Dothideomycetes	STAND	Punia	STANDPunia	prevalence	2.99245	1.81001	0.0982754	0.750436	0.0982754	0.762576	0		75	5	Pleosporales sp.
6175_48	6175_48	Vuilleminia sp.	Basidiomycota	Agaricomycetes	STAND	Šilinė	STANDŠilinė	prevalence	-1.21506	0.730678	0.0963276	0.750436	0.183376	0.843268	0		75	26	Vuilleminia sp.
6175_569	6175_569	Peltaster fructicola	Ascomycota	Dothideomycetes	STAND	Punia	STANDPunia	prevalence	2.99245	1.81001	0.0982754	0.750436	0.0982754	0.762576	0		75	5	Peltaster fructicola
6175_834	6175_834	Neoantennariellaceae sp.	Ascomycota	Dothideomycetes	STAND	Punia	STANDPunia	prevalence	2.99245	1.81001	0.0982754	0.750436	0.0982754	0.762576	0		75	5	Neoantennariellaceae sp.
6175_1119	6175_1119	Leptospora rubella	Ascomycota	Dothideomycetes	STAND	Punia	STANDPunia	abundance	-2.8816	1.20097	0.101197	0.750969	0.065935	0.727297	-0.61109		75	10	Leptospora rubella
6175_1180	6175_1180	Pholiota spumosa	Basidiomycota	Agaricomycetes	STAND	Šilinė	STANDŠilinė	abundance	-2.2022	1.02277	0.100974	0.750969	0.191752	0.864596	-0.138232		75	7	Pholiota spumosa
6175_1214	6175_1214	Teratosphaeriaceae sp.	Ascomycota	Dothideomycetes	STAND	Punia	STANDPunia	abundance	1.61266	0.840053	0.110695	0.750969	0.209136	0.865754	-0.61109		75	8	Teratosphaeriaceae sp.
6175_155	6175_155	Papiliotrema sp.	Basidiomycota	Tremellomycetes	STAND	Šilinė	STANDŠilinė	abundance	1.59287	1.0047	0.110067	0.750969	0.208019	0.865754	-0.138232		75	17	Papiliotrema sp.
6175_156	6175_156	Chaetothyriales sp.	Ascomycota	Eurotiomycetes	STAND	Punia	STANDPunia	abundance	0.353796	0.587866	0.110696	0.750969	0.0448808	0.673407	-0.61109		75	60	Chaetothyriales sp.
6175_198	6175_198	Erythrobasidiales sp.	Basidiomycota	Cystobasidiomycetes	STAND	Punia	STANDPunia	abundance	-1.80087	0.673334	0.110483	0.750969	0.208759	0.865754	-0.61109		75	13	Erythrobasidiales sp.
6175_219	6175_219	Taphrina betulina	Ascomycota	Taphrinomycetes	STAND	Šilinė	STANDŠilinė	abundance	-1.39608	0.739406	0.102055	0.750969	0.0104055	0.408079	-0.138232		75	35	Taphrina betulina
6175_268	6175_268	Sporocadus lichenicola	Ascomycota	Sordariomycetes	STAND	Šilinė	STANDŠilinė	abundance	-2.45937	1.3216	0.103316	0.750969	0.151686	0.787907	-0.138232		75	16	Sporocadus lichenicola
6175_306	6175_306	Suillus variegatus	Basidiomycota	Agaricomycetes	STAND	Šilinė	STANDŠilinė	abundance	2.32896	1.39255	0.103617	0.750969	0.196498	0.865754	-0.138232		75	18	Suillus variegatus
6175_36	6175_36	Taphrina sp.	Ascomycota	Taphrinomycetes	STAND	Šilinė	STANDŠilinė	abundance	-1.1014	0.569384	0.101606	0.750969	0.192888	0.865299	-0.138232		75	49	Taphrina sp.
6175_388	6175_388	Periconia sp.	Ascomycota	Dothideomycetes	STAND	Punia	STANDPunia	abundance	-3.43989	1.44293	0.107859	0.750969	0.204084	0.865754	-0.61109		75	8	Periconia sp.
6175_405	6175_405	Phlyctis argena	Ascomycota	Lecanoromycetes	STAND	Punia	STANDPunia	abundance	-2.9706	1.17939	0.10239	0.750969	0.194296	0.865754	-0.61109		75	7	Phlyctis argena
6175_443	6175_443	Rhodotorula mucilaginosa	Basidiomycota	Microbotryomycetes	STAND	Punia	STANDPunia	abundance	-4.26383	0.663683	0.109495	0.750969	0.207001	0.865754	-0.61109		75	5	Rhodotorula mucilaginosa
6175_559	6175_559	Teratosphaeriaceae sp.	Ascomycota	Dothideomycetes	STAND	Šilinė	STANDŠilinė	abundance	-1.7011	0.906387	0.109281	0.750969	0.20662	0.865754	-0.138232		75	18	Teratosphaeriaceae sp.
6175_592	6175_592	Microcyclospora quercina	Ascomycota	Dothideomycetes	STAND	Punia	STANDPunia	abundance	1.42861	0.865775	0.108492	0.750969	0.108492	0.768211	-0.61109		75	8	Microcyclospora quercina
6175_612	6175_612	Hyaloscypha fuckelii	Ascomycota	Leotiomycetes	STAND	Šilinė	STANDŠilinė	abundance	1.53169	0.945679	0.101144	0.750969	0.192058	0.864596	-0.138232		75	18	Hyaloscypha fuckelii
6175_622	6175_622	Epithamnolia xanthoriae	Ascomycota	Leotiomycetes	STAND	Punia	STANDPunia	abundance	5.25923	1.04872	0.100684	0.750969	0.191231	0.864596	-0.61109		75	7	Epithamnolia xanthoriae
6175_728	6175_728	Schizophyllum commune	Basidiomycota	Agaricomycetes	STAND	Punia	STANDPunia	abundance	-4.90994	2.0289	0.107621	0.750969	0.20366	0.865754	-0.61109		75	6	Schizophyllum commune
6175_83	6175_83	Melanommataceae sp.	Ascomycota	Dothideomycetes	STAND	Šilinė	STANDŠilinė	abundance	0.611595	0.450523	0.108065	0.750969	0.204452	0.865754	-0.138232		75	72	Melanommataceae sp.
6175_9	6175_9	Itersonilia pannonica	Basidiomycota	Tremellomycetes	STAND	Šilinė	STANDŠilinė	abundance	-1.30456	0.692693	0.103938	0.750969	0.197073	0.865754	-0.138232		75	43	Itersonilia pannonica
6175_964	6175_964	Unidentified sp. 6175_964	Ascomycota	Unidentified	STAND	Šilinė	STANDŠilinė	abundance	1.48805	0.857019	0.103509	0.750969	0.196304	0.865754	-0.138232		75	12	Unidentified sp. 6175_964
6175_1094	6175_1094	Agaricostilbales sp.	Basidiomycota	Agaricostilbomycetes	STAND	Šilinė	STANDŠilinė	prevalence	1.87977	1.16277	0.105957	0.750969	0.200687	0.865754	0		75	9	Agaricostilbales sp.
6175_1385	6175_1385	Tylospora asterophora	Basidiomycota	Agaricomycetes	STAND	Šilinė	STANDŠilinė	prevalence	-1.8779	1.16362	0.106562	0.750969	0.127931	0.768211	0		75	8	Tylospora asterophora
6175_1391	6175_1391	Amanita fulva	Basidiomycota	Agaricomycetes	STAND	Šilinė	STANDŠilinė	prevalence	1.79176	1.12166	0.110172	0.750969	0.208206	0.865754	0		75	9	Amanita fulva
6175_141	6175_141	Chaetothyriales sp.	Ascomycota	Eurotiomycetes	STAND	Punia	STANDPunia	prevalence	1.79175	1.12166	0.110174	0.750969	0.20821	0.865754	0		75	65	Chaetothyriales sp.
6175_156	6175_156	Chaetothyriales sp.	Ascomycota	Eurotiomycetes	STAND	Šilinė	STANDŠilinė	prevalence	1.20242	0.731387	0.100171	0.750969	0.190308	0.864596	0		75	60	Chaetothyriales sp.
6175_1729	6175_1729	Unidentified sp. 6175_1729	Ascomycota	Sordariomycetes	STAND	Punia	STANDPunia	prevalence	-1.84873	1.15893	0.110666	0.750969	0.209085	0.865754	0		75	6	Unidentified sp. 6175_1729
6175_1953	6175_1953	Paracosmospora sp.	Ascomycota	Sordariomycetes	STAND	Punia	STANDPunia	prevalence	1.84815	1.15875	0.110722	0.750969	0.209185	0.865754	0		75	6	Paracosmospora sp.
6175_21	6175_21	Chaetothyriales sp.	Ascomycota	Eurotiomycetes	STAND	Punia	STANDPunia	prevalence	-1.11322	0.695941	0.109691	0.750969	0.20735	0.865754	0		75	22	Chaetothyriales sp.
6175_229	6175_229	Leptosillia macrospora	Ascomycota	Sordariomycetes	STAND	Šilinė	STANDŠilinė	prevalence	1.08287	0.677488	0.109964	0.750969	0.207836	0.865754	0		75	56	Leptosillia macrospora
6175_260	6175_260	Pleosporales sp.	Ascomycota	Dothideomycetes	STAND	Punia	STANDPunia	prevalence	1.79175	1.12166	0.110174	0.750969	0.208209	0.865754	0		75	12	Pleosporales sp.
6175_44	6175_44	Curvibasidium cygneicollum	Basidiomycota	Microbotryomycetes	STAND	Punia	STANDPunia	prevalence	1.14388	0.708378	0.106357	0.750969	0.201401	0.865754	0		75	31	Curvibasidium cygneicollum
6175_622	6175_622	Epithamnolia xanthoriae	Ascomycota	Leotiomycetes	STAND	Punia	STANDPunia	prevalence	-1.79176	1.12166	0.110172	0.750969	0.191231	0.864596	0		75	7	Epithamnolia xanthoriae
6175_622	6175_622	Epithamnolia xanthoriae	Ascomycota	Leotiomycetes	STAND	Šilinė	STANDŠilinė	prevalence	-1.79176	1.12166	0.110172	0.750969	0.208207	0.865754	0		75	7	Epithamnolia xanthoriae
6175_691	6175_691	Pyrenophora dictyoides	Ascomycota	Dothideomycetes	STAND	Punia	STANDPunia	prevalence	1.53589	0.961848	0.110309	0.750969	0.20845	0.865754	0		75	10	Pyrenophora dictyoides
6175_932	6175_932	Dichomitus squalens	Basidiomycota	Agaricomycetes	STAND	Šilinė	STANDŠilinė	prevalence	1.79186	1.12168	0.110161	0.750969	0.208186	0.865754	0		75	8	Dichomitus squalens
6175_973	6175_973	Neophaeococcomyces catenatus	Ascomycota	Eurotiomycetes	STAND	Punia	STANDPunia	prevalence	1.89198	1.16522	0.104438	0.750969	0.00799405	0.366299	0		75	10	Neophaeococcomyces catenatus
6175_1229	6175_1229	Phaeoacremonium sp.	Ascomycota	Sordariomycetes	STAND	Šilinė	STANDŠilinė	abundance	2.31851	1.08227	0.11154	0.751974	0.210639	0.866185	-0.138232		75	8	Phaeoacremonium sp.
6175_1212	6175_1212	Helotiales sp.	Ascomycota	Leotiomycetes	STAND	Šilinė	STANDŠilinė	prevalence	1.8287	1.14908	0.11151	0.751974	0.210585	0.866185	0		75	8	Helotiales sp.
6175_172	6175_172	Unidentified sp. 6175_172	Ascomycota	Dothideomycetes	STAND	Punia	STANDPunia	abundance	-2.24869	0.974551	0.113394	0.755396	0.213929	0.868579	-0.61109		75	22	Unidentified sp. 6175_172
6175_219	6175_219	Taphrina betulina	Ascomycota	Taphrinomycetes	STAND	Punia	STANDPunia	abundance	-1.51366	0.545245	0.113213	0.755396	0.213608	0.868579	-0.61109		75	35	Taphrina betulina
6175_55	6175_55	Cystobasidiaceae sp.	Basidiomycota	Cystobasidiomycetes	STAND	Šilinė	STANDŠilinė	abundance	-1.0644	0.561388	0.112622	0.755396	0.212561	0.868579	-0.138232		75	39	Cystobasidiaceae sp.
6175_666	6175_666	Septobasidiaceae sp.	Basidiomycota	Pucciniomycetes	STAND	Punia	STANDPunia	abundance	2.38576	1.55998	0.113242	0.755396	0.213661	0.868579	-0.61109		75	7	Septobasidiaceae sp.
6175_25	6175_25	Bullera alba	Basidiomycota	Tremellomycetes	STAND	Šilinė	STANDŠilinė	prevalence	-1.0371	0.657861	0.114917	0.763281	0.216628	0.876764	0		75	38	Bullera alba
6175_501	6175_501	Genolevuria sp.	Basidiomycota	Tremellomycetes	STAND	Punia	STANDPunia	abundance	1.56947	1.15421	0.115817	0.764731	0.21822	0.877668	-0.61109		75	8	Genolevuria sp.
6175_985	6175_985	Tricholoma portentosum	Basidiomycota	Agaricomycetes	STAND	Punia	STANDPunia	abundance	0.916289	0.544323	0.115604	0.764731	0.217844	0.877668	-0.61109		75	8	Tricholoma portentosum
6175_256	6175_256	Unidentified sp. 6175_256	Basidiomycota	Exobasidiomycetes	STAND	Šilinė	STANDŠilinė	abundance	-2.88835	1.45037	0.11712	0.770987	0.142252	0.787907	-0.138232		75	8	Unidentified sp. 6175_256
6175_459	6175_459	Spiculogloeaceae sp.	Basidiomycota	Spiculogloeomycetes	STAND	Punia	STANDPunia	abundance	-4.42846	1.9167	0.117451	0.770987	0.221107	0.886502	-0.61109		75	7	Spiculogloeaceae sp.
6175_701	6175_701	Unidentified sp. 6175_701	Basidiomycota	Spiculogloeomycetes	STAND	Punia	STANDPunia	abundance	-2.0654	0.728322	0.117927	0.771856	0.221948	0.887099	-0.61109		75	7	Unidentified sp. 6175_701
6175_112	6175_112	Neoascochyta sp.	Ascomycota	Dothideomycetes	STAND	Šilinė	STANDŠilinė	abundance	1.14175	0.802328	0.125976	0.773416	0.236082	0.89349	-0.138232		75	27	Neoascochyta sp.
6175_1303	6175_1303	Botryosphaeriales sp.	Ascomycota	Dothideomycetes	STAND	Punia	STANDPunia	abundance	3.9551	1.17145	0.124141	0.773416	0.232871	0.89141	-0.61109		75	5	Botryosphaeriales sp.
6175_1368	6175_1368	Phaeothecaceae sp.	Ascomycota	Dothideomycetes	STAND	Punia	STANDPunia	abundance	1.97718	1.42813	0.130325	0.773416	0.243666	0.908397	-0.61109		75	8	Phaeothecaceae sp.
6175_1434	6175_1434	Unidentified sp. 6175_1434	Ascomycota	Dothideomycetes	STAND	Šilinė	STANDŠilinė	abundance	0.84609	0.249895	0.125589	0.773416	0.235406	0.89349	-0.138232		75	6	Unidentified sp. 6175_1434
6175_1734	6175_1734	Tremella sp.	Basidiomycota	Tremellomycetes	STAND	Punia	STANDPunia	abundance	-2.24134	0.298228	0.119336	0.773416	0.22443	0.888717	-0.61109		75	5	Tremella sp.
6175_201	6175_201	Gymnopus androsaceus	Basidiomycota	Agaricomycetes	STAND	Šilinė	STANDŠilinė	abundance	3.85271	0.930917	0.133013	0.773416	0.248333	0.908397	-0.138232		75	5	Gymnopus androsaceus
6175_31	6175_31	Entyloma randwijkense	Basidiomycota	Exobasidiomycetes	STAND	Punia	STANDPunia	abundance	-1.60398	0.636625	0.133594	0.773416	0.24934	0.908397	-0.61109		75	33	Entyloma randwijkense
6175_315	6175_315	Tilletia sp.	Basidiomycota	Exobasidiomycetes	STAND	Šilinė	STANDŠilinė	abundance	8.45592	2.22453	0.121918	0.773416	0.228971	0.891272	-0.138232		75	7	Tilletia sp.
6175_342	6175_342	Thelebolaceae sp.	Ascomycota	Leotiomycetes	STAND	Punia	STANDPunia	abundance	1.63927	1.05195	0.130768	0.773416	0.130768	0.768211	-0.61109		75	6	Thelebolaceae sp.
6175_355	6175_355	Fusarium sp.	Ascomycota	Sordariomycetes	STAND	Punia	STANDPunia	abundance	2.63571	1.67551	0.124931	0.773416	0.124931	0.768211	-0.61109		75	6	Fusarium sp.
6175_358	6175_358	Mycosphaerellales sp.	Ascomycota	Dothideomycetes	STAND	Punia	STANDPunia	abundance	0.756038	0.832218	0.130434	0.773416	0.243855	0.908397	-0.61109		75	16	Mycosphaerellales sp.
6175_390	6175_390	Schizopora radula	Basidiomycota	Agaricomycetes	STAND	Šilinė	STANDŠilinė	abundance	-5.48	2.56609	0.125604	0.773416	0.235431	0.89349	-0.138232		75	9	Schizopora radula
6175_482	6175_482	Aspergillus sp.	Ascomycota	Eurotiomycetes	STAND	Punia	STANDPunia	abundance	1.19317	1.01887	0.122495	0.773416	0.229985	0.891272	-0.61109		75	13	Aspergillus sp.
6175_523	6175_523	Ascocoryne sp.	Ascomycota	Leotiomycetes	STAND	Punia	STANDPunia	abundance	0.767188	0.828567	0.118887	0.773416	0.22364	0.888717	-0.61109		75	20	Ascocoryne sp.
6175_544	6175_544	Hymenoscyphus fraxineus	Ascomycota	Leotiomycetes	STAND	Punia	STANDPunia	abundance	0.909973	0.959187	0.132889	0.773416	0.179673	0.838254	-0.61109		75	21	Hymenoscyphus fraxineus
6175_606	6175_606	Massarineae sp.	Ascomycota	Dothideomycetes	STAND	Šilinė	STANDŠilinė	abundance	-3.01168	1.58681	0.13035	0.773416	0.131252	0.768211	-0.138232		75	8	Massarineae sp.
6175_655	6175_655	Stereum subtomentosum	Basidiomycota	Agaricomycetes	STAND	Punia	STANDPunia	abundance	-1.23435	0.304995	0.133564	0.773416	0.133564	0.768444	-0.61109		75	6	Stereum subtomentosum
6175_719	6175_719	Naohideales sp.	Basidiomycota	Cystobasidiomycetes	STAND	Punia	STANDPunia	abundance	0.125318	0.108331	0.123599	0.773416	0.231921	0.891272	-0.61109		75	6	Naohideales sp.
6175_736	6175_736	Nigrograna mycophila	Ascomycota	Dothideomycetes	STAND	Punia	STANDPunia	abundance	-1.86854	0.77146	0.121583	0.773416	0.228383	0.891272	-0.61109		75	24	Nigrograna mycophila
6175_74	6175_74	Vishniacozyma globispora	Basidiomycota	Tremellomycetes	STAND	Punia	STANDPunia	abundance	-1.57399	0.613335	0.134277	0.773416	0.250524	0.908397	-0.61109		75	27	Vishniacozyma globispora
6175_778	6175_778	Chaetothyriales sp.	Ascomycota	Eurotiomycetes	STAND	Šilinė	STANDŠilinė	abundance	-3.75812	2.09157	0.127452	0.773416	0.23866	0.900592	-0.138232		75	10	Chaetothyriales sp.
6175_958	6175_958	Capnodiales sp.	Ascomycota	Dothideomycetes	STAND	Šilinė	STANDŠilinė	abundance	1.64642	1.01276	0.129643	0.773416	0.242479	0.908397	-0.138232		75	9	Capnodiales sp.
6175_1461	6175_1461	Phaeomoniellaceae sp.	Ascomycota	Eurotiomycetes	STAND	Punia	STANDPunia	prevalence	1.56588	1.01379	0.122449	0.773416	0.229904	0.891272	0		75	7	Phaeomoniellaceae sp.
6175_147	6175_147	Fellozyma inositophila	Basidiomycota	Microbotryomycetes	STAND	Punia	STANDPunia	prevalence	1.28972	0.861963	0.134586	0.773416	0.251059	0.908397	0		75	9	Fellozyma inositophila
6175_153	6175_153	Unidentified sp. 6175_153	Basidiomycota	Dacrymycetes	STAND	Punia	STANDPunia	prevalence	-1.28967	0.861955	0.134596	0.773416	0.251076	0.908397	0		75	10	Unidentified sp. 6175_153
6175_153	6175_153	Unidentified sp. 6175_153	Basidiomycota	Dacrymycetes	STAND	Šilinė	STANDŠilinė	prevalence	-1.28967	0.861954	0.134597	0.773416	0.251077	0.908397	0		75	10	Unidentified sp. 6175_153
6175_160	6175_160	Bulleraceae sp.	Basidiomycota	Tremellomycetes	STAND	Šilinė	STANDŠilinė	prevalence	-1.34544	0.892227	0.131566	0.773416	0.245822	0.908397	0		75	17	Bulleraceae sp.
6175_1742	6175_1742	Phaeomoniellales sp.	Ascomycota	Eurotiomycetes	STAND	Punia	STANDPunia	prevalence	2.7368	1.8213	0.132925	0.773416	0.132925	0.768211	0		75	4	Phaeomoniellales sp.
6175_20	6175_20	Dioszegia sp.	Basidiomycota	Tremellomycetes	STAND	Šilinė	STANDŠilinė	prevalence	-0.98353	0.640204	0.12447	0.773416	0.233448	0.89141	0		75	32	Dioszegia sp.
6175_203	6175_203	Phaeomoniellaceae sp.	Ascomycota	Eurotiomycetes	STAND	Punia	STANDPunia	prevalence	0.911517	0.609691	0.134902	0.773416	0.251606	0.908397	0		75	48	Phaeomoniellaceae sp.
6175_223	6175_223	Orbiliaceae sp.	Ascomycota	Orbiliomycetes	STAND	Punia	STANDPunia	prevalence	0.943631	0.631405	0.135046	0.773416	0.251855	0.908397	0		75	50	Orbiliaceae sp.
6175_249	6175_249	Phellodon tomentosus	Basidiomycota	Agaricomycetes	STAND	Punia	STANDPunia	prevalence	1.01355	0.657972	0.123457	0.773416	0.231673	0.891272	0		75	30	Phellodon tomentosus
6175_266	6175_266	Unidentified sp. 6175_266	Ascomycota	Eurotiomycetes	STAND	Punia	STANDPunia	prevalence	1.47035	0.943667	0.119204	0.773416	0.224199	0.888717	0		75	8	Unidentified sp. 6175_266
6175_297	6175_297	Russula adusta	Basidiomycota	Agaricomycetes	STAND	Punia	STANDPunia	prevalence	0.982837	0.647455	0.129014	0.773416	0.0669459	0.727297	0		75	27	Russula adusta
6175_306	6175_306	Suillus variegatus	Basidiomycota	Agaricomycetes	STAND	Šilinė	STANDŠilinė	prevalence	-1.2897	0.861954	0.134589	0.773416	0.196498	0.865754	0		75	18	Suillus variegatus
6175_358	6175_358	Mycosphaerellales sp.	Ascomycota	Dothideomycetes	STAND	Šilinė	STANDŠilinė	prevalence	-1.33131	0.887952	0.133795	0.773416	0.249689	0.908397	0		75	16	Mycosphaerellales sp.
6175_42	6175_42	Leucosporidium sp.	Basidiomycota	Microbotryomycetes	STAND	Šilinė	STANDŠilinė	prevalence	1.40116	0.908897	0.123168	0.773416	0.231166	0.891272	0		75	20	Leucosporidium sp.
6175_453	6175_453	Unidentified sp. 6175_453	Ascomycota	Unidentified	STAND	Punia	STANDPunia	prevalence	0.980818	0.637058	0.123657	0.773416	0.232023	0.891272	0		75	24	Unidentified sp. 6175_453
6175_559	6175_559	Teratosphaeriaceae sp.	Ascomycota	Dothideomycetes	STAND	Punia	STANDPunia	prevalence	0.980836	0.63706	0.123651	0.773416	0.0306728	0.595616	0		75	18	Teratosphaeriaceae sp.
6175_627	6175_627	Steccherinum bourdotii	Basidiomycota	Agaricomycetes	STAND	Punia	STANDPunia	prevalence	1.56588	1.01379	0.122449	0.773416	0.126435	0.768211	0		75	7	Steccherinum bourdotii
6175_641	6175_641	Knufia perfecta	Ascomycota	Eurotiomycetes	STAND	Punia	STANDPunia	prevalence	1.56588	1.01379	0.122449	0.773416	0.229904	0.891272	0		75	7	Knufia perfecta
6175_668	6175_668	Tremellales sp.	Basidiomycota	Tremellomycetes	STAND	Punia	STANDPunia	prevalence	2.7368	1.8213	0.132925	0.773416	0.132925	0.768211	0		75	4	Tremellales sp.
6175_697	6175_697	Polyporus tuberaster	Basidiomycota	Agaricomycetes	STAND	Punia	STANDPunia	prevalence	2.7368	1.8213	0.132925	0.773416	0.132925	0.768211	0		75	4	Polyporus tuberaster
6175_706	6175_706	Exidia sp.	Basidiomycota	Agaricomycetes	STAND	Punia	STANDPunia	prevalence	2.7368	1.8213	0.132925	0.773416	0.132925	0.768211	0		75	4	Exidia sp.
6175_893	6175_893	Cabalodontia sp.	Basidiomycota	Agaricomycetes	STAND	Punia	STANDPunia	prevalence	2.7368	1.8213	0.132925	0.773416	0.132925	0.768211	0		75	4	Cabalodontia sp.
6175_9	6175_9	Itersonilia pannonica	Basidiomycota	Tremellomycetes	STAND	Šilinė	STANDŠilinė	prevalence	-0.971981	0.636255	0.126597	0.773416	0.197073	0.865754	0		75	43	Itersonilia pannonica
6175_930	6175_930	Tremellaceae sp.	Basidiomycota	Tremellomycetes	STAND	Punia	STANDPunia	prevalence	2.7368	1.8213	0.132925	0.773416	0.132925	0.768211	0		75	4	Tremellaceae sp.
6175_938	6175_938	Typhulaceae sp.	Basidiomycota	Agaricomycetes	STAND	Punia	STANDPunia	prevalence	2.7368	1.8213	0.132925	0.773416	0.132925	0.768211	0		75	4	Typhulaceae sp.
6175_949	6175_949	Meyerozyma guilliermondii	Ascomycota	Saccharomycetes	STAND	Punia	STANDPunia	prevalence	1.28973	0.861969	0.134587	0.773416	0.25106	0.908397	0		75	12	Meyerozyma guilliermondii
6175_1094	6175_1094	Agaricostilbales sp.	Basidiomycota	Agaricostilbomycetes	STAND	Punia	STANDPunia	abundance	-3.26099	1.53622	0.135573	0.774454	0.252765	0.908397	-0.61109		75	9	Agaricostilbales sp.
6175_676	6175_676	Phaeothecaceae sp.	Ascomycota	Dothideomycetes	STAND	Punia	STANDPunia	abundance	-1.84139	0.785033	0.136281	0.776527	0.25399	0.910249	-0.61109		75	21	Phaeothecaceae sp.
6175_1229	6175_1229	Phaeoacremonium sp.	Ascomycota	Sordariomycetes	STAND	Punia	STANDPunia	abundance	1.56132	1.07334	0.137087	0.779142	0.255382	0.911992	-0.61109		75	8	Phaeoacremonium sp.
6175_446	6175_446	Taphrina sadebeckii	Ascomycota	Taphrinomycetes	STAND	Šilinė	STANDŠilinė	prevalence	1.30857	0.880953	0.137437	0.779158	0.255986	0.911992	0		75	13	Taphrina sadebeckii
6175_486	6175_486	Fomitopsis pinicola	Basidiomycota	Agaricomycetes	STAND	Punia	STANDPunia	prevalence	1.23854	0.834573	0.137799	0.779239	0.256609	0.911992	0		75	11	Fomitopsis pinicola
6175_649	6175_649	Oxyporus corticola	Basidiomycota	Agaricomycetes	STAND	Šilinė	STANDŠilinė	prevalence	-1.90794	1.28795	0.138507	0.781276	0.25783	0.913799	0		75	9	Oxyporus corticola
6175_549	6175_549	Cenococcum sp.	Ascomycota	Dothideomycetes	STAND	Šilinė	STANDŠilinė	abundance	-1.0806	0.600452	0.138988	0.782027	0.258659	0.914214	-0.138232		75	24	Cenococcum sp.
6175_42	6175_42	Leucosporidium sp.	Basidiomycota	Microbotryomycetes	STAND	Punia	STANDPunia	abundance	3.06281	2.37	0.139666	0.783017	0.00661433	0.349072	-0.61109		75	20	Leucosporidium sp.
6175_736	6175_736	Nigrograna mycophila	Ascomycota	Dothideomycetes	STAND	Šilinė	STANDŠilinė	abundance	-1.43737	0.835808	0.139862	0.783017	0.260162	0.917	-0.138232		75	24	Nigrograna mycophila
6175_156	6175_156	Chaetothyriales sp.	Ascomycota	Eurotiomycetes	STAND	Šilinė	STANDŠilinė	abundance	0.773578	0.60276	0.140967	0.787243	0.190308	0.864596	-0.138232		75	60	Chaetothyriales sp.
6175_153	6175_153	Unidentified sp. 6175_153	Basidiomycota	Dacrymycetes	STAND	Šilinė	STANDŠilinė	abundance	3.48401	2.0811	0.141411	0.787762	0.251077	0.908397	-0.138232		75	10	Unidentified sp. 6175_153
6175_1556	6175_1556	Sporothrix sp.	Ascomycota	Sordariomycetes	STAND	Punia	STANDPunia	abundance	-2.992	1.19822	0.142003	0.788439	0.26384	0.927124	-0.61109		75	6	Sporothrix sp.
6175_656	6175_656	Myriangium sp.	Ascomycota	Dothideomycetes	STAND	Šilinė	STANDŠilinė	abundance	-1.49626	0.862548	0.143322	0.788439	0.266103	0.927124	-0.138232		75	15	Myriangium sp.
6175_174	6175_174	Cyphellophoraceae sp.	Ascomycota	Eurotiomycetes	STAND	Punia	STANDPunia	prevalence	-1.19177	0.81496	0.14364	0.788439	0.266647	0.927124	0		75	14	Cyphellophoraceae sp.
6175_206	6175_206	Venturiales sp.	Ascomycota	Dothideomycetes	STAND	Punia	STANDPunia	prevalence	0.864429	0.591061	0.143603	0.788439	0.266584	0.927124	0		75	53	Venturiales sp.
6175_289	6175_289	Heterophaeomoniella pinifoliorum	Ascomycota	Eurotiomycetes	STAND	Punia	STANDPunia	prevalence	0.864455	0.591061	0.143591	0.788439	0.266564	0.927124	0		75	42	Heterophaeomoniella pinifoliorum
6175_34	6175_34	Strobilurus sp.	Basidiomycota	Agaricomycetes	STAND	Punia	STANDPunia	prevalence	0.895699	0.612093	0.143375	0.788439	0.115594	0.768211	0		75	23	Strobilurus sp.
6175_1368	6175_1368	Phaeothecaceae sp.	Ascomycota	Dothideomycetes	STAND	Šilinė	STANDŠilinė	abundance	2.25563	1.38279	0.14444	0.788971	0.268017	0.928562	-0.138232		75	8	Phaeothecaceae sp.
6175_27	6175_27	Filobasidium globosum	Basidiomycota	Tremellomycetes	STAND	Punia	STANDPunia	prevalence	1.17971	0.807906	0.144234	0.788971	0.0110435	0.408079	0		75	26	Filobasidium globosum
6175_170	6175_170	Phlebia acerina	Basidiomycota	Agaricomycetes	STAND	Punia	STANDPunia	prevalence	0.885792	0.609481	0.146125	0.796241	0.0569641	0.708365	0		75	21	Phlebia acerina
6175_856	6175_856	Claussenomyces kirschsteinianus	Ascomycota	Leotiomycetes	STAND	Šilinė	STANDŠilinė	abundance	1.17982	0.837714	0.14713	0.799772	0.272612	0.940219	-0.138232		75	14	Claussenomyces kirschsteinianus
6175_141	6175_141	Chaetothyriales sp.	Ascomycota	Eurotiomycetes	STAND	Punia	STANDPunia	abundance	0.201048	0.546059	0.148308	0.800364	0.20821	0.865754	-0.61109		75	65	Chaetothyriales sp.
6175_757	6175_757	Ceratobasidiaceae sp.	Basidiomycota	Agaricomycetes	STAND	Punia	STANDPunia	abundance	-4.32486	2.16946	0.147758	0.800364	0.273684	0.940296	-0.61109		75	8	Ceratobasidiaceae sp.
6175_865	6175_865	Capronia sp.	Ascomycota	Eurotiomycetes	STAND	Šilinė	STANDŠilinė	abundance	-2.84554	1.45926	0.148306	0.800364	0.274617	0.940296	-0.138232		75	9	Capronia sp.
6175_1077	6175_1077	Saccharomycetales sp.	Ascomycota	Saccharomycetes	STAND	Punia	STANDPunia	abundance	-1.61849	0.493259	0.149267	0.800546	0.276254	0.940296	-0.61109		75	9	Saccharomycetales sp.
6175_965	6175_965	Fonsecazyma sp.	Basidiomycota	Tremellomycetes	STAND	Punia	STANDPunia	abundance	0.6488	0.757938	0.149392	0.800546	0.276466	0.940296	-0.61109		75	9	Fonsecazyma sp.
6175_1324	6175_1324	Exobasidiales sp.	Basidiomycota	Exobasidiomycetes	STAND	Punia	STANDPunia	prevalence	1.86241	1.29478	0.150319	0.800546	0.278043	0.940296	0		75	5	Exobasidiales sp.
6175_286	6175_286	Megacollybia platyphylla	Basidiomycota	Agaricomycetes	STAND	Punia	STANDPunia	prevalence	-0.833845	0.578916	0.149767	0.800546	0.277103	0.940296	0		75	37	Megacollybia platyphylla
6175_379	6175_379	Jeremyomyces labinae	Ascomycota	Dothideomycetes	STAND	Punia	STANDPunia	prevalence	1.18658	0.825256	0.150481	0.800546	0.0862933	0.761907	0		75	10	Jeremyomyces labinae
6175_7	6175_7	Exobasidiaceae sp.	Basidiomycota	Exobasidiomycetes	STAND	Šilinė	STANDŠilinė	prevalence	-0.833734	0.578911	0.149818	0.800546	0.0316512	0.595616	0		75	54	Exobasidiaceae sp.
6175_1064	6175_1064	Aspergillus sp.	Ascomycota	Eurotiomycetes	STAND	Punia	STANDPunia	abundance	-2.21608	0.959048	0.162475	0.802756	0.298552	0.940296	-0.61109		75	9	Aspergillus sp.
6175_1134	6175_1134	Chaetothyriales sp.	Ascomycota	Eurotiomycetes	STAND	Šilinė	STANDŠilinė	abundance	2.83656	1.75601	0.187776	0.802756	0.340293	0.940296	-0.138232		75	8	Chaetothyriales sp.
6175_119	6175_119	Unidentified sp. 6175_119	Ascomycota	Unidentified	STAND	Punia	STANDPunia	abundance	-1.46565	0.57231	0.160464	0.802756	0.295179	0.940296	-0.61109		75	21	Unidentified sp. 6175_119
6175_1294	6175_1294	Ophiostomatales sp.	Ascomycota	Sordariomycetes	STAND	Šilinė	STANDŠilinė	abundance	1.93819	1.21263	0.163605	0.802756	0.300443	0.940296	-0.138232		75	7	Ophiostomatales sp.
6175_131	6175_131	Pleosporales sp.	Ascomycota	Dothideomycetes	STAND	Punia	STANDPunia	abundance	-1.32883	0.509719	0.170258	0.802756	0.0858035	0.761907	-0.61109		75	64	Pleosporales sp.
6175_1324	6175_1324	Exobasidiales sp.	Basidiomycota	Exobasidiomycetes	STAND	Punia	STANDPunia	abundance	0.816477	0.6711	0.168737	0.802756	0.278043	0.940296	-0.61109		75	5	Exobasidiales sp.
6175_1456	6175_1456	Leptodontidiaceae sp.	Ascomycota	Leotiomycetes	STAND	Punia	STANDPunia	abundance	-3.49786	1.51105	0.185183	0.802756	0.336074	0.940296	-0.61109		75	7	Leptodontidiaceae sp.
6175_1586	6175_1586	Sebacinaceae sp.	Basidiomycota	Agaricomycetes	STAND	Punia	STANDPunia	abundance	-2.61136	1.22767	0.172638	0.802756	0.315472	0.940296	-0.61109		75	8	Sebacinaceae sp.
6175_160	6175_160	Bulleraceae sp.	Basidiomycota	Tremellomycetes	STAND	Punia	STANDPunia	abundance	0.700848	0.893398	0.168571	0.802756	0.308726	0.940296	-0.61109		75	17	Bulleraceae sp.
6175_167	6175_167	Mucor sp.	Mucoromycota	Mucoromycetes	STAND	Šilinė	STANDŠilinė	abundance	5.89213	2.96582	0.179079	0.802756	0.326088	0.940296	-0.138232		75	5	Mucor sp.
6175_234	6175_234	Wallemia muriae	Basidiomycota	Wallemiomycetes	STAND	Punia	STANDPunia	abundance	-1.86801	0.880062	0.167882	0.802756	0.30758	0.940296	-0.61109		75	28	Wallemia muriae
6175_237	6175_237	Chaetothyriales sp.	Ascomycota	Eurotiomycetes	STAND	Punia	STANDPunia	abundance	0.210837	0.577613	0.167244	0.802756	0.306517	0.940296	-0.61109		75	47	Chaetothyriales sp.
6175_252	6175_252	Diplodia sp.	Ascomycota	Dothideomycetes	STAND	Šilinė	STANDŠilinė	abundance	0.775496	0.663202	0.180954	0.802756	0.329163	0.940296	-0.138232		75	41	Diplodia sp.
6175_256	6175_256	Unidentified sp. 6175_256	Basidiomycota	Exobasidiomycetes	STAND	Punia	STANDPunia	abundance	-3.76646	1.89898	0.157735	0.802756	0.29059	0.940296	-0.61109		75	8	Unidentified sp. 6175_256
6175_264	6175_264	Capturomyces funiculosus	Ascomycota	Leotiomycetes	STAND	Šilinė	STANDŠilinė	abundance	1.1601	0.90779	0.165084	0.802756	0.149375	0.787907	-0.138232		75	33	Capturomyces funiculosus
6175_286	6175_286	Megacollybia platyphylla	Basidiomycota	Agaricomycetes	STAND	Šilinė	STANDŠilinė	abundance	0.804327	0.640493	0.154995	0.802756	0.285966	0.940296	-0.138232		75	37	Megacollybia platyphylla
6175_34	6175_34	Strobilurus sp.	Basidiomycota	Agaricomycetes	STAND	Šilinė	STANDŠilinė	abundance	-2.00636	1.35464	0.18655	0.802756	0.338299	0.940296	-0.138232		75	23	Strobilurus sp.
6175_393	6175_393	Muriphaeosphaeria viburni	Ascomycota	Dothideomycetes	STAND	Punia	STANDPunia	abundance	-2.07533	0.976224	0.18545	0.802756	0.336508	0.940296	-0.61109		75	14	Muriphaeosphaeria viburni
6175_40	6175_40	Cytospora sp.	Ascomycota	Sordariomycetes	STAND	Šilinė	STANDŠilinė	abundance	1.80516	1.35115	0.166873	0.802756	0.0965248	0.762576	-0.138232		75	24	Cytospora sp.
6175_403	6175_403	Lecania naegelii	Ascomycota	Lecanoromycetes	STAND	Punia	STANDPunia	abundance	-4.53664	1.27097	0.154244	0.802756	0.284696	0.940296	-0.61109		75	7	Lecania naegelii
6175_533	6175_533	Tubakia dryina	Ascomycota	Sordariomycetes	STAND	Šilinė	STANDŠilinė	abundance	3.47671	1.71184	0.167277	0.802756	0.306572	0.940296	-0.138232		75	5	Tubakia dryina
6175_568	6175_568	Mycosphaerellaceae sp.	Ascomycota	Dothideomycetes	STAND	Punia	STANDPunia	abundance	-2.04706	0.977924	0.182593	0.802756	0.331845	0.940296	-0.61109		75	11	Mycosphaerellaceae sp.
6175_59	6175_59	Exobasidium bisporum	Basidiomycota	Exobasidiomycetes	STAND	Šilinė	STANDŠilinė	abundance	-1.13691	0.709739	0.170965	0.802756	0.312701	0.940296	-0.138232		75	41	Exobasidium bisporum
6175_606	6175_606	Massarineae sp.	Ascomycota	Dothideomycetes	STAND	Punia	STANDPunia	abundance	-3.99617	2.07762	0.164422	0.802756	0.301809	0.940296	-0.61109		75	8	Massarineae sp.
6175_638	6175_638	Paracladophialophora sp.	Ascomycota	Eurotiomycetes	STAND	Punia	STANDPunia	abundance	0.390868	0.234743	0.163209	0.802756	0.29978	0.940296	-0.61109		75	6	Paracladophialophora sp.
6175_65	6175_65	Filobasidium sp.	Basidiomycota	Tremellomycetes	STAND	Punia	STANDPunia	abundance	-3.06837	1.61937	0.16814	0.802756	0.308009	0.940296	-0.61109		75	11	Filobasidium sp.
6175_654	6175_654	Botryosphaeriales sp.	Ascomycota	Dothideomycetes	STAND	Punia	STANDPunia	abundance	-2.03294	1.01507	0.184187	0.802756	0.179666	0.838254	-0.61109		75	17	Botryosphaeriales sp.
6175_66	6175_66	Cystobasidium pinicola	Basidiomycota	Cystobasidiomycetes	STAND	Šilinė	STANDŠilinė	abundance	-1.61902	1.04807	0.17047	0.802756	0.31188	0.940296	-0.138232		75	31	Cystobasidium pinicola
6175_692	6175_692	Bifiguratus adelaidae	Mucoromycota	Endogonomycetes	STAND	Šilinė	STANDŠilinė	abundance	-1.52151	0.86362	0.158858	0.802756	0.29248	0.940296	-0.138232		75	13	Bifiguratus adelaidae
6175_743	6175_743	Umbelopsis vinacea	Mucoromycota	Umbelopsidomycetes	STAND	Šilinė	STANDŠilinė	abundance	1.73873	1.23124	0.162321	0.802756	0.298293	0.940296	-0.138232		75	12	Umbelopsis vinacea
6175_750	6175_750	Phanerochaetaceae sp.	Basidiomycota	Agaricomycetes	STAND	Šilinė	STANDŠilinė	abundance	0.887841	0.659522	0.176235	0.802756	0.321411	0.940296	-0.138232		75	11	Phanerochaetaceae sp.
6175_8	6175_8	Mycena sp.	Basidiomycota	Agaricomycetes	STAND	Punia	STANDPunia	abundance	-0.0977336	0.348278	0.158313	0.802756	0.158313	0.800942	-0.61109		75	75	Mycena sp.
6175_83	6175_83	Melanommataceae sp.	Ascomycota	Dothideomycetes	STAND	Punia	STANDPunia	abundance	-1.26597	0.460318	0.16653	0.802756	0.305327	0.940296	-0.61109		75	72	Melanommataceae sp.
6175_831	6175_831	Helotiales sp.	Ascomycota	Leotiomycetes	STAND	Punia	STANDPunia	abundance	-2.70096	0.685167	0.160347	0.802756	0.294982	0.940296	-0.61109		75	6	Helotiales sp.
6175_857	6175_857	Periconia sp.	Ascomycota	Dothideomycetes	STAND	Šilinė	STANDŠilinė	abundance	2.17759	1.42556	0.165991	0.802756	0.304428	0.940296	-0.138232		75	8	Periconia sp.
6175_863	6175_863	Penicillium sp.	Ascomycota	Eurotiomycetes	STAND	Punia	STANDPunia	abundance	0.916819	1.01888	0.185326	0.802756	0.336306	0.940296	-0.61109		75	9	Penicillium sp.
6175_868	6175_868	Acremonium mycoparasiticum	Ascomycota	Sordariomycetes	STAND	Šilinė	STANDŠilinė	abundance	-1.52781	0.962907	0.18255	0.802756	0.331775	0.940296	-0.138232		75	16	Acremonium mycoparasiticum
6175_877	6175_877	Camptobasidiaceae sp.	Basidiomycota	Microbotryomycetes	STAND	Šilinė	STANDŠilinė	abundance	-3.19784	1.89899	0.182691	0.802756	0.332006	0.940296	-0.138232		75	7	Camptobasidiaceae sp.
6175_91	6175_91	Scoliciosporum sp.	Ascomycota	Lecanoromycetes	STAND	Punia	STANDPunia	abundance	0.0295364	0.444359	0.162364	0.802756	0.162364	0.807415	-0.61109		75	75	Scoliciosporum sp.
6175_960	6175_960	Basidiodendron sp.	Basidiomycota	Agaricomycetes	STAND	Šilinė	STANDŠilinė	abundance	0.944017	0.578797	0.162625	0.802756	0.298803	0.940296	-0.138232		75	6	Basidiodendron sp.
6175_964	6175_964	Unidentified sp. 6175_964	Ascomycota	Unidentified	STAND	Punia	STANDPunia	abundance	0.898371	0.955461	0.161077	0.802756	0.296209	0.940296	-0.61109		75	12	Unidentified sp. 6175_964
6175_1054	6175_1054	Pleurotus pulmonarius	Basidiomycota	Agaricomycetes	STAND	Punia	STANDPunia	prevalence	1.51982	1.14215	0.183297	0.802756	0.183297	0.843268	0		75	5	Pleurotus pulmonarius
6175_1060	6175_1060	Geopora sp.	Ascomycota	Pezizomycetes	STAND	Punia	STANDPunia	prevalence	-1.51983	1.14214	0.183295	0.802756	0.0932744	0.762576	0		75	8	Geopora sp.
6175_1071	6175_1071	Sebacinales sp.	Basidiomycota	Agaricomycetes	STAND	Šilinė	STANDŠilinė	prevalence	-1.04797	0.749805	0.162218	0.802756	0.298121	0.940296	0		75	11	Sebacinales sp.
6175_111	6175_111	Microstromataceae sp.	Basidiomycota	Exobasidiomycetes	STAND	Šilinė	STANDŠilinė	prevalence	-0.925549	0.693699	0.182131	0.802756	0.33109	0.940296	0		75	24	Microstromataceae sp.
6175_1159	6175_1159	Microsporomycetaceae sp.	Basidiomycota	Cystobasidiomycetes	STAND	Šilinė	STANDŠilinė	prevalence	1.51983	1.14215	0.183295	0.802756	0.332993	0.940296	0		75	7	Microsporomycetaceae sp.
6175_119	6175_119	Unidentified sp. 6175_119	Ascomycota	Unidentified	STAND	Punia	STANDPunia	prevalence	-0.928272	0.693419	0.180672	0.802756	0.295179	0.940296	0		75	21	Unidentified sp. 6175_119
6175_1229	6175_1229	Phaeoacremonium sp.	Ascomycota	Sordariomycetes	STAND	Punia	STANDPunia	prevalence	1.6255	1.19429	0.173495	0.802756	0.255382	0.911992	0		75	8	Phaeoacremonium sp.
6175_131	6175_131	Pleosporales sp.	Ascomycota	Dothideomycetes	STAND	Šilinė	STANDŠilinė	prevalence	1.06871	0.770098	0.165212	0.802756	0.303129	0.940296	0		75	64	Pleosporales sp.
6175_1368	6175_1368	Phaeothecaceae sp.	Ascomycota	Dothideomycetes	STAND	Šilinė	STANDŠilinė	prevalence	1.51967	1.14211	0.183327	0.802756	0.268017	0.928562	0		75	8	Phaeothecaceae sp.
6175_152	6175_152	Zymoseptoria sp.	Ascomycota	Dothideomycetes	STAND	Šilinė	STANDŠilinė	prevalence	-1.07985	0.755314	0.15281	0.802756	0.28227	0.940296	0		75	22	Zymoseptoria sp.
6175_1548	6175_1548	Pleosporales sp.	Ascomycota	Dothideomycetes	STAND	Šilinė	STANDŠilinė	prevalence	1.72555	1.23028	0.160748	0.802756	0.295656	0.940296	0		75	7	Pleosporales sp.
6175_1579	6175_1579	Venturiaceae sp.	Ascomycota	Dothideomycetes	STAND	Šilinė	STANDŠilinė	prevalence	1.51994	1.14219	0.183279	0.802756	0.183279	0.843268	0		75	7	Venturiaceae sp.
6175_158	6175_158	Cadophora sp.	Ascomycota	Leotiomycetes	STAND	Punia	STANDPunia	prevalence	-0.810933	0.569803	0.154684	0.802756	0.146592	0.787907	0		75	39	Cadophora sp.
6175_179	6175_179	Microcyclospora sp.	Ascomycota	Dothideomycetes	STAND	Punia	STANDPunia	prevalence	0.912259	0.684664	0.182723	0.802756	0.332058	0.940296	0		75	25	Microcyclospora sp.
6175_1945	6175_1945	Dothiorella sp.	Ascomycota	Dothideomycetes	STAND	Punia	STANDPunia	prevalence	1.51967	1.14211	0.183327	0.802756	0.156202	0.800942	0		75	8	Dothiorella sp.
6175_201	6175_201	Gymnopus androsaceus	Basidiomycota	Agaricomycetes	STAND	Šilinė	STANDŠilinė	prevalence	1.51961	1.14209	0.183336	0.802756	0.248333	0.908397	0		75	5	Gymnopus androsaceus
6175_204	6175_204	Typhula japonica	Basidiomycota	Agaricomycetes	STAND	Punia	STANDPunia	prevalence	1.57043	1.17614	0.181796	0.802756	0.128022	0.768211	0		75	7	Typhula japonica
6175_24	6175_24	Sporobolomyces sp.	Basidiomycota	Microbotryomycetes	STAND	Punia	STANDPunia	prevalence	0.886128	0.67265	0.187715	0.802756	0.340193	0.940296	0		75	44	Sporobolomyces sp.
6175_24	6175_24	Sporobolomyces sp.	Basidiomycota	Microbotryomycetes	STAND	Šilinė	STANDŠilinė	prevalence	0.886141	0.672651	0.187709	0.802756	0.340184	0.940296	0		75	44	Sporobolomyces sp.
6175_296	6175_296	Trimorphomycetaceae sp.	Basidiomycota	Tremellomycetes	STAND	Punia	STANDPunia	prevalence	1.67433	1.21899	0.169584	0.802756	0.0317635	0.595616	0		75	5	Trimorphomycetaceae sp.
6175_315	6175_315	Tilletia sp.	Basidiomycota	Exobasidiomycetes	STAND	Šilinė	STANDŠilinė	prevalence	-1.57038	1.17611	0.181801	0.802756	0.228971	0.891272	0		75	7	Tilletia sp.
6175_320	6175_320	Perusta inaequalis	Ascomycota	Dothideomycetes	STAND	Punia	STANDPunia	prevalence	0.816512	0.572034	0.153469	0.802756	0.283385	0.940296	0		75	38	Perusta inaequalis
6175_321	6175_321	Unidentified sp. 6175_321	Ascomycota	Dothideomycetes	STAND	Šilinė	STANDŠilinė	prevalence	-1.51983	1.14214	0.183294	0.802756	0.332991	0.940296	0		75	8	Unidentified sp. 6175_321
6175_329	6175_329	Unidentified sp. 6175_329	Ascomycota	Unidentified	STAND	Punia	STANDPunia	prevalence	0.810843	0.5698	0.154727	0.802756	0.285514	0.940296	0		75	38	Unidentified sp. 6175_329
6175_36	6175_36	Taphrina sp.	Ascomycota	Taphrinomycetes	STAND	Šilinė	STANDŠilinė	prevalence	-0.987796	0.724039	0.172478	0.802756	0.192888	0.865299	0		75	49	Taphrina sp.
6175_388	6175_388	Periconia sp.	Ascomycota	Dothideomycetes	STAND	Punia	STANDPunia	prevalence	1.51967	1.14211	0.183327	0.802756	0.204084	0.865754	0		75	8	Periconia sp.
6175_406	6175_406	Gymnopus dryophilus	Basidiomycota	Agaricomycetes	STAND	Punia	STANDPunia	prevalence	1.51995	1.14219	0.183279	0.802756	0.332967	0.940296	0		75	5	Gymnopus dryophilus
6175_407	6175_407	Kondoa myxariophila	Basidiomycota	Agaricostilbomycetes	STAND	Punia	STANDPunia	prevalence	1.52803	1.16088	0.188084	0.802756	0.340793	0.940296	0		75	9	Kondoa myxariophila
6175_407	6175_407	Kondoa myxariophila	Basidiomycota	Agaricostilbomycetes	STAND	Šilinė	STANDŠilinė	prevalence	1.52803	1.16088	0.188084	0.802756	0.340793	0.940296	0		75	9	Kondoa myxariophila
6175_416	6175_416	Phlyctema vagabunda	Ascomycota	Leotiomycetes	STAND	Šilinė	STANDŠilinė	prevalence	0.843131	0.591308	0.153905	0.802756	0.126934	0.768211	0		75	33	Phlyctema vagabunda
6175_459	6175_459	Spiculogloeaceae sp.	Basidiomycota	Spiculogloeomycetes	STAND	Punia	STANDPunia	prevalence	-1.6077	1.18894	0.176308	0.802756	0.221107	0.886502	0		75	7	Spiculogloeaceae sp.
6175_493	6175_493	Melampsora laricis-pentandrae	Basidiomycota	Pucciniomycetes	STAND	Punia	STANDPunia	prevalence	-1.54776	1.16894	0.185479	0.802756	0.136473	0.771226	0		75	6	Melampsora laricis-pentandrae
6175_493	6175_493	Melampsora laricis-pentandrae	Basidiomycota	Pucciniomycetes	STAND	Šilinė	STANDŠilinė	prevalence	-1.54796	1.16902	0.185451	0.802756	0.336511	0.940296	0		75	6	Melampsora laricis-pentandrae
6175_497	6175_497	Unidentified sp. 6175_497	Ascomycota	Orbiliomycetes	STAND	Šilinė	STANDŠilinė	prevalence	-1.04821	0.749829	0.162132	0.802756	0.297977	0.940296	0		75	18	Unidentified sp. 6175_497
6175_506	6175_506	Lactarius sp.	Basidiomycota	Agaricomycetes	STAND	Punia	STANDPunia	prevalence	1.0479	0.749796	0.162238	0.802756	0.150466	0.787907	0		75	14	Lactarius sp.
6175_512	6175_512	Debaryomyces hansenii	Ascomycota	Saccharomycetes	STAND	Šilinė	STANDŠilinė	prevalence	1.048	0.74981	0.162206	0.802756	0.2981	0.940296	0		75	15	Debaryomyces hansenii
6175_531	6175_531	Mollisia scopiformis	Ascomycota	Leotiomycetes	STAND	Punia	STANDPunia	prevalence	-1.5198	1.14214	0.183301	0.802756	0.333003	0.940296	0		75	18	Mollisia scopiformis
6175_536	6175_536	Exobasidiales sp.	Basidiomycota	Exobasidiomycetes	STAND	Punia	STANDPunia	prevalence	1.6747	1.21908	0.169523	0.802756	0.310308	0.940296	0		75	5	Exobasidiales sp.
6175_548	6175_548	Dasyscyphella nivea	Ascomycota	Leotiomycetes	STAND	Punia	STANDPunia	prevalence	1.51982	1.14214	0.183298	0.802756	0.332997	0.940296	0		75	13	Dasyscyphella nivea
6175_554	6175_554	Micraspis strobilina	Ascomycota	Leotiomycetes	STAND	Punia	STANDPunia	prevalence	0.838329	0.589059	0.154688	0.802756	0.103653	0.768211	0		75	27	Micraspis strobilina
6175_574	6175_574	Hyphoderma setigerum	Basidiomycota	Agaricomycetes	STAND	Šilinė	STANDŠilinė	prevalence	1.04797	0.749806	0.162216	0.802756	0.146106	0.787907	0		75	11	Hyphoderma setigerum
6175_576	6175_576	Mortierellaceae sp.	Mucoromycota	Mortierellomycetes	STAND	Šilinė	STANDŠilinė	prevalence	-0.904462	0.68479	0.186572	0.802756	0.338336	0.940296	0		75	15	Mortierellaceae sp.
6175_585	6175_585	Cystobasidium slooffiae	Basidiomycota	Cystobasidiomycetes	STAND	Šilinė	STANDŠilinė	prevalence	-1.56901	1.17387	0.18135	0.802756	0.329812	0.940296	0		75	11	Cystobasidium slooffiae
6175_590	6175_590	Thoreauomyces humboldtii	Chytridiomycota	Chytridiomycetes	STAND	Punia	STANDPunia	prevalence	-1.56582	1.17711	0.183442	0.802756	0.333233	0.940296	0		75	5	Thoreauomyces humboldtii
6175_591	6175_591	Rhizosphaera sp.	Ascomycota	Dothideomycetes	STAND	Punia	STANDPunia	prevalence	1.54772	1.169	0.185512	0.802756	0.336609	0.940296	0		75	6	Rhizosphaera sp.
6175_60	6175_60	Aureobasidium sp.	Ascomycota	Dothideomycetes	STAND	Punia	STANDPunia	prevalence	1.56974	1.17408	0.181224	0.802756	0.149393	0.787907	0		75	62	Aureobasidium sp.
6175_60	6175_60	Aureobasidium sp.	Ascomycota	Dothideomycetes	STAND	Šilinė	STANDŠilinė	prevalence	-0.968997	0.722689	0.179978	0.802756	0.327564	0.940296	0		75	62	Aureobasidium sp.
6175_608	6175_608	Amphinema byssoides	Basidiomycota	Agaricomycetes	STAND	Šilinė	STANDŠilinė	prevalence	1.51988	1.14216	0.183285	0.802756	0.332977	0.940296	0		75	13	Amphinema byssoides
6175_643	6175_643	Exophiala xenobiotica	Ascomycota	Eurotiomycetes	STAND	Punia	STANDPunia	prevalence	1.57041	1.17615	0.181807	0.802756	0.33056	0.940296	0		75	7	Exophiala xenobiotica
6175_663	6175_663	Amanita sp.	Basidiomycota	Agaricomycetes	STAND	Šilinė	STANDŠilinė	prevalence	1.04804	0.749815	0.162194	0.802756	0.298081	0.940296	0		75	15	Amanita sp.
6175_669	6175_669	Tricellula aquatica	Ascomycota	Leotiomycetes	STAND	Punia	STANDPunia	prevalence	1.51967	1.14211	0.183327	0.802756	0.333045	0.940296	0		75	8	Tricellula aquatica
6175_748	6175_748	Mytilinidiales sp.	Ascomycota	Dothideomycetes	STAND	Punia	STANDPunia	prevalence	0.93205	0.706568	0.187128	0.802756	0.339238	0.940296	0		75	16	Mytilinidiales sp.
6175_750	6175_750	Phanerochaetaceae sp.	Basidiomycota	Agaricomycetes	STAND	Punia	STANDPunia	prevalence	-1.51983	1.14212	0.183287	0.802756	0.332979	0.940296	0		75	11	Phanerochaetaceae sp.
6175_757	6175_757	Ceratobasidiaceae sp.	Basidiomycota	Agaricomycetes	STAND	Punia	STANDPunia	prevalence	-1.51985	1.14215	0.183291	0.802756	0.273684	0.940296	0		75	8	Ceratobasidiaceae sp.
6175_760	6175_760	Tympanidaceae sp.	Ascomycota	Leotiomycetes	STAND	Šilinė	STANDŠilinė	prevalence	1.51984	1.14215	0.183294	0.802756	0.332991	0.940296	0		75	11	Tympanidaceae sp.
6175_766	6175_766	Unidentified sp. 6175_766	Ascomycota	Dothideomycetes	STAND	Punia	STANDPunia	prevalence	0.904477	0.684789	0.186564	0.802756	0.338322	0.940296	0		75	19	Unidentified sp. 6175_766
6175_786	6175_786	Arxiella terrestris	Ascomycota	Dothideomycetes	STAND	Punia	STANDPunia	prevalence	1.51983	1.14215	0.183295	0.802756	0.332993	0.940296	0		75	7	Arxiella terrestris
6175_810	6175_810	Agaricostilbales sp.	Basidiomycota	Agaricostilbomycetes	STAND	Šilinė	STANDŠilinė	prevalence	1.51999	1.14219	0.183267	0.802756	0.332947	0.940296	0		75	11	Agaricostilbales sp.
6175_813	6175_813	Coniochaeta sp.	Ascomycota	Sordariomycetes	STAND	Punia	STANDPunia	prevalence	0.960847	0.718041	0.180847	0.802756	0.328989	0.940296	0		75	16	Coniochaeta sp.
6175_906	6175_906	Jobellisiales sp.	Ascomycota	Sordariomycetes	STAND	Šilinė	STANDŠilinė	prevalence	1.04804	0.749813	0.162194	0.802756	0.298081	0.940296	0		75	16	Jobellisiales sp.
6175_917	6175_917	Laetiporus sulphureus	Basidiomycota	Agaricomycetes	STAND	Šilinė	STANDŠilinė	prevalence	1.60751	1.18888	0.176336	0.802756	0.321577	0.940296	0		75	7	Laetiporus sulphureus
6175_98	6175_98	Taphrina padi	Ascomycota	Taphrinomycetes	STAND	Punia	STANDPunia	prevalence	1.00194	0.726783	0.16802	0.802756	0.02185	0.503394	0		75	21	Taphrina padi
6175_1734	6175_1734	Tremella sp.	Basidiomycota	Tremellomycetes	STAND	Punia	STANDPunia	prevalence	1.52005	1.15733	0.189047	0.803807	0.22443	0.888717	0		75	5	Tremella sp.
6175_505	6175_505	Phaeococcomyces sp.	Ascomycota	Arthoniomycetes	STAND	Punia	STANDPunia	prevalence	0.921005	0.700746	0.188738	0.803807	0.341854	0.940629	0		75	18	Phaeococcomyces sp.
6175_123	6175_123	Pseudotomentella sp.	Basidiomycota	Agaricomycetes	STAND	Šilinė	STANDŠilinė	abundance	0.767296	0.673904	0.189711	0.805105	0.0341138	0.607889	-0.138232		75	53	Pseudotomentella sp.
6175_162	6175_162	Mollisiaceae sp.	Ascomycota	Leotiomycetes	STAND	Šilinė	STANDŠilinė	prevalence	0.914776	0.698774	0.190495	0.806909	0.344702	0.940629	0		75	58	Mollisiaceae sp.
6175_133	6175_133	Claussenomyces atrovirens	Ascomycota	Leotiomycetes	STAND	Punia	STANDPunia	abundance	-2.07069	1.0754	0.192204	0.809686	0.347466	0.940629	-0.61109		75	21	Claussenomyces atrovirens
6175_453	6175_453	Unidentified sp. 6175_453	Ascomycota	Unidentified	STAND	Punia	STANDPunia	abundance	0.548434	0.851649	0.191828	0.809686	0.232023	0.891272	-0.61109		75	24	Unidentified sp. 6175_453
6175_50	6175_50	Russula aeruginea	Basidiomycota	Agaricomycetes	STAND	Punia	STANDPunia	abundance	0.0547378	0.498021	0.192233	0.809686	0.347512	0.940629	-0.61109		75	73	Russula aeruginea
6175_239	6175_239	Umbelopsis nana	Mucoromycota	Umbelopsidomycetes	STAND	Šilinė	STANDŠilinė	abundance	0.931597	0.801401	0.193366	0.812935	0.00468835	0.343754	-0.138232		75	39	Umbelopsis nana
6175_123	6175_123	Pseudotomentella sp.	Basidiomycota	Agaricomycetes	STAND	Punia	STANDPunia	abundance	0.330962	0.710769	0.195169	0.81777	0.352247	0.951438	-0.61109		75	53	Pseudotomentella sp.
6175_491	6175_491	Taphrinales sp.	Ascomycota	Taphrinomycetes	STAND	Punia	STANDPunia	abundance	0.725935	0.81283	0.195245	0.81777	0.1148	0.768211	-0.61109		75	7	Taphrinales sp.
6175_1089	6175_1089	Talaromyces sp.	Ascomycota	Eurotiomycetes	STAND	Punia	STANDPunia	abundance	1.93965	1.65686	0.198759	0.824736	0.358013	0.959195	-0.61109		75	7	Talaromyces sp.
6175_132	6175_132	Retiarius sp.	Ascomycota	Orbiliomycetes	STAND	Punia	STANDPunia	abundance	-2.52258	1.36324	0.199148	0.824736	0.358636	0.959195	-0.61109		75	11	Retiarius sp.
6175_1372	6175_1372	Chaetothyriales sp.	Ascomycota	Arthoniomycetes	STAND	Šilinė	STANDŠilinė	abundance	-2.31213	0.98425	0.206489	0.824736	0.370341	0.959195	-0.138232		75	7	Chaetothyriales sp.
6175_2163	6175_2163	Hypoxylon howeanum	Ascomycota	Sordariomycetes	STAND	Šilinė	STANDŠilinė	abundance	0.833114	0.298883	0.199682	0.824736	0.359491	0.959195	-0.138232		75	5	Hypoxylon howeanum
6175_330	6175_330	Lophiostoma sp.	Ascomycota	Dothideomycetes	STAND	Punia	STANDPunia	abundance	-2.04257	1.0302	0.203665	0.824736	0.36585	0.959195	-0.61109		75	11	Lophiostoma sp.
6175_332	6175_332	Linnemannia hyalina	Mucoromycota	Mortierellomycetes	STAND	Punia	STANDPunia	abundance	-1.65282	0.788213	0.203116	0.824736	0.364976	0.959195	-0.61109		75	25	Linnemannia hyalina
6175_585	6175_585	Cystobasidium slooffiae	Basidiomycota	Cystobasidiomycetes	STAND	Šilinė	STANDŠilinė	abundance	2.1547	1.5968	0.204192	0.824736	0.329812	0.940296	-0.138232		75	11	Cystobasidium slooffiae
6175_622	6175_622	Epithamnolia xanthoriae	Ascomycota	Leotiomycetes	STAND	Šilinė	STANDŠilinė	abundance	-3.33691	1.19713	0.205608	0.824736	0.208207	0.865754	-0.138232		75	7	Epithamnolia xanthoriae
6175_691	6175_691	Pyrenophora dictyoides	Ascomycota	Dothideomycetes	STAND	Punia	STANDPunia	abundance	-2.41407	1.26964	0.199136	0.824736	0.20845	0.865754	-0.61109		75	10	Pyrenophora dictyoides
6175_77	6175_77	Hyaloscyphaceae sp.	Ascomycota	Leotiomycetes	STAND	Punia	STANDPunia	abundance	0.0795881	0.527012	0.20171	0.824736	0.362733	0.959195	-0.61109		75	74	Hyaloscyphaceae sp.
6175_86	6175_86	Phlebia tremellosa	Basidiomycota	Agaricomycetes	STAND	Šilinė	STANDŠilinė	abundance	0.72901	0.662369	0.201251	0.824736	0.0892131	0.761907	-0.138232		75	46	Phlebia tremellosa
6175_865	6175_865	Capronia sp.	Ascomycota	Eurotiomycetes	STAND	Punia	STANDPunia	abundance	-2.38791	1.07834	0.201914	0.824736	0.363059	0.959195	-0.61109		75	9	Capronia sp.
6175_979	6175_979	Squamarinaceae sp.	Ascomycota	Lecanoromycetes	STAND	Šilinė	STANDŠilinė	abundance	-2.13951	1.38349	0.201347	0.824736	0.362153	0.959195	-0.138232		75	10	Squamarinaceae sp.
6175_1479	6175_1479	Unidentified sp. 6175_1479	Ascomycota	Dothideomycetes	STAND	Punia	STANDPunia	prevalence	1.31023	1.0338	0.205014	0.824736	0.0731828	0.761907	0		75	6	Unidentified sp. 6175_1479
6175_18	6175_18	Golubevia sp.	Basidiomycota	Exobasidiomycetes	STAND	Punia	STANDPunia	prevalence	0.837743	0.654972	0.200879	0.824736	0.361406	0.959195	0		75	29	Golubevia sp.
6175_225	6175_225	Mycosphaerellales sp.	Ascomycota	Dothideomycetes	STAND	Punia	STANDPunia	prevalence	0.810934	0.642345	0.206784	0.824736	0.370808	0.959195	0		75	55	Mycosphaerellales sp.
6175_400	6175_400	Steccherinum ochraceum	Basidiomycota	Agaricomycetes	STAND	Punia	STANDPunia	prevalence	0.810857	0.642345	0.206827	0.824736	0.370876	0.959195	0		75	17	Steccherinum ochraceum
6175_409	6175_409	Talaromyces resedanus	Ascomycota	Eurotiomycetes	STAND	Punia	STANDPunia	prevalence	0.810906	0.642347	0.206801	0.824736	0.370835	0.959195	0		75	21	Talaromyces resedanus
6175_453	6175_453	Unidentified sp. 6175_453	Ascomycota	Unidentified	STAND	Šilinė	STANDŠilinė	prevalence	0.810936	0.642345	0.206782	0.824736	0.370806	0.959195	0		75	24	Unidentified sp. 6175_453
6175_475	6175_475	Hyaloscypha hepaticicola	Ascomycota	Leotiomycetes	STAND	Punia	STANDPunia	prevalence	0.861984	0.670461	0.198562	0.824736	0.357697	0.959195	0		75	20	Hyaloscypha hepaticicola
6175_478	6175_478	Mortierella sp.	Mucoromycota	Mortierellomycetes	STAND	Punia	STANDPunia	prevalence	-0.810951	0.64235	0.206777	0.824736	0.370798	0.959195	0		75	19	Mortierella sp.
6175_478	6175_478	Mortierella sp.	Mucoromycota	Mortierellomycetes	STAND	Šilinė	STANDŠilinė	prevalence	-0.810964	0.642351	0.206772	0.824736	0.370789	0.959195	0		75	19	Mortierella sp.
6175_632	6175_632	Exophiala sideris	Ascomycota	Eurotiomycetes	STAND	Punia	STANDPunia	prevalence	0.810944	0.642349	0.206781	0.824736	0.370804	0.959195	0		75	18	Exophiala sideris
6175_640	6175_640	Phaeomoniellaceae sp.	Ascomycota	Eurotiomycetes	STAND	Punia	STANDPunia	prevalence	1.31023	1.0338	0.205014	0.824736	0.107683	0.768211	0		75	6	Phaeomoniellaceae sp.
6175_868	6175_868	Acremonium mycoparasiticum	Ascomycota	Sordariomycetes	STAND	Šilinė	STANDŠilinė	prevalence	0.861566	0.674786	0.201674	0.824736	0.331775	0.940296	0		75	16	Acremonium mycoparasiticum
6175_90	6175_90	Stereum rugosum	Basidiomycota	Agaricomycetes	STAND	Šilinė	STANDŠilinė	prevalence	1.31023	1.0338	0.205014	0.824736	0.367998	0.959195	0		75	66	Stereum rugosum
6175_935	6175_935	Amanita sp.	Basidiomycota	Agaricomycetes	STAND	Punia	STANDPunia	prevalence	-1.20403	0.951914	0.205924	0.824736	0.369443	0.959195	0		75	11	Amanita sp.
6175_65	6175_65	Filobasidium sp.	Basidiomycota	Tremellomycetes	STAND	Šilinė	STANDŠilinė	abundance	-1.92197	1.29838	0.207917	0.827614	0.372605	0.959195	-0.138232		75	11	Filobasidium sp.
6175_1019	6175_1019	Sebacinales sp.	Basidiomycota	Agaricomycetes	STAND	Punia	STANDPunia	abundance	-2.65519	1.38066	0.230301	0.831678	0.407564	0.959195	-0.61109		75	7	Sebacinales sp.
6175_1064	6175_1064	Aspergillus sp.	Ascomycota	Eurotiomycetes	STAND	Šilinė	STANDŠilinė	abundance	-2.19773	1.43174	0.222129	0.831678	0.394917	0.959195	-0.138232		75	9	Aspergillus sp.
6175_133	6175_133	Claussenomyces atrovirens	Ascomycota	Leotiomycetes	STAND	Šilinė	STANDŠilinė	abundance	1.39618	1.22615	0.227574	0.831678	0.403358	0.959195	-0.138232		75	21	Claussenomyces atrovirens
6175_144	6175_144	Pseudeurotiaceae sp.	Ascomycota	Leotiomycetes	STAND	Šilinė	STANDŠilinė	abundance	0.870767	0.809066	0.230473	0.831678	0.407828	0.959195	-0.138232		75	23	Pseudeurotiaceae sp.
6175_179	6175_179	Microcyclospora sp.	Ascomycota	Dothideomycetes	STAND	Šilinė	STANDŠilinė	abundance	-1.18353	0.831894	0.223986	0.831678	0.397803	0.959195	-0.138232		75	25	Microcyclospora sp.
6175_197	6175_197	Sistotrema oblongisporum	Basidiomycota	Agaricomycetes	STAND	Šilinė	STANDŠilinė	abundance	2.69568	1.97405	0.220876	0.831678	0.392966	0.959195	-0.138232		75	8	Sistotrema oblongisporum
6175_225	6175_225	Mycosphaerellales sp.	Ascomycota	Dothideomycetes	STAND	Punia	STANDPunia	abundance	0.11057	0.588921	0.231166	0.831678	0.370808	0.959195	-0.61109		75	55	Mycosphaerellales sp.
6175_234	6175_234	Wallemia muriae	Basidiomycota	Wallemiomycetes	STAND	Šilinė	STANDŠilinė	abundance	-1.23672	0.853394	0.212995	0.831678	0.380623	0.959195	-0.138232		75	28	Wallemia muriae
6175_263	6175_263	Parmelia sulcata	Ascomycota	Lecanoromycetes	STAND	Punia	STANDPunia	abundance	-1.61898	0.773081	0.21657	0.831678	0.386237	0.959195	-0.61109		75	19	Parmelia sulcata
6175_29	6175_29	Phaeotremella sp.	Basidiomycota	Tremellomycetes	STAND	Punia	STANDPunia	abundance	0.665992	1.00133	0.225641	0.831678	0.11558	0.768211	-0.61109		75	17	Phaeotremella sp.
6175_307	6175_307	Diaporthe phaseolorum	Ascomycota	Sordariomycetes	STAND	Punia	STANDPunia	abundance	0.530195	0.885122	0.217174	0.831678	0.387184	0.959195	-0.61109		75	20	Diaporthe phaseolorum
6175_31	6175_31	Entyloma randwijkense	Basidiomycota	Exobasidiomycetes	STAND	Šilinė	STANDŠilinė	abundance	-0.954246	0.637388	0.215759	0.831678	0.384966	0.959195	-0.138232		75	33	Entyloma randwijkense
6175_403	6175_403	Lecania naegelii	Ascomycota	Lecanoromycetes	STAND	Šilinė	STANDŠilinė	abundance	-2.1182	0.931237	0.21796	0.831678	0.388414	0.959195	-0.138232		75	7	Lecania naegelii
6175_44	6175_44	Curvibasidium cygneicollum	Basidiomycota	Microbotryomycetes	STAND	Punia	STANDPunia	abundance	0.250112	0.685473	0.223059	0.831678	0.201401	0.865754	-0.61109		75	31	Curvibasidium cygneicollum
6175_511	6175_511	Phaeosphaeriaceae sp.	Ascomycota	Dothideomycetes	STAND	Šilinė	STANDŠilinė	abundance	-1.54569	0.614307	0.213048	0.831678	0.380706	0.959195	-0.138232		75	7	Phaeosphaeriaceae sp.
6175_554	6175_554	Micraspis strobilina	Ascomycota	Leotiomycetes	STAND	Šilinė	STANDŠilinė	abundance	0.939837	0.831357	0.21172	0.831678	0.378615	0.959195	-0.138232		75	27	Micraspis strobilina
6175_577	6175_577	Ceratobasidium sp.	Basidiomycota	Agaricomycetes	STAND	Punia	STANDPunia	abundance	0.661317	0.614271	0.227009	0.831678	0.227009	0.891272	-0.61109		75	5	Ceratobasidium sp.
6175_672	6175_672	Elsinoaceae sp.	Ascomycota	Dothideomycetes	STAND	Šilinė	STANDŠilinė	abundance	-2.97006	1.15392	0.22806	0.831678	0.404108	0.959195	-0.138232		75	4	Elsinoaceae sp.
6175_69	6175_69	Laetiporus sp.	Basidiomycota	Agaricomycetes	STAND	Šilinė	STANDŠilinė	abundance	0.552048	0.551477	0.221818	0.831678	0.394433	0.959195	-0.138232		75	62	Laetiporus sp.
6175_734	6175_734	Wallemia sebi	Basidiomycota	Wallemiomycetes	STAND	Punia	STANDPunia	abundance	2.45277	2.24736	0.231045	0.831678	0.406409	0.959195	-0.61109		75	7	Wallemia sebi
6175_81	6175_81	Heterobasidion annosum	Basidiomycota	Agaricomycetes	STAND	Punia	STANDPunia	abundance	-1.26939	0.529907	0.224661	0.831678	0.398849	0.959195	-0.61109		75	71	Heterobasidion annosum
6175_868	6175_868	Acremonium mycoparasiticum	Ascomycota	Sordariomycetes	STAND	Punia	STANDPunia	abundance	-2.02545	1.08051	0.225738	0.831678	0.400518	0.959195	-0.61109		75	16	Acremonium mycoparasiticum
6175_875	6175_875	Phleogena sp.	Basidiomycota	Atractiellomycetes	STAND	Šilinė	STANDŠilinė	abundance	1.31962	1.05814	0.21673	0.831678	0.386487	0.959195	-0.138232		75	11	Phleogena sp.
6175_907	6175_907	Kuraishia floccosa	Ascomycota	Saccharomycetes	STAND	Šilinė	STANDŠilinė	abundance	1.59654	1.31414	0.224098	0.831678	0.397977	0.959195	-0.138232		75	11	Kuraishia floccosa
6175_1006	6175_1006	Kluyveromyces marxianus	Ascomycota	Saccharomycetes	STAND	Punia	STANDPunia	prevalence	-1.05601	0.879124	0.229669	0.831678	0.406591	0.959195	0		75	10	Kluyveromyces marxianus
6175_1017	6175_1017	Phaeomoniella sp.	Ascomycota	Eurotiomycetes	STAND	Punia	STANDPunia	prevalence	1.05602	0.879111	0.22966	0.831678	0.00177109	0.324615	0		75	10	Phaeomoniella sp.
6175_108	6175_108	Botrytis cinerea	Ascomycota	Leotiomycetes	STAND	Punia	STANDPunia	prevalence	0.779681	0.631259	0.216786	0.831678	0.151407	0.787907	0		75	36	Botrytis cinerea
6175_1110	6175_1110	Tomentella punicea	Basidiomycota	Agaricomycetes	STAND	Punia	STANDPunia	prevalence	1.16876	0.943596	0.215486	0.831678	0.384538	0.959195	0		75	7	Tomentella punicea
6175_112	6175_112	Neoascochyta sp.	Ascomycota	Dothideomycetes	STAND	Punia	STANDPunia	prevalence	-0.777875	0.634719	0.220371	0.831678	0.392179	0.959195	0		75	27	Neoascochyta sp.
6175_116	6175_116	Sporobolomyces sp.	Basidiomycota	Microbotryomycetes	STAND	Šilinė	STANDŠilinė	prevalence	-1.05813	0.872429	0.225185	0.831678	0.0107447	0.408079	0		75	14	Sporobolomyces sp.
6175_1385	6175_1385	Tylospora asterophora	Basidiomycota	Agaricomycetes	STAND	Punia	STANDPunia	prevalence	-1.12084	0.920616	0.22342	0.831678	0.396924	0.959195	0		75	8	Tylospora asterophora
6175_16	6175_16	Cylindrobasidium evolvens	Basidiomycota	Agaricomycetes	STAND	Punia	STANDPunia	prevalence	-1.0838	0.904285	0.230715	0.831678	0.4082	0.959195	0		75	67	Cylindrobasidium evolvens
6175_17	6175_17	Baeospora myosura	Basidiomycota	Agaricomycetes	STAND	Punia	STANDPunia	prevalence	0.756528	0.626177	0.226982	0.831678	0.0111323	0.408079	0		75	42	Baeospora myosura
6175_220	6175_220	Hypoxylon rubiginosum	Ascomycota	Sordariomycetes	STAND	Šilinė	STANDŠilinė	prevalence	0.747208	0.613144	0.222977	0.831678	0.396236	0.959195	0		75	46	Hypoxylon rubiginosum
6175_2221	6175_2221	Scoliciosporum chlorococcum	Ascomycota	Lecanoromycetes	STAND	Šilinė	STANDŠilinė	prevalence	1.05607	0.879133	0.229649	0.831678	0.406559	0.959195	0		75	11	Scoliciosporum chlorococcum
6175_237	6175_237	Chaetothyriales sp.	Ascomycota	Eurotiomycetes	STAND	Punia	STANDPunia	prevalence	0.750008	0.620063	0.226444	0.831678	0.306517	0.940296	0		75	47	Chaetothyriales sp.
6175_237	6175_237	Chaetothyriales sp.	Ascomycota	Eurotiomycetes	STAND	Šilinė	STANDŠilinė	prevalence	0.749992	0.620061	0.226454	0.831678	0.401626	0.959195	0		75	47	Chaetothyriales sp.
6175_293	6175_293	Taphrina purpurascens	Ascomycota	Taphrinomycetes	STAND	Punia	STANDPunia	prevalence	1.14718	0.929498	0.217129	0.831678	0.387113	0.959195	0		75	11	Taphrina purpurascens
6175_306	6175_306	Suillus variegatus	Basidiomycota	Agaricomycetes	STAND	Punia	STANDPunia	prevalence	0.747194	0.613137	0.22298	0.831678	0.39624	0.959195	0		75	18	Suillus variegatus
6175_318	6175_318	Tremellales sp.	Basidiomycota	Tremellomycetes	STAND	Punia	STANDPunia	prevalence	1.08816	0.906582	0.230029	0.831678	0.0967474	0.762576	0		75	8	Tremellales sp.
6175_372	6175_372	Symmetrospora symmetrica	Basidiomycota	Cystobasidiomycetes	STAND	Punia	STANDPunia	prevalence	-1.05604	0.879129	0.229662	0.831678	0.0403445	0.655216	0		75	10	Symmetrospora symmetrica
6175_382	6175_382	Muyocopronales sp.	Ascomycota	Dothideomycetes	STAND	Punia	STANDPunia	prevalence	-1.13759	0.925052	0.218788	0.831678	0.389708	0.959195	0		75	12	Muyocopronales sp.
6175_466	6175_466	Plectosphaerella sp.	Ascomycota	Sordariomycetes	STAND	Šilinė	STANDŠilinė	prevalence	1.05606	0.879142	0.229659	0.831678	0.406575	0.959195	0		75	10	Plectosphaerella sp.
6175_48	6175_48	Vuilleminia sp.	Basidiomycota	Agaricomycetes	STAND	Punia	STANDPunia	prevalence	0.766572	0.629855	0.223581	0.831678	0.397174	0.959195	0		75	26	Vuilleminia sp.
6175_499	6175_499	Rhinocladiella atrovirens	Ascomycota	Eurotiomycetes	STAND	Šilinė	STANDŠilinė	prevalence	1.16133	0.937583	0.21548	0.831678	0.384528	0.959195	0		75	8	Rhinocladiella atrovirens
6175_502	6175_502	Chaetothyriales sp.	Ascomycota	Eurotiomycetes	STAND	Šilinė	STANDŠilinė	prevalence	0.75506	0.623413	0.22583	0.831678	0.40066	0.959195	0		75	31	Chaetothyriales sp.
6175_514	6175_514	Meira sp.	Basidiomycota	Exobasidiomycetes	STAND	Punia	STANDPunia	prevalence	-1.05605	0.879127	0.229653	0.831678	0.406565	0.959195	0		75	11	Meira sp.
6175_522	6175_522	Myriangiales sp.	Ascomycota	Dothideomycetes	STAND	Punia	STANDPunia	prevalence	-1.16863	0.943542	0.215509	0.831678	0.384574	0.959195	0		75	7	Myriangiales sp.
6175_532	6175_532	Unidentified sp. 6175_532	Ascomycota	Unidentified	STAND	Punia	STANDPunia	prevalence	0.778205	0.634776	0.220217	0.831678	0.391938	0.959195	0		75	22	Unidentified sp. 6175_532
6175_549	6175_549	Cenococcum sp.	Ascomycota	Dothideomycetes	STAND	Šilinė	STANDŠilinė	prevalence	-0.747222	0.613139	0.222964	0.831678	0.258659	0.914214	0		75	24	Cenococcum sp.
6175_639	6175_639	Suillus granulatus	Basidiomycota	Agaricomycetes	STAND	Punia	STANDPunia	prevalence	1.05603	0.879127	0.229664	0.831678	0.406583	0.959195	0		75	11	Suillus granulatus
6175_65	6175_65	Filobasidium sp.	Basidiomycota	Tremellomycetes	STAND	Punia	STANDPunia	prevalence	-1.05606	0.879128	0.22965	0.831678	0.308009	0.940296	0		75	11	Filobasidium sp.
6175_662	6175_662	Sugiyamaella paludigena	Ascomycota	Saccharomycetes	STAND	Šilinė	STANDŠilinė	prevalence	1.11514	0.916676	0.223792	0.831678	0.397501	0.959195	0		75	10	Sugiyamaella paludigena
6175_72	6175_72	Monochaetia sp.	Ascomycota	Sordariomycetes	STAND	Punia	STANDPunia	prevalence	-0.778146	0.634774	0.22025	0.831678	0.07784	0.761907	0		75	22	Monochaetia sp.
6175_72	6175_72	Monochaetia sp.	Ascomycota	Sordariomycetes	STAND	Šilinė	STANDŠilinė	prevalence	-0.778139	0.634774	0.220254	0.831678	0.391996	0.959195	0		75	22	Monochaetia sp.
6175_734	6175_734	Wallemia sebi	Basidiomycota	Wallemiomycetes	STAND	Punia	STANDPunia	prevalence	-1.0564	0.87922	0.229551	0.831678	0.406409	0.959195	0		75	7	Wallemia sebi
6175_743	6175_743	Umbelopsis vinacea	Mucoromycota	Umbelopsidomycetes	STAND	Šilinė	STANDŠilinė	prevalence	1.03944	0.865681	0.229862	0.831678	0.298293	0.940296	0		75	12	Umbelopsis vinacea
6175_856	6175_856	Claussenomyces kirschsteinianus	Ascomycota	Leotiomycetes	STAND	Šilinė	STANDŠilinė	prevalence	-1.05605	0.879129	0.229656	0.831678	0.272612	0.940219	0		75	14	Claussenomyces kirschsteinianus
6175_863	6175_863	Penicillium sp.	Ascomycota	Eurotiomycetes	STAND	Šilinė	STANDŠilinė	prevalence	1.08699	0.905177	0.229805	0.831678	0.4068	0.959195	0		75	9	Penicillium sp.
6175_907	6175_907	Kuraishia floccosa	Ascomycota	Saccharomycetes	STAND	Punia	STANDPunia	prevalence	-1.14718	0.929527	0.217146	0.831678	0.38714	0.959195	0		75	11	Kuraishia floccosa
6175_410	6175_410	Querciphoma carteri	Ascomycota	Dothideomycetes	STAND	Punia	STANDPunia	abundance	-1.44479	0.677416	0.233478	0.832688	0.412444	0.960645	-0.61109		75	34	Querciphoma carteri
6175_5	6175_5	Didymellaceae sp.	Ascomycota	Dothideomycetes	STAND	Punia	STANDPunia	abundance	-1.08699	0.385851	0.233107	0.832688	0.411875	0.960645	-0.61109		75	74	Didymellaceae sp.
6175_77	6175_77	Hyaloscyphaceae sp.	Ascomycota	Leotiomycetes	STAND	Šilinė	STANDŠilinė	abundance	0.499738	0.521442	0.231977	0.832688	0.410141	0.960645	-0.138232		75	74	Hyaloscyphaceae sp.
6175_149	6175_149	Mycosphaerellales sp.	Ascomycota	Dothideomycetes	STAND	Šilinė	STANDŠilinė	prevalence	-1.06659	0.896287	0.234041	0.832688	0.413307	0.960645	0		75	65	Mycosphaerellales sp.
6175_446	6175_446	Taphrina sadebeckii	Ascomycota	Taphrinomycetes	STAND	Punia	STANDPunia	prevalence	1.07017	0.897249	0.232976	0.832688	0.411674	0.960645	0		75	13	Taphrina sadebeckii
6175_666	6175_666	Septobasidiaceae sp.	Basidiomycota	Pucciniomycetes	STAND	Punia	STANDPunia	prevalence	1.07658	0.90222	0.23277	0.832688	0.213661	0.868579	0		75	7	Septobasidiaceae sp.
6175_853	6175_853	Micareaceae sp.	Ascomycota	Lecanoromycetes	STAND	Punia	STANDPunia	prevalence	1.06659	0.896286	0.234043	0.832688	0.41331	0.960645	0		75	10	Micareaceae sp.
6175_565	6175_565	Xylariaceae sp.	Ascomycota	Sordariomycetes	STAND	Šilinė	STANDŠilinė	prevalence	0.724346	0.610748	0.235623	0.836985	0.15668	0.800942	0		75	23	Xylariaceae sp.
6175_1627	6175_1627	Gremmeniella abietina	Ascomycota	Leotiomycetes	STAND	Punia	STANDPunia	abundance	-1.90635	0.95998	0.236125	0.837442	0.416495	0.966299	-0.61109		75	9	Gremmeniella abietina
6175_478	6175_478	Mortierella sp.	Mucoromycota	Mortierellomycetes	STAND	Punia	STANDPunia	abundance	0.80279	1.147	0.238299	0.84382	0.370798	0.959195	-0.61109		75	19	Mortierella sp.
6175_157	6175_157	Holtermanniella sp.	Basidiomycota	Tremellomycetes	STAND	Punia	STANDPunia	abundance	-1.73684	0.855232	0.239734	0.847563	0.421995	0.977293	-0.61109		75	13	Holtermanniella sp.
6175_552	6175_552	Oidiodendron chlamydosporicum	Ascomycota	Leotiomycetes	STAND	Punia	STANDPunia	abundance	0.436196	0.849095	0.240735	0.849765	0.423517	0.979049	-0.61109		75	20	Oidiodendron chlamydosporicum
6175_87	6175_87	Mrakia sp.	Basidiomycota	Tremellomycetes	STAND	Punia	STANDPunia	abundance	-1.60064	0.698314	0.241983	0.85283	0.425411	0.981291	-0.61109		75	11	Mrakia sp.
6175_167	6175_167	Mucor sp.	Mucoromycota	Mucoromycetes	STAND	Punia	STANDPunia	abundance	5.34133	3.63237	0.242888	0.853047	0.426781	0.981291	-0.61109		75	5	Mucor sp.
6175_35	6175_35	Filobasidium wieringae	Basidiomycota	Tremellomycetes	STAND	Šilinė	STANDŠilinė	abundance	-0.966902	0.703182	0.248688	0.853047	0.435531	0.986168	-0.138232		75	45	Filobasidium wieringae
6175_417	6175_417	Tympanidaceae sp.	Ascomycota	Leotiomycetes	STAND	Šilinė	STANDŠilinė	abundance	0.771002	0.751715	0.245616	0.853047	0.430905	0.985474	-0.138232		75	20	Tympanidaceae sp.
6175_475	6175_475	Hyaloscypha hepaticicola	Ascomycota	Leotiomycetes	STAND	Šilinė	STANDŠilinė	abundance	-1.21407	0.890929	0.248342	0.853047	0.435011	0.986168	-0.138232		75	20	Hyaloscypha hepaticicola
6175_486	6175_486	Fomitopsis pinicola	Basidiomycota	Agaricomycetes	STAND	Punia	STANDPunia	abundance	1.09047	1.34093	0.247476	0.853047	0.256609	0.911992	-0.61109		75	11	Fomitopsis pinicola
6175_52	6175_52	Linospora ceuthocarpa	Ascomycota	Sordariomycetes	STAND	Šilinė	STANDŠilinė	abundance	-6.18854	4.59845	0.245767	0.853047	0.130662	0.768211	-0.138232		75	7	Linospora ceuthocarpa
6175_523	6175_523	Ascocoryne sp.	Ascomycota	Leotiomycetes	STAND	Šilinė	STANDŠilinė	abundance	0.867433	0.831617	0.248884	0.853047	0.435825	0.986168	-0.138232		75	20	Ascocoryne sp.
6175_548	6175_548	Dasyscyphella nivea	Ascomycota	Leotiomycetes	STAND	Punia	STANDPunia	abundance	-2.71082	1.70885	0.247457	0.853047	0.332997	0.940296	-0.61109		75	13	Dasyscyphella nivea
6175_760	6175_760	Tympanidaceae sp.	Ascomycota	Leotiomycetes	STAND	Punia	STANDPunia	abundance	0.96704	1.2624	0.247265	0.853047	0.13066	0.768211	-0.61109		75	11	Tympanidaceae sp.
6175_845	6175_845	Unidentified sp. 6175_845	Ascomycota	Dothideomycetes	STAND	Šilinė	STANDŠilinė	abundance	-2.39794	1.8256	0.247487	0.853047	0.433725	0.986168	-0.138232		75	12	Unidentified sp. 6175_845
6175_907	6175_907	Kuraishia floccosa	Ascomycota	Saccharomycetes	STAND	Punia	STANDPunia	abundance	1.45455	1.63902	0.243687	0.853047	0.38714	0.959195	-0.61109		75	11	Kuraishia floccosa
6175_949	6175_949	Meyerozyma guilliermondii	Ascomycota	Saccharomycetes	STAND	Punia	STANDPunia	abundance	-2.45989	1.46643	0.246655	0.853047	0.25106	0.908397	-0.61109		75	12	Meyerozyma guilliermondii
6175_1118	6175_1118	Pleosporales sp.	Ascomycota	Dothideomycetes	STAND	Punia	STANDPunia	prevalence	1.61863	1.38908	0.243915	0.853047	0.243915	0.908397	0		75	5	Pleosporales sp.
6175_138	6175_138	Neocucurbitaria quercina	Ascomycota	Dothideomycetes	STAND	Punia	STANDPunia	prevalence	-0.673724	0.578915	0.244517	0.853047	0.429245	0.983432	0		75	53	Neocucurbitaria quercina
6175_221	6175_221	Unidentified sp. 6175_221	Ascomycota	Dothideomycetes	STAND	Šilinė	STANDŠilinė	prevalence	0.686393	0.593337	0.247339	0.853047	0.433502	0.986168	0		75	51	Unidentified sp. 6175_221
6175_239	6175_239	Umbelopsis nana	Mucoromycota	Umbelopsidomycetes	STAND	Punia	STANDPunia	prevalence	0.673705	0.578914	0.24453	0.853047	0.174234	0.837239	0		75	39	Umbelopsis nana
6175_270	6175_270	Phialocephala fortinii	Ascomycota	Leotiomycetes	STAND	Šilinė	STANDŠilinė	prevalence	0.673725	0.578915	0.244516	0.853047	0.429245	0.983432	0		75	46	Phialocephala fortinii
6175_416	6175_416	Phlyctema vagabunda	Ascomycota	Leotiomycetes	STAND	Punia	STANDPunia	prevalence	0.681195	0.590737	0.248858	0.853047	0.435786	0.986168	0		75	33	Phlyctema vagabunda
6175_3133	6175_3133	Cyphellophora olivacea	Ascomycota	Eurotiomycetes	STAND	Punia	STANDPunia	abundance	-3.51523	1.80542	0.249393	0.853486	0.436589	0.986168	-0.61109		75	5	Cyphellophora olivacea
6175_356	6175_356	Fusicladium ramoconidii	Ascomycota	Dothideomycetes	STAND	Punia	STANDPunia	prevalence	0.655425	0.57026	0.250414	0.855677	0.438121	0.98789	0		75	33	Fusicladium ramoconidii
6175_225	6175_225	Mycosphaerellales sp.	Ascomycota	Dothideomycetes	STAND	Šilinė	STANDŠilinė	abundance	0.562473	0.598403	0.252541	0.85661	0.441305	0.991583	-0.138232		75	55	Mycosphaerellales sp.
6175_51	6175_51	Ustilago filiformis	Basidiomycota	Ustilaginomycetes	STAND	Punia	STANDPunia	abundance	0.80731	1.20419	0.252595	0.85661	0.177388	0.838254	-0.61109		75	25	Ustilago filiformis
6175_8	6175_8	Mycena sp.	Basidiomycota	Agaricomycetes	STAND	Šilinė	STANDŠilinė	abundance	0.276519	0.348278	0.252541	0.85661	0.252541	0.908397	-0.138232		75	75	Mycena sp.
6175_1300	6175_1300	Menispora caesia	Ascomycota	Sordariomycetes	STAND	Punia	STANDPunia	prevalence	0.9643	0.841492	0.25182	0.85661	0.440226	0.990895	0		75	9	Menispora caesia
6175_965	6175_965	Fonsecazyma sp.	Basidiomycota	Tremellomycetes	STAND	Punia	STANDPunia	prevalence	0.9643	0.841492	0.25182	0.85661	0.276466	0.940296	0		75	9	Fonsecazyma sp.
6175_152	6175_152	Zymoseptoria sp.	Ascomycota	Dothideomycetes	STAND	Šilinė	STANDŠilinė	abundance	1.1667	1.10434	0.253225	0.857452	0.28227	0.940296	-0.138232		75	22	Zymoseptoria sp.
6175_323	6175_323	Trechisporales sp.	Basidiomycota	Agaricomycetes	STAND	Šilinė	STANDŠilinė	prevalence	0.665407	0.58303	0.253749	0.857932	0.44311	0.992717	0		75	40	Trechisporales sp.
6175_1134	6175_1134	Chaetothyriales sp.	Ascomycota	Eurotiomycetes	STAND	Punia	STANDPunia	abundance	1.85055	1.75601	0.254743	0.858226	0.444592	0.992717	-0.61109		75	8	Chaetothyriales sp.
6175_417	6175_417	Tympanidaceae sp.	Ascomycota	Leotiomycetes	STAND	Punia	STANDPunia	abundance	0.490705	0.934934	0.256466	0.858226	0.447157	0.992717	-0.61109		75	20	Tympanidaceae sp.
6175_513	6175_513	Kondoa gutianensis	Basidiomycota	Agaricostilbomycetes	STAND	Šilinė	STANDŠilinė	abundance	-2.61186	1.8645	0.255567	0.858226	0.44582	0.992717	-0.138232		75	7	Kondoa gutianensis
6175_122	6175_122	Agaricales sp.	Basidiomycota	Agaricomycetes	STAND	Punia	STANDPunia	prevalence	0.919066	0.809983	0.256512	0.858226	0.447226	0.992717	0		75	15	Agaricales sp.
6175_122	6175_122	Agaricales sp.	Basidiomycota	Agaricomycetes	STAND	Šilinė	STANDŠilinė	prevalence	0.919141	0.809979	0.256471	0.858226	0.447165	0.992717	0		75	15	Agaricales sp.
6175_252	6175_252	Diplodia sp.	Ascomycota	Dothideomycetes	STAND	Punia	STANDPunia	prevalence	0.65756	0.579469	0.256474	0.858226	0.44717	0.992717	0		75	41	Diplodia sp.
6175_252	6175_252	Diplodia sp.	Ascomycota	Dothideomycetes	STAND	Šilinė	STANDŠilinė	prevalence	0.657578	0.579469	0.256462	0.858226	0.329163	0.940296	0		75	41	Diplodia sp.
6175_825	6175_825	Hymenoscyphus sp.	Ascomycota	Leotiomycetes	STAND	Šilinė	STANDŠilinė	abundance	-2.78716	2.02357	0.257546	0.860402	0.448762	0.994406	-0.138232		75	9	Hymenoscyphus sp.
6175_189	6175_189	Russula decolorans	Basidiomycota	Agaricomycetes	STAND	Šilinė	STANDŠilinė	prevalence	0.646748	0.574478	0.260249	0.868142	0.452769	1	0		75	36	Russula decolorans
6175_1650	6175_1650	Coniochaeta sp.	Ascomycota	Sordariomycetes	STAND	Šilinė	STANDŠilinė	abundance	1.92997	0.738924	0.261761	0.871889	0.455003	1	-0.138232		75	8	Coniochaeta sp.
6175_1077	6175_1077	Saccharomycetales sp.	Ascomycota	Saccharomycetes	STAND	Šilinė	STANDŠilinė	abundance	-0.695152	0.376686	0.26288	0.873576	0.456654	1	-0.138232		75	9	Saccharomycetales sp.
6175_400	6175_400	Steccherinum ochraceum	Basidiomycota	Agaricomycetes	STAND	Šilinė	STANDŠilinė	abundance	-1.46981	1.13841	0.263046	0.873576	0.456898	1	-0.138232		75	17	Steccherinum ochraceum
6175_1003	6175_1003	Taphrina tormentillae	Ascomycota	Taphrinomycetes	STAND	Punia	STANDPunia	abundance	-2.07779	1.11736	0.273096	0.874593	0.471611	1	-0.61109		75	7	Taphrina tormentillae
6175_106	6175_106	Geminibasidium sp.	Basidiomycota	Geminibasidiomycetes	STAND	Šilinė	STANDŠilinė	abundance	0.573689	0.631923	0.27117	0.874593	0.468807	1	-0.138232		75	54	Geminibasidium sp.
6175_1071	6175_1071	Sebacinales sp.	Basidiomycota	Agaricomycetes	STAND	Šilinė	STANDŠilinė	abundance	0.636942	0.661125	0.293675	0.874593	0.298121	0.940296	-0.138232		75	11	Sebacinales sp.
6175_1083	6175_1083	Podila sp.	Mucoromycota	Mortierellomycetes	STAND	Punia	STANDPunia	abundance	2.09473	1.83327	0.303142	0.874593	0.303142	0.940296	-0.61109		75	6	Podila sp.
6175_1110	6175_1110	Tomentella punicea	Basidiomycota	Agaricomycetes	STAND	Punia	STANDPunia	abundance	1.06824	1.3605	0.272536	0.874593	0.384538	0.959195	-0.61109		75	7	Tomentella punicea
6175_1303	6175_1303	Botryosphaeriales sp.	Ascomycota	Dothideomycetes	STAND	Šilinė	STANDŠilinė	abundance	2.09211	1.12131	0.288607	0.874593	0.49392	1	-0.138232		75	5	Botryosphaeriales sp.
6175_141	6175_141	Chaetothyriales sp.	Ascomycota	Eurotiomycetes	STAND	Šilinė	STANDŠilinė	abundance	0.450913	0.568848	0.309664	0.874593	0.523436	1	-0.138232		75	65	Chaetothyriales sp.
6175_1456	6175_1456	Leptodontidiaceae sp.	Ascomycota	Leotiomycetes	STAND	Šilinė	STANDŠilinė	abundance	-2.03884	1.46583	0.300986	0.874593	0.51138	1	-0.138232		75	7	Leptodontidiaceae sp.
6175_150	6175_150	Ganoderma applanatum	Basidiomycota	Agaricomycetes	STAND	Punia	STANDPunia	abundance	0.470166	0.964743	0.273101	0.874593	0.00556906	0.343754	-0.61109		75	32	Ganoderma applanatum
6175_153	6175_153	Unidentified sp. 6175_153	Basidiomycota	Dacrymycetes	STAND	Punia	STANDPunia	abundance	-3.0318	2.07884	0.289251	0.874593	0.251076	0.908397	-0.61109		75	10	Unidentified sp. 6175_153
6175_154	6175_154	Sistotrema brinkmannii	Basidiomycota	Agaricomycetes	STAND	Punia	STANDPunia	abundance	-1.84982	1.21009	0.31713	0.874593	0.533689	1	-0.61109		75	28	Sistotrema brinkmannii
6175_165	6175_165	Wilcoxina mikolae	Ascomycota	Pezizomycetes	STAND	Punia	STANDPunia	abundance	0.0772177	0.620089	0.276722	0.874593	0.476869	1	-0.61109		75	59	Wilcoxina mikolae
6175_1650	6175_1650	Coniochaeta sp.	Ascomycota	Sordariomycetes	STAND	Punia	STANDPunia	abundance	1.48078	1.00829	0.289907	0.874593	0.495767	1	-0.61109		75	8	Coniochaeta sp.
6175_176	6175_176	Rhodotorula sp.	Basidiomycota	Microbotryomycetes	STAND	Šilinė	STANDŠilinė	abundance	-1.08669	0.84461	0.272024	0.874593	0.00475313	0.343754	-0.138232		75	40	Rhodotorula sp.
6175_189	6175_189	Russula decolorans	Basidiomycota	Agaricomycetes	STAND	Punia	STANDPunia	abundance	-1.46449	0.75885	0.272356	0.874593	0.470535	1	-0.61109		75	36	Russula decolorans
6175_200	6175_200	Ophiostomatales sp.	Ascomycota	Sordariomycetes	STAND	Šilinė	STANDŠilinė	abundance	1.87806	1.77868	0.289685	0.874593	0.495453	1	-0.138232		75	11	Ophiostomatales sp.
6175_25	6175_25	Bullera alba	Basidiomycota	Tremellomycetes	STAND	Šilinė	STANDŠilinė	abundance	0.57187	0.688658	0.312769	0.874593	0.216628	0.876764	-0.138232		75	38	Bullera alba
6175_250	6175_250	Solicoccozyma terricola	Basidiomycota	Tremellomycetes	STAND	Punia	STANDPunia	abundance	0.275773	0.81611	0.288947	0.874593	0.494403	1	-0.61109		75	33	Solicoccozyma terricola
6175_260	6175_260	Pleosporales sp.	Ascomycota	Dothideomycetes	STAND	Punia	STANDPunia	abundance	-1.69514	0.933948	0.296182	0.874593	0.208209	0.865754	-0.61109		75	12	Pleosporales sp.
6175_3	6175_3	Vishniacozyma victoriae	Basidiomycota	Tremellomycetes	STAND	Šilinė	STANDŠilinė	abundance	-0.881851	0.658201	0.268943	0.874593	0.0966972	0.762576	-0.138232		75	54	Vishniacozyma victoriae
6175_32	6175_32	Fistulina hepatica	Basidiomycota	Agaricomycetes	STAND	Šilinė	STANDŠilinė	abundance	2.10778	1.91648	0.270299	0.874593	0.467537	1	-0.138232		75	13	Fistulina hepatica
6175_345	6175_345	Linnemannia elongata	Mucoromycota	Mortierellomycetes	STAND	Šilinė	STANDŠilinė	abundance	1.49306	1.48279	0.292415	0.874593	0.499324	1	-0.138232		75	17	Linnemannia elongata
6175_35	6175_35	Filobasidium wieringae	Basidiomycota	Tremellomycetes	STAND	Punia	STANDPunia	abundance	-1.30679	0.68007	0.316072	0.874593	0.532243	1	-0.61109		75	45	Filobasidium wieringae
6175_393	6175_393	Muriphaeosphaeria viburni	Ascomycota	Dothideomycetes	STAND	Šilinė	STANDŠilinė	abundance	-1.42505	1.10191	0.270881	0.874593	0.468385	1	-0.138232		75	14	Muriphaeosphaeria viburni
6175_47	6175_47	Rhytisma acerinum	Ascomycota	Leotiomycetes	STAND	Punia	STANDPunia	abundance	0.678727	1.1881	0.287307	0.874593	0.115142	0.768211	-0.61109		75	33	Rhytisma acerinum
6175_51	6175_51	Ustilago filiformis	Basidiomycota	Ustilaginomycetes	STAND	Šilinė	STANDŠilinė	abundance	1.28866	1.29744	0.284556	0.874593	0.48814	1	-0.138232		75	25	Ustilago filiformis
6175_542	6175_542	Lichenostigmatales sp.	Ascomycota	Arthoniomycetes	STAND	Šilinė	STANDŠilinė	abundance	0.781992	0.862385	0.299841	0.874593	0.0673428	0.727297	-0.138232		75	25	Lichenostigmatales sp.
6175_550	6175_550	Fusarium sporotrichioides	Ascomycota	Sordariomycetes	STAND	Punia	STANDPunia	abundance	0.340336	0.904868	0.314068	0.874593	0.529497	1	-0.61109		75	18	Fusarium sporotrichioides
6175_57	6175_57	Hyaloscyphaceae sp.	Ascomycota	Leotiomycetes	STAND	Punia	STANDPunia	abundance	-1.33841	0.678334	0.291046	0.874593	0.497385	1	-0.61109		75	61	Hyaloscyphaceae sp.
6175_623	6175_623	Zygosaccharomyces parabailii	Ascomycota	Saccharomycetes	STAND	Šilinė	STANDŠilinė	abundance	1.43319	1.2623	0.299124	0.874593	0.508773	1	-0.138232		75	8	Zygosaccharomyces parabailii
6175_64	6175_64	Penicillium sp.	Ascomycota	Eurotiomycetes	STAND	Šilinė	STANDŠilinė	abundance	-0.538379	0.375258	0.304834	0.874593	0.516744	1	-0.138232		75	72	Penicillium sp.
6175_641	6175_641	Knufia perfecta	Ascomycota	Eurotiomycetes	STAND	Punia	STANDPunia	abundance	1.95181	1.82796	0.270041	0.874593	0.229904	0.891272	-0.61109		75	7	Knufia perfecta
6175_652	6175_652	Chaetothyriales sp.	Ascomycota	Eurotiomycetes	STAND	Punia	STANDPunia	abundance	1.40331	1.55026	0.314747	0.874593	0.314747	0.940296	-0.61109		75	6	Chaetothyriales sp.
6175_675	6175_675	Chaetothyriales sp.	Ascomycota	Eurotiomycetes	STAND	Punia	STANDPunia	abundance	-1.53466	0.802964	0.280152	0.874593	0.481819	1	-0.61109		75	15	Chaetothyriales sp.
6175_68	6175_68	Apiognomonia sp.	Ascomycota	Sordariomycetes	STAND	Šilinė	STANDŠilinė	abundance	-1.39818	1.16404	0.293547	0.874593	0.500924	1	-0.138232		75	23	Apiognomonia sp.
6175_69	6175_69	Laetiporus sp.	Basidiomycota	Agaricomycetes	STAND	Punia	STANDPunia	abundance	-0.055094	0.545207	0.317318	0.874593	0.533946	1	-0.61109		75	62	Laetiporus sp.
6175_75	6175_75	Didymosphaeriaceae sp.	Ascomycota	Dothideomycetes	STAND	Šilinė	STANDŠilinė	abundance	0.353294	0.455082	0.29317	0.874593	0.500391	1	-0.138232		75	70	Didymosphaeriaceae sp.
6175_750	6175_750	Phanerochaetaceae sp.	Basidiomycota	Agaricomycetes	STAND	Punia	STANDPunia	abundance	1.46486	1.70264	0.283208	0.874593	0.332979	0.940296	-0.61109		75	11	Phanerochaetaceae sp.
6175_80	6175_80	Symmetrospora sp.	Basidiomycota	Cystobasidiomycetes	STAND	Punia	STANDPunia	abundance	0.367877	0.929219	0.312924	0.874593	0.0284374	0.579341	-0.61109		75	19	Symmetrospora sp.
6175_80	6175_80	Symmetrospora sp.	Basidiomycota	Cystobasidiomycetes	STAND	Šilinė	STANDŠilinė	abundance	-0.796882	0.611821	0.303364	0.874593	0.514699	1	-0.138232		75	19	Symmetrospora sp.
6175_810	6175_810	Agaricostilbales sp.	Basidiomycota	Agaricostilbomycetes	STAND	Šilinė	STANDŠilinė	abundance	-2.28143	1.78053	0.273205	0.874593	0.332947	0.940296	-0.138232		75	11	Agaricostilbales sp.
6175_831	6175_831	Helotiales sp.	Ascomycota	Leotiomycetes	STAND	Šilinė	STANDŠilinė	abundance	1.14594	0.699684	0.292409	0.874593	0.499314	1	-0.138232		75	6	Helotiales sp.
6175_833	6175_833	Mycoacia fuscoatra	Basidiomycota	Agaricomycetes	STAND	Punia	STANDPunia	abundance	0.322045	0.776962	0.317503	0.874593	0.534197	1	-0.61109		75	5	Mycoacia fuscoatra
6175_848	6175_848	Mycosphaerellales sp.	Ascomycota	Dothideomycetes	STAND	Šilinė	STANDŠilinė	abundance	1.02973	0.984025	0.268974	0.874593	0.4656	1	-0.138232		75	12	Mycosphaerellales sp.
6175_859	6175_859	Unidentified sp. 6175_859	Basidiomycota	Cystobasidiomycetes	STAND	Punia	STANDPunia	abundance	0.45961	0.840229	0.2735	0.874593	0.472197	1	-0.61109		75	7	Unidentified sp. 6175_859
6175_883	6175_883	Teratosphaeriaceae sp.	Ascomycota	Dothideomycetes	STAND	Punia	STANDPunia	abundance	-1.84055	1.04221	0.275688	0.874593	0.475372	1	-0.61109		75	12	Teratosphaeriaceae sp.
6175_91	6175_91	Scoliciosporum sp.	Ascomycota	Lecanoromycetes	STAND	Šilinė	STANDŠilinė	abundance	0.366131	0.444359	0.268509	0.874593	0.268509	0.928562	-0.138232		75	75	Scoliciosporum sp.
6175_933	6175_933	Pleosporales sp.	Ascomycota	Dothideomycetes	STAND	Punia	STANDPunia	abundance	0.796755	1.07551	0.279732	0.874593	0.481214	1	-0.61109		75	7	Pleosporales sp.
6175_933	6175_933	Pleosporales sp.	Ascomycota	Dothideomycetes	STAND	Šilinė	STANDŠilinė	abundance	1.16098	1.08738	0.315372	0.874593	0.528324	1	-0.138232		75	7	Pleosporales sp.
6175_985	6175_985	Tricholoma portentosum	Basidiomycota	Agaricomycetes	STAND	Šilinė	STANDŠilinė	abundance	0.840519	0.742767	0.310069	0.874593	0.523995	1	-0.138232		75	8	Tricholoma portentosum
6175_1003	6175_1003	Taphrina tormentillae	Ascomycota	Taphrinomycetes	STAND	Punia	STANDPunia	prevalence	1.18563	1.17625	0.313465	0.874593	0.471611	1	0		75	7	Taphrina tormentillae
6175_1003	6175_1003	Taphrina tormentillae	Ascomycota	Taphrinomycetes	STAND	Šilinė	STANDŠilinė	prevalence	1.18562	1.17625	0.313469	0.874593	0.129896	0.768211	0		75	7	Taphrina tormentillae
6175_101	6175_101	Pleosporineae sp.	Ascomycota	Dothideomycetes	STAND	Punia	STANDPunia	prevalence	1.31371	1.24712	0.292161	0.874593	0.498964	1	0		75	12	Pleosporineae sp.
6175_1058	6175_1058	Leptosphaeriaceae sp.	Ascomycota	Dothideomycetes	STAND	Punia	STANDPunia	prevalence	0.786103	0.744577	0.291072	0.874593	0.0592837	0.708365	0		75	12	Leptosphaeriaceae sp.
6175_1064	6175_1064	Aspergillus sp.	Ascomycota	Eurotiomycetes	STAND	Šilinė	STANDŠilinė	prevalence	-1.26605	1.22797	0.302535	0.874593	0.394917	0.959195	0		75	9	Aspergillus sp.
6175_1094	6175_1094	Agaricostilbales sp.	Basidiomycota	Agaricostilbomycetes	STAND	Punia	STANDPunia	prevalence	1.22908	1.21152	0.310346	0.874593	0.252765	0.908397	0		75	9	Agaricostilbales sp.
6175_1142	6175_1142	Pseudogymnoascus sp.	Ascomycota	Leotiomycetes	STAND	Punia	STANDPunia	prevalence	-1.18564	1.17626	0.313464	0.874593	0.313464	0.940296	0		75	5	Pseudogymnoascus sp.
6175_1142	6175_1142	Pseudogymnoascus sp.	Ascomycota	Leotiomycetes	STAND	Šilinė	STANDŠilinė	prevalence	-1.18565	1.17626	0.313462	0.874593	0.313462	0.940296	0		75	5	Pseudogymnoascus sp.
6175_120	6175_120	Symmetrospora coprosmae	Basidiomycota	Cystobasidiomycetes	STAND	Šilinė	STANDŠilinė	prevalence	-0.787381	0.728147	0.279542	0.874593	0.48094	1	0		75	21	Symmetrospora coprosmae
6175_1200	6175_1200	Trichosphaeriaceae sp.	Ascomycota	Sordariomycetes	STAND	Punia	STANDPunia	prevalence	-1.21692	1.20661	0.313194	0.874593	0.528298	1	0		75	7	Trichosphaeriaceae sp.
6175_1222	6175_1222	Lecanorales sp.	Ascomycota	Lecanoromycetes	STAND	Punia	STANDPunia	prevalence	1.18557	1.17623	0.313484	0.874593	0.528696	1	0		75	6	Lecanorales sp.
6175_1229	6175_1229	Phaeoacremonium sp.	Ascomycota	Sordariomycetes	STAND	Šilinė	STANDŠilinė	prevalence	1.2569	1.22454	0.304689	0.874593	0.210639	0.866185	0		75	8	Phaeoacremonium sp.
6175_1295	6175_1295	Ostropales sp.	Ascomycota	Lecanoromycetes	STAND	Punia	STANDPunia	prevalence	-0.839723	0.763249	0.271247	0.874593	0.468919	1	0		75	10	Ostropales sp.
6175_1303	6175_1303	Botryosphaeriales sp.	Ascomycota	Dothideomycetes	STAND	Šilinė	STANDŠilinė	prevalence	1.20726	1.20288	0.315551	0.874593	0.49392	1	0		75	5	Botryosphaeriales sp.
6175_132	6175_132	Retiarius sp.	Ascomycota	Orbiliomycetes	STAND	Punia	STANDPunia	prevalence	0.851074	0.780016	0.27523	0.874593	0.358636	0.959195	0		75	11	Retiarius sp.
6175_134	6175_134	Tympanidaceae sp.	Ascomycota	Leotiomycetes	STAND	Punia	STANDPunia	prevalence	-1.20739	1.2029	0.315507	0.874593	0.531469	1	0		75	5	Tympanidaceae sp.
6175_134	6175_134	Tympanidaceae sp.	Ascomycota	Leotiomycetes	STAND	Šilinė	STANDŠilinė	prevalence	-1.20742	1.20291	0.3155	0.874593	0.53146	1	0		75	5	Tympanidaceae sp.
6175_1359	6175_1359	Phaeomoniellaceae sp.	Ascomycota	Eurotiomycetes	STAND	Punia	STANDPunia	prevalence	1.20726	1.20286	0.315544	0.874593	0.53152	1	0		75	5	Phaeomoniellaceae sp.
6175_1368	6175_1368	Phaeothecaceae sp.	Ascomycota	Dothideomycetes	STAND	Punia	STANDPunia	prevalence	1.18557	1.1762	0.313473	0.874593	0.243666	0.908397	0		75	8	Phaeothecaceae sp.
6175_1387	6175_1387	Trichosphaeriaceae sp.	Ascomycota	Sordariomycetes	STAND	Šilinė	STANDŠilinė	prevalence	1.18557	1.17624	0.313488	0.874593	0.313488	0.940296	0		75	4	Trichosphaeriaceae sp.
6175_1391	6175_1391	Amanita fulva	Basidiomycota	Agaricomycetes	STAND	Punia	STANDPunia	prevalence	1.18557	1.17625	0.313493	0.874593	0.528707	1	0		75	9	Amanita fulva
6175_1445	6175_1445	Penicillium pusillum	Ascomycota	Eurotiomycetes	STAND	Šilinė	STANDŠilinė	prevalence	-1.18564	1.17626	0.313466	0.874593	0.528671	1	0		75	4	Penicillium pusillum
6175_1556	6175_1556	Sporothrix sp.	Ascomycota	Sordariomycetes	STAND	Punia	STANDPunia	prevalence	1.20043	1.19934	0.316873	0.874593	0.26384	0.927124	0		75	6	Sporothrix sp.
6175_171	6175_171	Pyronemataceae sp.	Ascomycota	Pezizomycetes	STAND	Punia	STANDPunia	prevalence	0.757899	0.727284	0.297368	0.874593	0.506308	1	0		75	60	Pyronemataceae sp.
6175_171	6175_171	Pyronemataceae sp.	Ascomycota	Pezizomycetes	STAND	Šilinė	STANDŠilinė	prevalence	0.757913	0.727286	0.29736	0.874593	0.506296	1	0		75	60	Pyronemataceae sp.
6175_172	6175_172	Unidentified sp. 6175_172	Ascomycota	Dothideomycetes	STAND	Punia	STANDPunia	prevalence	-0.815311	0.740013	0.270569	0.874593	0.213929	0.868579	0		75	22	Unidentified sp. 6175_172
6175_174	6175_174	Cyphellophoraceae sp.	Ascomycota	Eurotiomycetes	STAND	Šilinė	STANDŠilinė	prevalence	-0.820869	0.758735	0.279301	0.874593	0.480593	1	0		75	14	Cyphellophoraceae sp.
6175_1778	6175_1778	Hapalopilus aurantiacus	Basidiomycota	Agaricomycetes	STAND	Šilinė	STANDŠilinė	prevalence	1.18543	1.1762	0.313529	0.874593	0.528757	1	0		75	4	Hapalopilus aurantiacus
6175_179	6175_179	Microcyclospora sp.	Ascomycota	Dothideomycetes	STAND	Šilinė	STANDŠilinė	prevalence	0.699204	0.685936	0.30804	0.874593	0.397803	0.959195	0		75	25	Microcyclospora sp.
6175_181	6175_181	Physcia sp.	Ascomycota	Lecanoromycetes	STAND	Šilinė	STANDŠilinė	prevalence	0.713745	0.695082	0.304492	0.874593	0.0598765	0.708365	0		75	13	Physcia sp.
6175_1846	6175_1846	Pluteus atromarginatus	Basidiomycota	Agaricomycetes	STAND	Šilinė	STANDŠilinė	prevalence	1.18615	1.17639	0.313312	0.874593	0.313312	0.940296	0		75	4	Pluteus atromarginatus
6175_1936	6175_1936	Taphrinales sp.	Ascomycota	Taphrinomycetes	STAND	Punia	STANDPunia	prevalence	-1.18654	1.17651	0.313199	0.874593	0.313199	0.940296	0		75	4	Taphrinales sp.
6175_194	6175_194	Bannozyma sp.	Basidiomycota	Microbotryomycetes	STAND	Punia	STANDPunia	prevalence	0.884347	0.794759	0.265828	0.874593	0.460991	1	0		75	14	Bannozyma sp.
6175_1945	6175_1945	Dothiorella sp.	Ascomycota	Dothideomycetes	STAND	Šilinė	STANDŠilinė	prevalence	1.18557	1.1762	0.313473	0.874593	0.528681	1	0		75	8	Dothiorella sp.
6175_208	6175_208	Agaricales sp.	Basidiomycota	Agaricomycetes	STAND	Šilinė	STANDŠilinė	prevalence	-1.26019	1.22685	0.304339	0.874593	0.516056	1	0		75	6	Agaricales sp.
6175_2228	6175_2228	Unidentified sp. 6175_2228	Ascomycota	Leotiomycetes	STAND	Punia	STANDPunia	prevalence	-1.18523	1.1763	0.31365	0.874593	0.31365	0.940296	0		75	4	Unidentified sp. 6175_2228
6175_2255	6175_2255	Exophiala sp.	Ascomycota	Eurotiomycetes	STAND	Punia	STANDPunia	prevalence	1.18558	1.17624	0.313483	0.874593	0.313483	0.940296	0		75	4	Exophiala sp.
6175_226	6175_226	Agaricostilbales sp.	Basidiomycota	Agaricostilbomycetes	STAND	Punia	STANDPunia	prevalence	-1.29322	1.24709	0.299741	0.874593	0.509637	1	0		75	4	Agaricostilbales sp.
6175_242	6175_242	Hirschioporus fuscoviolaceus	Basidiomycota	Agaricomycetes	STAND	Šilinė	STANDŠilinė	prevalence	-1.26294	1.22565	0.302812	0.874593	0.513928	1	0		75	14	Hirschioporus fuscoviolaceus
6175_2573	6175_2573	Unidentified sp. 6175_2573	Ascomycota	Unidentified	STAND	Šilinė	STANDŠilinė	prevalence	-1.20055	1.19943	0.316856	0.874593	0.533314	1	0		75	6	Unidentified sp. 6175_2573
6175_3	6175_3	Vishniacozyma victoriae	Basidiomycota	Tremellomycetes	STAND	Punia	STANDPunia	prevalence	-0.817167	0.754931	0.279057	0.874593	0.480242	1	0		75	54	Vishniacozyma victoriae
6175_301	6175_301	Unidentified sp. 6175_301	Basidiomycota	Exobasidiomycetes	STAND	Punia	STANDPunia	prevalence	-1.21638	1.20851	0.314169	0.874593	0.0427419	0.660697	0		75	4	Unidentified sp. 6175_301
6175_31	6175_31	Entyloma randwijkense	Basidiomycota	Exobasidiomycetes	STAND	Punia	STANDPunia	prevalence	-0.721488	0.692214	0.297277	0.874593	0.24934	0.908397	0		75	33	Entyloma randwijkense
6175_31	6175_31	Entyloma randwijkense	Basidiomycota	Exobasidiomycetes	STAND	Šilinė	STANDŠilinė	prevalence	-0.721581	0.692217	0.297217	0.874593	0.384966	0.959195	0		75	33	Entyloma randwijkense
6175_32	6175_32	Fistulina hepatica	Basidiomycota	Agaricomycetes	STAND	Punia	STANDPunia	prevalence	0.71743	0.707123	0.310308	0.874593	0.524325	1	0		75	13	Fistulina hepatica
6175_335	6175_335	Phacidiaceae sp.	Ascomycota	Leotiomycetes	STAND	Punia	STANDPunia	prevalence	1.20063	1.19945	0.316836	0.874593	0.533287	1	0		75	6	Phacidiaceae sp.
6175_34	6175_34	Strobilurus sp.	Basidiomycota	Agaricomycetes	STAND	Šilinė	STANDŠilinė	prevalence	-0.732323	0.712992	0.304368	0.874593	0.338299	0.940296	0		75	23	Strobilurus sp.
6175_345	6175_345	Linnemannia elongata	Mucoromycota	Mortierellomycetes	STAND	Punia	STANDPunia	prevalence	0.720626	0.708026	0.308775	0.874593	0.522208	1	0		75	17	Linnemannia elongata
6175_388	6175_388	Periconia sp.	Ascomycota	Dothideomycetes	STAND	Šilinė	STANDŠilinė	prevalence	1.18557	1.1762	0.313473	0.874593	0.528681	1	0		75	8	Periconia sp.
6175_395	6175_395	Mortierella macrocystis	Mucoromycota	Mortierellomycetes	STAND	Punia	STANDPunia	prevalence	0.713764	0.695089	0.304483	0.874593	0.516257	1	0		75	17	Mortierella macrocystis
6175_417	6175_417	Tympanidaceae sp.	Ascomycota	Leotiomycetes	STAND	Punia	STANDPunia	prevalence	-0.73652	0.714458	0.302597	0.874593	0.447157	0.992717	0		75	20	Tympanidaceae sp.
6175_456	6175_456	Sarocladium strictum	Ascomycota	Sordariomycetes	STAND	Šilinė	STANDŠilinė	prevalence	0.73877	0.714943	0.301451	0.874593	0.512029	1	0		75	16	Sarocladium strictum
6175_479	6175_479	Pseudorobillarda sp.	Ascomycota	Dothideomycetes	STAND	Punia	STANDPunia	prevalence	-1.1856	1.17624	0.313475	0.874593	0.528684	1	0		75	5	Pseudorobillarda sp.
6175_479	6175_479	Pseudorobillarda sp.	Ascomycota	Dothideomycetes	STAND	Šilinė	STANDŠilinė	prevalence	-1.18563	1.17625	0.313468	0.874593	0.528674	1	0		75	5	Pseudorobillarda sp.
6175_486	6175_486	Fomitopsis pinicola	Basidiomycota	Agaricomycetes	STAND	Šilinė	STANDŠilinė	prevalence	-1.2752	1.23053	0.300062	0.874593	0.510087	1	0		75	11	Fomitopsis pinicola
6175_524	6175_524	Hyaloscypha sp.	Ascomycota	Leotiomycetes	STAND	Šilinė	STANDŠilinė	prevalence	0.713572	0.695086	0.304611	0.874593	0.516434	1	0		75	21	Hyaloscypha sp.
6175_528	6175_528	Drepanopezizaceae sp.	Ascomycota	Leotiomycetes	STAND	Šilinė	STANDŠilinė	prevalence	-1.18683	1.17678	0.313193	0.874593	0.313193	0.940296	0		75	4	Drepanopezizaceae sp.
6175_574	6175_574	Hyphoderma setigerum	Basidiomycota	Agaricomycetes	STAND	Punia	STANDPunia	prevalence	-1.18562	1.17625	0.313471	0.874593	0.101059	0.762576	0		75	11	Hyphoderma setigerum
6175_597	6175_597	Archaeorhizomyces sp.	Ascomycota	Archaeorhizomycetes	STAND	Šilinė	STANDŠilinė	prevalence	-0.680232	0.680498	0.3175	0.874593	0.178158	0.838254	0		75	21	Archaeorhizomyces sp.
6175_61	6175_61	Suillus bovinus	Basidiomycota	Agaricomycetes	STAND	Šilinė	STANDŠilinė	prevalence	-2.02815	1.87374	0.279072	0.874593	0.480263	1	0		75	73	Suillus bovinus
6175_638	6175_638	Paracladophialophora sp.	Ascomycota	Eurotiomycetes	STAND	Punia	STANDPunia	prevalence	-1.20055	1.19942	0.316855	0.874593	0.29978	0.940296	0		75	6	Paracladophialophora sp.
6175_654	6175_654	Botryosphaeriales sp.	Ascomycota	Dothideomycetes	STAND	Šilinė	STANDŠilinė	prevalence	0.83975	0.763251	0.271233	0.874593	0.468899	1	0		75	17	Botryosphaeriales sp.
6175_665	6175_665	Mycena amicta	Basidiomycota	Agaricomycetes	STAND	Punia	STANDPunia	prevalence	1.18561	1.17625	0.313473	0.874593	0.528681	1	0		75	6	Mycena amicta
6175_669	6175_669	Tricellula aquatica	Ascomycota	Leotiomycetes	STAND	Šilinė	STANDŠilinė	prevalence	1.18557	1.1762	0.313473	0.874593	0.528681	1	0		75	8	Tricellula aquatica
6175_672	6175_672	Elsinoaceae sp.	Ascomycota	Dothideomycetes	STAND	Šilinė	STANDŠilinė	prevalence	-1.21704	1.20867	0.31397	0.874593	0.404108	0.959195	0		75	4	Elsinoaceae sp.
6175_715	6175_715	Unidentified sp. 6175_715	Basidiomycota	Spiculogloeomycetes	STAND	Šilinė	STANDŠilinė	prevalence	-1.24852	1.22022	0.306216	0.874593	0.518664	1	0		75	8	Unidentified sp. 6175_715
6175_73	6175_73	Erythricium aurantiacum	Basidiomycota	Agaricomycetes	STAND	Punia	STANDPunia	prevalence	-1.18562	1.17612	0.313419	0.874593	0.313419	0.940296	0		75	4	Erythricium aurantiacum
6175_766	6175_766	Unidentified sp. 6175_766	Ascomycota	Dothideomycetes	STAND	Šilinė	STANDŠilinė	prevalence	0.713729	0.69509	0.304508	0.874593	0.51629	1	0		75	19	Unidentified sp. 6175_766
6175_768	6175_768	Pleosporales sp.	Ascomycota	Dothideomycetes	STAND	Šilinė	STANDŠilinė	prevalence	0.713924	0.695095	0.304379	0.874593	0.516111	1	0		75	17	Pleosporales sp.
6175_799	6175_799	Hyaloscyphaceae sp.	Ascomycota	Leotiomycetes	STAND	Šilinė	STANDŠilinė	prevalence	0.786103	0.744577	0.291073	0.874593	0.497422	1	0		75	12	Hyaloscyphaceae sp.
6175_805	6175_805	Discosia artocreas	Ascomycota	Sordariomycetes	STAND	Punia	STANDPunia	prevalence	1.18559	1.17624	0.313479	0.874593	0.528689	1	0		75	4	Discosia artocreas
6175_814	6175_814	Phaeomoniellales sp.	Ascomycota	Eurotiomycetes	STAND	Punia	STANDPunia	prevalence	1.18557	1.17623	0.313484	0.874593	0.313484	0.940296	0		75	6	Phaeomoniellales sp.
6175_838	6175_838	Cystobasidiales sp.	Basidiomycota	Cystobasidiomycetes	STAND	Punia	STANDPunia	prevalence	1.18577	1.17629	0.313428	0.874593	0.0243554	0.536556	0		75	4	Cystobasidiales sp.
6175_848	6175_848	Mycosphaerellales sp.	Ascomycota	Dothideomycetes	STAND	Punia	STANDPunia	prevalence	0.883072	0.794593	0.266417	0.874593	0.461856	1	0		75	12	Mycosphaerellales sp.
6175_85	6175_85	Unidentified sp. 6175_85	Basidiomycota	Agaricostilbomycetes	STAND	Šilinė	STANDŠilinė	prevalence	-0.756519	0.713462	0.288986	0.874593	0.494459	1	0		75	20	Unidentified sp. 6175_85
6175_870	6175_870	Typhula micans	Basidiomycota	Agaricomycetes	STAND	Punia	STANDPunia	prevalence	-1.20055	1.19943	0.316855	0.874593	0.533314	1	0		75	6	Typhula micans
6175_877	6175_877	Camptobasidiaceae sp.	Basidiomycota	Microbotryomycetes	STAND	Punia	STANDPunia	prevalence	1.21183	1.2043	0.314294	0.874593	0.529808	1	0		75	7	Camptobasidiaceae sp.
6175_877	6175_877	Camptobasidiaceae sp.	Basidiomycota	Microbotryomycetes	STAND	Šilinė	STANDŠilinė	prevalence	1.21192	1.20429	0.314253	0.874593	0.332006	0.940296	0		75	7	Camptobasidiaceae sp.
6175_892	6175_892	Sporocadaceae sp.	Ascomycota	Sordariomycetes	STAND	Punia	STANDPunia	prevalence	-1.18581	1.17628	0.313405	0.874593	0.528588	1	0		75	6	Sporocadaceae sp.
6175_906	6175_906	Jobellisiales sp.	Ascomycota	Sordariomycetes	STAND	Punia	STANDPunia	prevalence	0.839825	0.763257	0.271194	0.874593	0.10142	0.762576	0		75	16	Jobellisiales sp.
6175_921	6175_921	Claussenomyces sp.	Ascomycota	Leotiomycetes	STAND	Punia	STANDPunia	prevalence	1.18563	1.17625	0.313467	0.874593	0.528673	1	0		75	7	Claussenomyces sp.
6175_921	6175_921	Claussenomyces sp.	Ascomycota	Leotiomycetes	STAND	Šilinė	STANDŠilinė	prevalence	1.18564	1.17625	0.313462	0.874593	0.528666	1	0		75	7	Claussenomyces sp.
6175_924	6175_924	Unidentified sp. 6175_924	Ascomycota	Taphrinomycetes	STAND	Punia	STANDPunia	prevalence	1.21677	1.20863	0.31406	0.874593	0.529486	1	0		75	4	Unidentified sp. 6175_924
6175_927	6175_927	Phaeosphaeriaceae sp.	Ascomycota	Dothideomycetes	STAND	Šilinė	STANDŠilinė	prevalence	-1.18444	1.17559	0.313679	0.874593	0.313679	0.940296	0		75	4	Phaeosphaeriaceae sp.
6175_933	6175_933	Pleosporales sp.	Ascomycota	Dothideomycetes	STAND	Punia	STANDPunia	prevalence	1.21696	1.2066	0.313174	0.874593	0.481214	1	0		75	7	Pleosporales sp.
6175_933	6175_933	Pleosporales sp.	Ascomycota	Dothideomycetes	STAND	Šilinė	STANDŠilinė	prevalence	1.21687	1.20661	0.313213	0.874593	0.528324	1	0		75	7	Pleosporales sp.
6175_960	6175_960	Basidiodendron sp.	Basidiomycota	Agaricomycetes	STAND	Šilinė	STANDŠilinė	prevalence	1.18557	1.17623	0.313484	0.874593	0.298803	0.940296	0		75	6	Basidiodendron sp.
6175_990	6175_990	Orbiliales sp.	Ascomycota	Orbiliomycetes	STAND	Punia	STANDPunia	prevalence	1.18566	1.17626	0.313462	0.874593	0.313462	0.940296	0		75	4	Orbiliales sp.
6175_298	6175_298	Lecanorales sp.	Ascomycota	Lecanoromycetes	STAND	Šilinė	STANDŠilinė	abundance	-1.05459	0.904002	0.31883	0.876099	0.165755	0.816907	-0.138232		75	39	Lecanorales sp.
6175_798	6175_798	Vexillomyces sp.	Ascomycota	Leotiomycetes	STAND	Punia	STANDPunia	prevalence	-1.19194	1.19499	0.318546	0.876099	0.535621	1	0		75	9	Vexillomyces sp.
6175_523	6175_523	Ascocoryne sp.	Ascomycota	Leotiomycetes	STAND	Punia	STANDPunia	prevalence	0.673993	0.67803	0.3202	0.878789	0.22364	0.888717	0		75	20	Ascocoryne sp.
6175_447	6175_447	Suillus luteus	Basidiomycota	Agaricomycetes	STAND	Šilinė	STANDŠilinė	abundance	-1.2982	1.12444	0.322727	0.882026	0.541301	1	-0.138232		75	17	Suillus luteus
6175_420	6175_420	Tomentella stuposa	Basidiomycota	Agaricomycetes	STAND	Šilinė	STANDŠilinė	prevalence	0.667185	0.674996	0.322943	0.882026	0.541593	1	0		75	20	Tomentella stuposa
6175_580	6175_580	Bannoa sp.	Basidiomycota	Cystobasidiomycetes	STAND	Punia	STANDPunia	prevalence	-1.0757	1.08811	0.322861	0.882026	0.144746	0.787907	0		75	6	Bannoa sp.
6175_988	6175_988	Exidia glandulosa	Basidiomycota	Agaricomycetes	STAND	Punia	STANDPunia	prevalence	1.07546	1.08807	0.322951	0.882026	0.541605	1	0		75	6	Exidia glandulosa
6175_1200	6175_1200	Trichosphaeriaceae sp.	Ascomycota	Sordariomycetes	STAND	Punia	STANDPunia	abundance	1.95021	1.99446	0.324653	0.882306	0.528298	1	-0.61109		75	7	Trichosphaeriaceae sp.
6175_150	6175_150	Ganoderma applanatum	Basidiomycota	Agaricomycetes	STAND	Šilinė	STANDŠilinė	abundance	0.973263	1.10643	0.325348	0.882306	0.544845	1	-0.138232		75	32	Ganoderma applanatum
6175_612	6175_612	Hyaloscypha fuckelii	Ascomycota	Leotiomycetes	STAND	Punia	STANDPunia	abundance	0.248651	0.837269	0.325412	0.882306	0.54493	1	-0.61109		75	18	Hyaloscypha fuckelii
6175_68	6175_68	Apiognomonia sp.	Ascomycota	Sordariomycetes	STAND	Punia	STANDPunia	abundance	0.36086	0.956517	0.323689	0.882306	0.0321621	0.595616	-0.61109		75	23	Apiognomonia sp.
6175_4	6175_4	Microstroma sp.	Basidiomycota	Exobasidiomycetes	STAND	Šilinė	STANDŠilinė	prevalence	0.648375	0.658141	0.324545	0.882306	0.543761	1	0		75	40	Microstroma sp.
6175_615	6175_615	Lichenostigmatales sp.	Ascomycota	Arthoniomycetes	STAND	Punia	STANDPunia	prevalence	0.663551	0.673413	0.324449	0.882306	0.543632	1	0		75	17	Lichenostigmatales sp.
6175_724	6175_724	Sarea resinae	Ascomycota	Sareomycetes	STAND	Punia	STANDPunia	abundance	0.156651	0.741273	0.326402	0.883924	0.546266	1	-0.61109		75	16	Sarea resinae
6175_1589	6175_1589	Botryosphaeriales sp.	Ascomycota	Dothideomycetes	STAND	Šilinė	STANDŠilinė	abundance	-0.773278	0.489111	0.327147	0.884175	0.547269	1	-0.138232		75	6	Botryosphaeriales sp.
6175_181	6175_181	Physcia sp.	Ascomycota	Lecanoromycetes	STAND	Punia	STANDPunia	abundance	-1.57295	0.905171	0.33029	0.884175	0.551488	1	-0.61109		75	13	Physcia sp.
6175_362	6175_362	Unidentified sp. 6175_362	Basidiomycota	Microbotryomycetes	STAND	Šilinė	STANDŠilinė	abundance	0.531955	0.661504	0.327891	0.884175	0.54827	1	-0.138232		75	25	Unidentified sp. 6175_362
6175_381	6175_381	Leptodontidium elatius	Ascomycota	Leotiomycetes	STAND	Punia	STANDPunia	abundance	-1.45832	0.836315	0.327627	0.884175	0.547914	1	-0.61109		75	19	Leptodontidium elatius
6175_502	6175_502	Chaetothyriales sp.	Ascomycota	Eurotiomycetes	STAND	Punia	STANDPunia	abundance	-1.29767	0.688396	0.330513	0.884175	0.149421	0.787907	-0.61109		75	31	Chaetothyriales sp.
6175_92	6175_92	Bjerkandera adusta	Basidiomycota	Agaricomycetes	STAND	Šilinė	STANDŠilinė	abundance	-0.892185	0.75785	0.331221	0.884175	0.0889139	0.761907	-0.138232		75	34	Bjerkandera adusta
6175_165	6175_165	Wilcoxina mikolae	Ascomycota	Pezizomycetes	STAND	Punia	STANDPunia	prevalence	0.632557	0.65004	0.330501	0.884175	0.476869	1	0		75	59	Wilcoxina mikolae
6175_23	6175_23	Udeniomyces pyricola	Basidiomycota	Tremellomycetes	STAND	Šilinė	STANDŠilinė	prevalence	-0.6422	0.658842	0.329689	0.884175	0.550683	1	0		75	19	Udeniomyces pyricola
6175_378	6175_378	Neophaeomoniella sp.	Ascomycota	Eurotiomycetes	STAND	Šilinė	STANDŠilinė	prevalence	-0.632056	0.650053	0.330894	0.884175	0.552297	1	0		75	29	Neophaeomoniella sp.
6175_552	6175_552	Oidiodendron chlamydosporicum	Ascomycota	Leotiomycetes	STAND	Punia	STANDPunia	prevalence	0.63252	0.650042	0.330531	0.884175	0.423517	0.979049	0		75	20	Oidiodendron chlamydosporicum
6175_676	6175_676	Phaeothecaceae sp.	Ascomycota	Dothideomycetes	STAND	Punia	STANDPunia	prevalence	0.632537	0.650036	0.330513	0.884175	0.25399	0.910249	0		75	21	Phaeothecaceae sp.
6175_676	6175_676	Phaeothecaceae sp.	Ascomycota	Dothideomycetes	STAND	Šilinė	STANDŠilinė	prevalence	0.632449	0.65004	0.330584	0.884175	0.551882	1	0		75	21	Phaeothecaceae sp.
6175_30	6175_30	Fusarium sp.	Ascomycota	Sordariomycetes	STAND	Punia	STANDPunia	abundance	-1.13287	0.527738	0.334292	0.886281	0.554617	1	-0.61109		75	50	Fusarium sp.
6175_345	6175_345	Linnemannia elongata	Mucoromycota	Mortierellomycetes	STAND	Punia	STANDPunia	abundance	0.819283	1.42359	0.334538	0.886281	0.522208	1	-0.61109		75	17	Linnemannia elongata
6175_36	6175_36	Taphrina sp.	Ascomycota	Taphrinomycetes	STAND	Punia	STANDPunia	abundance	-1.1213	0.51593	0.333567	0.886281	0.555867	1	-0.61109		75	49	Taphrina sp.
6175_870	6175_870	Typhula micans	Basidiomycota	Agaricomycetes	STAND	Punia	STANDPunia	abundance	-3.00739	2.08172	0.333158	0.886281	0.533314	1	-0.61109		75	6	Typhula micans
6175_162	6175_162	Mollisiaceae sp.	Ascomycota	Leotiomycetes	STAND	Punia	STANDPunia	prevalence	0.640245	0.663188	0.334342	0.886281	0.556899	1	0		75	58	Mollisiaceae sp.
6175_30	6175_30	Fusarium sp.	Ascomycota	Sordariomycetes	STAND	Punia	STANDPunia	prevalence	0.631553	0.651872	0.33263	0.886281	0.554617	1	0		75	50	Fusarium sp.
6175_33	6175_33	Tilletiopsis washingtonensis	Basidiomycota	Exobasidiomycetes	STAND	Šilinė	STANDŠilinė	prevalence	0.622843	0.645739	0.334773	0.886281	0.0133682	0.428829	0		75	38	Tilletiopsis washingtonensis
6175_757	6175_757	Ceratobasidiaceae sp.	Basidiomycota	Agaricomycetes	STAND	Šilinė	STANDŠilinė	abundance	-1.71228	1.48202	0.337258	0.891808	0.560773	1	-0.138232		75	8	Ceratobasidiaceae sp.
6175_109	6175_109	Phyllactinia sp.	Ascomycota	Leotiomycetes	STAND	Šilinė	STANDŠilinė	abundance	-0.709865	0.598261	0.348123	0.893085	0.108844	0.768211	-0.138232		75	65	Phyllactinia sp.
6175_135	6175_135	Hypogymnia physodes	Ascomycota	Lecanoromycetes	STAND	Punia	STANDPunia	abundance	0.833391	1.48443	0.34612	0.893085	0.123211	0.768211	-0.61109		75	18	Hypogymnia physodes
6175_1472	6175_1472	Aspergillaceae sp.	Ascomycota	Eurotiomycetes	STAND	Punia	STANDPunia	abundance	2.11117	2.09848	0.340662	0.893085	0.565274	1	-0.61109		75	8	Aspergillaceae sp.
6175_286	6175_286	Megacollybia platyphylla	Basidiomycota	Agaricomycetes	STAND	Punia	STANDPunia	abundance	0.117416	0.763364	0.349772	0.893085	0.277103	0.940296	-0.61109		75	37	Megacollybia platyphylla
6175_300	6175_300	Microdochium nivale	Ascomycota	Sordariomycetes	STAND	Šilinė	STANDŠilinė	abundance	1.20814	1.36153	0.346737	0.893085	0.573248	1	-0.138232		75	13	Microdochium nivale
6175_514	6175_514	Meira sp.	Basidiomycota	Exobasidiomycetes	STAND	Šilinė	STANDŠilinė	abundance	-1.29064	1.10858	0.343841	0.893085	0.569455	1	-0.138232		75	11	Meira sp.
6175_59	6175_59	Exobasidium bisporum	Basidiomycota	Exobasidiomycetes	STAND	Punia	STANDPunia	abundance	0.0190489	0.64759	0.342219	0.893085	0.0192329	0.48384	-0.61109		75	41	Exobasidium bisporum
6175_61	6175_61	Suillus bovinus	Basidiomycota	Agaricomycetes	STAND	Punia	STANDPunia	abundance	-1.07376	0.485222	0.350869	0.893085	0.578629	1	-0.61109		75	73	Suillus bovinus
6175_698	6175_698	Melampsora laricis-populina	Basidiomycota	Pucciniomycetes	STAND	Šilinė	STANDŠilinė	abundance	2.31971	2.18925	0.343493	0.893085	0.568998	1	-0.138232		75	6	Melampsora laricis-populina
6175_769	6175_769	Wilcoxina rehmii	Ascomycota	Pezizomycetes	STAND	Punia	STANDPunia	abundance	0.831048	1.45035	0.338679	0.893085	0.150025	0.787907	-0.61109		75	16	Wilcoxina rehmii
6175_917	6175_917	Laetiporus sulphureus	Basidiomycota	Agaricomycetes	STAND	Šilinė	STANDŠilinė	abundance	-2.77382	2.32643	0.350426	0.893085	0.321577	0.940296	-0.138232		75	7	Laetiporus sulphureus
6175_106	6175_106	Geminibasidium sp.	Basidiomycota	Geminibasidiomycetes	STAND	Punia	STANDPunia	prevalence	0.577316	0.618631	0.350709	0.893085	0.578421	1	0		75	54	Geminibasidium sp.
6175_106	6175_106	Geminibasidium sp.	Basidiomycota	Geminibasidiomycetes	STAND	Šilinė	STANDŠilinė	prevalence	0.577318	0.618631	0.350707	0.893085	0.468807	1	0		75	54	Geminibasidium sp.
6175_1168	6175_1168	Herpotrichiellaceae sp.	Ascomycota	Eurotiomycetes	STAND	Šilinė	STANDŠilinė	prevalence	-1.00206	1.06577	0.347106	0.893085	0.57373	1	0		75	7	Herpotrichiellaceae sp.
6175_1197	6175_1197	Unidentified sp. 6175_1197	Basidiomycota	Cystobasidiomycetes	STAND	Punia	STANDPunia	prevalence	1.00206	1.06577	0.347106	0.893085	0.142735	0.787907	0		75	5	Unidentified sp. 6175_1197
6175_125	6175_125	Cyphellophora sessilis	Ascomycota	Eurotiomycetes	STAND	Punia	STANDPunia	prevalence	0.602761	0.64189	0.34771	0.893085	0.574518	1	0		75	24	Cyphellophora sessilis
6175_1268	6175_1268	Inocybe lacera	Basidiomycota	Agaricomycetes	STAND	Punia	STANDPunia	prevalence	-1.00206	1.06577	0.347106	0.893085	0.347106	0.940629	0		75	7	Inocybe lacera
6175_1294	6175_1294	Ophiostomatales sp.	Ascomycota	Sordariomycetes	STAND	Punia	STANDPunia	prevalence	-1.00206	1.06577	0.347106	0.893085	0.57373	1	0		75	7	Ophiostomatales sp.
6175_133	6175_133	Claussenomyces atrovirens	Ascomycota	Leotiomycetes	STAND	Šilinė	STANDŠilinė	prevalence	-0.605917	0.643718	0.346563	0.893085	0.403358	0.959195	0		75	21	Claussenomyces atrovirens
6175_1423	6175_1423	Chaetothyriales sp.	Ascomycota	Eurotiomycetes	STAND	Šilinė	STANDŠilinė	prevalence	1.00206	1.06577	0.347106	0.893085	0.347106	0.940629	0		75	5	Chaetothyriales sp.
6175_144	6175_144	Pseudeurotiaceae sp.	Ascomycota	Leotiomycetes	STAND	Punia	STANDPunia	prevalence	-0.577299	0.61863	0.350722	0.893085	0.578439	1	0		75	23	Pseudeurotiaceae sp.
6175_160	6175_160	Bulleraceae sp.	Basidiomycota	Tremellomycetes	STAND	Punia	STANDPunia	prevalence	0.620263	0.651767	0.341267	0.893085	0.308726	0.940296	0		75	17	Bulleraceae sp.
6175_2072	6175_2072	Coprinellus sp.	Basidiomycota	Agaricomycetes	STAND	Punia	STANDPunia	prevalence	1.00206	1.06577	0.347106	0.893085	0.347106	0.940629	0		75	5	Coprinellus sp.
6175_225	6175_225	Mycosphaerellales sp.	Ascomycota	Dothideomycetes	STAND	Šilinė	STANDŠilinė	prevalence	0.5773	0.618628	0.35072	0.893085	0.441305	0.991583	0		75	55	Mycosphaerellales sp.
6175_229	6175_229	Leptosillia macrospora	Ascomycota	Sordariomycetes	STAND	Punia	STANDPunia	prevalence	0.57732	0.618631	0.350705	0.893085	0.578416	1	0		75	56	Leptosillia macrospora
6175_38	6175_38	Rhynchogastremaceae sp.	Basidiomycota	Tremellomycetes	STAND	Punia	STANDPunia	prevalence	0.617873	0.650329	0.342065	0.893085	0.0854083	0.761907	0		75	18	Rhynchogastremaceae sp.
6175_605	6175_605	Coniochaeta velutina	Ascomycota	Sordariomycetes	STAND	Punia	STANDPunia	prevalence	0.577324	0.618631	0.350702	0.893085	0.578413	1	0		75	24	Coniochaeta velutina
6175_605	6175_605	Coniochaeta velutina	Ascomycota	Sordariomycetes	STAND	Šilinė	STANDŠilinė	prevalence	0.57733	0.618631	0.350697	0.893085	0.578405	1	0		75	24	Coniochaeta velutina
6175_621	6175_621	Acremonium acutatum	Ascomycota	Sordariomycetes	STAND	Šilinė	STANDŠilinė	prevalence	-1.00206	1.06577	0.347106	0.893085	0.57373	1	0		75	7	Acremonium acutatum
6175_635	6175_635	Niesslia tenuis	Ascomycota	Sordariomycetes	STAND	Punia	STANDPunia	prevalence	1.00206	1.06577	0.347106	0.893085	0.347106	0.940629	0		75	5	Niesslia tenuis
6175_75	6175_75	Didymosphaeriaceae sp.	Ascomycota	Dothideomycetes	STAND	Punia	STANDPunia	prevalence	-1.00206	1.06577	0.347106	0.893085	0.57373	1	0		75	70	Didymosphaeriaceae sp.
6175_934	6175_934	Arcticomyces warmingii	Basidiomycota	Exobasidiomycetes	STAND	Punia	STANDPunia	prevalence	1.00206	1.06577	0.347106	0.893085	0.347106	0.940629	0		75	5	Arcticomyces warmingii
6175_957	6175_957	Ceratobasidiaceae sp.	Basidiomycota	Agaricomycetes	STAND	Šilinė	STANDŠilinė	prevalence	1.00206	1.06577	0.347106	0.893085	0.57373	1	0		75	5	Ceratobasidiaceae sp.
6175_1059	6175_1059	Solicoccozyma gelidoterrea	Basidiomycota	Tremellomycetes	STAND	Šilinė	STANDŠilinė	abundance	3.57581	1.65356	0.354896	0.89951	0.58384	1	-0.138232		75	6	Solicoccozyma gelidoterrea
6175_174	6175_174	Cyphellophoraceae sp.	Ascomycota	Eurotiomycetes	STAND	Punia	STANDPunia	abundance	-1.80015	1.21343	0.35489	0.89951	0.266647	0.927124	-0.61109		75	14	Cyphellophoraceae sp.
6175_724	6175_724	Sarea resinae	Ascomycota	Sareomycetes	STAND	Šilinė	STANDŠilinė	abundance	0.749732	0.918846	0.354996	0.89951	0.58397	1	-0.138232		75	16	Sarea resinae
6175_22	6175_22	Erysiphe sp.	Ascomycota	Leotiomycetes	STAND	Šilinė	STANDŠilinė	prevalence	-0.580972	0.627025	0.354159	0.89951	0.582889	1	0		75	21	Erysiphe sp.
6175_540	6175_540	Lepraria incana	Ascomycota	Lecanoromycetes	STAND	Punia	STANDPunia	abundance	0.185652	0.795581	0.357448	0.903684	0.357448	0.959195	-0.61109		75	10	Lepraria incana
6175_155	6175_155	Papiliotrema sp.	Basidiomycota	Tremellomycetes	STAND	Šilinė	STANDŠilinė	prevalence	-0.904152	0.981953	0.357171	0.903684	0.208019	0.865754	0		75	17	Papiliotrema sp.
6175_1300	6175_1300	Menispora caesia	Ascomycota	Sordariomycetes	STAND	Šilinė	STANDŠilinė	abundance	-1.70377	1.57954	0.360139	0.906919	0.590578	1	-0.138232		75	9	Menispora caesia
6175_2573	6175_2573	Unidentified sp. 6175_2573	Ascomycota	Unidentified	STAND	Šilinė	STANDŠilinė	abundance	3.81041	1.4759	0.36145	0.906919	0.533314	1	-0.138232		75	6	Unidentified sp. 6175_2573
6175_344	6175_344	Coniochaeta cipronana	Ascomycota	Sordariomycetes	STAND	Punia	STANDPunia	abundance	-1.17563	0.602915	0.361126	0.906919	0.59184	1	-0.61109		75	38	Coniochaeta cipronana
6175_378	6175_378	Neophaeomoniella sp.	Ascomycota	Eurotiomycetes	STAND	Šilinė	STANDŠilinė	abundance	0.876452	1.0889	0.361556	0.906919	0.552297	1	-0.138232		75	29	Neophaeomoniella sp.
6175_615	6175_615	Lichenostigmatales sp.	Ascomycota	Arthoniomycetes	STAND	Šilinė	STANDŠilinė	abundance	-1.10066	1.00602	0.361041	0.906919	0.591731	1	-0.138232		75	17	Lichenostigmatales sp.
6175_931	6175_931	Fusarium sp.	Ascomycota	Sordariomycetes	STAND	Punia	STANDPunia	abundance	1.05847	1.59453	0.359758	0.906919	0.59009	1	-0.61109		75	8	Fusarium sp.
6175_988	6175_988	Exidia glandulosa	Basidiomycota	Agaricomycetes	STAND	Punia	STANDPunia	abundance	0.948796	1.51103	0.360428	0.906919	0.541605	1	-0.61109		75	6	Exidia glandulosa
6175_2221	6175_2221	Scoliciosporum chlorococcum	Ascomycota	Lecanoromycetes	STAND	Punia	STANDPunia	abundance	0.707225	1.27519	0.362402	0.908027	0.593469	1	-0.61109		75	11	Scoliciosporum chlorococcum
6175_166	6175_166	Macalpinomyces neglectus	Basidiomycota	Ustilaginomycetes	STAND	Šilinė	STANDŠilinė	abundance	1.07121	1.27122	0.363805	0.910527	0.595256	1	-0.138232		75	13	Macalpinomyces neglectus
6175_147	6175_147	Fellozyma inositophila	Basidiomycota	Microbotryomycetes	STAND	Punia	STANDPunia	abundance	-1.55115	0.932569	0.36475	0.911874	0.251059	0.908397	-0.61109		75	9	Fellozyma inositophila
6175_80	6175_80	Symmetrospora sp.	Basidiomycota	Cystobasidiomycetes	STAND	Šilinė	STANDŠilinė	prevalence	-0.538997	0.59632	0.366064	0.913126	0.514699	1	0		75	19	Symmetrospora sp.
6175_227	6175_227	Orbiliales sp.	Ascomycota	Orbiliomycetes	STAND	Punia	STANDPunia	abundance	-1.28727	0.736945	0.367416	0.914466	0.00522476	0.343754	-0.61109		75	47	Orbiliales sp.
6175_486	6175_486	Fomitopsis pinicola	Basidiomycota	Agaricomycetes	STAND	Šilinė	STANDŠilinė	abundance	2.05832	2.28235	0.36711	0.914466	0.510087	1	-0.138232		75	11	Fomitopsis pinicola
6175_1185	6175_1185	Phaeomoniellaceae sp.	Ascomycota	Eurotiomycetes	STAND	Punia	STANDPunia	abundance	0.40946	1.07435	0.371127	0.916359	0.604519	1	-0.61109		75	11	Phaeomoniellaceae sp.
6175_1185	6175_1185	Phaeomoniellaceae sp.	Ascomycota	Eurotiomycetes	STAND	Šilinė	STANDŠilinė	abundance	-1.20315	1.1595	0.389357	0.916359	0.627115	1	-0.138232		75	11	Phaeomoniellaceae sp.
6175_1548	6175_1548	Pleosporales sp.	Ascomycota	Dothideomycetes	STAND	Šilinė	STANDŠilinė	abundance	1.20719	1.33554	0.371538	0.916359	0.295656	0.940296	-0.138232		75	7	Pleosporales sp.
6175_1811	6175_1811	Hyaloscypha finlandica	Ascomycota	Leotiomycetes	STAND	Šilinė	STANDŠilinė	abundance	1.28288	0.95043	0.376859	0.916359	0.611695	1	-0.138232		75	5	Hyaloscypha finlandica
6175_268	6175_268	Sporocadus lichenicola	Ascomycota	Sordariomycetes	STAND	Punia	STANDPunia	abundance	-1.39919	0.881068	0.388367	0.916359	0.625905	1	-0.61109		75	16	Sporocadus lichenicola
6175_293	6175_293	Taphrina purpurascens	Ascomycota	Taphrinomycetes	STAND	Šilinė	STANDŠilinė	abundance	-1.16828	1.07699	0.370063	0.916359	0.60318	1	-0.138232		75	11	Taphrina purpurascens
6175_399	6175_399	Microcera sp.	Ascomycota	Sordariomycetes	STAND	Šilinė	STANDŠilinė	abundance	-1.56503	1.54218	0.376798	0.916359	0.611619	1	-0.138232		75	13	Microcera sp.
6175_44	6175_44	Curvibasidium cygneicollum	Basidiomycota	Microbotryomycetes	STAND	Šilinė	STANDŠilinė	abundance	-1.09003	1.04431	0.371693	0.916359	0.0420598	0.660697	-0.138232		75	31	Curvibasidium cygneicollum
6175_446	6175_446	Taphrina sadebeckii	Ascomycota	Taphrinomycetes	STAND	Punia	STANDPunia	abundance	-2.22494	1.76107	0.381095	0.916359	0.411674	0.960645	-0.61109		75	13	Taphrina sadebeckii
6175_453	6175_453	Unidentified sp. 6175_453	Ascomycota	Unidentified	STAND	Šilinė	STANDŠilinė	abundance	0.658657	0.888935	0.383274	0.916359	0.370806	0.959195	-0.138232		75	24	Unidentified sp. 6175_453
6175_538	6175_538	Kalmanozyma fusiformata	Basidiomycota	Ustilaginomycetes	STAND	Punia	STANDPunia	abundance	-0.0988569	0.321946	0.382376	0.916359	0.61854	1	-0.61109		75	5	Kalmanozyma fusiformata
6175_621	6175_621	Acremonium acutatum	Ascomycota	Sordariomycetes	STAND	Punia	STANDPunia	abundance	1.03823	1.50338	0.387389	0.916359	0.624708	1	-0.61109		75	7	Acremonium acutatum
6175_645	6175_645	Aspergillus sp.	Ascomycota	Eurotiomycetes	STAND	Punia	STANDPunia	abundance	-1.47355	0.939245	0.384405	0.916359	0.621043	1	-0.61109		75	15	Aspergillus sp.
6175_713	6175_713	Classiculales sp.	Basidiomycota	Classiculomycetes	STAND	Punia	STANDPunia	abundance	1.58796	1.25271	0.38981	0.916359	0.627668	1	-0.61109		75	7	Classiculales sp.
6175_713	6175_713	Classiculales sp.	Basidiomycota	Classiculomycetes	STAND	Šilinė	STANDŠilinė	abundance	-2.13321	1.34978	0.374159	0.916359	0.608324	1	-0.138232		75	7	Classiculales sp.
6175_786	6175_786	Arxiella terrestris	Ascomycota	Dothideomycetes	STAND	Punia	STANDPunia	abundance	0.0259182	0.600653	0.385253	0.916359	0.332993	0.940296	-0.61109		75	7	Arxiella terrestris
6175_788	6175_788	Neoleptosphaeria rubefaciens	Ascomycota	Dothideomycetes	STAND	Šilinė	STANDŠilinė	abundance	-1.39217	1.27612	0.389298	0.916359	0.627043	1	-0.138232		75	11	Neoleptosphaeria rubefaciens
6175_84	6175_84	Melanina gundecimermaniae	Ascomycota	Eurotiomycetes	STAND	Punia	STANDPunia	abundance	-0.160342	0.499858	0.37658	0.916359	0.611347	1	-0.61109		75	73	Melanina gundecimermaniae
6175_859	6175_859	Unidentified sp. 6175_859	Basidiomycota	Cystobasidiomycetes	STAND	Šilinė	STANDŠilinė	abundance	0.620065	0.767021	0.381066	0.916359	0.616921	1	-0.138232		75	7	Unidentified sp. 6175_859
6175_870	6175_870	Typhula micans	Basidiomycota	Agaricomycetes	STAND	Šilinė	STANDŠilinė	abundance	-1.8475	1.64575	0.375744	0.916359	0.610304	1	-0.138232		75	6	Typhula micans
6175_957	6175_957	Ceratobasidiaceae sp.	Basidiomycota	Agaricomycetes	STAND	Punia	STANDPunia	abundance	-3.8425	2.82782	0.371536	0.916359	0.605033	1	-0.61109		75	5	Ceratobasidiaceae sp.
6175_123	6175_123	Pseudotomentella sp.	Basidiomycota	Agaricomycetes	STAND	Punia	STANDPunia	prevalence	0.520675	0.593727	0.380509	0.916359	0.352247	0.951438	0		75	53	Pseudotomentella sp.
6175_1434	6175_1434	Unidentified sp. 6175_1434	Ascomycota	Dothideomycetes	STAND	Šilinė	STANDŠilinė	prevalence	0.784114	0.905125	0.386323	0.916359	0.235406	0.89349	0		75	6	Unidentified sp. 6175_1434
6175_1589	6175_1589	Botryosphaeriales sp.	Ascomycota	Dothideomycetes	STAND	Šilinė	STANDŠilinė	prevalence	-0.783898	0.905031	0.386404	0.916359	0.547269	1	0		75	6	Botryosphaeriales sp.
6175_178	6175_178	Unidentified sp. 6175_178	Ascomycota	Dothideomycetes	STAND	Punia	STANDPunia	prevalence	-0.495306	0.570259	0.385086	0.916359	0.621881	1	0		75	27	Unidentified sp. 6175_178
6175_181	6175_181	Physcia sp.	Ascomycota	Lecanoromycetes	STAND	Punia	STANDPunia	prevalence	-0.784164	0.905123	0.386292	0.916359	0.551488	1	0		75	13	Physcia sp.
6175_219	6175_219	Taphrina betulina	Ascomycota	Taphrinomycetes	STAND	Punia	STANDPunia	prevalence	-0.495342	0.570259	0.385052	0.916359	0.213608	0.868579	0		75	35	Taphrina betulina
6175_220	6175_220	Hypoxylon rubiginosum	Ascomycota	Sordariomycetes	STAND	Punia	STANDPunia	prevalence	-0.485543	0.564299	0.389548	0.916359	0.627349	1	0		75	46	Hypoxylon rubiginosum
6175_2221	6175_2221	Scoliciosporum chlorococcum	Ascomycota	Lecanoromycetes	STAND	Punia	STANDPunia	prevalence	0.784137	0.905128	0.386311	0.916359	0.593469	1	0		75	11	Scoliciosporum chlorococcum
6175_230	6175_230	Agaricostilbales sp.	Basidiomycota	Agaricostilbomycetes	STAND	Punia	STANDPunia	prevalence	-0.788367	0.908363	0.38545	0.916359	0.622328	1	0		75	8	Agaricostilbales sp.
6175_270	6175_270	Phialocephala fortinii	Ascomycota	Leotiomycetes	STAND	Punia	STANDPunia	prevalence	0.495324	0.570259	0.385069	0.916359	0.62186	1	0		75	46	Phialocephala fortinii
6175_286	6175_286	Megacollybia platyphylla	Basidiomycota	Agaricomycetes	STAND	Šilinė	STANDŠilinė	prevalence	0.495285	0.570259	0.385106	0.916359	0.285966	0.940296	0		75	37	Megacollybia platyphylla
6175_293	6175_293	Taphrina purpurascens	Ascomycota	Taphrinomycetes	STAND	Šilinė	STANDŠilinė	prevalence	0.845163	0.952345	0.374834	0.916359	0.60318	1	0		75	11	Taphrina purpurascens
6175_315	6175_315	Tilletia sp.	Basidiomycota	Exobasidiomycetes	STAND	Punia	STANDPunia	prevalence	-0.818113	0.937936	0.383073	0.916359	0.619401	1	0		75	7	Tilletia sp.
6175_329	6175_329	Unidentified sp. 6175_329	Ascomycota	Unidentified	STAND	Šilinė	STANDŠilinė	prevalence	0.48553	0.564298	0.38956	0.916359	0.627363	1	0		75	38	Unidentified sp. 6175_329
6175_357	6175_357	Elsinoaceae sp.	Ascomycota	Dothideomycetes	STAND	Šilinė	STANDŠilinė	prevalence	0.838412	0.947711	0.376334	0.916359	0.611041	1	0		75	14	Elsinoaceae sp.
6175_403	6175_403	Lecania naegelii	Ascomycota	Lecanoromycetes	STAND	Šilinė	STANDŠilinė	prevalence	0.78411	0.905122	0.386324	0.916359	0.388414	0.959195	0		75	7	Lecania naegelii
6175_459	6175_459	Spiculogloeaceae sp.	Basidiomycota	Spiculogloeomycetes	STAND	Šilinė	STANDŠilinė	prevalence	-0.842666	0.952122	0.376135	0.916359	0.610793	1	0		75	7	Spiculogloeaceae sp.
6175_488	6175_488	Trichoderma viride	Ascomycota	Sordariomycetes	STAND	Punia	STANDPunia	prevalence	0.521637	0.594054	0.379892	0.916359	0.615466	1	0		75	24	Trichoderma viride
6175_511	6175_511	Phaeosphaeriaceae sp.	Ascomycota	Dothideomycetes	STAND	Šilinė	STANDŠilinė	prevalence	0.784143	0.90513	0.386308	0.916359	0.380706	0.959195	0		75	7	Phaeosphaeriaceae sp.
6175_513	6175_513	Kondoa gutianensis	Basidiomycota	Agaricostilbomycetes	STAND	Punia	STANDPunia	prevalence	0.78411	0.905122	0.386324	0.916359	0.149432	0.787907	0		75	7	Kondoa gutianensis
6175_639	6175_639	Suillus granulatus	Basidiomycota	Agaricomycetes	STAND	Šilinė	STANDŠilinė	prevalence	0.784113	0.905121	0.386321	0.916359	0.623399	1	0		75	11	Suillus granulatus
6175_736	6175_736	Nigrograna mycophila	Ascomycota	Dothideomycetes	STAND	Punia	STANDPunia	prevalence	0.521637	0.594054	0.379892	0.916359	0.228383	0.891272	0		75	24	Nigrograna mycophila
6175_764	6175_764	Capnobotryella sp.	Ascomycota	Dothideomycetes	STAND	Šilinė	STANDŠilinė	prevalence	-0.859062	0.959077	0.370404	0.916359	0.603608	1	0		75	11	Capnobotryella sp.
6175_772	6175_772	Phaffia sp.	Basidiomycota	Tremellomycetes	STAND	Šilinė	STANDŠilinė	prevalence	-0.784168	0.905147	0.386302	0.916359	0.623375	1	0		75	9	Phaffia sp.
6175_828	6175_828	Mortierella sp.	Mucoromycota	Mortierellomycetes	STAND	Šilinė	STANDŠilinė	prevalence	0.820503	0.938878	0.382162	0.916359	0.618277	1	0		75	8	Mortierella sp.
6175_857	6175_857	Periconia sp.	Ascomycota	Dothideomycetes	STAND	Šilinė	STANDŠilinė	prevalence	0.801173	0.927728	0.387816	0.916359	0.304428	0.940296	0		75	8	Periconia sp.
6175_88	6175_88	Chrysozymaceae sp.	Basidiomycota	Microbotryomycetes	STAND	Punia	STANDPunia	prevalence	-0.799085	0.926389	0.388368	0.916359	0.0366187	0.626423	0		75	8	Chrysozymaceae sp.
6175_88	6175_88	Chrysozymaceae sp.	Basidiomycota	Microbotryomycetes	STAND	Šilinė	STANDŠilinė	prevalence	-0.799029	0.926374	0.388394	0.916359	0.020318	0.492631	0		75	8	Chrysozymaceae sp.
6175_94	6175_94	Moristroma sp.	Ascomycota	Eurotiomycetes	STAND	Punia	STANDPunia	prevalence	-0.799082	0.92638	0.388365	0.916359	0.625903	1	0		75	67	Moristroma sp.
6175_949	6175_949	Meyerozyma guilliermondii	Ascomycota	Saccharomycetes	STAND	Šilinė	STANDŠilinė	prevalence	0.784269	0.905129	0.386231	0.916359	0.623288	1	0		75	12	Meyerozyma guilliermondii
6175_958	6175_958	Capnodiales sp.	Ascomycota	Dothideomycetes	STAND	Punia	STANDPunia	prevalence	0.830148	0.944011	0.379193	0.916359	0.614598	1	0		75	9	Capnodiales sp.
6175_112	6175_112	Neoascochyta sp.	Ascomycota	Dothideomycetes	STAND	Punia	STANDPunia	abundance	0.220892	0.946961	0.390402	0.916388	0.392179	0.959195	-0.61109		75	27	Neoascochyta sp.
6175_323	6175_323	Trechisporales sp.	Basidiomycota	Agaricomycetes	STAND	Punia	STANDPunia	prevalence	0.496367	0.578704	0.391046	0.916388	0.629176	1	0		75	40	Trechisporales sp.
6175_93	6175_93	Neosetophoma sp.	Ascomycota	Dothideomycetes	STAND	Punia	STANDPunia	prevalence	0.790486	0.921225	0.390848	0.916388	0.628933	1	0		75	65	Neosetophoma sp.
6175_85	6175_85	Unidentified sp. 6175_85	Basidiomycota	Agaricostilbomycetes	STAND	Šilinė	STANDŠilinė	abundance	0.730518	0.985145	0.391672	0.916474	0.494459	1	-0.138232		75	20	Unidentified sp. 6175_85
6175_32	6175_32	Fistulina hepatica	Basidiomycota	Agaricomycetes	STAND	Šilinė	STANDŠilinė	prevalence	-0.786507	0.918626	0.3919	0.916474	0.467537	1	0		75	13	Fistulina hepatica
6175_631	6175_631	Phlebiopsis gigantea	Basidiomycota	Agaricomycetes	STAND	Punia	STANDPunia	abundance	-2.20539	1.71039	0.392623	0.91721	0.631093	1	-0.61109		75	10	Phlebiopsis gigantea
6175_1163	6175_1163	Lophodermium pinastri	Ascomycota	Leotiomycetes	STAND	Punia	STANDPunia	abundance	1.04921	1.60242	0.394743	0.918754	0.633663	1	-0.61109		75	6	Lophodermium pinastri
6175_203	6175_203	Phaeomoniellaceae sp.	Ascomycota	Eurotiomycetes	STAND	Punia	STANDPunia	abundance	-0.103827	0.583989	0.394839	0.918754	0.251606	0.908397	-0.61109		75	48	Phaeomoniellaceae sp.
6175_895	6175_895	Sebacinales sp.	Basidiomycota	Agaricomycetes	STAND	Šilinė	STANDŠilinė	abundance	1.34215	1.62742	0.394921	0.918754	0.63388	1	-0.138232		75	10	Sebacinales sp.
6175_86	6175_86	Phlebia tremellosa	Basidiomycota	Agaricomycetes	STAND	Punia	STANDPunia	prevalence	0.489089	0.574377	0.394486	0.918754	0.633352	1	0		75	46	Phlebia tremellosa
6175_212	6175_212	Unidentified sp. 6175_212	Basidiomycota	Microbotryomycetes	STAND	Punia	STANDPunia	abundance	0.274216	0.929867	0.396495	0.920508	0.635782	1	-0.61109		75	7	Unidentified sp. 6175_212
6175_4	6175_4	Microstroma sp.	Basidiomycota	Exobasidiomycetes	STAND	Šilinė	STANDŠilinė	abundance	0.687392	0.958877	0.39641	0.920508	0.543761	1	-0.138232		75	40	Microstroma sp.
6175_1807	6175_1807	Phaeotheca fissurella	Ascomycota	Dothideomycetes	STAND	Šilinė	STANDŠilinė	prevalence	-4.0563	4.80139	0.398213	0.921636	0.398213	0.959195	0		75	4	Phaeotheca fissurella
6175_308	6175_308	Dermateaceae sp.	Ascomycota	Leotiomycetes	STAND	Šilinė	STANDŠilinė	prevalence	-4.0563	4.80139	0.398213	0.921636	0.398213	0.959195	0		75	4	Dermateaceae sp.
6175_888	6175_888	Unidentified sp. 6175_888	Ascomycota	Dothideomycetes	STAND	Punia	STANDPunia	prevalence	-4.0563	4.80139	0.398213	0.921636	0.398213	0.959195	0		75	4	Unidentified sp. 6175_888
6175_250	6175_250	Solicoccozyma terricola	Basidiomycota	Tremellomycetes	STAND	Šilinė	STANDŠilinė	prevalence	0.476148	0.564215	0.398719	0.921857	0.125388	0.768211	0		75	33	Solicoccozyma terricola
6175_1059	6175_1059	Solicoccozyma gelidoterrea	Basidiomycota	Tremellomycetes	STAND	Punia	STANDPunia	abundance	1.19818	1.7072	0.400582	0.921933	0.640698	1	-0.61109		75	6	Solicoccozyma gelidoterrea
6175_116	6175_116	Sporobolomyces sp.	Basidiomycota	Microbotryomycetes	STAND	Punia	STANDPunia	abundance	0.232915	0.969651	0.403674	0.921933	0.644395	1	-0.61109		75	14	Sporobolomyces sp.
6175_161	6175_161	Olpidium sp.	Olpidiomycota	Olpidiomycetes	STAND	Punia	STANDPunia	abundance	0.0533547	0.76768	0.400482	0.921933	0.640578	1	-0.61109		75	21	Olpidium sp.
6175_175	6175_175	Teratosphaeriaceae sp.	Ascomycota	Dothideomycetes	STAND	Šilinė	STANDŠilinė	abundance	0.315273	0.527843	0.40005	0.921933	0.64006	1	-0.138232		75	62	Teratosphaeriaceae sp.
6175_206	6175_206	Venturiales sp.	Ascomycota	Dothideomycetes	STAND	Punia	STANDPunia	abundance	-0.0560764	0.65515	0.404271	0.921933	0.266584	0.927124	-0.61109		75	53	Venturiales sp.
6175_213	6175_213	Xylodon spathulatus	Basidiomycota	Agaricomycetes	STAND	Šilinė	STANDŠilinė	abundance	0.312623	0.527108	0.403524	0.921933	0.644216	1	-0.138232		75	47	Xylodon spathulatus
6175_2221	6175_2221	Scoliciosporum chlorococcum	Ascomycota	Lecanoromycetes	STAND	Šilinė	STANDŠilinė	abundance	1.0543	1.32767	0.404363	0.921933	0.406559	0.959195	-0.138232		75	11	Scoliciosporum chlorococcum
6175_327	6175_327	Unidentified sp. 6175_327	Ascomycota	Unidentified	STAND	Šilinė	STANDŠilinė	abundance	0.453403	0.687676	0.399462	0.921933	0.639354	1	-0.138232		75	39	Unidentified sp. 6175_327
6175_409	6175_409	Talaromyces resedanus	Ascomycota	Eurotiomycetes	STAND	Šilinė	STANDŠilinė	abundance	-0.949748	0.935828	0.401535	0.921933	0.64184	1	-0.138232		75	21	Talaromyces resedanus
6175_654	6175_654	Botryosphaeriales sp.	Ascomycota	Dothideomycetes	STAND	Šilinė	STANDŠilinė	abundance	-1.05798	1.06021	0.401256	0.921933	0.468899	1	-0.138232		75	17	Botryosphaeriales sp.
6175_670	6175_670	Phialocephala sp.	Ascomycota	Leotiomycetes	STAND	Punia	STANDPunia	abundance	0.391635	1.15992	0.402394	0.921933	0.642867	1	-0.61109		75	17	Phialocephala sp.
6175_958	6175_958	Capnodiales sp.	Ascomycota	Dothideomycetes	STAND	Punia	STANDPunia	abundance	0.255319	0.960788	0.403236	0.921933	0.614598	1	-0.61109		75	9	Capnodiales sp.
6175_728	6175_728	Schizophyllum commune	Basidiomycota	Agaricomycetes	STAND	Šilinė	STANDŠilinė	prevalence	-4.85725	5.83186	0.404911	0.921933	0.404911	0.959195	0		75	6	Schizophyllum commune
6175_735	6175_735	Venturia ditricha	Ascomycota	Dothideomycetes	STAND	Šilinė	STANDŠilinė	prevalence	-4.85725	5.83186	0.404911	0.921933	0.404911	0.959195	0		75	6	Venturia ditricha
6175_811	6175_811	Septobasidium carestianum	Basidiomycota	Pucciniomycetes	STAND	Punia	STANDPunia	prevalence	-4.85725	5.83186	0.404911	0.921933	0.404911	0.959195	0		75	6	Septobasidium carestianum
6175_25	6175_25	Bullera alba	Basidiomycota	Tremellomycetes	STAND	Punia	STANDPunia	abundance	-1.11875	0.598983	0.406455	0.924509	0.647704	1	-0.61109		75	38	Bullera alba
6175_678	6175_678	Penicillium sp.	Ascomycota	Eurotiomycetes	STAND	Šilinė	STANDŠilinė	abundance	-1.04347	1.03443	0.406956	0.924714	0.648299	1	-0.138232		75	12	Penicillium sp.
6175_166	6175_166	Macalpinomyces neglectus	Basidiomycota	Ustilaginomycetes	STAND	Šilinė	STANDŠilinė	prevalence	-0.708944	0.857864	0.408574	0.92745	0.595256	1	0		75	13	Macalpinomyces neglectus
6175_754	6175_754	Candolleomyces candolleanus	Basidiomycota	Agaricomycetes	STAND	Punia	STANDPunia	abundance	0.651954	1.39898	0.409959	0.929656	0.651852	1	-0.61109		75	11	Candolleomyces candolleanus
6175_1284	6175_1284	Pleosporales sp.	Ascomycota	Dothideomycetes	STAND	Šilinė	STANDŠilinė	prevalence	0.708651	0.86549	0.412908	0.934455	0.655323	1	0		75	8	Pleosporales sp.
6175_1586	6175_1586	Sebacinaceae sp.	Basidiomycota	Agaricomycetes	STAND	Punia	STANDPunia	prevalence	0.708651	0.86549	0.412908	0.934455	0.315472	0.940296	0		75	8	Sebacinaceae sp.
6175_407	6175_407	Kondoa myxariophila	Basidiomycota	Agaricostilbomycetes	STAND	Punia	STANDPunia	abundance	2.18813	3.18723	0.413575	0.93502	0.340793	0.940296	-0.61109		75	9	Kondoa myxariophila
6175_42	6175_42	Leucosporidium sp.	Basidiomycota	Microbotryomycetes	STAND	Šilinė	STANDŠilinė	abundance	1.98292	2.53364	0.414224	0.935044	0.231166	0.891272	-0.138232		75	20	Leucosporidium sp.
6175_420	6175_420	Tomentella stuposa	Basidiomycota	Agaricomycetes	STAND	Punia	STANDPunia	abundance	-0.0748466	0.635546	0.414647	0.935044	0.657362	1	-0.61109		75	20	Tomentella stuposa
6175_754	6175_754	Candolleomyces candolleanus	Basidiomycota	Agaricomycetes	STAND	Šilinė	STANDŠilinė	abundance	1.04648	1.36851	0.414835	0.935044	0.657581	1	-0.138232		75	11	Candolleomyces candolleanus
6175_300	6175_300	Microdochium nivale	Ascomycota	Sordariomycetes	STAND	Punia	STANDPunia	prevalence	0.684633	0.843704	0.417101	0.938269	0.17618	0.838254	0		75	13	Microdochium nivale
6175_300	6175_300	Microdochium nivale	Ascomycota	Sordariomycetes	STAND	Šilinė	STANDŠilinė	prevalence	0.684636	0.843703	0.417098	0.938269	0.573248	1	0		75	13	Microdochium nivale
6175_1064	6175_1064	Aspergillus sp.	Ascomycota	Eurotiomycetes	STAND	Punia	STANDPunia	prevalence	0.68518	0.845281	0.417598	0.938447	0.298552	0.940296	0		75	9	Aspergillus sp.
6175_501	6175_501	Genolevuria sp.	Basidiomycota	Tremellomycetes	STAND	Punia	STANDPunia	prevalence	0.683662	0.845044	0.418501	0.939534	0.21822	0.877668	0		75	8	Genolevuria sp.
6175_810	6175_810	Agaricostilbales sp.	Basidiomycota	Agaricostilbomycetes	STAND	Punia	STANDPunia	abundance	-1.99644	1.58571	0.420067	0.942107	0.130657	0.768211	-0.61109		75	11	Agaricostilbales sp.
6175_211	6175_211	Mortierella alpina	Mucoromycota	Mortierellomycetes	STAND	Punia	STANDPunia	abundance	-0.0784416	0.65118	0.422436	0.946476	0.66642	1	-0.61109		75	35	Mortierella alpina
6175_1071	6175_1071	Sebacinales sp.	Basidiomycota	Agaricomycetes	STAND	Punia	STANDPunia	abundance	-1.54071	1.08151	0.425481	0.949835	0.0824664	0.761907	-0.61109		75	11	Sebacinales sp.
6175_14	6175_14	Cladosporium sp.	Ascomycota	Dothideomycetes	STAND	Šilinė	STANDŠilinė	abundance	0.168409	0.372513	0.426074	0.949835	0.426074	0.981291	-0.138232		75	75	Cladosporium sp.
6175_17	6175_17	Baeospora myosura	Basidiomycota	Agaricomycetes	STAND	Šilinė	STANDŠilinė	abundance	-0.914754	0.959048	0.425038	0.949835	0.0975563	0.762576	-0.138232		75	42	Baeospora myosura
6175_200	6175_200	Ophiostomatales sp.	Ascomycota	Sordariomycetes	STAND	Punia	STANDPunia	abundance	0.995355	1.92119	0.42732	0.949835	0.672038	1	-0.61109		75	11	Ophiostomatales sp.
6175_368	6175_368	Ascocoryne sarcoides	Ascomycota	Leotiomycetes	STAND	Šilinė	STANDŠilinė	abundance	-0.840807	0.850264	0.426183	0.949835	0.670734	1	-0.138232		75	18	Ascocoryne sarcoides
6175_224	6175_224	Hypocreales sp.	Ascomycota	Sordariomycetes	STAND	Punia	STANDPunia	prevalence	-0.656926	0.826228	0.42656	0.949835	0.671167	1	0		75	12	Hypocreales sp.
6175_57	6175_57	Hyaloscyphaceae sp.	Ascomycota	Leotiomycetes	STAND	Šilinė	STANDŠilinė	prevalence	0.655548	0.825184	0.426947	0.949835	0.67161	1	0		75	61	Hyaloscyphaceae sp.
6175_964	6175_964	Unidentified sp. 6175_964	Ascomycota	Unidentified	STAND	Punia	STANDPunia	prevalence	-0.656926	0.826227	0.42656	0.949835	0.296209	0.940296	0		75	12	Unidentified sp. 6175_964
6175_12	6175_12	Armillaria ostoyae	Basidiomycota	Agaricomycetes	STAND	Punia	STANDPunia	abundance	-0.251259	0.443623	0.428261	0.950045	0.673114	1	-0.61109		75	74	Armillaria ostoyae
6175_1945	6175_1945	Dothiorella sp.	Ascomycota	Dothideomycetes	STAND	Šilinė	STANDŠilinė	abundance	-1.26841	0.924075	0.428085	0.950045	0.528681	1	-0.138232		75	8	Dothiorella sp.
6175_1019	6175_1019	Sebacinales sp.	Basidiomycota	Agaricomycetes	STAND	Šilinė	STANDŠilinė	abundance	-0.675991	0.443702	0.42898	0.950456	0.673936	1	-0.138232		75	7	Sebacinales sp.
6175_815	6175_815	Peniophorella pubera	Basidiomycota	Agaricomycetes	STAND	Šilinė	STANDŠilinė	abundance	0.796912	1.01295	0.429293	0.950456	0.674293	1	-0.138232		75	8	Peniophorella pubera
6175_388	6175_388	Periconia sp.	Ascomycota	Dothideomycetes	STAND	Šilinė	STANDŠilinė	abundance	-1.41717	1.49025	0.430133	0.951379	0.528681	1	-0.138232		75	8	Periconia sp.
6175_804	6175_804	Unidentified sp. 6175_804	Basidiomycota	Cystobasidiomycetes	STAND	Punia	STANDPunia	abundance	-1.16431	0.61223	0.432062	0.953305	0.150021	0.787907	-0.61109		75	9	Unidentified sp. 6175_804
6175_50	6175_50	Russula aeruginea	Basidiomycota	Agaricomycetes	STAND	Šilinė	STANDŠilinė	prevalence	2.85314	3.63318	0.432278	0.953305	0.00429957	0.343754	0		75	73	Russula aeruginea
6175_99	6175_99	Lapidomyces epipinicola	Ascomycota	Dothideomycetes	STAND	Punia	STANDPunia	prevalence	2.85314	3.63318	0.432278	0.953305	0.677692	1	0		75	73	Lapidomyces epipinicola
6175_316	6175_316	Infundichalara sp.	Ascomycota	Leotiomycetes	STAND	Punia	STANDPunia	abundance	-0.116588	0.620746	0.433537	0.9534	0.679119	1	-0.61109		75	43	Infundichalara sp.
6175_502	6175_502	Chaetothyriales sp.	Ascomycota	Eurotiomycetes	STAND	Šilinė	STANDŠilinė	abundance	0.427459	0.715326	0.439438	0.9534	0.40066	0.959195	-0.138232		75	31	Chaetothyriales sp.
6175_61	6175_61	Suillus bovinus	Basidiomycota	Agaricomycetes	STAND	Šilinė	STANDŠilinė	abundance	-0.530594	0.496061	0.439965	0.9534	0.480263	1	-0.138232		75	73	Suillus bovinus
6175_669	6175_669	Tricellula aquatica	Ascomycota	Leotiomycetes	STAND	Šilinė	STANDŠilinė	abundance	1.15374	1.25524	0.439559	0.9534	0.528681	1	-0.138232		75	8	Tricellula aquatica
6175_767	6175_767	Acephala macrosclerotiorum	Ascomycota	Leotiomycetes	STAND	Punia	STANDPunia	abundance	0.254902	1.07695	0.436871	0.9534	0.682886	1	-0.61109		75	18	Acephala macrosclerotiorum
6175_1006	6175_1006	Kluyveromyces marxianus	Ascomycota	Saccharomycetes	STAND	Šilinė	STANDŠilinė	prevalence	-0.60613	0.782598	0.438629	0.9534	0.684863	1	0		75	10	Kluyveromyces marxianus
6175_1145	6175_1145	Penicillium decumbens	Ascomycota	Eurotiomycetes	STAND	Šilinė	STANDŠilinė	prevalence	0.606118	0.782604	0.438642	0.9534	0.684877	1	0		75	12	Penicillium decumbens
6175_194	6175_194	Bannozyma sp.	Basidiomycota	Microbotryomycetes	STAND	Šilinė	STANDŠilinė	prevalence	0.63569	0.8124	0.43393	0.9534	0.679565	1	0		75	14	Bannozyma sp.
6175_372	6175_372	Symmetrospora symmetrica	Basidiomycota	Cystobasidiomycetes	STAND	Šilinė	STANDŠilinė	prevalence	-0.606131	0.782598	0.438628	0.9534	0.684862	1	0		75	10	Symmetrospora symmetrica
6175_400	6175_400	Steccherinum ochraceum	Basidiomycota	Agaricomycetes	STAND	Šilinė	STANDŠilinė	prevalence	-0.60617	0.782595	0.438597	0.9534	0.456898	1	0		75	17	Steccherinum ochraceum
6175_476	6175_476	Cytospora predappioensis	Ascomycota	Sordariomycetes	STAND	Šilinė	STANDŠilinė	prevalence	-0.621756	0.803317	0.438939	0.9534	0.685211	1	0		75	19	Cytospora predappioensis
6175_512	6175_512	Debaryomyces hansenii	Ascomycota	Saccharomycetes	STAND	Punia	STANDPunia	prevalence	0.606161	0.7826	0.438607	0.9534	0.684838	1	0		75	15	Debaryomyces hansenii
6175_559	6175_559	Teratosphaeriaceae sp.	Ascomycota	Dothideomycetes	STAND	Šilinė	STANDŠilinė	prevalence	-0.606105	0.782592	0.438645	0.9534	0.20662	0.865754	0		75	18	Teratosphaeriaceae sp.
6175_642	6175_642	Botryosphaeriales sp.	Ascomycota	Dothideomycetes	STAND	Punia	STANDPunia	prevalence	0.633134	0.8111	0.435045	0.9534	0.680826	1	0		75	11	Botryosphaeriales sp.
6175_663	6175_663	Amanita sp.	Basidiomycota	Agaricomycetes	STAND	Punia	STANDPunia	prevalence	0.606181	0.782607	0.438596	0.9534	0.123166	0.768211	0		75	15	Amanita sp.
6175_678	6175_678	Penicillium sp.	Ascomycota	Eurotiomycetes	STAND	Šilinė	STANDŠilinė	prevalence	-0.606003	0.782548	0.438695	0.9534	0.648299	1	0		75	12	Penicillium sp.
6175_694	6175_694	Sebacinaceae sp.	Basidiomycota	Agaricomycetes	STAND	Šilinė	STANDŠilinė	prevalence	-0.639008	0.814671	0.432819	0.9534	0.678306	1	0		75	13	Sebacinaceae sp.
6175_883	6175_883	Teratosphaeriaceae sp.	Ascomycota	Dothideomycetes	STAND	Punia	STANDPunia	prevalence	-0.628616	0.808046	0.436601	0.9534	0.475372	1	0		75	12	Teratosphaeriaceae sp.
6175_5	6175_5	Didymellaceae sp.	Ascomycota	Dothideomycetes	STAND	Šilinė	STANDŠilinė	abundance	-0.44191	0.381703	0.440907	0.95452	0.687415	1	-0.138232		75	74	Didymellaceae sp.
[truncated: 1,632 more rows]
