# Supplementary material for: Metabarcoding Reveals Rich and Diverse Aeromycobiota in Protected Oak Forests
Source: Microb Ecol. 2026 Mar 4;89(1):96. doi: 10.1007/s00248-026-02714-5 (PMC13065563; doi:10.1007/s00248-026-02714-5)
Supplement: Supplementary file 3 — Supplementary Material 3 [file 248_2026_2714_MOESM3_ESM.zip]

Archive with 4 entries (4 files):
- Rscript_AlphaDiversity.qmd
- Rscript_ANOVA.R
- Rscript_CommunityComposition.qmd
- Rscript_DifferentialAbundance.qmd
