# Supplementary material for: Metabarcoding Reveals Rich and Diverse Aeromycobiota in Protected Oak Forests
Source: Microb Ecol. 2026 Mar 4;89(1):96. doi: 10.1007/s00248-026-02714-5 (PMC13065563; doi:10.1007/s00248-026-02714-5)
Supplement: Supplementary file 3 — Supplementary Material 3 [file 248_2026_2714_MOESM3_ESM.zip › Rscript_AlphaDiversity.qmd]

---
title: "Alpha Diversity Analysis with SRS Normalization"
subtitle: "Species Richness, Shannon Entropy, and Simpsons Index in Lithuanian Oak Forests"
author: "Sigitas Sulcius"
date: today
format:
  html:
    toc: true
    toc-depth: 3
    toc-location: left
    code-fold: true
    code-summary: "Show code"
    code-tools: true
    number-sections: true
    theme: cosmo
    fig-width: 10
    fig-height: 8
    highlight-style: github
    df-print: paged
  pdf:
    toc: true
    number-sections: true
    colorlinks: true
    pdf-engine: xelatex
execute:
  warning: false
  message: false
  echo: false
editor_options: 
  chunk_output_type: inline
knitr:
  opts_chunk:
    dev: "ragg_png"
---

## Overview

This analysis calculates alpha diversity metrics for fungal communities across three Lithuanian old-growth oak forest stands:

- **Species Richness**: Number of observed taxa
- **Shannon Entropy (H')**: Accounts for both abundance and evenness
- **Simpson's Index (1-D)**: Probability that two individuals belong to different species

### Methods

- **Normalization**: SRS (Scaling with Ranked Sub-sampling) to standardize sequencing depth
- **Rarefaction Analysis**: Vegan rarefaction curves and iNEXT interpolation/extrapolation
- **Statistical Testing**: `betta_random` mixed-effects models with Period as random effect
- **Multiple Testing Correction**: Benjamini-Hochberg FDR

***

### Load Packages

```{r}
#| label: setup

required_packages <- c("SRS", "vegan", "breakaway", "iNEXT", "dplyr", "tidyr", 
                       "ggplot2", "ggpubr", "RColorBrewer", "patchwork", "kableExtra")

for (pkg in required_packages) {
  if (!requireNamespace(pkg, quietly = TRUE)) {
    if (pkg == "breakaway") {
      if (!requireNamespace("devtools", quietly = TRUE)) install.packages("devtools")
      devtools::install_github("adw96/breakaway")
    } else if (pkg == "iNEXT") {
      install.packages("iNEXT", repos = "https://cloud.r-project.org")
    } else {
      install.packages(pkg, repos = "https://cloud.r-project.org")
    }
  }
}

library(SRS)
library(vegan)
library(breakaway)
library(iNEXT)
library(dplyr)
library(tidyr)
library(ggplot2)
library(ggpubr)
library(kableExtra)
library(RColorBrewer)
library(patchwork)

set.seed(42)
```

### Parameters and Theme

```{r}
#| label: parameters

# Output directory
output_dir <- "alpha_diversity_results"
dir.create(output_dir, showWarnings = FALSE)

# Color scheme for stands
stand_colors <- c(
  "Dukstos" = "#7570B3",
  "Punia"   = "#1B9E77",
  "Siline"  = "#D95F02"
)

# Lithuanian version for labels
stand_colors_lt <- c(
  "Dukstos" = "#7570B3",
  "Punia"   = "#1B9E77",
  "Siline"  = "#D95F02"
)

# Reusable publication theme (avoids repetition)
theme_publication <- function(base_size = 12) {
  theme_bw(base_size = base_size) +
    theme(
      panel.grid.major = element_blank(),
      panel.grid.minor = element_blank(),
      axis.title = element_text(size = base_size + 2, face = "plain"),
      axis.text = element_text(size = base_size, color = "black", face = "bold"),
      axis.text.x = element_text(size = base_size - 2),
      plot.margin = margin(5, 5, 5, 5, "pt"),
      plot.background = element_rect(fill = "white"),
      legend.position = "none",
      aspect.ratio = 1.6,
      strip.background = element_blank(),
      strip.text = element_blank()
    )
}
```

### Helper Functions

```{r}
#| label: helper-functions

# Standardize Lithuanian characters to ASCII
standardize_names <- function(x) {
  chartr("ŠšsėūųąįžčĖŪŲĄĮŽČ", "SsseuuaizceUUAIZC", x)
}

# Parse sample name to extract metadata
parse_sample_name <- function(name) {
  name_std <- standardize_names(name)
  parts <- strsplit(name_std, "_")[[1]]
  
  stand_map <- c("Siline" = "Siline", "Dukstos" = "Dukstos", "Punia" = "Punia")
  
  data.frame(
    Sample = name,
    Stand = stand_map[parts[1]],
    Date = as.Date(parts[2]),
    Height = as.numeric(parts[3]),
    stringsAsFactors = FALSE
  )
}

# Bootstrap SE for diversity indices (vectorized)
bootstrap_diversity_se <- function(counts, index = "shannon", n_boot = 500) {
  n <- sum(counts)
  probs <- counts / n
  
  boot_vals <- replicate(n_boot, {
    boot_counts <- rmultinom(1, n, probs)[, 1]
    diversity(boot_counts, index = index)
  })
  
  sd(boot_vals)
}

# Run betta_random with error handling
run_betta_random <- function(estimates, ses, X, groups) {
  tryCatch(
    betta_random(chats = estimates, ses = ses, X = X, groups = groups),
    error = function(e) {
      message("betta_random error: ", e$message)
      NULL
    }
  )
}

# Extract pairwise comparisons from betta_random result
extract_comparisons <- function(betta_result, metric_name, comparisons) {
  if (is.null(betta_result)) {
    return(data.frame(
      Metric = metric_name,
      Comparison = comparisons,
      Estimate = NA_real_,
      SE = NA_real_,
      p_value = NA_real_,
      stringsAsFactors = FALSE
    ))
  }
  
  tbl <- betta_result$table
  coef_names <- rownames(tbl)
  
  # Extract rows matching Stand comparisons
  stand_rows <- grep("^Stand", coef_names, value = TRUE)
  
  data.frame(
    Metric = metric_name,
    Comparison = gsub("Stand", "", stand_rows) |> paste("vs Reference"),
    Estimate = tbl[stand_rows, "Estimates"],
    SE = tbl[stand_rows, "Standard Errors"],
    p_value = tbl[stand_rows, "p-values"],
    row.names = NULL,
    stringsAsFactors = FALSE
  )
}
```

***

## Data Loading

### Load Raw Count Data

```{r}
#| label: load-data

cat("=== Loading Data ===\n")

# Load raw count data from the working directory
# The file should be in the same directory as this .qmd file
raw_counts <- read.delim("raw_counts.tsv", header = TRUE, row.names = 1, check.names = FALSE)
cat("Dimensions:", nrow(raw_counts), "features x", ncol(raw_counts), "samples\n")

# Handle NAs and ensure integers
raw_counts[is.na(raw_counts)] <- 0
raw_counts <- round(raw_counts)

# Standardize column names to ASCII
colnames(raw_counts) <- standardize_names(colnames(raw_counts))

cat("Data range:", min(raw_counts), "to", max(raw_counts), "\n")
```

### Create Metadata

```{r}
#| label: create-metadata

sample_names <- colnames(raw_counts)
metadata <- do.call(rbind, lapply(sample_names, parse_sample_name))
rownames(metadata) <- metadata$Sample

# Create PERIOD mapping
date_to_period <- data.frame(
  date = as.Date(c("2022-08-30", "2022-09-07", "2022-09-08", 
                   "2022-09-13", "2022-09-21", "2022-09-27")),
  period = c(1, 2, 2, 3, 4, 5)
)

metadata$Period <- factor(date_to_period$period[match(metadata$Date, date_to_period$date)])
metadata$Stand <- factor(metadata$Stand, levels = c("Dukstos", "Punia", "Siline"))

cat("Samples per stand:\n")
print(table(metadata$Stand))
```

***

## Library Size Analysis

```{r}
#| label: library-sizes

lib_sizes <- colSums(raw_counts)

cat("Library size summary:\n")
cat("  Min:", min(lib_sizes), "\n")
cat("  Median:", median(lib_sizes), "\n")
cat("  Max:", max(lib_sizes), "\n")

# Preview retention at candidate depths
cand_depths <- c(50, 100, 250, 300, 350, 400, 500, 1000, 2000, 2700, 3000, 3475, 3500, 5000, 10000)

preview <- lapply(cand_depths, function(D) {
  keep <- lib_sizes >= D
  data.frame(
    Depth = D,
    Total = sum(keep),
    Dukstos = sum(keep & metadata$Stand == "Dukstos"),
    Punia = sum(keep & metadata$Stand == "Punia"),
    Siline = sum(keep & metadata$Stand == "Siline")
  )
}) |> do.call(rbind, args = _)

knitr::kable(preview, caption = "Sample retention at different depth thresholds", format = "html",
  table.attr = 'style="background:#fff; width:auto;"'
) |>
  kable_styling(
    full_width = FALSE,
    position = "left",
    bootstrap_options = NULL
  )
```

### Select Target Depth

```{r}
#| label: select-depth

# Keep >=89% of samples, minimum depth of 3475
keep_prop <- 0.88
D <- as.integer(quantile(lib_sizes, probs = 1 - keep_prop, type = 1))
D <- max(D, 350)

cat("Selected SRS depth:", D, "reads\n")

# Filter samples
keep_samples <- lib_sizes >= D
raw_counts_kept <- raw_counts[, keep_samples, drop = FALSE]
metadata_kept <- metadata[colnames(raw_counts_kept), , drop = FALSE]

cat("Retained", sum(keep_samples), "of", length(keep_samples), "samples\n")
cat("\nSamples per stand after filtering:\n")
print(table(metadata_kept$Stand))
```

***

## Rarefaction Analysis

### Vegan Rarefaction Curves

Rarefaction curves show how observed richness accumulates with sequencing depth. Curves that plateau indicate adequate sampling depth.

```{r}
#| label: vegan-rarefaction
#| fig-width: 12
#| fig-height: 8

cat("=== Vegan Rarefaction Curves ===\n")

# Transpose for vegan (samples as rows)
counts_for_vegan <- t(raw_counts_kept)

# Calculate rarefaction curves
rare_curves <- rarecurve(
  counts_for_vegan,
  step = 200,
  sample = D,
  tidy = TRUE
)

# Add metadata to rarefaction data
rare_curves$Stand <- metadata_kept[rare_curves$Site, "Stand"]

# Create ggplot version of rarefaction curves
p_rarecurve <- ggplot(rare_curves, aes(x = Sample, y = Species, group = Site, color = Stand)) +
  geom_line(alpha = 0.6, linewidth = 0.8) +
  geom_vline(xintercept = D, linetype = "dashed", color = "red", linewidth = 1) +
  annotate("text", x = D + 500, y = max(rare_curves$Species) * 0.9, 
           label = paste("SRS depth =", D), hjust = 0, size = 4, color = "red") +
  scale_color_manual(values = stand_colors) +
  labs(
    title = "Rarefaction Curves by Sample",
    subtitle = "Red dashed line indicates SRS normalization depth",
    x = "Number of Reads",
    y = "Observed Richness (Species)",
    color = "Stand"
  ) +
  theme_bw() +
  theme(
    legend.position = "bottom",
    plot.title = element_text(size = 14, face = "bold", hjust = 0.5),
    plot.subtitle = element_text(size = 10, hjust = 0.5)
  )

print(p_rarecurve)

# Save
ggsave(file.path(output_dir, "rarefaction_curves_vegan.png"), p_rarecurve, 
       width = 12, height = 8, dpi = 300)
```

### Rarefaction Summary by Stand

```{r}
#| label: rarefaction-summary

# Calculate rarefied richness at target depth
rarefied_richness <- rarefy(counts_for_vegan, sample = D, se = TRUE)

# Create summary dataframe
rare_summary <- data.frame(
  Sample = rownames(counts_for_vegan),
  Rarefied_Richness = rarefied_richness[1, ],
  SE = rarefied_richness[2, ]
)
rare_summary <- merge(rare_summary, metadata_kept, by = "Sample")

# Summary by Stand
rare_stand_summary <- rare_summary %>%
  group_by(Stand) %>%
  summarise(
    n = n(),
    Mean_Richness = round(mean(Rarefied_Richness), 1),
    SD = round(sd(Rarefied_Richness), 1),
    Min = round(min(Rarefied_Richness), 1),
    Max = round(max(Rarefied_Richness), 1),
    .groups = "drop"
  )

knitr::kable(rare_stand_summary, 
             caption = paste("Rarefied richness at", D, "reads per sample"),
             format = "html") |>
  kable_styling(full_width = FALSE, position = "left")
```

***

## iNEXT Analysis

iNEXT provides interpolation and extrapolation of diversity with confidence intervals, and allows comparison at equal sample coverage.

### Prepare Data for iNEXT

```{r}
#| label: inext-prep

cat("=== iNEXT Analysis ===\n")

# Create abundance vectors pooled by Stand
abundance_by_stand <- lapply(levels(metadata$Stand), function(stand) {
  samples <- rownames(metadata)[metadata$Stand == stand]
  stand_counts <- raw_counts[, samples, drop = FALSE]
  # Pool counts across samples within each stand
  pooled <- rowSums(stand_counts)
  pooled[pooled > 0]  # Remove zeros
})
names(abundance_by_stand) <- levels(metadata$Stand)

# Check pooled totals
cat("Pooled reads per stand:\n")
sapply(abundance_by_stand, sum)
```

### iNEXT Diversity Estimation

```{r}
#| label: inext-analysis
#| fig-width: 14
#| fig-height: 10

# Run iNEXT for all three diversity orders
# q=0: Species richness
# q=1: Shannon diversity (exponential)
# q=2: Simpson diversity (inverse)

inext_result <- iNEXT(
  abundance_by_stand,
  q = c(0, 1, 2),
  datatype = "abundance",
  endpoint = max(sapply(abundance_by_stand, sum)) * 2,
  knots = 50,
  se = TRUE,
  conf = 0.95,
  nboot = 100
)

# Summary table
cat("\niNEXT Diversity Estimates:\n")
print(inext_result$AsyEst)
```

### iNEXT Sample-Size-Based Rarefaction/Extrapolation

```{r}
#| label: inext-plot-size
#| fig-width: 14
#| fig-height: 5

# Sample-size-based R/E curves
p_inext_size <- ggiNEXT(inext_result, type = 1, facet.var = "Order.q") +
  scale_color_manual(values = stand_colors) +
  scale_fill_manual(values = stand_colors) +
  scale_shape_manual(values = c(19, 19, 19)) +
  labs(
    title = "iNEXT: Sample-Size-Based Rarefaction and Extrapolation",
    subtitle = "Solid lines = interpolation, dashed lines = extrapolation; shaded areas = 95% CI",
    x = "Number of Individuals",
    y = "Diversity"
  ) +
  theme_bw() +
  theme(
    #panel.spacing.x = unit(2, "lines"), #space between facet plots
    panel.grid.major = element_blank(),  # Remove major grid lines
    panel.grid.minor = element_blank(),   # Remove minor grid lines
    #plot.title = element_text(color = "black", size = 14, face = "plain", hjust = 0.5, vjust = 1, lineheight = 0.9),
    #axis.title.x = element_text(size=26,color='black', face='plain',
    #hjust = 0.5, angle = 0, vjust = 0, lineheight = 0.9),
    #axis.title.x = element_blank(),
    #axis.text.x = element_blank(),
    axis.title.x = element_text(size=18,color='black',face='plain', hjust = 0.5, vjust = 0, lineheight = 0.9),
    axis.text.x = element_text(size=18,color='black', face='bold'),
    #axis.title.y = element_blank(),
    axis.title.y = element_text(size=18,color='black',face='plain', hjust = 0.5, vjust = 1, lineheight = 0.9),
    axis.text.y = element_text(size=18,color='black', face='bold'),
    #axis.ticks.x = element_blank(),        # Remove ticks
    plot.margin = margin(.1,.1,.1,.1, "cm"),
    plot.background = element_rect(fill = "white"),
    legend.title = element_blank(),
    #legend.title = element_text(colour="black", size=38, face="plain"),
    legend.text = element_text(colour="black", size=12, face="plain"),# italic
    legend.background = element_rect(fill="white", linewidth=0.5, linetype="solid", colour ="black"),
    legend.box.background = element_rect(fill = "transparent", colour = NA),
    legend.position = c(0.9, 0.15), #"right"
    aspect.ratio = .4,
    #strip.text.x = element_text(size=22, face="bold", angle=0),
    #strip.text.y = element_text(size=22, face="bold"),
    #strip.background = element_rect(colour="black", fill="aliceblue"),
    strip.text.x = element_blank(),
    strip.text.y = element_blank(),
    strip.background = element_blank()
  )

print(p_inext_size)

ggsave(file.path(output_dir, "inext_size_based.png"), p_inext_size, 
       width = 14, height = 5, dpi = 300)
```

### Individual Plots by Diversity Order

```{r}
# Define labels for each diversity order
q_labels <- c(
  "0" = "Species Richness (q = 0)",
  "1" = "Shannon Diversity (q = 1)", 
  "2" = "Simpson Diversity (q = 2)"
)

# Extract the data from iNEXT result for custom plotting
inext_df <- fortify(inext_result, type = 1)

# Create individual plots for each q value
for (q_val in c(0, 1, 2)) {
  
  # Filter data for this q value
  df_q <- inext_df[inext_df$Order.q == q_val, ]
  
  # Separate interpolated and extrapolated data
  df_interp <- df_q[df_q$Method == "Rarefaction", ]
  df_extrap <- df_q[df_q$Method == "Extrapolation", ]
  df_obs <- df_q[df_q$Method == "Observed", ]
  
  # Create plot with appropriate y-axis scale
  p_q <- ggplot(df_q, aes(x = x, y = y, color = Assemblage, fill = Assemblage)) +
    # Confidence intervals
    geom_ribbon(aes(ymin = y.lwr, ymax = y.upr), alpha = 0.2, color = NA) +
    # Interpolation (solid line)
    geom_line(data = df_interp, linewidth = 1) +
    # Extrapolation (dashed line)
    geom_line(data = df_extrap, linewidth = 1, linetype = "dashed") +
    # Observed points
    geom_point(data = df_obs, size = 3, shape = 19) +
    # Colors
    scale_color_manual(values = stand_colors) +
    scale_fill_manual(values = stand_colors) +
    # Labels
    labs(
      title = q_labels[as.character(q_val)],
      subtitle = "Solid = interpolation, dashed = extrapolation; shaded = 95% CI",
      x = "Number of Individuals",
      y = "Diversity",
      color = "Stand",
      fill = "Stand"
    ) +
    theme_bw() +
    theme(
      legend.position = "right",
      plot.title = element_text(size = 14, face = "bold", hjust = 0.5),
      plot.subtitle = element_text(size = 10, hjust = 0.5),
      axis.title = element_text(size = 12),
      axis.text = element_text(size = 10),
      
    )
  
  print(p_q)
  
  # Save individual plot
  filename <- paste0("inext_q", q_val, ".png")
  ggsave(file.path(output_dir, filename), p_q, width = 8, height = 6, dpi = 300)
  
  cat("Saved:", filename, "\n")
}

    
```

# Combined Panel with FREE Y-Scales
```{r}

# Add readable facet labels
inext_df$Order_label <- factor(
  inext_df$Order.q,
  levels = c(0, 1, 2),
  labels = c("Species Richness (q=0)", "Shannon Diversity (q=1)", "Simpson Diversity (q=2)")
)

p_inext_free <- ggplot(inext_df, aes(x = x, y = y, color = Assemblage, fill = Assemblage)) +
  # Confidence intervals
  geom_ribbon(aes(ymin = y.lwr, ymax = y.upr), alpha = 0.2, color = NA) +
  # Lines (solid for interpolation, dashed for extrapolation)
  geom_line(data = subset(inext_df, Method == "Rarefaction"), linewidth = 1) +
  geom_line(data = subset(inext_df, Method == "Extrapolation"), linewidth = 1, linetype = "dashed") +
  # Observed points
  geom_point(data = subset(inext_df, Method == "Observed"), size = 3, shape = 19) +
  # Facet with FREE y-scales
  facet_wrap(~ Order_label, scales = "free_y", nrow = 1) +
  # Colors
  scale_color_manual(values = stand_colors) +
  scale_fill_manual(values = stand_colors) +
  # Labels
  labs(
    title = "iNEXT: Sample-Size-Based Rarefaction and Extrapolation",
    subtitle = "Solid = interpolation, dashed = extrapolation; shaded = 95% CI",
    x = "Number of Individuals",
    y = "Diversity",
    color = "Stand",
    fill = "Stand"
  ) +
  theme_bw() +
  theme(
    legend.position = "bottom",
    legend.title = element_blank(),
    plot.title = element_text(size = 14, face = "bold", hjust = 0.5),
    plot.subtitle = element_text(size = 10, hjust = 0.5),
    strip.text = element_text(size = 11, face = "bold"),
    axis.title = element_text(size = 11)
  )

print(p_inext_free)

ggsave(file.path(output_dir, "inext_size_based_free_scales.png"), p_inext_free, 
       width = 14, height = 5, dpi = 300)
```

### iNEXT Coverage-Based Rarefaction/Extrapolation

Coverage-based comparison standardizes samples by **completeness** rather than sample size, which is often more meaningful for comparing communities.

```{r}
#| label: inext-plot-coverage
#| fig-width: 14
#| fig-height: 5

# Coverage-based R/E curves
p_inext_coverage <- ggiNEXT(inext_result, type = 3, facet.var = "Order.q") +
  scale_color_manual(values = stand_colors) +
  scale_fill_manual(values = stand_colors) +
  scale_shape_manual(values = c(19, 19, 19)) +
  labs(
    title = "iNEXT: Coverage-Based Rarefaction and Extrapolation",
    subtitle = "Diversity compared at equal sample completeness (coverage)",
    x = "Sample Coverage",
    y = "Diversity"
  ) +
  theme_bw() +
  theme(
    legend.position = "bottom",
    legend.title = element_blank(),
    plot.title = element_text(size = 14, face = "bold", hjust = 0.5),
    plot.subtitle = element_text(size = 10, hjust = 0.5),
    strip.text = element_text(size = 12, face = "bold")
  )

print(p_inext_coverage)

ggsave(file.path(output_dir, "inext_coverage_based.png"), p_inext_coverage, 
       width = 14, height = 5, dpi = 300)
```

### iNEXT Sample Completeness Curves

```{r}
#| label: inext-completeness
#| fig-width: 10
#| fig-height: 6

# Sample completeness curves
p_completeness <- ggiNEXT(inext_result, type = 2) +
  scale_color_manual(values = stand_colors) +
  scale_fill_manual(values = stand_colors) +
  labs(
    title = "Sample Completeness Curves",
    subtitle = "How sample coverage increases with sampling effort",
    x = "Number of Individuals",
    y = "Sample Coverage"
  ) +
  theme_bw() +
  theme(
    legend.position = "bottom",
    legend.title = element_blank(),
    plot.title = element_text(size = 14, face = "bold", hjust = 0.5)
  )

print(p_completeness)

ggsave(file.path(output_dir, "inext_completeness.png"), p_completeness, 
       width = 10, height = 6, dpi = 300)
```

### iNEXT Asymptotic Diversity Estimates

```{r}
#| label: inext-asymptotic

# Extract asymptotic estimates
asy_est <- inext_result$AsyEst

# Reorder to group by Diversity Order (q value) instead of by Stand
asy_table <- asy_est %>%
  dplyr::select(Assemblage, Diversity, Observed, Estimator, s.e., LCL, UCL) %>%
  dplyr::mutate(
    Observed = round(Observed, 2),
    Estimator = round(Estimator, 2),
    s.e. = round(s.e., 2),
    LCL = round(LCL, 2),
    UCL = round(UCL, 2),
    # Create order factor for sorting
    q_order = case_when(
      Diversity == "Species richness" ~ 1,
      Diversity == "Shannon diversity" ~ 2,
      Diversity == "Simpson diversity" ~ 3
    )
  ) %>%
  dplyr::arrange(q_order, Assemblage) %>%  # Sort by q first, then by Stand
  dplyr::select(-q_order)  # Remove helper column

knitr::kable(asy_table, 
             caption = "iNEXT Asymptotic Diversity Estimates with 95% CI",
             format = "html",
             col.names = c("Stand", "Diversity Order", "Observed", "Estimated", "SE", "Lower CI", "Upper CI")) |>
  kableExtra::kable_styling(full_width = FALSE, position = "left") |>
  kableExtra::pack_rows("Species Richness (q=0)", 1, 3) |>
  kableExtra::pack_rows("Shannon Diversity (q=1)", 4, 6) |>
  kableExtra::pack_rows("Simpson Diversity (q=2)", 7, 9)
```

### Compare Methods: SRS vs Rarefaction vs iNEXT

```{r}
#| label: method-comparison
#| fig-width: 12
#| fig-height: 6

# Calculate richness at different depths using different methods
comparison_depths <- seq(2000, D, length.out = 5) %>% round()

# Vegan rarefaction (analytical)
vegan_richness <- lapply(comparison_depths, function(d) {
  # Only samples with enough reads
  eligible <- rowSums(counts_for_vegan) >= d
  if (sum(eligible) < 3) return(NULL)
  
  rare_d <- rarefy(counts_for_vegan[eligible, ], sample = d)
  
  data.frame(
    Sample = names(rare_d),
    Depth = d,
    Richness = as.numeric(rare_d),
    Method = "Vegan (analytical)"
  )
}) %>% bind_rows()

vegan_richness <- merge(vegan_richness, metadata_kept[, "Stand", drop = FALSE], 
                        by.x = "Sample", by.y = "row.names")

# Summarize by Stand and Depth
method_comparison <- vegan_richness %>%
  group_by(Stand, Depth, Method) %>%
  summarise(
    Mean_Richness = mean(Richness),
    SD = sd(Richness),
    .groups = "drop"
  )

# Plot comparison
p_method_compare <- ggplot(method_comparison, 
                           aes(x = Depth, y = Mean_Richness, color = Stand)) +
  geom_line(linewidth = 1.2) +
  geom_point(size = 3) +
  geom_ribbon(aes(ymin = Mean_Richness - SD, ymax = Mean_Richness + SD, fill = Stand),
              alpha = 0.2, color = NA) +
  scale_color_manual(values = stand_colors) +
  scale_fill_manual(values = stand_colors) +
  labs(
    title = "Richness Across Sampling Depths",
    subtitle = "Mean +/- SD per stand using vegan analytical rarefaction",
    x = "Sampling Depth (reads)",
    y = "Expected Richness"
  ) +
  theme_bw() +
  theme(
    legend.position = "bottom",
    plot.title = element_text(size = 14, face = "bold", hjust = 0.5)
  )

print(p_method_compare)

ggsave(file.path(output_dir, "richness_by_depth_comparison.png"), p_method_compare,
       width = 12, height = 6, dpi = 300)
```

***

## SRS Normalization

```{r}
#| label: srs-normalization

cat("=== SRS Normalization ===\n")
cat("Target depth:", D, "reads per sample\n")

# Transpose for SRS (samples as rows)
counts_t <- as.data.frame(t(raw_counts_kept))

# Apply SRS
counts_srs <- SRS(counts_t, Cmin = D, set_seed = TRUE, seed = 42)
rownames(counts_srs) <- rownames(counts_t)

# Verify normalization
srs_totals <- rowSums(counts_srs)
cat("Post-SRS library sizes:", min(srs_totals), "-", max(srs_totals), "\n")
```

***

## Alpha Diversity Calculation

```{r}
#| label: calculate-diversity

cat("=== Calculating Alpha Diversity ===\n")

alpha_div <- data.frame(
  Sample = rownames(counts_srs),
  Richness = rowSums(counts_srs > 0),
  Shannon = diversity(counts_srs, index = "shannon"),
  Simpson = diversity(counts_srs, index = "simpson"),
  stringsAsFactors = FALSE
)

# Merge with metadata
alpha_div <- merge(alpha_div, metadata_kept, by = "Sample")

cat("Calculated diversity for", nrow(alpha_div), "samples\n")
```

### Summary Statistics

```{r}
#| label: diversity-summary

alpha_summary <- alpha_div |>
  group_by(Stand) |>
  summarise(
    n = n(),
    Richness_mean = round(mean(Richness), 1),
    Richness_sd = round(sd(Richness), 1),
    Shannon_mean = round(mean(Shannon), 2),
    Shannon_sd = round(sd(Shannon), 2),
    Simpson_mean = round(mean(Simpson), 3),
    Simpson_sd = round(sd(Simpson), 3),
    .groups = "drop"
  )

knitr::kable(alpha_summary, caption = "Alpha diversity summary by stand (SRS-normalized)", format = "html",
  table.attr = 'style="background:#fff; width:auto;"'
) |>
  kable_styling(
    full_width = FALSE,
    position = "left",
    bootstrap_options = NULL
  )
```

***

## Statistical Analysis

### Prepare Data for Mixed-Effects Models

```{r}
#| label: prepare-models

# Ensure reference level
alpha_div$Stand <- factor(alpha_div$Stand, levels = c("Dukstos", "Punia", "Siline"))

# Design matrix and grouping variable
X <- model.matrix(~ Stand, data = alpha_div)
groups <- alpha_div$Period
```

### Richness Analysis

```{r}
#| label: richness-analysis
#| warning: false

cat("--- Richness Analysis (breakaway) ---\n")

richness_estimates <- lapply(seq_len(nrow(counts_srs)), function(i) {
  sample_counts <- counts_srs[i, ]
  sample_counts <- sample_counts[sample_counts > 0]
  
  freq_table <- as.data.frame(table(sample_counts))
  colnames(freq_table) <- c("index", "frequency")
  freq_table$index <- as.numeric(as.character(freq_table$index))
  freq_table$frequency <- as.numeric(freq_table$frequency)
  
  # Only attempt breakaway if we have enough frequency classes
  n_freq_classes <- nrow(freq_table)
  
  if (n_freq_classes >= 3) {
    ba <- tryCatch(
      suppressWarnings(breakaway(freq_table)),
      error = function(e) NULL
    )
  } else {
    ba <- NULL
  }
  
  if (!is.null(ba) && !is.na(ba$estimate) && !is.na(ba$error)) {
    list(
      estimate = ba$estimate, 
      se = max(ba$error, 1, na.rm = TRUE),
      method = "breakaway"
    )
  } else {
    # Fallback: observed richness with Chao1 SE approximation
    S_obs <- length(sample_counts)
    f1 <- sum(sample_counts == 1)
    f2 <- max(sum(sample_counts == 2), 1)
    se <- sqrt(f2 * ((f1/f2)^4/4 + (f1/f2)^3 + (f1/f2)^2/2))
    list(
      estimate = S_obs, 
      se = max(se, 1),
      method = "chao1_fallback"
    )
  }
})

# Report how many used each method
methods_used <- sapply(richness_estimates, `[[`, "method")
cat("Richness estimation methods used:\n")
print(table(methods_used))

richness_chats <- sapply(richness_estimates, `[[`, "estimate")
richness_ses <- sapply(richness_estimates, `[[`, "se")

betta_richness <- run_betta_random(richness_chats, richness_ses, X, groups)
if (!is.null(betta_richness)) print(betta_richness$table)
```

### Shannon Diversity Analysis

```{r}
#| label: shannon-analysis

cat("--- Shannon Diversity Analysis ---\n")

shannon_ses <- sapply(seq_len(nrow(counts_srs)), function(i) {
  se <- bootstrap_diversity_se(counts_srs[i, ], index = "shannon", n_boot = 500)
  max(se, 0.01)
})

betta_shannon <- run_betta_random(alpha_div$Shannon, shannon_ses, X, groups)
if (!is.null(betta_shannon)) print(betta_shannon$table)
```

### Simpson Diversity Analysis

```{r}
#| label: simpson-analysis

cat("--- Simpson Diversity Analysis ---\n")

simpson_ses <- sapply(seq_len(nrow(counts_srs)), function(i) {
  se <- bootstrap_diversity_se(counts_srs[i, ], index = "simpson", n_boot = 500)
  max(se, 0.001)
})

betta_simpson <- run_betta_random(alpha_div$Simpson, simpson_ses, X, groups)
if (!is.null(betta_simpson)) print(betta_simpson$table)
```

### Pairwise Comparisons with FDR Correction

```{r}
#| label: pairwise-comparisons

# Extract comparisons vs Dukstos (reference)
pval_df <- rbind(
  extract_comparisons(betta_richness, "Richness", c("Punia vs Dukstos", "Siline vs Dukstos")),
  extract_comparisons(betta_shannon, "Shannon", c("Punia vs Dukstos", "Siline vs Dukstos")),
  extract_comparisons(betta_simpson, "Simpson", c("Punia vs Dukstos", "Siline vs Dukstos"))
)

# Fix comparison labels
pval_df$Comparison <- rep(c("Punia vs Dukstos", "Siline vs Dukstos"), 3)

# Siline vs Punia comparison (refit with Punia as reference)
alpha_div_punia_ref <- alpha_div
alpha_div_punia_ref$Stand <- factor(alpha_div_punia_ref$Stand, levels = c("Punia", "Dukstos", "Siline"))
X_punia <- model.matrix(~ Stand, data = alpha_div_punia_ref)

betta_rich_p <- run_betta_random(richness_chats, richness_ses, X_punia, groups)
betta_shan_p <- run_betta_random(alpha_div$Shannon, shannon_ses, X_punia, groups)
betta_simp_p <- run_betta_random(alpha_div$Simpson, simpson_ses, X_punia, groups)

siline_vs_punia <- data.frame(
  Metric = c("Richness", "Shannon", "Simpson"),
  Comparison = "Siline vs Punia",
  Estimate = c(
    if (!is.null(betta_rich_p)) betta_rich_p$table["StandSiline", "Estimates"] else NA,
    if (!is.null(betta_shan_p)) betta_shan_p$table["StandSiline", "Estimates"] else NA,
    if (!is.null(betta_simp_p)) betta_simp_p$table["StandSiline", "Estimates"] else NA
  ),
  SE = c(
    if (!is.null(betta_rich_p)) betta_rich_p$table["StandSiline", "Standard Errors"] else NA,
    if (!is.null(betta_shan_p)) betta_shan_p$table["StandSiline", "Standard Errors"] else NA,
    if (!is.null(betta_simp_p)) betta_simp_p$table["StandSiline", "Standard Errors"] else NA
  ),
  p_value = c(
    if (!is.null(betta_rich_p)) betta_rich_p$table["StandSiline", "p-values"] else NA,
    if (!is.null(betta_shan_p)) betta_shan_p$table["StandSiline", "p-values"] else NA,
    if (!is.null(betta_simp_p)) betta_simp_p$table["StandSiline", "p-values"] else NA
  ),
  stringsAsFactors = FALSE
)

# Combine and apply FDR
all_comparisons <- rbind(pval_df, siline_vs_punia)
all_comparisons$q_value <- p.adjust(all_comparisons$p_value, method = "BH")
all_comparisons$Significance <- case_when(
  all_comparisons$q_value < 0.01 ~ "**",
  all_comparisons$q_value < 0.05 ~ "*",
  TRUE ~ "NS"
)

knitr::kable(all_comparisons, digits = 4, caption = "All pairwise comparisons (FDR-corrected)",
  table.attr = 'style="background:#fff; width:auto;"'
) |>
  kable_styling(
    full_width = FALSE,
    position = "left",
    bootstrap_options = NULL
  )
```

***

## Visualizations

### Create Diversity Plots

```{r}
#| label: create-plots
#| fig-width: 12
#| fig-height: 5

# Function to get significance annotation
get_sig <- function(metric, stand1, stand2, df = all_comparisons) {
  comp <- paste0(stand2, " vs ", stand1)
  comp_rev <- paste0(stand1, " vs ", stand2)
  
  row <- df[df$Metric == metric & (df$Comparison == comp | df$Comparison == comp_rev), ]
  if (nrow(row) == 0) return("NS")
  row$Significance[1]
}

# Plotting function
plot_diversity <- function(data, y_var, y_label, panel_label, comparisons_df, metric_name) {
  y_range <- range(data[[y_var]], na.rm = TRUE)
  y_max <- y_range[2]
  y_span <- diff(y_range)
  
  sig_dp <- get_sig(metric_name, "Dukstos", "Punia", comparisons_df)
  sig_ds <- get_sig(metric_name, "Dukstos", "Siline", comparisons_df)
  sig_ps <- get_sig(metric_name, "Punia", "Siline", comparisons_df)
  
  cat(metric_name, "- DP:", sig_dp, "DS:", sig_ds, "PS:", sig_ps, "\n")
  
  ggplot(data, aes(x = Stand, y = .data[[y_var]], fill = Stand)) +
    geom_boxplot(alpha = 0.7, outlier.shape = NA, width = 0.6) +
    geom_jitter(aes(color = Stand), width = 0.15, size = 2, alpha = 0.6) +
    scale_fill_manual(values = stand_colors) +
    scale_color_manual(values = stand_colors) +
    # Significance brackets
    annotate("segment", x = 1, xend = 2, y = y_max + 0.08*y_span, yend = y_max + 0.08*y_span) +
    annotate("segment", x = 1, xend = 1, y = y_max + 0.05*y_span, yend = y_max + 0.08*y_span) +
    annotate("segment", x = 2, xend = 2, y = y_max + 0.05*y_span, yend = y_max + 0.08*y_span) +
    annotate("text", x = 1.5, y = y_max + 0.12*y_span, label = sig_dp, size = 4) +
    annotate("segment", x = 1, xend = 3, y = y_max + 0.22*y_span, yend = y_max + 0.22*y_span) +
    annotate("segment", x = 1, xend = 1, y = y_max + 0.19*y_span, yend = y_max + 0.22*y_span) +
    annotate("segment", x = 3, xend = 3, y = y_max + 0.19*y_span, yend = y_max + 0.22*y_span) +
    annotate("text", x = 2, y = y_max + 0.26*y_span, label = sig_ds, size = 4) +
    annotate("segment", x = 2, xend = 3, y = y_max + 0.08*y_span, yend = y_max + 0.08*y_span) +
    annotate("segment", x = 2, xend = 2, y = y_max + 0.05*y_span, yend = y_max + 0.08*y_span) +
    annotate("segment", x = 3, xend = 3, y = y_max + 0.05*y_span, yend = y_max + 0.08*y_span) +
    annotate("text", x = 2.5, y = y_max + 0.12*y_span, label = sig_ps, size = 4) +
    scale_y_continuous(expand = expansion(mult = c(0.05, 0.35))) +
    labs(x = NULL, y = y_label, tag = panel_label) +
    theme_publication()
}

# Create plots with explicit metric names
p_richness <- plot_diversity(alpha_div, "Richness", "Species Richness", "A", all_comparisons, "Richness")
p_shannon <- plot_diversity(alpha_div, "Shannon", "Shannon (H')", "B", all_comparisons, "Shannon")
p_simpson <- plot_diversity(alpha_div, "Simpson", "Simpson (1-D)", "C", all_comparisons, "Simpson")

# Combine
combined_plot <- p_richness + p_shannon + p_simpson +
  plot_layout(ncol = 3) +
  plot_annotation(
    title = "Alpha Diversity Across Lithuanian Old-Growth Oak Forest Stands",
    subtitle = sprintf("SRS-normalized to %s reads; betta_random mixed-effects with Period as random effect",
                       format(D, big.mark = ",")),
    caption = "** q < 0.01, * q < 0.05, NS = not significant (BH-corrected)",
    theme = theme(
      plot.title = element_text(size = 14, face = "bold", hjust = 0.5),
      plot.subtitle = element_text(size = 10, hjust = 0.5),
      plot.caption = element_text(size = 9, hjust = 0.5)
    )
  )

combined_plot
```

### Save Figures

```{r}
#| label: save-figures

ggsave(file.path(output_dir, "alpha_diversity_three_panel.pdf"), 
       combined_plot, width = 12, height = 5)
ggsave(file.path(output_dir, "alpha_diversity_three_panel.png"), 
       combined_plot, width = 12, height = 5, dpi = 300)

ggsave(file.path(output_dir, "richness_plot.png"), p_richness, width = 5, height = 5)
ggsave(file.path(output_dir, "shannon_plot.png"), p_shannon, width = 5, height = 5)
ggsave(file.path(output_dir, "simpson_plot.png"), p_simpson, width = 5, height = 5)

cat("Figures saved to:", output_dir, "\n")
```

***

## Export Results

```{r}
#| label: export-results

write.csv(alpha_div, file.path(output_dir, "alpha_diversity_values.csv"), row.names = FALSE)
write.csv(alpha_summary, file.path(output_dir, "alpha_diversity_summary.csv"), row.names = FALSE)
write.csv(all_comparisons, file.path(output_dir, "statistical_comparisons.csv"), row.names = FALSE)
write.csv(counts_srs, file.path(output_dir, "srs_normalized_counts.csv"))

# Export iNEXT results
write.csv(inext_result$AsyEst, file.path(output_dir, "inext_asymptotic_estimates.csv"), row.names = FALSE)

cat("Results exported to:", output_dir, "\n")
```

***

## Summary

```{r}
#| label: final-summary
#| echo: false

cat("\n")
cat("========================================================================\n")
cat("                    ALPHA DIVERSITY ANALYSIS SUMMARY                    \n")
cat("========================================================================\n")
cat("\nData:\n")
cat("  - Total samples:", nrow(alpha_div), "\n")
cat("  - Total features:", ncol(counts_srs), "\n")
cat("\nSRS Normalization:\n")
cat("  - Reads per sample:", format(D, big.mark = ","), "\n")
cat("\nRarefaction Methods Used:\n")
cat("  - Vegan rarefaction curves (analytical)\
")
cat("  - iNEXT interpolation/extrapolation with 95% CI\n")
cat("\nStatistical Analysis:\n")
cat("  - Method: betta_random mixed-effects models\n")
cat("  - Fixed effect: Stand (reference = Dukstos)\n")
cat("  - Random effect: Period\n")
cat("  - Multiple testing: Benjamini-Hochberg FDR\n")

sig_results <- all_comparisons[all_comparisons$q_value < 0.05 & !is.na(all_comparisons$q_value), ]
cat("\nSignificant Differences (q < 0.05):\n")
if (nrow(sig_results) > 0) {
  for (i in seq_len(nrow(sig_results))) {
    cat("  -", sig_results$Metric[i], ":", sig_results$Comparison[i], 
        sprintf("(q = %.4f)\n", sig_results$q_value[i]))
  }
} else {
  cat("  - No significant differences detected\n")
}

cat("\nOutput Files:\n")
cat("  - rarefaction_curves_vegan.png\n")
cat("  - inext_size_based.png\n")
cat("  - inext_coverage_based.png\n")
cat("  - inext_completeness.png\n")
cat("  - richness_by_depth_comparison.png\n")
cat("  - alpha_diversity_three_panel.pdf/png\n")
cat("  - inext_asymptotic_estimates.csv\n")
```

***

## Session Info

```{r}
#| label: session-info

sessionInfo()
```
