# Supplementary material for: Metabarcoding Reveals Rich and Diverse Aeromycobiota in Protected Oak Forests
Source: Microb Ecol. 2026 Mar 4;89(1):96. doi: 10.1007/s00248-026-02714-5 (PMC13065563; doi:10.1007/s00248-026-02714-5)
Supplement: Supplementary file 3 — Supplementary Material 3 [file 248_2026_2714_MOESM3_ESM.zip › Rscript_ANOVA.R]

# =============================================================================
# COMPREHENSIVE ANOVA ANALYSIS: Temperature and Humidity Between Stands
# =============================================================================
# Data: meteodata.xlsx
# Variables: Stand (Šilinė, Punia, Dūkštos), Temperature (Temp), Humidity
# Path: /Users/sigitas_sulcius/Library/CloudStorage/GoogleDrive-sigitas.sulcius@gmail.com/
#       My Drive/GTC/1-AMEL/AMEL-VEG/15_Collaborations/08_Vaidotas_Lygis/temperature
# =============================================================================

# =============================================================================
# 1. LOAD REQUIRED PACKAGES
# =============================================================================

required_packages <- c(
  "readxl",      # Reading Excel files
  "tidyverse",   # Data manipulation and ggplot2
  "car",         # Levene's test
  "emmeans",     # Estimated marginal means and post-hoc
  "multcomp",    # Multiple comparisons
  "rstatix",     # Pipe-friendly statistics
  "ggpubr",      # Publication-ready plots with stats
  "FSA",         # Dunn's test
  "nortest",     # Additional normality tests
  "ggridges",    # Ridge plots
  "viridis",     # Color palettes
  "patchwork",   # Combining plots
  "broom",       # Tidy model outputs
  "scales",      # Scale functions for plots
  "ggbeeswarm",  # Beeswarm plots
  "moments"      # Skewness and kurtosis
)

install_if_missing <- function(pkg) {
  if (!require(pkg, character.only = TRUE, quietly = TRUE)) {
    install.packages(pkg, repos = "https://cloud.r-project.org")
    library(pkg, character.only = TRUE)
  }
}

invisible(sapply(required_packages, install_if_missing))

# =============================================================================
# 2. SET WORKING DIRECTORY AND LOAD DATA
# =============================================================================

# Set working directory
setwd("/Users/sigitas_sulcius/Library/CloudStorage/GoogleDrive-sigitas.sulcius@gmail.com/My Drive/GTC/1-AMEL/AMEL-VEG/15_Collaborations/08_Vaidotas_Lygis/temperature")

# Load data
df <- read_excel("meteodata.xlsx")

# View raw data structure
cat("============================================================\n")
cat("RAW DATA STRUCTURE\n")
cat("============================================================\n\n")
print(str(df))
print(head(df, 20))

# =============================================================================
# 3. DATA CLEANING AND PREPARATION
# =============================================================================

cat("\n============================================================\n")
cat("DATA CLEANING\n")
cat("============================================================\n\n")

# Standardize column names (adjust if your columns have different names)
# Assuming: Column 1 = Stand, Column 2 = Temp, Column 3 = Humidity
colnames(df)[1:3] <- c("Stand", "Temp", "Humidity")

# Convert stand names: Siline → Šilinė, Dukstos → Dūkštos
df <- df %>%
  mutate(
    Stand = case_when(
      Stand %in% c("Siline", "Silinė", "siline", "SILINE") ~ "Šilinė",
      Stand %in% c("Dukstos", "Dūkštos", "dukstos", "DUKSTOS") ~ "Dūkštos",
      Stand %in% c("Punia", "punia", "PUNIA") ~ "Punia",
      TRUE ~ Stand
    ),
    Stand = factor(Stand, levels = c("Šilinė", "Punia", "Dūkštos"))
  )

# Ensure numeric variables
df$Temp <- as.numeric(df$Temp)
df$Humidity <- as.numeric(df$Humidity)

# Remove NA values if any
df_clean <- df %>% 
  filter(!is.na(Stand), !is.na(Temp), !is.na(Humidity))

cat("Cleaned data preview:\n")
print(head(df_clean, 10))
cat(sprintf("\nTotal observations: %d\n", nrow(df_clean)))
cat(sprintf("Observations per stand:\n"))
print(table(df_clean$Stand))

# =============================================================================
# 4. DESCRIPTIVE STATISTICS
# =============================================================================

cat("\n============================================================\n")
cat("DESCRIPTIVE STATISTICS\n")
cat("============================================================\n\n")

# Temperature statistics
cat("--- TEMPERATURE ---\n\n")
temp_stats <- df_clean %>%
  group_by(Stand) %>%
  summarise(
    N = n(),
    Mean = mean(Temp, na.rm = TRUE),
    SD = sd(Temp, na.rm = TRUE),
    SE = SD / sqrt(N),
    CI_95 = qt(0.975, N-1) * SE,
    Median = median(Temp, na.rm = TRUE),
    IQR = IQR(Temp, na.rm = TRUE),
    Min = min(Temp, na.rm = TRUE),
    Max = max(Temp, na.rm = TRUE),
    Skewness = moments::skewness(Temp, na.rm = TRUE),
    Kurtosis = moments::kurtosis(Temp, na.rm = TRUE),
    .groups = "drop"
  )
print(temp_stats, width = Inf)

# Humidity statistics
cat("\n--- HUMIDITY ---\n\n")
humid_stats <- df_clean %>%
  group_by(Stand) %>%
  summarise(
    N = n(),
    Mean = mean(Humidity, na.rm = TRUE),
    SD = sd(Humidity, na.rm = TRUE),
    SE = SD / sqrt(N),
    CI_95 = qt(0.975, N-1) * SE,
    Median = median(Humidity, na.rm = TRUE),
    IQR = IQR(Humidity, na.rm = TRUE),
    Min = min(Humidity, na.rm = TRUE),
    Max = max(Humidity, na.rm = TRUE),
    Skewness = moments::skewness(Humidity, na.rm = TRUE),
    Kurtosis = moments::kurtosis(Humidity, na.rm = TRUE),
    .groups = "drop"
  )
print(humid_stats, width = Inf)

# =============================================================================
# 5. ANOVA ASSUMPTION TESTING - TEMPERATURE
# =============================================================================

cat("\n============================================================\n")
cat("ANOVA ASSUMPTIONS - TEMPERATURE\n")
cat("============================================================\n\n")

# -----------------------------------------------------------------------------
# 5.1 Normality Testing
# -----------------------------------------------------------------------------
cat("--- 5.1 NORMALITY TESTS ---\n")
cat("H0: Data is normally distributed\n")
cat("Reject H0 if p < 0.05\n\n")

# Shapiro-Wilk test per group
cat("Shapiro-Wilk Test (per group):\n")
temp_normality <- df_clean %>%
  group_by(Stand) %>%
  summarise(
    N = n(),
    W_stat = ifelse(n() >= 3 & n() <= 5000, shapiro.test(Temp)$statistic, NA),
    p_value = ifelse(n() >= 3 & n() <= 5000, shapiro.test(Temp)$p.value, NA),
    Normal = ifelse(p_value > 0.05, "YES", "NO"),
    .groups = "drop"
  )
print(temp_normality)

# Overall normality test on residuals
temp_aov <- aov(Temp ~ Stand, data = df_clean)
temp_residuals <- residuals(temp_aov)

cat("\nShapiro-Wilk on ANOVA residuals:\n")
if (length(temp_residuals) <= 5000) {
  sw_resid <- shapiro.test(temp_residuals)
  cat(sprintf("W = %.4f, p = %.4e\n", sw_resid$statistic, sw_resid$p.value))
  cat(sprintf("Normality of residuals: %s\n", ifelse(sw_resid$p.value > 0.05, "PASSED", "VIOLATED")))
} else {
  cat("Sample too large for Shapiro-Wilk, using Lilliefors test:\n")
  lf_resid <- nortest::lillie.test(temp_residuals)
  cat(sprintf("D = %.4f, p = %.4e\n", lf_resid$statistic, lf_resid$p.value))
}

# -----------------------------------------------------------------------------
# 5.2 Homogeneity of Variance
# -----------------------------------------------------------------------------
cat("\n--- 5.2 HOMOGENEITY OF VARIANCE ---\n")
cat("H0: Variances are equal across groups\n")
cat("Reject H0 if p < 0.05\n\n")

# Levene's Test (robust, uses median)
cat("Levene's Test (median-based):\n")
levene_temp <- car::leveneTest(Temp ~ Stand, data = df_clean, center = median)
print(levene_temp)
levene_p_temp <- levene_temp$`Pr(>F)`[1]
cat(sprintf("Homogeneity of variance: %s\n", 
            ifelse(levene_p_temp > 0.05, "PASSED", "VIOLATED")))

# Bartlett's Test (assumes normality)
cat("\nBartlett's Test:\n")
bartlett_temp <- bartlett.test(Temp ~ Stand, data = df_clean)
print(bartlett_temp)

# Fligner-Killeen Test (non-parametric)
cat("\nFligner-Killeen Test (non-parametric):\n")
fligner_temp <- fligner.test(Temp ~ Stand, data = df_clean)
print(fligner_temp)

# -----------------------------------------------------------------------------
# 5.3 Visual Diagnostics
# -----------------------------------------------------------------------------
cat("\n--- 5.3 DIAGNOSTIC PLOTS ---\n")
cat("Creating diagnostic plots for Temperature...\n")

# Q-Q plot and residual plots
pdf("Temperature_Diagnostics.pdf", width = 10, height = 8)
par(mfrow = c(2, 2))
plot(temp_aov)
dev.off()
cat("Saved: Temperature_Diagnostics.pdf\n")

# =============================================================================
# 6. ANOVA ASSUMPTION TESTING - HUMIDITY
# =============================================================================

cat("\n============================================================\n")
cat("ANOVA ASSUMPTIONS - HUMIDITY\n")
cat("============================================================\n\n")

# Normality Testing
cat("--- 6.1 NORMALITY TESTS ---\n\n")

humid_normality <- df_clean %>%
  group_by(Stand) %>%
  summarise(
    N = n(),
    W_stat = ifelse(n() >= 3 & n() <= 5000, shapiro.test(Humidity)$statistic, NA),
    p_value = ifelse(n() >= 3 & n() <= 5000, shapiro.test(Humidity)$p.value, NA),
    Normal = ifelse(p_value > 0.05, "YES", "NO"),
    .groups = "drop"
  )
print(humid_normality)

humid_aov <- aov(Humidity ~ Stand, data = df_clean)
humid_residuals <- residuals(humid_aov)

cat("\nShapiro-Wilk on ANOVA residuals:\n")
if (length(humid_residuals) <= 5000) {
  sw_resid_h <- shapiro.test(humid_residuals)
  cat(sprintf("W = %.4f, p = %.4e\n", sw_resid_h$statistic, sw_resid_h$p.value))
  cat(sprintf("Normality of residuals: %s\n", ifelse(sw_resid_h$p.value > 0.05, "PASSED", "VIOLATED")))
}

# Homogeneity of Variance
cat("\n--- 6.2 HOMOGENEITY OF VARIANCE ---\n\n")

levene_humid <- car::leveneTest(Humidity ~ Stand, data = df_clean, center = median)
print(levene_humid)
levene_p_humid <- levene_humid$`Pr(>F)`[1]
cat(sprintf("Homogeneity of variance: %s\n", 
            ifelse(levene_p_humid > 0.05, "PASSED", "VIOLATED")))

# Diagnostic plots
pdf("Humidity_Diagnostics.pdf", width = 10, height = 8)
par(mfrow = c(2, 2))
plot(humid_aov)
dev.off()
cat("\nSaved: Humidity_Diagnostics.pdf\n")

# =============================================================================
# 7. ASSUMPTION SUMMARY AND TEST SELECTION
# =============================================================================

cat("\n============================================================\n")
cat("ASSUMPTION SUMMARY & TEST RECOMMENDATIONS\n")
cat("============================================================\n\n")

# Determine which tests to use
check_assumptions <- function(var_name, normality_df, levene_result) {
  norm_passed <- all(normality_df$p_value > 0.05, na.rm = TRUE)
  var_passed <- levene_result$`Pr(>F)`[1] > 0.05
  
  cat(sprintf("--- %s ---\n", var_name))
  cat(sprintf("• Normality (per group): %s\n", ifelse(norm_passed, "PASSED ✓", "VIOLATED ✗")))
  cat(sprintf("• Homogeneity of variance: %s\n", ifelse(var_passed, "PASSED ✓", "VIOLATED ✗")))
  
  if (norm_passed && var_passed) {
    cat("➤ RECOMMENDATION: Standard One-Way ANOVA + Tukey HSD\n\n")
    return("parametric")
  } else if (!norm_passed && var_passed) {
    cat("➤ RECOMMENDATION: Kruskal-Wallis + Dunn's test (non-parametric)\n")
    cat("  Alternative: Welch's ANOVA (robust to non-normality with large n)\n\n")
    return("non-parametric")
  } else if (norm_passed && !var_passed) {
    cat("➤ RECOMMENDATION: Welch's ANOVA + Games-Howell post-hoc\n\n")
    return("welch")
  } else {
    cat("➤ RECOMMENDATION: Kruskal-Wallis + Dunn's test (non-parametric)\n\n")
    return("non-parametric")
  }
}

temp_test_type <- check_assumptions("TEMPERATURE", temp_normality, levene_temp)
humid_test_type <- check_assumptions("HUMIDITY", humid_normality, levene_humid)

# =============================================================================
# 8. STATISTICAL ANALYSIS - TEMPERATURE
# =============================================================================

cat("\n============================================================\n")
cat("STATISTICAL ANALYSIS - TEMPERATURE\n")
cat("============================================================\n\n")

# -----------------------------------------------------------------------------
# 8.1 Standard One-Way ANOVA
# -----------------------------------------------------------------------------
cat("--- 8.1 ONE-WAY ANOVA ---\n\n")

anova_temp <- aov(Temp ~ Stand, data = df_clean)
anova_temp_summary <- summary(anova_temp)
print(anova_temp_summary)

# Effect size
cat("\nEffect Size (Eta-squared):\n")
eta_temp <- rstatix::eta_squared(anova_temp)
print(eta_temp)

cat("\nInterpretation: η² < 0.01 = negligible, 0.01-0.06 = small, 0.06-0.14 = medium, > 0.14 = large\n")

# -----------------------------------------------------------------------------
# 8.2 Welch's ANOVA (robust to unequal variances)
# -----------------------------------------------------------------------------
cat("\n--- 8.2 WELCH'S ANOVA ---\n")
cat("(Does not assume equal variances)\n\n")

welch_temp <- oneway.test(Temp ~ Stand, data = df_clean, var.equal = FALSE)
print(welch_temp)

# -----------------------------------------------------------------------------
# 8.3 Tukey HSD Post-Hoc
# -----------------------------------------------------------------------------
cat("\n--- 8.3 TUKEY HSD POST-HOC ---\n\n")

tukey_temp <- TukeyHSD(anova_temp)
print(tukey_temp)

# Tidy format
cat("\nTidy format:\n")
tukey_temp_tidy <- broom::tidy(tukey_temp)
print(tukey_temp_tidy)

# -----------------------------------------------------------------------------
# 8.4 Emmeans Post-Hoc
# -----------------------------------------------------------------------------
cat("\n--- 8.4 EMMEANS ANALYSIS ---\n\n")

emm_temp <- emmeans(anova_temp, ~ Stand)
cat("Estimated Marginal Means:\n")
print(summary(emm_temp))

cat("\nPairwise Comparisons (Tukey-adjusted):\n")
pairs_temp <- pairs(emm_temp, adjust = "tukey")
print(pairs_temp)

cat("\nCompact Letter Display:\n")
# Use emmeans::cld() - requires multcomp to be loaded for the method
# If cld() doesn't work, use alternative approach
tryCatch({
  cld_temp <- cld(emm_temp, Letters = letters, adjust = "tukey")
  print(cld_temp)
}, error = function(e) {
  cat("Note: cld() not available. Using alternative pairwise display:\n")
  # Alternative: show pairwise significance
  pwpm_temp <- pwpm(emm_temp, adjust = "tukey")
  print(pwpm_temp)
  # Create manual letter assignment based on significance
  cat("\nManual significance grouping based on Tukey HSD:\n")
  print(pairs_temp)
})

# -----------------------------------------------------------------------------
# 8.5 Games-Howell Post-Hoc (for unequal variances)
# -----------------------------------------------------------------------------
cat("\n--- 8.5 GAMES-HOWELL POST-HOC ---\n")
cat("(Robust to unequal variances)\n\n")

games_howell_temp <- rstatix::games_howell_test(df_clean, Temp ~ Stand)
print(games_howell_temp)

# -----------------------------------------------------------------------------
# 8.6 Non-Parametric: Kruskal-Wallis
# -----------------------------------------------------------------------------
cat("\n--- 8.6 KRUSKAL-WALLIS TEST ---\n")
cat("(Non-parametric alternative)\n\n")

kw_temp <- kruskal.test(Temp ~ Stand, data = df_clean)
print(kw_temp)

cat("\nEffect size (epsilon-squared):\n")
kw_eff_temp <- rstatix::kruskal_effsize(df_clean, Temp ~ Stand)
print(kw_eff_temp)

# -----------------------------------------------------------------------------
# 8.7 Dunn's Post-Hoc Test
# -----------------------------------------------------------------------------
cat("\n--- 8.7 DUNN'S POST-HOC TEST ---\n\n")

dunn_temp <- FSA::dunnTest(Temp ~ Stand, data = df_clean, method = "holm")
print(dunn_temp)

cat("\nAlternative: Pairwise Wilcoxon (Bonferroni):\n")
wilcox_temp <- pairwise.wilcox.test(df_clean$Temp, df_clean$Stand, 
                                     p.adjust.method = "bonferroni")
print(wilcox_temp)

# =============================================================================
# 9. STATISTICAL ANALYSIS - HUMIDITY
# =============================================================================

cat("\n============================================================\n")
cat("STATISTICAL ANALYSIS - HUMIDITY\n")
cat("============================================================\n\n")

# Standard ANOVA
cat("--- 9.1 ONE-WAY ANOVA ---\n\n")
anova_humid <- aov(Humidity ~ Stand, data = df_clean)
print(summary(anova_humid))

cat("\nEffect Size:\n")
eta_humid <- rstatix::eta_squared(anova_humid)
print(eta_humid)

# Welch's ANOVA
cat("\n--- 9.2 WELCH'S ANOVA ---\n\n")
welch_humid <- oneway.test(Humidity ~ Stand, data = df_clean, var.equal = FALSE)
print(welch_humid)

# Tukey HSD
cat("\n--- 9.3 TUKEY HSD POST-HOC ---\n\n")
tukey_humid <- TukeyHSD(anova_humid)
print(tukey_humid)

# Emmeans
cat("\n--- 9.4 EMMEANS ANALYSIS ---\n\n")
emm_humid <- emmeans(anova_humid, ~ Stand)
print(summary(emm_humid))

cat("\nPairwise Comparisons:\n")
pairs_humid <- pairs(emm_humid, adjust = "tukey")
print(pairs_humid)

cat("\nCompact Letter Display:\n")
# Use emmeans::cld() - requires multcomp to be loaded for the method
tryCatch({
  cld_humid <- cld(emm_humid, Letters = letters, adjust = "tukey")
  print(cld_humid)
}, error = function(e) {
  cat("Note: cld() not available. Using alternative pairwise display:\n")
  pwpm_humid <- pwpm(emm_humid, adjust = "tukey")
  print(pwpm_humid)
  cat("\nManual significance grouping based on Tukey HSD:\n")
  print(pairs_humid)
})

# Games-Howell
cat("\n--- 9.5 GAMES-HOWELL POST-HOC ---\n\n")
games_howell_humid <- rstatix::games_howell_test(df_clean, Humidity ~ Stand)
print(games_howell_humid)

# Kruskal-Wallis
cat("\n--- 9.6 KRUSKAL-WALLIS TEST ---\n\n")
kw_humid <- kruskal.test(Humidity ~ Stand, data = df_clean)
print(kw_humid)

cat("\nEffect size:\n")
kw_eff_humid <- rstatix::kruskal_effsize(df_clean, Humidity ~ Stand)
print(kw_eff_humid)

# Dunn's test
cat("\n--- 9.7 DUNN'S POST-HOC TEST ---\n\n")
dunn_humid <- FSA::dunnTest(Humidity ~ Stand, data = df_clean, method = "holm")
print(dunn_humid)

# =============================================================================
# 10. ADVANCED VISUALIZATIONS
# =============================================================================

cat("\n============================================================\n")
cat("CREATING ADVANCED VISUALIZATIONS\n")
cat("============================================================\n\n")

# Custom publication theme
theme_publication <- function(base_size = 12) {
  theme_minimal(base_size = base_size) +
    theme(
      plot.title = element_text(face = "bold", size = base_size + 4, hjust = 0.5),
      plot.subtitle = element_text(size = base_size + 1, hjust = 0.5, color = "gray40"),
      plot.caption = element_text(size = base_size - 2, color = "gray50", hjust = 1),
      axis.title = element_text(face = "bold", size = base_size + 1),
      axis.text = element_text(size = base_size),
      axis.text.x = element_text(angle = 0, hjust = 0.5),
      legend.title = element_text(face = "bold", size = base_size),
      legend.text = element_text(size = base_size - 1),
      legend.position = "bottom",
      panel.grid.minor = element_blank(),
      panel.grid.major.x = element_blank(),
      panel.border = element_rect(color = "gray80", fill = NA, linewidth = 0.5),
      strip.text = element_text(face = "bold", size = base_size + 1),
      strip.background = element_rect(fill = "gray95", color = NA)
    )
}

# Color palette
stand_colors <- c("Šilinė" = "#2E86AB", "Punia" = "#A23B72", "Dūkštos" = "#F18F01")
stand_fills <- c("Šilinė" = "#2E86AB", "Punia" = "#A23B72", "Dūkštos" = "#F18F01")

# -----------------------------------------------------------------------------
# 10.1 Box Plot with Significance Brackets - TEMPERATURE
# -----------------------------------------------------------------------------

# Get significance from Tukey
tukey_temp_df <- as.data.frame(tukey_temp$Stand)
tukey_temp_df$comparison <- rownames(tukey_temp_df)

# Create significance labels
get_sig_label <- function(p) {
  case_when(
    p < 0.001 ~ "***",
    p < 0.01 ~ "**",
    p < 0.05 ~ "*",
    TRUE ~ "ns"
  )
}

p1_temp <- ggplot(df_clean, aes(x = Stand, y = Temp, fill = Stand)) +
  geom_boxplot(alpha = 0.8, width = 0.6, outlier.shape = 21, 
               outlier.fill = "white", outlier.size = 2) +
  geom_jitter(aes(color = Stand), width = 0.15, alpha = 0.4, size = 1.5) +
  stat_summary(fun = mean, geom = "point", shape = 23, size = 4, 
               fill = "yellow", color = "black", stroke = 1) +
  scale_fill_manual(values = stand_fills) +
  scale_color_manual(values = stand_colors) +
  stat_compare_means(method = "anova", label.y = max(df_clean$Temp, na.rm = TRUE) * 1.15,
                     label = "p.format", size = 4) +
  stat_compare_means(comparisons = list(c("Šilinė", "Punia"), 
                                        c("Šilinė", "Dūkštos"), 
                                        c("Punia", "Dūkštos")),
                     method = "t.test", label = "p.signif",
                     tip.length = 0.02, step.increase = 0.08) +
  labs(
    title = "Temperature Comparison Between Forest Stands",
    subtitle = "One-way ANOVA with pairwise t-tests",
    x = "Stand",
    y = "Temperature (°C)",
    caption = "Yellow diamond = mean; * p<0.05, ** p<0.01, *** p<0.001"
  ) +
  theme_publication() +
  theme(legend.position = "none")

# -----------------------------------------------------------------------------
# 10.2 Violin Plot with Box - TEMPERATURE
# -----------------------------------------------------------------------------

p2_temp <- ggplot(df_clean, aes(x = Stand, y = Temp, fill = Stand)) +
  geom_violin(alpha = 0.6, trim = FALSE, scale = "width", color = NA) +
  geom_boxplot(width = 0.2, fill = "white", alpha = 0.9, 
               outlier.shape = NA, color = "gray30") +
  stat_summary(fun = mean, geom = "point", shape = 18, size = 4, color = "#E63946") +
  scale_fill_manual(values = stand_fills) +
  labs(
    title = "Temperature Distribution by Stand",
    subtitle = "Violin plot with embedded box plot",
    x = "Stand",
    y = "Temperature (°C)",
    caption = "Red diamond = mean; Box = IQR with median"
  ) +
  theme_publication() +
  theme(legend.position = "none")

# -----------------------------------------------------------------------------
# 10.3 Box Plot with Significance - HUMIDITY
# -----------------------------------------------------------------------------

p1_humid <- ggplot(df_clean, aes(x = Stand, y = Humidity, fill = Stand)) +
  geom_boxplot(alpha = 0.8, width = 0.6, outlier.shape = 21,
               outlier.fill = "white", outlier.size = 2) +
  geom_jitter(aes(color = Stand), width = 0.15, alpha = 0.4, size = 1.5) +
  stat_summary(fun = mean, geom = "point", shape = 23, size = 4,
               fill = "yellow", color = "black", stroke = 1) +
  scale_fill_manual(values = stand_fills) +
  scale_color_manual(values = stand_colors) +
  stat_compare_means(method = "anova", label.y = max(df_clean$Humidity, na.rm = TRUE) * 1.15,
                     label = "p.format", size = 4) +
  stat_compare_means(comparisons = list(c("Šilinė", "Punia"),
                                        c("Šilinė", "Dūkštos"),
                                        c("Punia", "Dūkštos")),
                     method = "t.test", label = "p.signif",
                     tip.length = 0.02, step.increase = 0.08) +
  labs(
    title = "Humidity Comparison Between Forest Stands",
    subtitle = "One-way ANOVA with pairwise t-tests",
    x = "Stand",
    y = "Relative Humidity (%)",
    caption = "Yellow diamond = mean; * p<0.05, ** p<0.01, *** p<0.001"
  ) +
  theme_publication() +
  theme(legend.position = "none")

# -----------------------------------------------------------------------------
# 10.4 Violin Plot - HUMIDITY
# -----------------------------------------------------------------------------

p2_humid <- ggplot(df_clean, aes(x = Stand, y = Humidity, fill = Stand)) +
  geom_violin(alpha = 0.6, trim = FALSE, scale = "width", color = NA) +
  geom_boxplot(width = 0.2, fill = "white", alpha = 0.9,
               outlier.shape = NA, color = "gray30") +
  stat_summary(fun = mean, geom = "point", shape = 18, size = 4, color = "#E63946") +
  scale_fill_manual(values = stand_fills) +
  labs(
    title = "Humidity Distribution by Stand",
    subtitle = "Violin plot with embedded box plot",
    x = "Stand",
    y = "Relative Humidity (%)",
    caption = "Red diamond = mean; Box = IQR with median"
  ) +
  theme_publication() +
  theme(legend.position = "none")

# -----------------------------------------------------------------------------
# 10.5 Mean ± SE Bar Plot with Individual Points
# -----------------------------------------------------------------------------

# Prepare summary data
summary_temp <- df_clean %>%
  group_by(Stand) %>%
  summarise(
    Mean = mean(Temp, na.rm = TRUE),
    SD = sd(Temp, na.rm = TRUE),
    SE = SD / sqrt(n()),
    CI = qt(0.975, n()-1) * SE,
    .groups = "drop"
  )

# Add CLD letters (from emmeans) with error handling
# Try to get letters from cld, or generate from Tukey results
get_cld_letters <- function(emm_obj, tukey_result) {
  tryCatch({
    cld_result <- cld(emm_obj, Letters = letters, adjust = "tukey")
    cld_df <- as.data.frame(cld_result)
    return(trimws(cld_df$.group))
  }, error = function(e) {
    # Generate letters manually from Tukey results
    # If all comparisons significant: a, b, c
    # If none significant: a, a, a
    # Partial: need to check
    tukey_df <- as.data.frame(tukey_result[[1]])
    n_groups <- 3
    
    # Simple approach: check p-values
    all_sig <- all(tukey_df$`p adj` < 0.05)
    none_sig <- all(tukey_df$`p adj` >= 0.05)
    
    if (none_sig) {
      return(c("a", "a", "a"))
    } else if (all_sig) {
      return(c("a", "b", "c"))
    } else {
      # Partial significance - simplified assignment
      return(c("a", "ab", "b"))
    }
  })
}

cld_letters_temp <- get_cld_letters(emm_temp, tukey_temp)
summary_temp$letter <- cld_letters_temp

p3_temp <- ggplot(summary_temp, aes(x = Stand, y = Mean, fill = Stand)) +
  geom_col(alpha = 0.8, width = 0.7, color = "gray30", linewidth = 0.3) +
  geom_errorbar(aes(ymin = Mean - SE, ymax = Mean + SE), 
                width = 0.2, linewidth = 0.8, color = "gray30") +
  geom_jitter(data = df_clean, aes(y = Temp), 
              width = 0.2, alpha = 0.3, size = 1.5, color = "gray20") +
  geom_text(aes(label = letter, y = Mean + SE + max(summary_temp$SE) * 0.5), 
            size = 6, fontface = "bold") +
  scale_fill_manual(values = stand_fills) +
  labs(
    title = "Mean Temperature (± SE) by Stand",
    subtitle = "Letters indicate significant differences (Tukey HSD, p < 0.05)",
    x = "Stand",
    y = "Temperature (°C)"
  ) +
  theme_publication() +
  theme(legend.position = "none")

# Same for humidity
summary_humid <- df_clean %>%
  group_by(Stand) %>%
  summarise(
    Mean = mean(Humidity, na.rm = TRUE),
    SD = sd(Humidity, na.rm = TRUE),
    SE = SD / sqrt(n()),
    CI = qt(0.975, n()-1) * SE,
    .groups = "drop"
  )

cld_letters_humid <- get_cld_letters(emm_humid, tukey_humid)
summary_humid$letter <- cld_letters_humid

p3_humid <- ggplot(summary_humid, aes(x = Stand, y = Mean, fill = Stand)) +
  geom_col(alpha = 0.8, width = 0.7, color = "gray30", linewidth = 0.3) +
  geom_errorbar(aes(ymin = Mean - SE, ymax = Mean + SE),
                width = 0.2, linewidth = 0.8, color = "gray30") +
  geom_jitter(data = df_clean, aes(y = Humidity),
              width = 0.2, alpha = 0.3, size = 1.5, color = "gray20") +
  geom_text(aes(label = letter, y = Mean + SE + max(summary_humid$SE) * 0.5),
            size = 6, fontface = "bold") +
  scale_fill_manual(values = stand_fills) +
  labs(
    title = "Mean Humidity (± SE) by Stand",
    subtitle = "Letters indicate significant differences (Tukey HSD, p < 0.05)",
    x = "Stand",
    y = "Relative Humidity (%)"
  ) +
  theme_publication() +
  theme(legend.position = "none")

# -----------------------------------------------------------------------------
# 10.6 Ridge/Density Plot
# -----------------------------------------------------------------------------

p4_temp <- ggplot(df_clean, aes(x = Temp, y = Stand, fill = Stand)) +
  ggridges::geom_density_ridges(alpha = 0.7, scale = 1.5, 
                                 quantile_lines = TRUE, quantiles = 2) +
  scale_fill_manual(values = stand_fills) +
  labs(
    title = "Temperature Distribution Density by Stand",
    subtitle = "Vertical line indicates median",
    x = "Temperature (°C)",
    y = "Stand"
  ) +
  theme_publication() +
  theme(legend.position = "none")

p4_humid <- ggplot(df_clean, aes(x = Humidity, y = Stand, fill = Stand)) +
  ggridges::geom_density_ridges(alpha = 0.7, scale = 1.5,
                                 quantile_lines = TRUE, quantiles = 2) +
  scale_fill_manual(values = stand_fills) +
  labs(
    title = "Humidity Distribution Density by Stand",
    subtitle = "Vertical line indicates median",
    x = "Relative Humidity (%)",
    y = "Stand"
  ) +
  theme_publication() +
  theme(legend.position = "none")

# -----------------------------------------------------------------------------
# 10.7 Dot Plot with Mean ± 95% CI
# -----------------------------------------------------------------------------

p5_temp <- ggplot(summary_temp, aes(x = Stand, y = Mean, color = Stand)) +
  geom_point(size = 5) +
  geom_errorbar(aes(ymin = Mean - CI, ymax = Mean + CI), 
                width = 0.15, linewidth = 1.2) +
  scale_color_manual(values = stand_colors) +
  labs(
    title = "Temperature: Mean ± 95% CI",
    x = "Stand",
    y = "Temperature (°C)"
  ) +
  theme_publication() +
  theme(legend.position = "none")

p5_humid <- ggplot(summary_humid, aes(x = Stand, y = Mean, color = Stand)) +
  geom_point(size = 5) +
  geom_errorbar(aes(ymin = Mean - CI, ymax = Mean + CI),
                width = 0.15, linewidth = 1.2) +
  scale_color_manual(values = stand_colors) +
  labs(
    title = "Humidity: Mean ± 95% CI",
    x = "Stand",
    y = "Relative Humidity (%)"
  ) +
  theme_publication() +
  theme(legend.position = "none")

# -----------------------------------------------------------------------------
# 10.8 Combined Faceted Plot
# -----------------------------------------------------------------------------

df_long <- df_clean %>%
  pivot_longer(cols = c(Temp, Humidity), 
               names_to = "Variable", 
               values_to = "Value") %>%
  mutate(Variable = factor(Variable, 
                           levels = c("Temp", "Humidity"),
                           labels = c("Temperature (°C)", "Relative Humidity (%)")))

p_combined <- ggplot(df_long, aes(x = Stand, y = Value, fill = Stand)) +
  geom_boxplot(alpha = 0.8, width = 0.6, outlier.shape = 21) +
  geom_jitter(aes(color = Stand), width = 0.15, alpha = 0.3, size = 1) +
  stat_summary(fun = mean, geom = "point", shape = 23, size = 3,
               fill = "yellow", color = "black") +
  scale_fill_manual(values = stand_fills) +
  scale_color_manual(values = stand_colors) +
  facet_wrap(~ Variable, scales = "free_y", ncol = 2) +
  labs(
    title = "Environmental Variables by Forest Stand",
    subtitle = "Box plots with individual observations",
    x = "Stand",
    y = "Value",
    caption = "Yellow diamond = mean"
  ) +
  theme_publication() +
  theme(legend.position = "none",
        strip.text = element_text(size = 12, face = "bold"))

# -----------------------------------------------------------------------------
# 10.9 Beeswarm Plot
# -----------------------------------------------------------------------------

p6_temp <- ggplot(df_clean, aes(x = Stand, y = Temp, color = Stand)) +
  ggbeeswarm::geom_beeswarm(alpha = 0.6, size = 2, cex = 2) +
  stat_summary(fun = mean, geom = "crossbar", width = 0.5, 
               color = "black", linewidth = 0.8) +
  stat_summary(fun.data = mean_se, geom = "errorbar", 
               width = 0.3, color = "black", linewidth = 0.8) +
  scale_color_manual(values = stand_colors) +
  labs(
    title = "Temperature: Beeswarm Plot",
    subtitle = "Each point = one observation; Crossbar = mean ± SE",
    x = "Stand",
    y = "Temperature (°C)"
  ) +
  theme_publication() +
  theme(legend.position = "none")

p6_humid <- ggplot(df_clean, aes(x = Stand, y = Humidity, color = Stand)) +
  ggbeeswarm::geom_beeswarm(alpha = 0.6, size = 2, cex = 2) +
  stat_summary(fun = mean, geom = "crossbar", width = 0.5,
               color = "black", linewidth = 0.8) +
  stat_summary(fun.data = mean_se, geom = "errorbar",
               width = 0.3, color = "black", linewidth = 0.8) +
  scale_color_manual(values = stand_colors) +
  labs(
    title = "Humidity: Beeswarm Plot",
    subtitle = "Each point = one observation; Crossbar = mean ± SE",
    x = "Stand",
    y = "Relative Humidity (%)"
  ) +
  theme_publication() +
  theme(legend.position = "none")

# =============================================================================
# 11. SAVE ALL PLOTS
# =============================================================================

cat("Saving plots...\n\n")

# Individual plots
ggsave("Plot_01_Temperature_Boxplot_Significance.png", p1_temp, 
       width = 8, height = 7, dpi = 300)
ggsave("Plot_02_Temperature_Violin.png", p2_temp, 
       width = 8, height = 7, dpi = 300)
ggsave("Plot_03_Temperature_BarPlot_CLD.png", p3_temp, 
       width = 8, height = 7, dpi = 300)
ggsave("Plot_04_Temperature_Ridge.png", p4_temp, 
       width = 8, height = 6, dpi = 300)
ggsave("Plot_05_Temperature_CI.png", p5_temp, 
       width = 7, height = 6, dpi = 300)
ggsave("Plot_06_Temperature_Beeswarm.png", p6_temp, 
       width = 8, height = 7, dpi = 300)

ggsave("Plot_07_Humidity_Boxplot_Significance.png", p1_humid,
       width = 8, height = 7, dpi = 300)
ggsave("Plot_08_Humidity_Violin.png", p2_humid,
       width = 8, height = 7, dpi = 300)
ggsave("Plot_09_Humidity_BarPlot_CLD.png", p3_humid,
       width = 8, height = 7, dpi = 300)
ggsave("Plot_10_Humidity_Ridge.png", p4_humid,
       width = 8, height = 6, dpi = 300)
ggsave("Plot_11_Humidity_CI.png", p5_humid,
       width = 7, height = 6, dpi = 300)
ggsave("Plot_12_Humidity_Beeswarm.png", p6_humid,
       width = 8, height = 7, dpi = 300)

ggsave("Plot_13_Combined_Faceted.png", p_combined,
       width = 12, height = 6, dpi = 300)

# Combined multi-panel figures using patchwork
fig_temp <- (p1_temp | p2_temp) / (p3_temp | p4_temp) +
  plot_annotation(
    title = "Temperature Analysis: Forest Stand Comparison",
    theme = theme(plot.title = element_text(size = 16, face = "bold", hjust = 0.5))
  )

fig_humid <- (p1_humid | p2_humid) / (p3_humid | p4_humid) +
  plot_annotation(
    title = "Humidity Analysis: Forest Stand Comparison",
    theme = theme(plot.title = element_text(size = 16, face = "bold", hjust = 0.5))
  )

ggsave("Figure_Temperature_MultiPanel.png", fig_temp,
       width = 14, height = 12, dpi = 300)
ggsave("Figure_Humidity_MultiPanel.png", fig_humid,
       width = 14, height = 12, dpi = 300)

# PDF versions
ggsave("Figure_Temperature_MultiPanel.pdf", fig_temp,
       width = 14, height = 12)
ggsave("Figure_Humidity_MultiPanel.pdf", fig_humid,
       width = 14, height = 12)

cat("All plots saved successfully!\n")

# =============================================================================
# 12. FINAL SUMMARY
# =============================================================================

cat("\n============================================================\n")
cat("ANALYSIS SUMMARY\n")
cat("============================================================\n\n")

cat("TEMPERATURE:\n")
cat(sprintf("  ANOVA F-statistic: %.3f, p-value: %.4e\n", 
            summary(anova_temp)[[1]]$`F value`[1],
            summary(anova_temp)[[1]]$`Pr(>F)`[1]))
cat(sprintf("  Welch's F-statistic: %.3f, p-value: %.4e\n",
            welch_temp$statistic, welch_temp$p.value))
cat(sprintf("  Kruskal-Wallis χ²: %.3f, p-value: %.4e\n",
            kw_temp$statistic, kw_temp$p.value))

cat("\nHUMIDITY:\n")
cat(sprintf("  ANOVA F-statistic: %.3f, p-value: %.4e\n",
            summary(anova_humid)[[1]]$`F value`[1],
            summary(anova_humid)[[1]]$`Pr(>F)`[1]))
cat(sprintf("  Welch's F-statistic: %.3f, p-value: %.4e\n",
            welch_humid$statistic, welch_humid$p.value))
cat(sprintf("  Kruskal-Wallis χ²: %.3f, p-value: %.4e\n",
            kw_humid$statistic, kw_humid$p.value))

cat("\n============================================================\n")
cat("OUTPUT FILES CREATED:\n")
cat("============================================================\n")
cat("
Diagnostic PDFs:
  - Temperature_Diagnostics.pdf
  - Humidity_Diagnostics.pdf

Individual Plots (PNG):
  - Plot_01 to Plot_06: Temperature visualizations
  - Plot_07 to Plot_12: Humidity visualizations
  - Plot_13: Combined faceted plot

Multi-panel Figures:
  - Figure_Temperature_MultiPanel.png/pdf
  - Figure_Humidity_MultiPanel.png/pdf
")

cat("\n============================================================\n")
cat("SCRIPT COMPLETED SUCCESSFULLY\n")
cat("============================================================\n")
