# Supplementary material for: Metabarcoding Reveals Rich and Diverse Aeromycobiota in Protected Oak Forests
Source: Microb Ecol. 2026 Mar 4;89(1):96. doi: 10.1007/s00248-026-02714-5 (PMC13065563; doi:10.1007/s00248-026-02714-5)
Supplement: Supplementary file 3 — Supplementary Material 3 [file 248_2026_2714_MOESM3_ESM.zip › Rscript_CommunityComposition.qmd]

---
title: "Fungal Community Composition Analysis"
subtitle: "NMDS, BETADISPER, PERMANOVA, and Post-hoc Tests"
author: "Sigitas Šulčius"
date: today
date-format: "YYYY-MM-DD"

# Shared settings for consistent appearance
fig-width: 8
fig-height: 6
fig-dpi: 300
fig-format: png
fig-align: center

format:
  html:
    toc: true
    toc-depth: 3
    toc-location: left
    number-sections: true
    theme: cosmo
    highlight-style: github
    code-fold: true
    code-summary: "Show code"
    code-tools: true
    df-print: paged
    embed-resources: true
    self-contained-math: true
    smooth-scroll: true
    html-math-method: katex

  pdf:
    toc: true
    toc-depth: 3
    number-sections: true
    colorlinks: true
    pdf-engine: xelatex
    highlight-style: github
    df-print: kable
    documentclass: article
    papersize: a4
    geometry:
      - margin=1in
    keep-tex: false

execute:
  warning: false
  message: false
  echo: true
  freeze: auto
  cache: false

editor_options:
  chunk_output_type: inline

knitr:
  opts_chunk:
    dpi: 300
    fig.align: center
    fig.retina: 2
    out.width: "90%"
    R.options:
      width: 80
---

## Overview

This analysis examines fungal community composition changes across three forest stands (Dūkštos, Šilinė, Punia) over 5 sampling periods. We test the effects of **STAND**, **PERIOD**, and their interaction on community composition using:

- **NMDS** (Non-metric Multidimensional Scaling) for visualization
- **BETADISPER** for testing homogeneity of multivariate dispersions
- **PERMANOVA** for testing compositional differences
- **Post-hoc pairwise comparisons** for identifying specific group differences

## Setup

### Load Required Packages

```{r}
#| label: setup
#| code-fold: false
#| echo: false

# Required packages
required_packages <- c("vegan", "ggplot2", "dplyr", "tidyr", "pairwiseAdonis", 
                       "ggrepel", "RColorBrewer", "gridExtra", "cowplot", "openxlsx")

# Install missing packages
for (pkg in required_packages) {
  if (!requireNamespace(pkg, quietly = TRUE)) {
    if (pkg == "pairwiseAdonis") {
      devtools::install_github("pmartinezarbizu/pairwiseAdonis/pairwiseAdonis")
    } else {
      install.packages(pkg, repos = "https://cloud.r-project.org")
    }
  }
}

# Load packages
library(vegan)
library(ggplot2)
library(dplyr)
library(kableExtra)
library(tidyr)
library(pairwiseAdonis)
library(gridExtra)
library(cowplot)
library(openxlsx)
```

### Set Parameters

```{r}
#| label: parameters

set.seed(42)
nperm <- 9999
```

## Data Loading and Preparation

### Load Community Data

```{r}
#| label: load-data

# Load rCLR-transformed data from the working directory
# The file should be in the same directory as this .qmd file
rclr_data <- read.delim("rclr_raw_counts.tsv", header = TRUE, row.names = 1, check.names = FALSE)

cat("Data matrix dimensions:", nrow(rclr_data), "features ×", ncol(rclr_data), "samples\n")
```

### Load and Process Metadata

```{r}
#| label: load-metadata

# Load metadata from the working directory
# The file should be in the same directory as this .qmd file
metadata <- read.delim("metadata_clean.tsv", header = TRUE, row.names = 1, check.names = FALSE)
colnames(metadata)[colnames(metadata) == "Stand"] <- "STAND"
metadata$STAND <- as.factor(metadata$STAND)

# Convert dates and create period mapping
metadata$Collection_Date <- as.Date(metadata$Collection_Date, format = "%Y.%m.%d")

# Explicit date-to-period mapping
date_to_period <- data.frame(
  date = as.Date(c("2022-08-30", "2022-09-07", "2022-09-08", "2022-09-13", "2022-09-21", "2022-09-27")),
  period = c(1, 2, 2, 3, 4, 5)
)

metadata$PERIOD_NUM <- as.factor(date_to_period$period[match(metadata$Collection_Date, date_to_period$date)])

if ("Sampling_Point" %in% colnames(metadata)) {
  metadata$DEPTH <- as.factor(metadata$Sampling_Point)
}

cat("Date to Period mapping:\n")
print(date_to_period)
```

### Prepare Community Matrix

```{r}
#| label: prepare-matrix

transformation_used <- "rCLR"
comm_matrix <- t(rclr_data)

# Align samples
common_samples <- intersect(rownames(comm_matrix), rownames(metadata))
comm_matrix <- comm_matrix[common_samples, , drop = FALSE]
metadata <- metadata[common_samples, , drop = FALSE]
```

### Data Summary

```{r}
#| label: data-summary

cat("=== Data Summary ===\n")
cat("Samples:", nrow(comm_matrix), "\n")
cat("Taxa:", ncol(comm_matrix), "\n")
cat("Transformation:", transformation_used, "\n")
cat("Stands:", paste(levels(metadata$STAND), collapse = ", "), "\n")
cat("Periods:", paste(levels(metadata$PERIOD_NUM), collapse = ", "), "\n\n")

cat("Design Balance:\n")
print(table(metadata$STAND, metadata$PERIOD_NUM))
```

## Distance Matrix Calculation

```{r}
#| label: distance-matrix

dist_method <- "euclidean"
dist_matrix <- vegdist(comm_matrix, method = dist_method)
cat("Using Euclidean distance on rCLR data (= Aitchison distance)\n")
```

## NMDS Ordination

### Run NMDS

```{r}
#| label: nmds-run
#| results: false
nmds <- metaMDS(dist_matrix, 
                k = 2, 
                trymax = 1000, 
                autotransform = FALSE, 
                wascores = TRUE)

cat("NMDS Stress:", round(nmds$stress, 4), "\n")
cat("Convergence:", ifelse(nmds$converged, "Yes", "No"), "\n")
```

### Stress Interpretation

```{r}
#| label: stress-interpretation

stress_quality <- case_when(
  nmds$stress < 0.05 ~ "Excellent",
  nmds$stress < 0.10 ~ "Good",
  nmds$stress < 0.20 ~ "Acceptable",
  TRUE ~ "Poor"
)
cat("Stress quality:", stress_quality, "\n")
```

### Shepard Diagram

```{r}
#| label: fig-stressplot
#| fig-cap: "Shepard diagram showing the relationship between observed dissimilarities and ordination distances."

stressplot(nmds, main = paste("Shepard Diagram (Stress =", round(nmds$stress, 3), ")"))
```

## BETADISPER Analysis

Testing homogeneity of multivariate dispersions (an assumption for PERMANOVA).

### BETADISPER for STAND

```{r}
#| label: betadisper-stand

betadisper_stand <- betadisper(dist_matrix, metadata$STAND)
permutest_stand <- permutest(betadisper_stand, permutations = nperm)

cat("BETADISPER for STAND:\n")
print(permutest_stand)

tukey_stand <- TukeyHSD(betadisper_stand)
cat("\nTukey HSD pairwise comparisons:\n")
print(tukey_stand)
```

### BETADISPER for PERIOD

```{r}
#| label: betadisper-period

betadisper_period <- betadisper(dist_matrix, metadata$PERIOD_NUM)
permutest_period <- permutest(betadisper_period, permutations = nperm)

cat("BETADISPER for PERIOD:\n")
print(permutest_period)

tukey_period <- TukeyHSD(betadisper_period)
cat("\nTukey HSD pairwise comparisons:\n")
print(tukey_period)
```

### BETADISPER for Interaction

```{r}
#| label: betadisper-interaction

metadata$STAND_PERIOD <- interaction(metadata$STAND, metadata$PERIOD_NUM)
betadisper_interaction <- betadisper(dist_matrix, metadata$STAND_PERIOD)
permutest_interaction <- permutest(betadisper_interaction, permutations = nperm)

cat("BETADISPER for STAND:PERIOD interaction:\n")
print(permutest_interaction)
```

### BETADISPER Visualization

```{r}
#| label: fig-betadisper
#| fig-cap: "BETADISPER plots showing multivariate dispersion by Stand and Period."
#| fig-height: 10

par(mfrow = c(2, 2))
plot(betadisper_stand, main = "BETADISPER: STAND", hull = FALSE, ellipse = TRUE)
plot(betadisper_period, main = "BETADISPER: PERIOD", hull = FALSE, ellipse = TRUE)
plot(betadisper_interaction, main = "BETADISPER: STAND:PERIOD", hull = FALSE, ellipse = TRUE, label = FALSE)
boxplot(betadisper_stand, main = "Distance to Centroid: STAND")
```

## PERMANOVA Analysis

### Full Model (STAND × PERIOD)

```{r}
#| label: permanova-full

permanova_full <- adonis2(dist_matrix ~ STAND * PERIOD_NUM, 
                          data = metadata, 
                          permutations = nperm,
                          method = dist_method,
                          by = "terms")

cat("PERMANOVA Results (Type I - Sequential):\n")
print(permanova_full)
```

### Marginal Effects

```{r}
#| label: permanova-marginal

permanova_marginal <- adonis2(dist_matrix ~ STAND * PERIOD_NUM, 
                               data = metadata, 
                               permutations = nperm,
                               method = dist_method,
                               by = "margin")

cat("PERMANOVA Results (Type II - Marginal):\n")
print(permanova_marginal)
```
### NMDS Visualization

```{r}
#| label: nmds-scores

nmds_scores <- as.data.frame(scores(nmds, display = "sites"))
nmds_scores$Sample <- rownames(nmds_scores)
nmds_scores <- cbind(nmds_scores, metadata[rownames(nmds_scores), ])
```

```{r}
#| label: color-palettes

stand_colors <- c("Dūkštos" = "#0072B2", "Šilinė" = "#CC79A7", "Punia" = "#E69F00")
period_colors <- c("1" = "#332288", "2" = "#88CCEE", "3" = "#44AA99", "4" = "#117733", "5" = "#999933")
```

```{r}
#| label: nmds-theme

nmds_theme <- theme_bw() +
  theme(
    #panel.spacing.x = unit(2, "lines"), #space between facet plots
    panel.grid.major = element_blank(),  # Remove major grid lines
    panel.grid.minor = element_blank(),   # Remove minor grid lines
    #plot.title = element_text(color = "black", size = 14, face = "plain", hjust = 0.5, vjust = 1, lineheight = 0.9),
    #axis.title.x = element_text(size=26,color='black', face='plain',
    #hjust = 0.5, angle = 0, vjust = 0, lineheight = 0.9),
    #axis.title.x = element_blank(),
    #axis.text.x = element_blank(),
    axis.title.x = element_text(size=28,color='black',face='plain', hjust = 0.5, vjust = 0, lineheight = 0.9),
    axis.text.x = element_text(size=28,color='black', face='bold'),
    #axis.title.y = element_blank(),
    axis.title.y = element_text(size=28,color='black',face='plain', hjust = 0.5, vjust = 0, lineheight = 0.9),
    axis.text.y = element_text(size=28,color='black', face='bold'),
    #axis.ticks.x = element_blank(),        # Remove ticks
    plot.margin = margin(.1,.1,.1,.1, "cm"),
    plot.background = element_rect(fill = "white"),
    legend.title = element_blank(),
    #legend.title = element_text(colour="black", size=38, face="plain"),
    legend.text = element_text(colour="black", size=16, face="plain"),# italic
    legend.background = element_rect(fill="white", linewidth=0.5, linetype="solid", colour ="black"),
    legend.box.background = element_rect(fill = "transparent", colour = NA),
    legend.position = c(0.9, 0.15), #"right"
    aspect.ratio = .4,
    #strip.text.x = element_text(size=22, face="bold", angle=0),
    #strip.text.y = element_text(size=22, face="bold"),
    #strip.background = element_rect(colour="black", fill="aliceblue"),
    strip.text.x = element_blank(),
    strip.text.y = element_blank(),
    strip.background = element_blank()
  )
```

```{r}
#| label: fig-nmds-both
#| fig-cap: "NMDS ordination showing both Stand (shape, ellipses) and Period (color)."
#| warning: false

nmds_plot <- ggplot(nmds_scores, aes(x = NMDS1, y = NMDS2, color = PERIOD_NUM, shape = STAND)) +
  geom_point(size = 4, alpha = 0.8) +
  stat_ellipse(aes(group = STAND, linetype = STAND), level = 0.95, color = "grey70") +
  scale_color_manual(values = period_colors) +
  scale_shape_manual(values = c(16, 17, 15)) +
  scale_x_continuous(limits = c(-10, 35), breaks = seq(-10, 30, 10)) +
  scale_y_continuous(limits = c(-20, 10), breaks = seq(-20, 10, 10)) +
  annotate("text", x = 30, y = 10, 
           label = paste0("Stress: ", round(nmds$stress, 3)), 
           color = "#A92395", size = 4, fontface = "plain", hjust = 0, vjust = 1) +
  annotate("text", x = -10, y = 10, 
           label = paste0("PERMANOVA: R² = ", round(permanova_full$R2[3], 3), 
                          ", p = ", round(permanova_full$`Pr(>F)`[3], 4)), 
           color = "grey30", size = 6, fontface = "bold", hjust = 0, vjust = 1) +
  nmds_theme +
  theme(legend.position = c(0.9, 0.4))

nmds_plot
```


## Post-hoc Pairwise Comparisons

```{r}
#| label: pairwise-function

# Helper function to convert pairwise.adonis2 output to data frame
pairwise_to_df <- function(pw_result) {
  result_rows <- list()
  
  for (name in names(pw_result)) {
    if (name == "parent_call") next
    item <- pw_result[[name]]
    
    if (is.data.frame(item) && nrow(item) >= 1) {
      result_rows[[name]] <- data.frame(
        Comparison = name,
        Df = item$Df[1],
        SumOfSqs = item$SumOfSqs[1],
        R2 = item$R2[1],
        F_value = item$F[1],
        p_value = item$`Pr(>F)`[1],
        stringsAsFactors = FALSE
      )
    }
  }
  
  if (length(result_rows) > 0) {
    result_df <- do.call(rbind, result_rows)
    rownames(result_df) <- NULL
    return(result_df)
  }
  return(NULL)
}
```

### Pairwise PERMANOVA: STAND

```{r}
#| label: pairwise-stand

pairwise_stand <- pairwise.adonis2(dist_matrix ~ STAND, data = metadata, nperm = nperm)
pairwise_stand_df <- pairwise_to_df(pairwise_stand)

cat("Pairwise PERMANOVA for STAND:\n")
print(pairwise_stand_df)
```

### Pairwise PERMANOVA: PERIOD

```{r}
#| label: pairwise-period

pairwise_period <- pairwise.adonis2(dist_matrix ~ PERIOD_NUM, data = metadata, nperm = nperm)
pairwise_period_df <- pairwise_to_df(pairwise_period)

cat("Pairwise PERMANOVA for PERIOD:\n")
print(pairwise_period_df)
```

### Pairwise PERMANOVA: STAND × PERIOD

```{r}
#| label: pairwise-interaction

pairwise_interaction <- pairwise.adonis2(dist_matrix ~ STAND_PERIOD, data = metadata, nperm = nperm)
pairwise_interaction_df <- pairwise_to_df(pairwise_interaction)

cat("Pairwise PERMANOVA for STAND:PERIOD (first 10 comparisons):\n")
print(head(pairwise_interaction_df, 10))
```

### Simple Effects: PERIOD within each STAND

```{r}
#| label: simple-effects-period

stands <- levels(metadata$STAND)
simple_effects_period <- list()
simple_effects_period_pairwise <- list()

for (stand in stands) {
  cat("\n", stand, ":\n", sep = "")
  idx <- metadata$STAND == stand
  sub_dist <- as.dist(as.matrix(dist_matrix)[idx, idx])
  sub_meta <- metadata[idx, ]
  
  result <- adonis2(sub_dist ~ PERIOD_NUM, data = sub_meta, permutations = nperm)
  print(result)
  simple_effects_period[[stand]] <- result
  
  if (result$`Pr(>F)`[1] < 0.05) {
    cat("\nPairwise comparisons:\n")
    pw <- pairwise.adonis2(sub_dist ~ PERIOD_NUM, data = sub_meta, nperm = nperm)
    print(pairwise_to_df(pw))
    simple_effects_period_pairwise[[stand]] <- pairwise_to_df(pw)
  }
}
```

### Simple Effects: STAND within each PERIOD

```{r}
#| label: simple-effects-stand

periods <- levels(metadata$PERIOD_NUM)
simple_effects_stand <- list()
simple_effects_stand_pairwise <- list()

for (period in periods) {
  cat("\nPeriod", period, ":\n")
  idx <- metadata$PERIOD_NUM == period
  sub_dist <- as.dist(as.matrix(dist_matrix)[idx, idx])
  sub_meta <- metadata[idx, ]
  
  result <- adonis2(sub_dist ~ STAND, data = sub_meta, permutations = nperm)
  print(result)
  simple_effects_stand[[period]] <- result
  
  if (result$`Pr(>F)`[1] < 0.05) {
    cat("\nPairwise comparisons:\n")
    pw <- pairwise.adonis2(sub_dist ~ STAND, data = sub_meta, nperm = nperm)
    print(pairwise_to_df(pw))
    simple_effects_stand_pairwise[[period]] <- pairwise_to_df(pw)
  }
}
```

## Export Results

### Export to Excel

```{r}
#| label: export-excel

wb <- createWorkbook()

# Pairwise comparisons
addWorksheet(wb, "Pairwise_STAND")
if (!is.null(pairwise_stand_df)) writeData(wb, "Pairwise_STAND", pairwise_stand_df)

addWorksheet(wb, "Pairwise_PERIOD")
if (!is.null(pairwise_period_df)) writeData(wb, "Pairwise_PERIOD", pairwise_period_df)

addWorksheet(wb, "Pairwise_STAND_PERIOD")
if (!is.null(pairwise_interaction_df)) writeData(wb, "Pairwise_STAND_PERIOD", pairwise_interaction_df)

# Simple effects
addWorksheet(wb, "SimpleEff_PERIOD_in_STAND")
if (length(simple_effects_period_pairwise) > 0) {
  combined_df <- do.call(rbind, lapply(names(simple_effects_period_pairwise), function(stand) {
    df <- simple_effects_period_pairwise[[stand]]
    if (!is.null(df)) { df$Stand <- stand; df <- df[, c("Stand", names(df)[names(df) != "Stand"])] }
    df
  }))
  if (!is.null(combined_df)) writeData(wb, "SimpleEff_PERIOD_in_STAND", combined_df)
}

addWorksheet(wb, "SimpleEff_STAND_in_PERIOD")
if (length(simple_effects_stand_pairwise) > 0) {
  combined_df <- do.call(rbind, lapply(names(simple_effects_stand_pairwise), function(period) {
    df <- simple_effects_stand_pairwise[[period]]
    if (!is.null(df)) { df$Period <- period; df <- df[, c("Period", names(df)[names(df) != "Period"])] }
    df
  }))
  if (!is.null(combined_df)) writeData(wb, "SimpleEff_STAND_in_PERIOD", combined_df)
}

# BETADISPER Tukey HSD
addWorksheet(wb, "BETADISPER_TukeyHSD")
tukey_stand_df <- as.data.frame(tukey_stand$group)
tukey_stand_df$Comparison <- rownames(tukey_stand_df)
tukey_stand_df$Factor <- "STAND"
tukey_period_df <- as.data.frame(tukey_period$group)
tukey_period_df$Comparison <- rownames(tukey_period_df)
tukey_period_df$Factor <- "PERIOD"
tukey_combined <- rbind(tukey_stand_df, tukey_period_df)
tukey_combined <- tukey_combined[, c("Factor", "Comparison", setdiff(names(tukey_combined), c("Factor", "Comparison")))]
writeData(wb, "BETADISPER_TukeyHSD", tukey_combined)

saveWorkbook(wb, "posthoc_pairwise_results.xlsx", overwrite = TRUE)
cat("Results exported to: posthoc_pairwise_results.xlsx\n")
```

### Save RDS

```{r}
#| label: save-rds

results <- list(
  nmds = nmds,
  nmds_scores = nmds_scores,
  dist_matrix = dist_matrix,
  betadisper_stand = betadisper_stand,
  betadisper_period = betadisper_period,
  betadisper_interaction = betadisper_interaction,
  permutest_stand = permutest_stand,
  permutest_period = permutest_period,
  permutest_interaction = permutest_interaction,
  permanova_full = permanova_full,
  permanova_marginal = permanova_marginal,
  pairwise_stand = pairwise_stand,
  pairwise_period = pairwise_period,
  pairwise_interaction = pairwise_interaction,
  simple_effects_period = simple_effects_period,
  simple_effects_stand = simple_effects_stand,
  transformation = transformation_used,
  distance_method = dist_method
)

saveRDS(results, "community_analysis_results.rds")
```

## Summary

```{r}
#| label: summary-table
#| tbl-cap: "Summary of statistical tests"

summary_table <- data.frame(
  Test = c("PERMANOVA: STAND", "PERMANOVA: PERIOD", "PERMANOVA: STAND×PERIOD",
           "BETADISPER: STAND", "BETADISPER: PERIOD", "BETADISPER: Interaction"),
  F_value = round(c(permanova_full$F[1], permanova_full$F[2], permanova_full$F[3],
                    permutest_stand$tab$F[1], permutest_period$tab$F[1], 
                    permutest_interaction$tab$F[1]), 3),
  R2 = c(round(permanova_full$R2[1], 4), round(permanova_full$R2[2], 4), 
         round(permanova_full$R2[3], 4), NA, NA, NA),
  p_value = c(permanova_full$`Pr(>F)`[1], permanova_full$`Pr(>F)`[2], 
              permanova_full$`Pr(>F)`[3], permutest_stand$tab$`Pr(>F)`[1], 
              permutest_period$tab$`Pr(>F)`[1], permutest_interaction$tab$`Pr(>F)`[1]),
  Significant = c(permanova_full$`Pr(>F)`[1] < 0.05, permanova_full$`Pr(>F)`[2] < 0.05,
                  permanova_full$`Pr(>F)`[3] < 0.05, permutest_stand$tab$`Pr(>F)`[1] < 0.05,
                  permutest_period$tab$`Pr(>F)`[1] < 0.05, 
                  permutest_interaction$tab$`Pr(>F)`[1] < 0.05)
)

knitr::kable(summary_table, format = "html",
  table.attr = 'style="background:#fff; width:auto;"'  # force white + auto width
) |>
  kable_styling(
    full_width = FALSE,            # don't stretch to page width
    position   = "left",           # or "center"
    bootstrap_options = NULL       # avoid stripes that tint background
  )
```

### Key Findings

```{r}
#| label: key-findings
#| echo: false

cat("NMDS Stress:", round(nmds$stress, 4), "(", stress_quality, ")\n\n")

cat("PERMANOVA Results:\n")
cat("- STAND: R² =", round(permanova_full$R2[1], 4), ", p =", permanova_full$`Pr(>F)`[1], "\n")
cat("- PERIOD: R² =", round(permanova_full$R2[2], 4), ", p =", permanova_full$`Pr(>F)`[2], "\n")
cat("- STAND×PERIOD: R² =", round(permanova_full$R2[3], 4), ", p =", permanova_full$`Pr(>F)`[3], "\n\n")

cat("BETADISPER (homogeneity of dispersions):\n")
cat("- STAND: p =", permutest_stand$tab$`Pr(>F)`[1], "\n")
cat("- PERIOD: p =", permutest_period$tab$`Pr(>F)`[1], "\n")
```

## Session Info

```{r}
#| label: session-info

sessionInfo()
```
