# Supplementary material for: Metabarcoding Reveals Rich and Diverse Aeromycobiota in Protected Oak Forests
Source: Microb Ecol. 2026 Mar 4;89(1):96. doi: 10.1007/s00248-026-02714-5 (PMC13065563; doi:10.1007/s00248-026-02714-5)
Supplement: Supplementary file 3 — Supplementary Material 3 [file 248_2026_2714_MOESM3_ESM.zip › Rscript_DifferentialAbundance.qmd]

---
title: "Differential Abundnace Analysis"
subtitle: "with MaAsLin3"
author: "Sigitas Šulčius"
date: today
date-format: "YYYY-MM-DD"

# Shared settings for consistent appearance
fig-width: 8
fig-height: 6
fig-dpi: 300
fig-format: png
fig-align: center

format:
  html:
    toc: true
    toc-depth: 3
    toc-location: left
    number-sections: true
    theme: cosmo
    highlight-style: github
    code-fold: true
    code-summary: "Show code"
    code-tools: true
    df-print: paged
    embed-resources: true
    self-contained-math: true
    smooth-scroll: true
    html-math-method: katex

  pdf:
    toc: true
    toc-depth: 3
    number-sections: true
    colorlinks: true
    pdf-engine: xelatex
    highlight-style: github
    df-print: kable
    documentclass: article
    papersize: a4
    geometry:
      - margin=1in
    keep-tex: false

execute:
  warning: false
  message: false
  echo: true
  freeze: auto
  cache: false

editor_options:
  chunk_output_type: inline

knitr:
  opts_chunk:
    dpi: 300
    fig.align: center
    fig.retina: 2
    out.width: "90%"
    R.options:
      width: 80
---

## Overview

This analysis performs differential abundance testing to identify which fungal taxa significantly differ between forest stands using **MaAsLin3** (Microbiome Multivariable Associations with Linear Models).

### Study Design

-   **Fixed effect:** STAND (forest stand location)
-   **Random effect:** PERIOD (sampling time point)
-   **Reference level:** Dūkštos

### Key Features of MaAsLin3

MaAsLin3 differs from MaAsLin2 in several important ways:

1.  Fits **BOTH** abundance AND prevalence models
2.  Uses formula-based model specification
3.  Includes compositionality corrections via median comparison
4.  Better handling of zeros and sparse data

### Input Data

-   **Raw count data** (not normalized or transformed)
-   MaAsLin3 applies TSS normalization and LOG transformation internally

## Setup

### Load Required Packages

```{r}
#| label: setup
#| echo: false

required_packages <- c("maaslin3", "dplyr", "tidyr", "ggplot2", "openxlsx", 
                       "pheatmap", "RColorBrewer", "tibble", "patchwork")

for (pkg in required_packages) {
  if (!requireNamespace(pkg, quietly = TRUE)) {
    if (pkg == "maaslin3") {
      if (!requireNamespace("BiocManager", quietly = TRUE)) {
        install.packages("BiocManager")
      }
      BiocManager::install("biobakery/maaslin3")
    } else {
      install.packages(pkg, repos = "https://cloud.r-project.org")
    }
  }
}

library(maaslin3)
library(dplyr)
library(tidyr)
library(ggplot2)
library(openxlsx)
library(pheatmap)
library(ragg)
library(RColorBrewer)
library(tibble)
library(patchwork)
```

### Helper Functions

```{r}
#| label: helper-functions
#| echo: false

# ASCII-safe filename helper (keeps plot text in UTF-8)
file_safe <- function(x) {
  x <- iconv(x, from = "", to = "ASCII//TRANSLIT")
  x <- gsub("[^A-Za-z0-9._-]+", "_", x)
  x
}

# Standardize sample names: convert Lithuanian characters to ASCII
standardize_names <- function(x) {
  x <- gsub("Š", "S", x)
  x <- gsub("š", "s", x)
  x <- gsub("ė", "e", x)
  x <- gsub("ū", "u", x)
  x <- gsub("ų", "u", x)
  x <- gsub("ą", "a", x)
  x <- gsub("į", "i", x)
  x <- gsub("ž", "z", x)
  x <- gsub("č", "c", x)
  return(x)
}
```

### Set Parameters

```{r}
#| label: parameters

set.seed(42)

# MaAsLin3 parameters
# NOTE: For RAW COUNT data, use TSS normalization + LOG transform (MaAsLin3 defaults)
min_abundance <- 0.0001           # Minimum abundance threshold (0 = no filter)
min_prevalence <- 0.05         # Minimum prevalence (1% of samples)
max_prevalence <- 1.01         # Maximum prevalence (include all)
normalization <- "TSS"         # Total Sum Scaling (recommended for raw counts)
transform <- "LOG"             # Log2 transformation (recommended for raw counts)
correction <- "BH"             # Benjamini-Hochberg FDR correction
max_significance <- 0.25       # q-value threshold for significance

# MaAsLin3-specific parameters
augment <- TRUE                # Data augmentation for logistic regression stability
standardize <- FALSE           # Z-score continuous metadata (FALSE since PERIOD is categorical)

# IMPORTANT: For relative abundance data (after TSS), use median comparison
# to make inferences about ABSOLUTE abundance associations
median_comparison_abundance <- TRUE
median_comparison_prevalence <- FALSE
warn_prevalence <- TRUE        # Warn about prevalence associations induced by abundance

# Output directory
output_dir <- "maaslin3_results"
dir.create(output_dir, showWarnings = FALSE)

# Increase the console print limit
options(max.print = 1e6)
```

## Data Loading

### Load Raw Count Data

```{r}
#| label: load-counts

cat("=== Loading Data ===\n")

# Load RAW COUNT data (features as rows, samples as columns)
# The file should be in the same directory as this .qmd file
raw_counts <- read.delim("raw_counts.tsv", header = TRUE, row.names = 1, check.names = FALSE)
cat("Data dimensions:", nrow(raw_counts), "features x", ncol(raw_counts), "samples\n")

# Replace NA values with 0 (missing counts = no reads detected)
na_count <- sum(is.na(raw_counts))
if (na_count > 0) {

  cat("Replacing", na_count, "NA values with 0\n")
  raw_counts[is.na(raw_counts)] <- 0
}

# Verify data is counts (integers or near-integers)
if (any(raw_counts < 0, na.rm = TRUE)) {
  warning("Negative values detected - are you sure this is count data?")
}
cat("Data range:", min(raw_counts, na.rm = TRUE), "to", max(raw_counts, na.rm = TRUE), "\n")
cat("Total reads per sample (first 5):", head(colSums(raw_counts)), "\n")
```

### Prepare Data for MaAsLin3

```{r}
#| label: prepare-data

# MaAsLin3 expects: samples as ROWS, features as COLUMNS
input_data <- as.data.frame(t(raw_counts))
cat("Transposed for MaAsLin3:", nrow(input_data), "samples x", ncol(input_data), "features\n")

```

### Load Taxonomy Data

```{r}
#| label: load-taxonomy

cat("\n=== Loading Taxonomy ===\n")

# Load taxonomy table from the working directory
# The file should be in the same directory as this .qmd file
taxa_table <- read.csv("taxa_table.csv", header = TRUE, stringsAsFactors = FALSE)
cat("Taxonomy loaded:", nrow(taxa_table), "taxa\n")

# Make sure id is character for safe matching
if ("id" %in% names(taxa_table)) {
  taxa_table$id <- as.character(taxa_table$id)
}

# Choose which name column to use (prefer 'taxa', fallback to 'taxa_name')
name_col <- if ("taxa" %in% names(taxa_table)) "taxa" else "taxa_name"
cat("Using names from column:", name_col, "\n")

# Create a lookup function that returns names from the chosen column
get_taxa_name <- function(feature_id) {
  clean_id <- gsub("^X", "", feature_id)
  idx <- match(clean_id, taxa_table$id)
  if (!is.na(idx)) {
    return(taxa_table[[name_col]][idx])
  } else {
    return(feature_id)
  }
}

# Create lookup vectors for easy access
taxa_lookup   <- setNames(taxa_table[[name_col]], taxa_table$id)
phylum_lookup <- setNames(taxa_table$phylum,      taxa_table$id)
class_lookup  <- setNames(taxa_table$claass,      taxa_table$id)

cat("Example mappings:\n")
cat("  6175_7  ->", get_taxa_name("6175_7"),  "\n")
cat("  6175_14 ->", get_taxa_name("6175_14"), "\n")
```

### Load and Prepare Metadata

```{r}
#| label: load-metadata

cat("\n=== Loading Metadata ===\n")

# Load metadata from the working directory
# The file should be in the same directory as this .qmd file
metadata <- read.delim("metadata_clean.tsv", header = TRUE, row.names = 1, check.names = FALSE)

# Rename columns
colnames(metadata)[colnames(metadata) == "Stand"] <- "STAND"

# Convert Collection_Date to proper date and create PERIOD
metadata$Collection_Date <- as.Date(metadata$Collection_Date, format = "%Y.%m.%d")

# Create PERIOD mapping (same as community analysis)
date_to_period <- data.frame(
  date = as.Date(c("2022-08-30", "2022-09-07", "2022-09-08", "2022-09-13", "2022-09-21", "2022-09-27")),
  period = c(1, 2, 2, 3, 4, 5)
)
metadata$PERIOD <- as.character(date_to_period$period[match(metadata$Collection_Date, date_to_period$date)])

# IMPORTANT: For MaAsLin3 with categorical reference levels, set factor levels explicitly
metadata$STAND <- factor(metadata$STAND, levels = c("Dūkštos", "Šilinė", "Punia"))
metadata$PERIOD <- factor(metadata$PERIOD, levels = c("1", "2", "3", "4", "5"))

# Select only relevant columns for MaAsLin3
input_metadata <- metadata[, c("STAND", "PERIOD"), drop = FALSE]

cat("Metadata dimensions:", nrow(input_metadata), "samples x", ncol(input_metadata), "variables\n")
cat("STAND levels:", paste(levels(input_metadata$STAND), collapse = ", "), "\n")
cat("PERIOD levels:", paste(levels(input_metadata$PERIOD), collapse = ", "), "\n")
```

### Verify Sample Alignment

```{r}
#| label: verify-samples

common_samples <- intersect(rownames(input_data), rownames(input_metadata))
cat("\nCommon samples:", length(common_samples), "\n")

# DEBUG: If mismatch, show sample names from both sources
if (length(common_samples) < min(nrow(input_data), nrow(input_metadata))) {
  cat("\n=== DEBUGGING SAMPLE NAME MISMATCH ===\n")
  cat("Samples in count data (first 10):\n")
  print(head(rownames(input_data), 10))
  cat("\nSamples in metadata (first 10):\n")
  print(head(rownames(input_metadata), 10))
  
  only_in_counts <- setdiff(rownames(input_data), rownames(input_metadata))
  if (length(only_in_counts) > 0) {
    cat("\nSamples ONLY in count data (", length(only_in_counts), " total, first 10):\n", sep = "")
    print(head(only_in_counts, 10))
  }
  
  only_in_metadata <- setdiff(rownames(input_metadata), rownames(input_data))
  if (length(only_in_metadata) > 0) {
    cat("\nSamples ONLY in metadata (", length(only_in_metadata), " total, first 10):\n", sep = "")
    print(head(only_in_metadata, 10))
  }
  
  cat("\n=== END DEBUG ===\n")
}

input_data <- input_data[common_samples, ]
input_metadata <- input_metadata[common_samples, , drop = FALSE]
```

## MaAsLin3 Analysis

### Run MaAsLin3

```{r}
#| label: run-maaslin3
#| output: false
#| message: false
#| echo: false

cat("\n=== Running MaAsLin3 ===\n")
cat("Fixed effects: STAND\n")
cat("Random effects: PERIOD\n")
cat("Reference level for STAND: Dūkštos (first factor level)\n")
cat("Note: MaAsLin3 fits BOTH abundance AND prevalence models\n\n")

# Run MaAsLin3 using formula specification
fit_data <- maaslin3(
  input_data = input_data,
  input_metadata = input_metadata,
  output = output_dir,
  formula = "~ STAND + (1|PERIOD)",
  normalization = normalization,
  transform = transform,
  min_abundance = min_abundance,
  min_prevalence = min_prevalence,
  max_prevalence = max_prevalence,
  correction = correction,
  max_significance = max_significance,
  augment = augment,
  standardize = standardize,
  median_comparison_abundance = median_comparison_abundance,
  median_comparison_prevalence = median_comparison_prevalence,
  warn_prevalence = warn_prevalence,
  plot_summary_plot = TRUE,
  plot_associations = TRUE,
  max_pngs = 50,
  cores = 1,
  save_models = FALSE
)

cat("\n=== MaAsLin3 Analysis Complete ===\n")
```

## Results Processing

### Load Results

```{r}
#| label: load-results

cat("\n=== Processing Results ===\n")

results_file <- file.path(output_dir, "significant_results.tsv")
all_results_file <- file.path(output_dir, "all_results.tsv")

if (file.exists(results_file)) {
  sig_results <- read.delim(results_file, header = TRUE)
  cat("Significant results:", nrow(sig_results), "associations\n")
} else {
  sig_results <- data.frame()
  cat("No significant results found.\n")
}

all_results <- read.delim(all_results_file, header = TRUE)
cat("Total tests:", nrow(all_results), "\n")

# Check model types (MaAsLin3 specific)
if ("model" %in% colnames(all_results)) {
  cat("\nResults by model type:\n")
  print(table(all_results$model))
}
```

### Add Taxonomy to Results

```{r}
#| label: add-taxonomy

cat("\n=== Adding Taxonomy to Results ===\n")

# Require the 'taxa' column to be present
if (!"taxa" %in% names(taxa_table)) {
  stop("The taxonomy table does not contain a 'taxa' column.")
}

# Lookups strictly from taxa_table
taxa_lookup   <- setNames(taxa_table$taxa,   taxa_table$id)
phylum_lookup <- setNames(taxa_table$phylum, taxa_table$id)
class_lookup  <- setNames(taxa_table$claass, taxa_table$id)

# Function to add taxonomy columns
add_taxonomy <- function(df) {
  if (is.null(df) || nrow(df) == 0) return(df)
  
  if (!"feature" %in% names(df)) {
    warning("No 'feature' column found in results")
    return(df)
  }
  
  df$feature_id <- gsub("^X", "", df$feature)
  
  taxa_mapped   <- unname(taxa_lookup[df$feature_id])
  phylum_mapped <- unname(phylum_lookup[df$feature_id])
  class_mapped  <- unname(class_lookup[df$feature_id])
  
  missing_taxa <- is.na(taxa_mapped) | taxa_mapped == ""
  taxa_mapped[missing_taxa] <- paste0("Unidentified sp. ", df$feature_id[missing_taxa])
  
  just_unidentified <- !missing_taxa & grepl("^\\s*Unidentified\\s+sp\\.?\\s*$", taxa_mapped)
  taxa_mapped[just_unidentified] <- paste0("Unidentified sp. ", df$feature_id[just_unidentified])
  
  taxa_mapped <- gsub("\\bsp\\.\\.(\\s*)", "sp.\\1", taxa_mapped)
  
  df$taxa   <- taxa_mapped
  df$phylum <- phylum_mapped
  df$class  <- class_mapped
  df$taxa_name <- df$taxa
  
  return(df)
}

all_results <- add_taxonomy(all_results)
if (exists("sig_results") && is.data.frame(sig_results) && nrow(sig_results) > 0) {
  sig_results <- add_taxonomy(sig_results)
}

cat("Taxonomy added to results.\n")

unmapped_ids <- setdiff(unique(all_results$feature_id), names(taxa_lookup))
if (length(unmapped_ids)) {
  cat("Note: ", length(unmapped_ids), " feature IDs were not found in taxa_table (showing up to 10): ",
      paste(utils::head(unmapped_ids, 10), collapse = ", "), "\n", sep = "")
}
```

## Summary Statistics

```{r}
#| label: summary-stats

cat("\n=== Results Summary ===\n")

print_tbl <- function(x, n = 20) {
  stopifnot(is.data.frame(x))
  if (inherits(x, "tbl_df")) {
    print(x, n = min(n, nrow(x)), width = Inf)
  } else {
    print(utils::head(x, n), row.names = FALSE)
  }
}

if (exists("sig_results") && is.data.frame(sig_results) && nrow(sig_results) > 0) {
  
  group_cols <- intersect(c("value", "model"), colnames(sig_results))
  
  if (length(group_cols) > 0) {
    sig_summary <- sig_results %>%
      group_by(across(all_of(group_cols))) %>%
      summarise(
        n_significant = n(),
        n_enriched    = sum(coef > 0, na.rm = TRUE),
        n_depleted    = sum(coef < 0, na.rm = TRUE),
        .groups = "drop"
      ) %>%
      as_tibble()
    
    cat("\nSignificant taxa by comparison (q <", max_significance, "):\n")
    print_tbl(sig_summary, n = Inf)
  }
  
  if ("phylum" %in% colnames(sig_results)) {
    phylum_summary <- sig_results %>%
      group_by(phylum) %>%
      summarise(n = n(), .groups = "drop") %>%
      arrange(desc(n)) %>%
      as_tibble()
    
    cat("\nSignificant taxa by phylum:\n")
    print_tbl(phylum_summary, n = Inf)
  }
  
  qval_col <- if ("qval_individual" %in% colnames(sig_results)) "qval_individual" else 
              if ("qval" %in% colnames(sig_results)) "qval" else NULL
  
  wanted_cols <- intersect(
    c("taxa", "feature", "phylum", "value", "model", "coef", "pval_individual", "qval_individual", "pval", "qval"),
    colnames(sig_results)
  )
  
  if (!is.null(qval_col)) {
    top_taxa <- sig_results %>%
      arrange(!!sym(qval_col)) %>%
      dplyr::slice_head(n = 20) %>%
      dplyr::select(all_of(wanted_cols)) %>%
      as_tibble()
    
    cat("\nTop 20 most significant taxa:\n")
    print_tbl(top_taxa, n = 20)
  }
  
} else {
  cat("\nNo significant taxa to report.\n")
}
```

## Visualizations

### Volcano Plots

```{r}
#| label: volcano-plots
#| fig-width: 10
#| fig-height: 8

pval_col <- if ("pval_individual" %in% colnames(all_results)) "pval_individual" else "pval"
qval_col <- if ("qval_individual" %in% colnames(all_results)) "qval_individual" else "qval"

if (nrow(all_results) > 0 && qval_col %in% colnames(all_results)) {
  
  if ("model" %in% colnames(all_results)) {
    abundance_results <- all_results %>% filter(model == "abundance")
  } else {
    abundance_results <- all_results
  }
  
  for (comparison in unique(abundance_results$value)) {
    comp_data <- abundance_results %>%
      filter(value == comparison) %>%
      # --- KEY FIX: Handle NA and zero q-values ---
      filter(!is.na(coef), !is.na(!!sym(qval_col))) %>%
      mutate(
        # Replace 0 q-values with smallest non-zero value (avoid Inf)
        qval_plot = pmax(!!sym(qval_col), 1e-300),
        neg_log10_q = -log10(qval_plot),
        # Cap extreme values for better visualization
        neg_log10_q = pmin(neg_log10_q, 50),
        significance = case_when(
          !!sym(qval_col) < 0.05 & abs(coef) > 0.5 ~ "Significant (q<0.05, |coef|>0.5)",
          !!sym(qval_col) < 0.25 ~ "Significant (q<0.25)",
          TRUE ~ "Not significant"
        )
      )
    
    # Report how many were excluded
    n_excluded <- sum(is.na(abundance_results$coef[abundance_results$value == comparison]) | 
                      is.na(abundance_results[[qval_col]][abundance_results$value == comparison]))
    if (n_excluded > 0) {
      cat("Note:", n_excluded, "features excluded from", comparison, "volcano plot (NA values)\n")
    }
    
    comparison_ascii <- gsub("ū", "u", comparison)
    comparison_ascii <- gsub("š", "s", comparison_ascii)
    comparison_ascii <- gsub("Š", "S", comparison_ascii)
    comparison_ascii <- gsub("ė", "e", comparison_ascii)
    
    p_volcano <- ggplot(comp_data, aes(x = coef, y = neg_log10_q, color = significance)) +
      geom_point(alpha = 0.6, size = 6) +
      geom_hline(yintercept = -log10(0.25), linetype = "dashed", color = "grey50") +
      geom_hline(yintercept = -log10(0.05), linetype = "dashed", color = "red") +
      geom_vline(xintercept = c(-0.5, 0.5), linetype = "dotted", color = "grey50") +
      scale_color_manual(values = c("Significant (q<0.05, |coef|>0.5)" = "#E41A1C",
                                     "Significant (q<0.25)" = "#377EB8",
                                     "Not significant" = "grey70")) +
      scale_y_continuous(limits = c(0, 2), breaks = seq(0, 2, .5)) +
      labs(
        title = paste("Volcano Plot:", comparison_ascii, "vs Dukstos"),
        subtitle = sprintf("Showing %d features (%d excluded due to NA)", 
                          nrow(comp_data), n_excluded),
        x = "Coefficient (effect size)",
        y = "-log10(q-value)",
        color = "Significance"
      )   +
      theme_bw() +
      theme(
        panel.grid.major = element_blank(),
        panel.grid.minor = element_blank(),
        #plot.title = element_blank(),
        #plot.subtitle = element_blank(),
        axis.title.x = element_text(size=28, color='black', face='plain', hjust = 0.5, vjust = 0, lineheight = 0.9),
        axis.title.y = element_text(size=28, color='black', face='plain', hjust = 0.5, vjust = 0.5, lineheight = 0.9),
        axis.text.x = element_text(size=28, color='black', face='bold'),
        axis.text.y = element_text(size=28, color='black', face='bold'),
        plot.margin = margin(.1, .1, .1, .1, "cm"),
        plot.background = element_rect(fill = "white"),
        legend.title = element_blank(),
        legend.text = element_text(colour="black", size=20, face="plain"),
        legend.background = element_rect(fill="white", linewidth=0.5, linetype="solid", colour ="black"),
        legend.box.background = element_rect(fill = "transparent", colour = NA),
        legend.position = "none",
        aspect.ratio = 1.6,
        strip.text.x = element_blank(),
        strip.text.y = element_blank(),
        strip.background = element_blank()
      )
    
    print(p_volcano)
    
    ggsave(file.path(output_dir, paste0("volcano_abundance_", gsub(" ", "_", comparison_ascii), ".png")), 
           p_volcano, width = 10, height = 8)
  }
}
```

### Effect Size Plot

```{r}
#| label: effect-size-plot
#| fig-width: 14
#| fig-height: 10

if (exists("sig_results") && nrow(sig_results) >= 1) {
  
  if ("model" %in% colnames(sig_results)) {
    sig_abundance <- sig_results %>% filter(model == "abundance")
  } else {
    sig_abundance <- sig_results
  }
  
  if (nrow(sig_abundance) >= 1) {
    top_n <- min(30, nrow(sig_abundance))
    
    top_sig <- sig_abundance %>%
      arrange(!!sym(qval_col)) %>%
      head(top_n) %>%
      mutate(
        direction = ifelse(coef > 0, "Enriched", "Depleted"),
        taxa_label = ifelse(nchar(taxa_name) > 40, 
                            paste0(substr(taxa_name, 1, 37), "..."), 
                            taxa_name)
      )
    
    top_sig$value_ascii <- gsub("ū", "u", top_sig$value)
    top_sig$value_ascii <- gsub("š", "s", top_sig$value_ascii)
    top_sig$value_ascii <- gsub("Š", "S", top_sig$value_ascii)
    top_sig$value_ascii <- gsub("ė", "e", top_sig$value_ascii)
    
    has_stderr <- "stderr" %in% colnames(top_sig)
    
    # Common theme
    common_theme <- theme_bw() +
      theme(
        panel.grid.major = element_blank(),
        panel.grid.minor = element_blank(),
        plot.title = element_text(size = 18, face = "bold", hjust = 0.5),
        axis.text.x = element_text(size = 18, color = 'black', face = 'bold'),
        axis.title.x = element_text(size = 20, color = 'black', face = 'plain'),
        axis.text.y = element_text(size = 18, color = 'black', face = 'italic'),
        plot.margin = margin(5, 5, 5, 5, "pt"),
        plot.background = element_rect(fill = "white"),
        legend.position = "none",
        aspect.ratio = 3
      )
    
    # Split data by comparison
    punia_data <- top_sig %>% filter(value_ascii == "Punia")
    siline_data <- top_sig %>% filter(value_ascii == "Siline")
    
    # Plot for Punia (labels on LEFT)
    p_punia <- ggplot(punia_data, aes(x = reorder(taxa_label, coef), y = coef, fill = direction)) +
      geom_bar(stat = "identity")
    
    if (has_stderr) {
      p_punia <- p_punia + 
        geom_errorbar(aes(ymin = coef - stderr, ymax = coef + stderr), width = 0.2)
    }
    
    p_punia <- p_punia +
      coord_flip() +
      geom_hline(yintercept = 0, color = "grey30", linetype = "dashed", linewidth = 0.6) +
      scale_fill_manual(values = c("Enriched" = "#D55E60", "Depleted" = "#0072B9")) +
      scale_y_continuous(limits = c(-8, 8), breaks = seq(-6, 6, 3)) +
      labs(title = "Punia", x = NULL, y = NULL) +
      common_theme
    
    # Plot for Šilinė (labels on RIGHT)
    p_siline <- ggplot(siline_data, aes(x = reorder(taxa_label, coef), y = coef, fill = direction)) +
      geom_bar(stat = "identity")
    
    if (has_stderr) {
      p_siline <- p_siline + 
        geom_errorbar(aes(ymin = coef - stderr, ymax = coef + stderr), width = 0.2)
    }
    
    p_siline <- p_siline +
      coord_flip() +
      geom_hline(yintercept = 0, color = "grey30", linetype = "dashed", linewidth = 0.6) +
      scale_fill_manual(values = c("Enriched" = "#D55E60", "Depleted" = "#0072B9")) +
      scale_y_continuous(limits = c(-8, 8), breaks = seq(-6, 6, 3)) +
      scale_x_discrete(position = "top") +
      labs(title = "Šilinė", x = NULL, y = NULL) +
      common_theme
    
    # Combine with centered common x-axis title
    p_effect <- (p_punia | p_siline) +
      plot_annotation(
        caption = "Log2FC (vs Dūkštos)",
        theme = theme(
          plot.caption = element_text(size = 20, hjust = 0.5, face = "plain", 
                                      margin = margin(t = 10))
        )
      )
    
    print(p_effect)
    
    ggsave(file.path(output_dir, "effect_size_plot_abundance.png"), p_effect, 
           width = 14, height = max(8, top_n * 0.35))
  }
}
```

### Heatmap of Significant Taxa

```{r}
#| label: heatmap
#| fig-width: 14
#| fig-height: 10
#| warning: false

if (exists("sig_results") && nrow(sig_results) >= 2) {
  
  if ("model" %in% colnames(sig_results)) {
    sig_abundance <- sig_results %>% filter(model == "abundance")
  } else {
    sig_abundance <- sig_results
  }
  
  if (nrow(sig_abundance) >= 2) {
    top_n_heatmap <- min(50, nrow(sig_abundance))
    
    top_features_df <- sig_abundance %>%
      arrange(!!sym(qval_col)) %>%
      distinct(feature_id, .keep_all = TRUE) %>%  # ← KEY FIX
      head(min(50, n_distinct(sig_abundance$feature_id))) %>%
      dplyr::select(feature, feature_id, taxa_name, phylum)
    
    top_features_clean <- top_features_df$feature_id
    
    available_idx <- top_features_clean %in% colnames(input_data)
    available_features <- top_features_clean[available_idx]
    available_taxa_names <- top_features_df$taxa_name[available_idx]
    
    if (length(available_features) >= 2) {
      heatmap_data <- input_data[, available_features, drop = FALSE]
      colnames(heatmap_data) <- available_taxa_names
      
      annotation_col <- data.frame(
        STAND = input_metadata$STAND,
        PERIOD = input_metadata$PERIOD,
        row.names = rownames(input_metadata)
      )
      
      ann_colors <- list(
        STAND = c("Dūkštos" = "#0072B2", "Šilinė" = "#CC79A7", "Punia" = "#E69F00"),
        PERIOD = c("1" = "#332288", "2" = "#88CCEE", "3" = "#44AA99", 
                   "4" = "#117733", "5" = "#999933")
      )
      
      heatmap_scaled <- scale(heatmap_data)
      
      # KEY: Capture the pheatmap object and print it
      hm <- pheatmap(
        t(heatmap_scaled),
        annotation_col = annotation_col,
        annotation_colors = ann_colors,
        clustering_method = "ward.D2",
        show_colnames = FALSE,
        fontsize_row = 12,
        #main = paste("Top", length(available_features), "Differentially Abundant Taxa"),
        color = colorRampPalette(rev(brewer.pal(11, "RdBu")))(100),
        silent = TRUE  # Prevents double plotting
      )
      
      # Print the grob to display in Quarto
      grid::grid.newpage()
      grid::grid.draw(hm$gtable)
      
      # Save to file
      pdf(file.path(output_dir, "significant_taxa_heatmap.pdf"), width = 14, height = 10)
      grid::grid.draw(hm$gtable)
      dev.off()
      
      # Save to file
      png(filename = file.path(output_dir, "significant_taxa_heatmap.png"), width = 10, height = 8, units = "in", res = 600)
      grid::grid.draw(hm$gtable)
      dev.off()

      
      cat("Heatmap created with", length(available_features), "features\n")
    }
  }
}
```

## Export Results

```{r}
#| label: export-excel

cat("\n=== Exporting to Excel ===\n")

wb <- createWorkbook()

reorder_cols <- function(df) {
  first_cols <- c("feature", "feature_id", "taxa_name", "phylum", "class", 
                  "metadata", "value", "name", "model",
                  "coef", "stderr", "pval_individual", "qval_individual",
                  "pval_joint", "qval_joint", "pval", "qval")
  existing_first <- intersect(first_cols, colnames(df))
  other_cols <- setdiff(colnames(df), first_cols)
  df[, c(existing_first, other_cols)]
}

# Sheet 1: All results with taxonomy
addWorksheet(wb, "All_Results")
all_results_export <- reorder_cols(all_results)
writeData(wb, "All_Results", all_results_export)

# Sheet 2: Significant results with taxonomy
addWorksheet(wb, "Significant_Results")
if (nrow(sig_results) > 0) {
  sig_results_export <- reorder_cols(sig_results)
  writeData(wb, "Significant_Results", sig_results_export)
}

# Sheet 3: Summary by comparison
addWorksheet(wb, "Summary_by_Comparison")
if (exists("sig_summary") && nrow(sig_summary) > 0) {
  writeData(wb, "Summary_by_Comparison", sig_summary)
}

# Sheet 4: Summary by phylum
addWorksheet(wb, "Summary_by_Phylum")
if (exists("phylum_summary") && nrow(phylum_summary) > 0) {
  writeData(wb, "Summary_by_Phylum", phylum_summary)
}

# Sheet 5: Analysis parameters
params_df <- data.frame(
  Parameter = c("Formula", "Fixed_Effects", "Random_Effects", "Normalization", "Transform", 
                "Correction", "Min_Abundance", "Min_Prevalence", "Max_Prevalence",
                "Max_Significance", "Reference_Level", "N_Samples", "N_Features",
                "Augment", "Standardize", "Median_Comparison_Abundance", "Median_Comparison_Prevalence"),
  Value = c("~ STAND + (1|PERIOD)", "STAND", "PERIOD", normalization, transform, correction,
            min_abundance, min_prevalence, max_prevalence, max_significance, "Dūkštos",
            nrow(input_data), ncol(input_data),
            augment, standardize, median_comparison_abundance, median_comparison_prevalence)
)
addWorksheet(wb, "Parameters")
writeData(wb, "Parameters", params_df)

saveWorkbook(wb, file.path(output_dir, "maaslin3_results_with_taxonomy.xlsx"), overwrite = TRUE)

cat("Results exported to:", file.path(output_dir, "maaslin3_results_with_taxonomy.xlsx"), "\n")
```

## Final Summary

```{r}
#| label: final-summary

cat("\n")
cat("========================================================================\n")
cat("                    DIFFERENTIAL ABUNDANCE SUMMARY                      \n")
cat("                          (MaAsLin3 Analysis)                           \n")
cat("========================================================================\n")
cat("\nAnalysis: MaAsLin3 Linear Mixed Model\n")
cat("Input data: Raw counts\n")
cat("Formula: ~ STAND + (1|PERIOD)\n")
cat("Fixed effect: STAND (reference: Dūkštos)\n")
cat("Random effect: PERIOD\n")
cat("FDR correction: Benjamini-Hochberg\n")
cat("Significance threshold: q <", max_significance, "\n")
cat("Normalization:", normalization, "(Total Sum Scaling)\n")
cat("Transform:", transform, "(log2)\n")
cat("Compositionality correction (median comparison):", median_comparison_abundance, "\n")
cat("  -> Testing for ABSOLUTE abundance associations\n\n")

cat("Results:\n")
cat("- Total features tested:", ncol(input_data), "\n")
cat("- Total tests performed:", nrow(all_results), "\n")

if ("model" %in% colnames(all_results)) {
  cat("  - Abundance tests:", sum(all_results$model == "abundance", na.rm = TRUE), "\n")
  cat("  - Prevalence tests:", sum(all_results$model == "prevalence", na.rm = TRUE), "\n")
}

cat("- Significant associations (q <", max_significance, "):", nrow(sig_results), "\n")

if (exists("sig_summary") && nrow(sig_summary) > 0) {
  cat("\nBy comparison and model:\n")
  for (i in 1:nrow(sig_summary)) {
    row <- sig_summary[i, ]
    model_str <- if ("model" %in% names(row)) paste0(" [", row$model, "]") else ""
    cat("  ", row$value, model_str, ": ", row$n_significant, 
        " (", row$n_enriched, " enriched, ", 
        row$n_depleted, " depleted)\n", sep = "")
  }
}

cat("\nOutput files in:", output_dir, "\n")
cat("- all_results.tsv: Complete results for all features\n")
cat("- significant_results.tsv: Only significant associations\n")
cat("- maaslin3_results_with_taxonomy.xlsx: Excel summary\n")
cat("- volcano_abundance_*.png: Volcano plots per comparison\n")
cat("- effect_size_plot_abundance.png: Effect sizes for top taxa\n")
cat("- significant_taxa_heatmap.pdf: Heatmap of significant taxa\n")
cat("- summary_plot.pdf: MaAsLin3 built-in summary visualization\n")
cat("- association_plots/: Individual association plots\n")
```

## Key Differences from MaAsLin2

::: callout-note
## Important Changes in MaAsLin3

1.  **Dual modeling approach:** MaAsLin3 fits BOTH abundance AND prevalence models
2.  **Results structure:** Results include a 'model' column indicating abundance vs prevalence
3.  **Q-values:** Two types available - `qval_individual` (per model) and `qval_joint` (combined)
4.  **Compositionality correction:** Built-in via median comparison
5.  **Data augmentation:** `augment=TRUE` provides stable logistic regression
6.  \*\*qval_individual\`: FDR-corrected q-value for the individual abundance OR prevalence model
7.  \*\*qval_joint\`: Combined p-value testing whether EITHER abundance OR prevalence
:::

## Session Info

```{r}
#| label: session-info

sessionInfo()
```
