# Supplementary material for: Metabarcoding Reveals Rich and Diverse Aeromycobiota in Protected Oak Forests
Source: Microb Ecol. 2026 Mar 4;89(1):96. doi: 10.1007/s00248-026-02714-5 (PMC13065563; doi:10.1007/s00248-026-02714-5)
Supplement: Supplementary file 4 — Supplementary Material 4 [file 248_2026_2714_MOESM4_ESM.zip]

Archive with 3 entries (3 files):
- raw_counts.tsv
- rclr_raw_counts.tsv
- taxa_table.csv
