# Supplementary material for: Metabarcoding Reveals Rich and Diverse Aeromycobiota in Protected Oak Forests
Source: Microb Ecol. 2026 Mar 4;89(1):96. doi: 10.1007/s00248-026-02714-5 (PMC13065563; doi:10.1007/s00248-026-02714-5)
Supplement: Supplementary file 4 — Supplementary Material 4 [file 248_2026_2714_MOESM4_ESM.zip › raw_counts.tsv]

feature_id	Šilinė_2022-08-30_5	Šilinė_2022-08-30_25	Šilinė_2022-08-30_50	Šilinė_2022-08-30_150	Šilinė_2022-08-30_300	Šilinė_2022-09-07_5	Šilinė_2022-09-07_25	Šilinė_2022-09-07_50	Šilinė_2022-09-07_150	Šilinė_2022-09-07_300	Šilinė_2022-09-13_5	Šilinė_2022-09-13_25	Šilinė_2022-09-13_50	Šilinė_2022-09-13_150	Šilinė_2022-09-13_300	Šilinė_2022-09-21_5	Šilinė_2022-09-21_25	Šilinė_2022-09-21_50	Šilinė_2022-09-21_150	Šilinė_2022-09-21_300	Šilinė_2022-09-27_5	Šilinė_2022-09-27_25	Šilinė_2022-09-27_50	Šilinė_2022-09-27_150	Šilinė_2022-09-27_300	Punia_2022-08-30_5	Punia_2022-08-30_25	Punia_2022-08-30_50	Punia_2022-08-30_150	Punia_2022-08-30_300	Punia_2022-09-08_5	Punia_2022-09-08_25	Punia_2022-09-08_50	Punia_2022-09-08_150	Punia_2022-09-08_300	Punia_2022-09-13_5	Punia_2022-09-13_25	Punia_2022-09-13_50	Punia_2022-09-13_150	Punia_2022-09-13_300	Punia_2022-09-21_5	Punia_2022-09-21_25	Punia_2022-09-21_50	Punia_2022-09-21_150	Punia_2022-09-21_300	Punia_2022-09-27_5	Punia_2022-09-27_25	Punia_2022-09-27_50	Punia_2022-09-27_150
6175_7	1E+00	2E+00		3E+00				4E+00	2E+00	4E+00	8E+00				1E+00	2E+00	4E+00			1E+01			2E+01			1E+03	8E+03	4E+03	2E+02	3E+01	1E+00	2E+01	1E+00	5E+00	1E+01	1E+02	3E+03	1E+01	3E+00	2E+01	4E+02	2E+03	1E+02	5E+01	5E+02	2E+02	1E+02	1E+01	1E+01
6175_14	3E+02	1E+03	4E+01	4E+01	7E+00	5E+01	8E+00	9E+00	4E+00	7E+00	2E+01	3E+00	1E+02	8E+00	2E+01	3E+02	2E+02	2E+02	2E+01	2E+03	6E+01	4E+01	5E+03	2E+00	2E+01	9E+02	1E+03	5E+02	5E+02	2E+01	1E+00	9E+01	4E+00	1E+01	2E+01	3E+02	1E+03	7E+01	6E+01	4E+01	8E+01	5E+02	5E+01	3E+02	2E+02	1E+02	7E+01	2E+01	3E+00
6175_13	4E+00	3E+00		1E+00	7E+00	3E+00		1E+00		7E+01	3E+00		6E+02	2E+01	7E+03	2E+00	1E+00	2E+00		6E+02			5E+01		2E+01	2E+00		1E+01	2E+01							1E+02	1E+02	9E+00	1E+01			2E+00				1E+00
6175_10	7E+01	2E+01	6E+01	4E+02	2E+01	3E+01	2E+01	9E+01	3E+01	9E+01	5E+01	3E+00	2E+01	3E+03	7E+01	7E+01	8E+01	3E+01	3E+01	3E+01	9E+01	5E+01	3E+01	3E+01	3E+01	8E+01	4E+01	1E+02	8E+01	4E+02	2E+01	3E+02	1E+01	7E+01	2E+02	3E+02	4E+01	9E+01	2E+02	1E+02	8E+01	9E+01	2E+02	7E+01	6E+01	2E+01	5E+01	1E+01	3E+01
6175_3	1E+01	1E+02	8E+00	2E+00		3E+00		1E+00	5E+00	2E+00			1E+00			6E+01	2E+01	6E+01		2E+02		3E+00	3E+02			3E+02	2E+03	2E+02	4E+02	1E+01					2E+00	5E+02	4E+03	3E+01	2E+01	5E+00	1E+01	4E+02	1E+00	5E+01	8E+00		5E+00	2E+00
6175_5	1E+02	3E+02	7E+00	2E+01	6E+00	9E+00	1E+00	4E+00	5E+00	8E+00	4E+00	1E+00	4E+01	2E+01	1E+01	1E+02	5E+01	2E+02	6E+00	3E+02	3E+01	8E+00	2E+03	6E+00	3E+00	2E+02	4E+02	9E+01	8E+01	1E+01	4E+00	1E+01	1E+00	5E+00	3E+00	1E+02	6E+02	2E+01	1E+01	3E+01	1E+01	6E+01	2E+01	2E+01	6E+01	2E+01	2E+01	3E+00
6175_4	1E+01	8E+02			6E+00	3E+00		1E+00			8E+00		3E+01		8E+00	2E+01	1E+02	2E+02	4E+00	1E+03	8E+00		5E+02			1E+03	5E+01	5E+00	2E+01							2E+01	5E+02	2E+01	3E+02		2E+02	5E+00		2E+02	2E+01	1E+00
6175_19													7E+01					1E+02					4E+00			1E+02		1E+02	1E+02	1E+00						7E+02	3E+00	3E+01							6E+00
6175_17								1E+00		1E+00	1E+00		1E+00						1E+00	6E+00			2E+02	1E+00		3E+00	1E+01		5E+00				1E+00	2E+00	8E+00	1E+01	6E+01	1E+01	1E+00		3E+01	7E+01		2E+02	1E+02	4E+02	1E+03	9E+02	2E+01
6175_12	6E+01	1E+02	5E+01	8E+01	2E+01	7E+01	9E+00	2E+01	4E+01	7E+01	8E+01		5E+01	3E+01	1E+02	5E+01	7E+01	2E+03	1E+01	1E+02	8E+01	5E+01	1E+02	3E+01	4E+01	4E+01	2E+01	6E+01	6E+01	8E+01	9E+00	2E+01	3E+01	4E+01	4E+01	7E+01	7E+01	4E+02	7E+01	4E+01	9E+01	9E+01	7E+01	1E+02	2E+02	1E+02	3E+00	2E+01	2E+01
6175_8	1E+02	5E+01	6E+01	6E+01	3E+01	8E+01	2E+01	3E+01	4E+01	4E+01	1E+02	3E+00	4E+01	3E+01	8E+01	4E+01	1E+02	5E+02	2E+01	1E+02	5E+01	5E+01	1E+02	4E+01	5E+01	7E+01	3E+01	6E+01	6E+01	5E+01	2E+01	3E+01	1E+01	2E+01	9E+01	6E+01	9E+01	1E+02	6E+01	5E+01	3E+01	1E+02	2E+02	2E+02	1E+02	3E+02	2E+02	3E+02	7E+01
6175_21																	3E+00									7E+01	1E+00	4E+02								2E+01		2E+02			1E+00		2E+01				1E+00
6175_27				2E+00												1E+00			2E+00	8E+01						7E+02	2E+02	4E+01	7E+01	2E+00						2E+03	2E+03	1E+01			4E+00	2E+01		1E+01	1E+01		5E+01
6175_24	1E+00	3E+02		2E+01	1E+00		1E+00						7E+00	2E+00	5E+00	7E+00	6E+01	4E+01	5E+00	1E+03	6E+00	9E+00	6E+02			1E+02	2E+01	9E+00	3E+01	2E+00	2E+00				1E+00	2E+02	1E+03	7E+01	3E+00	2E+01	2E+01	5E+01		7E+00	3E+00
6175_42	2E+00		4E+01														2E+00			3E+00			1E+01		3E+00		3E+02	9E+00								2E+00	2E+03	2E+00	1E+00		7E+01	1E+03	4E+00	2E+01	2E+01	1E+00
6175_38																				2E+01						3E+02	4E+02	4E+01	8E+00							4E+02	3E+03	2E+01			2E+01	9E+01			1E+00
6175_37	2E+02	1E+03	1E+01	5E+01	1E+01	7E+00	4E+00	3E+00	4E+00	1E+00	9E+00		1E+02	1E+00	3E+01	4E+01	3E+01	3E+01	9E+00	3E+02	4E+00	8E+00	4E+02			2E+02	4E+02	2E+02	1E+02	9E+00	1E+00	4E+00			6E+00	2E+01	9E+01	1E+01	1E+01		5E+00	4E+01	2E+00	1E+01	3E+01		7E+00	2E+00	4E+00
6175_28	1E+01	1E+01											2E+01			9E+00	1E+01	1E+02		3E+00	3E+00	2E+00	4E+02			1E+02	1E+01	1E+02	7E+00	1E+00					1E+00	2E+03	7E+01	1E+02		4E+00	8E+01	7E+01	1E+01	1E+00	4E+01	4E+00
6175_39		3E+00		3E+00												1E+00	2E+00			7E+00						1E+02	4E+01	6E+01	5E+01	3E+00				1E+01		4E+02	2E+03	4E+01	3E+00	2E+01	1E+00	9E+00		1E+00	5E+01	9E+01
6175_47				2E+00					1E+00									2E+00	8E+00	2E+00						2E+01	1E+00	4E+00	2E+02	3E+01				1E+00	1E+00	5E+01	5E+00		2E+02	8E+02	2E+00	2E+00		4E+02	4E+02		2E+00		1E+00
6175_34	3E+00			1E+00										1E+00									2E+01									2E+01	2E+00			9E+00	1E+01					2E+01	9E+00	8E+00		3E+02	4E+02	8E+01	1E+02
6175_25	2E+01	1E+02											3E+00			1E+01	5E+01	6E+01		5E+02	2E+00		2E+02			2E+01	8E+01	4E+01	4E+01						2E+00	7E+01	4E+02	4E+01		2E+00	1E+01	6E+01	4E+00	1E+00	2E+00	3E+00
6175_35	3E+00	6E+01		1E+00					1E+00		1E+00		3E+01		1E+01	1E+00	5E+01	1E+01	3E+00	1E+02	1E+00		2E+02			1E+02	5E+01	2E+00	3E+01	1E+00			4E+00			3E+02	5E+02	1E+00			3E+00	3E+00	8E+00	1E+01	6E+00	3E+00	1E+00
6175_41	5E+01	8E+00	2E+01	4E+01	6E+00	4E+01	1E+01	8E+01	4E+01	2E+01	3E+01		6E+00	1E+01	2E+01	3E+01	3E+01	1E+01	4E+01	3E+01	2E+01	4E+01	2E+01	1E+01	4E+01	3E+01	3E+01	3E+01	3E+01	4E+01	1E+01	3E+01	1E+01	2E+01	4E+01	1E+01	6E+01	3E+01	8E+01	3E+01	3E+01	7E+01	1E+02	1E+01	1E+01	2E+01	6E+01	3E+01	2E+01
6175_9	5E+00	3E+00					4E+00	1E+00					1E+01			1E+01	3E+00	1E+01	1E+00	2E+02			2E+02			8E+00	2E+01		6E+00	4E+00					2E+00	7E+01	2E+02	1E+00	9E+00		1E+01	7E+00	1E+00	5E+00	3E+00		1E+00
6175_50	3E+01	7E+01	2E+01	4E+01	3E+01	3E+01	1E+01	2E+01	6E+01	2E+01	4E+01	7E+00	3E+01	1E+02	1E+02	6E+00	2E+01	2E+01	2E+01	3E+01	3E+01	2E+01	1E+01	8E+00	5E+01	3E+01	6E+00	2E+01	4E+01	3E+01	7E+01	1E+01	2E+00	5E+00	1E+01	7E+00	2E+01	8E+01	1E+01	1E+02	1E+01	8E+00	2E+01	4E+01	1E+01	9E+00	2E+01	2E+02	5E+00
6175_30	4E+00	1E+01	9E+00	2E+00			7E+00	4E+00	1E+00		1E+00		3E+00	5E+00		1E+01	5E+00	1E+02		5E+00		3E+00	2E+02		1E+00	2E+02	2E+02	1E+02	8E+01	3E+00	1E+00			1E+00	2E+00	5E+01	2E+02				1E+00	2E+01	1E+00	3E+01	7E+00	2E+01	1E+00	3E+00
6175_60	5E+01	1E+02		5E+00	3E+00			5E+00		1E+00	2E+00		3E+00		2E+00	4E+01	7E+01	2E+01	1E+00	2E+02	3E+00	8E+00	1E+02			4E+01	1E+02	7E+00	2E+01	3E+00	2E+00	3E+00	1E+00		2E+00	2E+01	2E+02	3E+00	4E+00	8E+00	4E+00	2E+01	4E+00	7E+00	2E+00	4E+00	5E+00	1E+00	2E+00
6175_44		5E+00				3E+00												3E+01					2E+01			1E+01	8E+01	3E+01	4E+01	2E+00						9E+01	8E+02	5E+01	1E+01	1E+00	2E+01	3E+02		4E+01	1E+01	1E+01	1E+01
6175_59		2E+00	1E+00	1E+00		7E+00		5E+00						1E+00	2E+01		2E+00			2E+01		7E+00	4E+00	1E+00		2E+01	9E+01	2E+01	1E+02	1E+00	1E+00	1E+00			6E+00	4E+01	1E+03	3E+01	6E+00	3E+00		7E+01	3E+00	1E+01	3E+00	3E+00	4E+00
6175_36	3E+00	3E+01	1E+00	7E+00						1E+00		1E+00	1E+00		2E+00	1E+01	4E+01	1E+01		3E+02			5E+01			8E+01	2E+01	9E+00	9E+01	1E+00	1E+00		1E+00			5E+01	2E+02	7E+00	9E+00	1E+01	1E+00	7E+01		7E+00	5E+00		4E+00	1E+00
6175_58																				2E+00						2E+01	7E+00	1E+00	1E+00							9E+01	3E+02								1E+01	1E+01
6175_51	1E+00	2E+00														3E+00	5E+01	6E+01	2E+00	9E+01			8E+02			5E+00	2E+01	2E+00	4E+00							7E+01	5E+02		4E+01	3E+00	6E+00				3E+01				1E+00
6175_55		3E+01	1E+00			2E+00					2E+00		2E+00	1E+00	2E+01	2E+00	2E+01	3E+01		6E+00	1E+00		3E+02			2E+01	3E+02	7E+01	4E+01				2E+00			7E+01	1E+02		7E+01		6E+01	1E+02	4E+00	2E+01	5E+00
6175_33	2E+01	2E+02	1E+00	7E+00	1E+00								4E+00			3E+00	2E+01	1E+02	1E+00	5E+01	3E+00	1E+00	2E+01			4E+01	2E+01	1E+01	2E+01		2E+00			1E+00	1E+00	1E+02	1E+02		4E+00	3E+00	8E+00	1E+01
6175_6		1E+00								1E+00							1E+00	3E+00		1E+00			5E+02					1E+01							1E+01	9E+00	4E+01	1E+00			1E+00	4E+00	2E+00	1E+00
6175_76																							1E+00			2E+02	6E+01	2E+01	2E+01							5E+02	6E+02	4E+01	1E+00	5E+00	2E+01	4E+01	1E+00	8E+00	1E+00		2E+01
6175_52																				2E+00
6175_57	1E+01	1E+00	3E+00	1E+03		8E+00		1E+00	2E+01	1E+00	1E+00	1E+00	3E+00	3E+00	5E+00	4E+00	3E+00	2E+00		3E+00	2E+00	1E+01	2E+00	1E+00	3E+00	2E+00	1E+00	3E+00	5E+00	1E+01		4E+00			7E+00	8E+00	8E+00	1E+00	1E+00	4E+00	4E+00	3E+00	2E+01	4E+00	1E+00		1E+00	1E+00
6175_18		1E+00														2E+00	4E+00	2E+01		1E+01	3E+00		3E+00			5E+02	3E+01	2E+01	2E+02	2E+00						3E+01	4E+01			6E+01	1E+00	1E+00		1E+01		3E+00
6175_83	5E+01	3E+01	4E+01	4E+01	1E+01	3E+01	9E+00	4E+00	3E+01	3E+01	3E+01	2E+00	1E+01	9E+00	1E+01	3E+01	2E+01	2E+01	8E+00	2E+02	1E+01	5E+00	6E+00	1E+01	8E+00	9E+00	5E+01	9E+00	4E+01	9E+00	5E+00	1E+00	3E+00	9E+00	5E+00	5E+01	4E+01	1E+01	3E+00	2E+00	3E+00	9E+00	1E+01	4E+00	8E+00	7E+00	2E+01	9E+00
6175_75	2E+01	1E+01	5E+01	2E+01	5E+00	2E+01	3E+00	7E+00	2E+01	8E+00	5E+00		4E+00	3E+00	6E+00	1E+01	2E+01	3E+00	4E+00	8E+01	7E+00	4E+00	2E+02	4E+00	8E+00	7E+00	1E+01	1E+01	5E+00	4E+00	2E+00		2E+00	2E+00	4E+00	3E+01	1E+01	7E+00	2E+00	2E+01	6E+00	4E+00	5E+00	3E+00	3E+02		9E+00	4E+00
6175_61	7E+00	2E+00	3E+00	3E+01	3E+00	6E+00	3E+00	5E+01	9E+00	7E+00	5E+00		2E+00	3E+01	3E+01	2E+01	9E+00	6E+00	6E+00	4E+00	6E+00	4E+00		1E+01	3E+00	1E+01	5E+00	1E+01	2E+01	3E+00	2E+00	2E+01	4E+00	6E+01	4E+01	4E+00	3E+01	6E+00	2E+01	2E+01	5E+00	1E+01	2E+01	9E+00	1E+01	4E+00	3E+00	7E+00	2E+00
6175_22		2E+00	2E+00										5E+01			1E+00	3E+00			5E+00			4E+02				1E+00									1E+00	1E+00			6E+00
6175_66	1E+00	1E+00	1E+00	3E+00												1E+00	1E+01	1E+01	1E+00	1E+00						2E+01	3E+02	1E+01	5E+01	6E+00						3E+00	2E+02		4E+00		4E+01	3E+02	2E+00	5E+01	6E+01	1E+00
6175_78	1E+01	4E+00	2E+01	1E+01		6E+00	6E+00	1E+01	6E+00	8E+00	2E+00	2E+00		4E+00	2E+01	6E+00	4E+00	1E+01	6E+00	2E+01	2E+00	6E+00	8E+00	6E+00	5E+00	8E+01	1E+02	4E+01	2E+02	2E+01		2E+01	2E+00	2E+00	1E+01	4E+01	6E+01	2E+01	3E+00	5E+01	9E+00	3E+01	2E+01	5E+01	2E+01	7E+00	9E+00	4E+00
6175_67	1E+01	7E+00	9E+00	1E+01	7E+00	1E+01	8E+01	6E+00	1E+01	1E+01	6E+00	2E+00	5E+00	4E+01	1E+01	2E+00	7E+00	1E+01		5E+00	6E+00	4E+01	6E+00	1E+00	5E+00	1E+00	2E+01	2E+01	1E+01	1E+01	1E+00	6E+01	5E+00	2E+00	2E+01	9E+01	1E+01	4E+01	2E+01	1E+01	2E+01	9E+00	2E+01	3E+01	1E+01	3E+00	1E+01	8E+00	7E+00
6175_64	4E+00	2E+01	9E+00	6E+00	1E+00	5E+00	6E+00	3E+00	3E+00	6E+00	3E+00		8E+00	4E+01	6E+00	1E+01	3E+01	6E+01	2E+00	2E+01	3E+00	7E+00	3E+01	2E+00	8E+00	1E+01	2E+01	1E+01	8E+00	3E+00	1E+01	5E+01	3E+00	9E+00	2E+01	2E+01	3E+01	2E+01	3E+01	3E+00	5E+00	4E+00	1E+01	8E+00	1E+01	4E+00	8E+00	1E+01	3E+00
6175_72			1E+00			2E+00							3E+01					3E+01			1E+00		7E+01						2E+01	1E+00							1E+00			1E+01				6E+00	1E+00
6175_77	2E+01	6E+00	1E+01	1E+01	5E+00	9E+00	5E+00	1E+01	1E+01	6E+00	8E+00	2E+01	2E+00	5E+00	5E+01	1E+01	3E+01	2E+01	1E+01	7E+00	5E+00	7E+00	7E+00	8E+00	1E+01	8E+01	2E+00	2E+01	1E+01	9E+00	1E+01	9E+00	7E+00	2E+01	1E+01	8E+00	4E+00	4E+00	3E+01	2E+02	1E+01	2E+01	4E+01	8E+00	1E+01	7E+00	1E+01	1E+01
6175_53	2E+01	9E+00	1E+01	3E+01	9E+00	2E+01	5E+00	2E+01	3E+01	2E+01	2E+01		5E+00	5E+00	2E+01	2E+01	3E+01	8E+00	6E+00	2E+01	3E+01	4E+01	1E+01	8E+00	2E+01	2E+01	4E+00	1E+01	8E+00	4E+01	4E+00	1E+01	2E+00	2E+00	4E+01	8E+00	2E+01	2E+01	3E+01	2E+01	4E+00	1E+01	5E+01	1E+01	9E+00	5E+00	1E+01	3E+00	5E+00
6175_73																																			1E+00
6175_82	2E+01	4E+00	1E+01	5E+00	2E+00	2E+01	1E+00	9E+00	9E+00	2E+01	3E+01	6E+00	2E+00	9E+00	4E+01	8E+00	2E+01	8E+00	4E+00	6E+00	9E+00	2E+01	2E+01	8E+00	7E+00	6E+00	7E+00	1E+01	1E+01	6E+00	2E+01	2E+01	3E+00	1E+01	3E+01	7E+00	4E+00	2E+01	4E+01	5E+01	1E+01	2E+01	4E+01	8E+00	6E+00	2E+01	2E+01	1E+00	3E+00
6175_107		6E+00													1E+01			4E+00		3E+00			5E+01		1E+00	1E+01	2E+00	4E+00	4E+00	3E+00						2E+01	9E+00				2E+01	3E+00
6175_102	7E+00																			7E+02
6175_81	1E+00	1E+00	1E+00	1E+00	1E+00	1E+00	2E+00		3E+00	1E+01	8E+00	3E+01	7E+00		4E+00	1E+01	9E+00	8E+00	6E+00	5E+00	9E+00	6E+00	2E+01	1E+00	1E+00	6E+00	1E+01	3E+01	9E+00	5E+00		8E+00	3E+00	1E+01	2E+00	2E+01	5E+01	1E+01	1E+00	1E+00	8E+00	1E+01	1E+01	3E+01	6E+00	6E+00	6E+00	3E+00	2E+01
6175_16	4E+01	4E+00	6E+00	3E+01	8E+00	1E+01	6E+00		1E+01	2E+01	8E+00	4E+00	1E+01	4E+00	1E+01	1E+01	4E+00	4E+00	2E+00	8E+00	9E+00	1E+00	3E+01	2E+00	2E+01		5E+00	8E+00	1E+01	1E+01			3E+00	8E+00	3E+00	4E+01	3E+01	3E+00	2E+01	1E+00	2E+00		9E+00	3E+00	2E+01	3E+01	7E+00	2E+00
6175_62	3E+00	3E+00	1E+00	1E+00			1E+00		2E+00	1E+00	2E+00		1E+01		3E+00	3E+00		3E+00	1E+00	1E+01	2E+00	1E+00	5E+01		2E+00	2E+01	2E+01	1E+01	2E+01	4E+00		1E+00		2E+01	2E+00	1E+02	1E+02	7E+00	3E+00	6E+00	2E+00	7E+00	5E+00	4E+00	3E+01	5E+00	3E+00		1E+00
6175_84	7E+00	6E+00	6E+00	2E+01	2E+00	6E+00	6E+00	2E+01	1E+01	1E+01	3E+00	2E+00	4E+00	1E+00	2E+01	1E+01	2E+01	1E+01	1E+01	7E+00	1E+00	9E+00	7E+00	1E+01	1E+00	2E+01	3E+00	1E+01	1E+01	1E+01	2E+01	2E+01	2E+00	7E+00	1E+01	2E+01	4E+00	2E+01	3E+01	2E+01	6E+00	8E+00	3E+01	1E+01	7E+00	1E+01	1E+01	6E+00	1E+00
6175_91	1E+01	4E+00	1E+01	1E+01	1E+00	4E+00	2E+00	9E+00	1E+01	2E+01	6E+00	9E+00	8E+00	5E+00	2E+01	1E+01	2E+01	5E+00	6E+00	1E+01	2E+00	1E+01	7E+00	4E+00	3E+00	7E+00	7E+00	2E+01	5E+00	1E+01	7E+00	6E+00	3E+00	6E+00	2E+01	3E+01	5E+00	2E+01	3E+00	8E+01	7E+00	6E+00	3E+01	1E+01	1E+01	5E+00	2E+01	2E+00	5E+00
6175_135								1E+00							2E+00	2E+00				2E+00								7E+00	1E+00							1E+00	8E+00	1E+00		4E+00			1E+00	6E+02		2E+00	1E+00
6175_20	1E+00	3E+00											5E+00			3E+00	4E+00	7E+00		6E+01			4E+01			1E+01	6E+00	5E+00							1E+00	6E+01	3E+02	4E+00			4E+00	1E+00		1E+01	1E+00
6175_108	3E+00	2E+01	1E+00	3E+00			1E+00						2E+01	1E+00		7E+00	2E+00		1E+00	2E+01			3E+02			5E+00	1E+01	4E+00	4E+00				1E+00			4E+00	1E+01	2E+00		1E+00		1E+00		1E+01	1E+00	1E+01	1E+00
6175_99	9E+00	7E+00	7E+00	2E+01	2E+00	5E+00	2E+00	2E+01	5E+00	7E+00	6E+00	7E+00	6E+00	4E+00	1E+01	7E+00	6E+00	1E+01	7E+00	6E+00		2E+01	2E+00	8E+00	2E+00	2E+01	3E+00	2E+01	1E+01	1E+01	2E+00	1E+01	1E+00	1E+00	2E+01	2E+01	1E+01	2E+01	7E+00	5E+01	6E+00	7E+00	2E+01	7E+00	5E+00	9E+00	7E+00	6E+00	1E+00
6175_124																																															1E+00
6175_90	2E+01	4E+00	7E+00	2E+01	3E+00	1E+01	7E+00	9E+00	3E+00	1E+01	5E+00	1E+00		7E+00	2E+00	9E+00	2E+01	1E+01	2E+00	3E+01	3E+00	1E+00	4E+00	1E+00	5E+00	7E+00	5E+00	1E+01	5E+00	6E+00	1E+00	5E+00	4E+00	2E+00	1E+01	3E+01	1E+01	3E+01	2E+01		2E+00	3E+00	1E+01		4E+00	1E+01	2E+00	1E+00
6175_93	1E+02	2E+01	4E+00	2E+00	1E+00	1E+00	2E+00		1E+00	2E+00	3E+00		1E+00	1E+00	4E+00	8E+00	1E+01	2E+01	8E+00	1E+01	2E+00	1E+00	2E+01			6E+00	3E+01	1E+01	3E+01	2E+00	1E+00	2E+00		2E+00	1E+00	1E+01	2E+01	4E+00	2E+00		2E+00	5E+00	9E+00	3E+00	1E+01	9E+00	2E+00	3E+00	2E+00
6175_111	1E+00	2E+01													1E+00	1E+00				1E+02						6E+01	2E+01	7E+01	3E+00							2E+01	1E+02	2E+01			3E+00			7E+00	2E+01
6175_31	2E+00	2E+00	1E+00								2E+00	1E+00	3E+01		6E+00		2E+00	4E+00					5E+01			5E+01	2E+00	2E+00	2E+00							8E+01	3E+01	2E+00			2E+01			2E+00			2E+00
6175_140																										6E+01	2E+01									3E+02	6E+01				6E+01	9E+00				2E+00
6175_96	2E+00	5E+01	1E+00										3E+01			4E+00	1E+01	5E+01		1E+02		3E+00	8E+01			7E+00	2E+00		6E+00	1E+00						7E+00	1E+00					1E+00		2E+00	2E+00
6175_29																		2E+01		2E+00			2E+01			3E+01	2E+01	3E+00	3E+00						1E+00	8E+01	1E+02				3E+00	9E+00			4E+00
6175_160																1E+00				3E+00						2E+00	4E+00						1E+00			1E+02	3E+02	1E+00		6E+00	4E+00	2E+00
6175_118	5E+00	4E+00											4E+02					5E+01		2E+01	1E+00								1E+00								3E+01							4E+00
6175_105	5E+00	1E+02	8E+00												1E+00		1E+00			2E+01			4E+00			6E+01			3E+00							1E+01	8E+00				3E+00			2E+00	3E+00
6175_65	7E+00																	3E+00		2E+00			1E+02							2E+00							6E+00
6175_115	1E+00	2E+00											5E+00					3E+01		6E+00	6E+00		1E+02				5E+01			1E+00				2E+00		3E+01	1E+02				2E+00			1E+00
6175_79																										4E+01	5E+00	4E+01	3E+00							3E+00	2E+01	1E+01		7E+00					3E+00
6175_151											2E+00					1E+00				4E+02			3E+00			5E+00				1E+00																1E+00
6175_129	2E+01	6E+00	6E+00	3E+01	5E+00	5E+00	8E+00	6E+00	6E+00	3E+00	7E+00	1E+00		1E+00	1E+00	4E+00	1E+01	6E+00		1E+01	3E+01	2E+01	4E+00	3E+00	2E+00	1E+00	3E+00	2E+00	5E+00	7E+00	1E+00	1E+01		2E+00	1E+01	5E+00	3E+00	1E+01	3E+01	5E+00	5E+00	1E+01	1E+01	2E+00	2E+01	2E+00	1E+01	2E+00
6175_155																			1E+00	3E+01						3E+01	8E+01		1E+02	5E+00						8E+00	4E+01		1E+00	2E+00		3E+01		4E+01	2E+01
6175_133	6E+00			4E+02		2E+00			1E+00																2E+00				1E+00					1E+00			1E+00		5E+00	2E+00					1E+00	1E+00	1E+00
6175_98	1E+00	2E+01											7E+00			1E+01	1E+01	8E+00		5E+01		3E+00	3E+01			6E+01	1E+01	6E+00	8E+00							4E+01	1E+02					6E+00					1E+00
6175_109	4E+00	4E+00	3E+00	2E+00	6E+00	4E+00		1E+01	9E+00	2E+01	4E+00			1E+01	4E+00	3E+00	1E+01	2E+01		5E+00		4E+00	1E+00	6E+00		1E+00	2E+00	1E+00	5E+00	6E+00	2E+00	1E+00	1E+00	4E+00	9E+00	8E+00	1E+00	3E+01	5E+00	9E+00	1E+00	4E+00	5E+00	5E+00	5E+00	6E+00	7E+00
6175_69	1E+01	8E+00	4E+00	1E+01	1E+01	6E+00	6E+00		1E+00	6E+00	2E+01		1E+00		1E+01	5E+00	7E+00	5E+00		5E+00	3E+00	7E+00		5E+00	1E+00			1E+01	7E+00	1E+01	1E+00		9E+00	4E+00	4E+00	6E+01	7E+00	8E+00	6E+00	2E+00	1E+01	2E+00	2E+01	1E+00	5E+00	1E+01	7E+00	1E+00
6175_123	6E+00	3E+00	2E+00	1E+01	3E+00	7E+00	1E+00	4E+00	5E+00	5E+00	9E+00	1E+00		3E+01	4E+01	1E+00	6E+00		1E+00	4E+00	5E+00		2E+00	1E+00	3E+01		2E+00	3E+00	6E+00	6E+00	2E+01	1E+01	1E+00		1E+01	2E+00		4E+01	2E+01	2E+01				7E+00	1E+00	2E+00	2E+00	3E+01
6175_40	1E+00			2E+00	1E+00		1E+00				1E+00				5E+00		2E+01			1E+01			3E+01			3E+01	4E+00		7E+00	1E+00		3E+00				2E+02	4E+00	1E+00		1E+00	3E+01				1E+00	2E+01
6175_106	2E+00	7E+00		3E+00	2E+00	2E+01	2E+00		4E+00		1E+00		4E+00	2E+01	1E+01	2E+00	4E+00	9E+00		9E+00	1E+00	3E+01		3E+00	2E+01	1E+00		6E+00	4E+00	1E+01	2E+01	3E+00			3E+00	3E+00	6E+00	2E+01		2E+00	1E+01	1E+00	4E+00	4E+00	2E+00	1E+00	2E+00	3E+01
6175_122	1E+00	1E+00		1E+00													2E+00			2E+01			3E+02			1E+00	3E+00									3E+00	2E+01	2E+00			9E+00
6175_89															2E+00					4E+02															2E+00	2E+00
6175_85		1E+01																3E+01	1E+01	5E+00			2E+01			1E+01		6E+00	1E+01							2E+01	5E+01					2E+01			5E+00
6175_141	7E+00	2E+00	1E+01	1E+01		4E+00	1E+00	9E+00	8E+00	6E+00	4E+00			2E+01	1E+01	4E+00	3E+00	6E+00	4E+00	2E+00	1E+00		1E+00	5E+00	2E+00	2E+01	2E+00	5E+01	7E+00	5E+00	3E+00	8E+00	3E+00		2E+01	4E+00	6E+00	5E+00	6E+00	9E+00	2E+00	1E+00	1E+01	2E+00	1E+01	6E+00	4E+00	2E+00	1E+00
6175_120	2E+00	1E+01														1E+00				6E+01			8E+01			1E+01	1E+00	2E+00	3E+00							2E+01	2E+01					6E+00			3E+01
6175_150	1E+00	1E+00	1E+00				5E+01						5E+00				3E+00						4E+01				5E+00	1E+00	3E+00		1E+00	5E+00			2E+00	2E+01	9E+01	4E+00	3E+00		4E+01	1E+01		2E+00	2E+00	7E+00		1E+00	2E+01
6175_94	5E+00	5E+00	4E+00	3E+01	3E+00	1E+01	1E+00	3E+00	5E+00	4E+00	7E+00	1E+00	9E+00	7E+00	1E+00	9E+00	8E+00		2E+00	1E+01	4E+00	7E+00		5E+00	2E+00	1E+00	4E+00	4E+00	2E+00	1E+01		1E+00	1E+00		2E+01	3E+00	8E+00	2E+01	1E+01		1E+00		3E+01	1E+01	4E+00	2E+00	3E+00	1E+00	1E+00
6175_116		3E+01															5E+00			3E+02							2E+01		3E+00								4E+00			2E+00		2E+00
6175_131	1E+01	5E+00	5E+00	7E+00	4E+00	9E+00	2E+00	1E+00	7E+00	4E+00	6E+00		5E+00	4E+00	1E+00	4E+00	7E+00	5E+00	5E+00	1E+01		4E+00	4E+00		5E+00	5E+00	6E+00	1E+01	1E+01	6E+00		1E+00	2E+00	1E+00	3E+00	2E+01	2E+00	3E+00	2E+00	1E+00	1E+00	1E+00	2E+00	3E+00	4E+00	1E+00	2E+00	1E+00	2E+00
6175_144	2E+00	9E+00		1E+00				1E+00								4E+01	3E+01			2E+02			1E+01							1E+00						3E+00	2E+00		3E+00	1E+00					2E+00
6175_23				4E+00											4E+00		2E+00	1E+01		4E+01			2E+01					8E+01								2E+01	7E+00							1E+00
6175_125		7E+00																								5E+00	6E+01	5E+00	2E+01			3E+00				1E+01	3E+01	4E+00	3E+00			9E+01		4E+00		1E+00		2E+00
6175_172	2E+00	8E+01	2E+00										1E+00			4E+00	2E+01	1E+01		3E+00			8E+00			4E+00			1E+00							2E+00					3E+00				8E+00
6175_138	3E+01	2E+01	6E+00	4E+00	3E+00	4E+00		4E+00	2E+00	1E+00	1E+00		1E+00	2E+00	5E+00	3E+00	6E+00	2E+00	1E+00	2E+01	2E+00	1E+01	3E+01	1E+00	1E+00			1E+00	3E+00	3E+00			1E+00	1E+00	4E+00	1E+01		2E+00		2E+00			4E+00	1E+01	1E+01		1E+00
6175_153				3E+02		1E+00																															1E+00						2E+00
6175_167		3E+02	1E+00																											7E+00
6175_149	4E+00	5E+00	2E+00			2E+00	3E+00	2E+00	4E+00		3E+00	2E+00	2E+00	1E+00	9E+00	3E+00	2E+00	1E+00	5E+00	1E+00	1E+00	2E+00			6E+00	1E+01	4E+00	6E+00	4E+00		8E+00	9E+00	3E+00	1E+00	2E+00	6E+00	1E+01	1E+01	4E+00	3E+00	5E+00	4E+00	1E+01		4E+00	5E+00	4E+00	2E+00
6175_48	2E+01															1E+00				1E+01			2E+01			5E+00	2E+01	4E+00	1E+00	1E+00						9E+00	2E+01			3E+01	2E+00	1E+00		2E+00	9E+00	1E+00
6175_68		1E+00																	2E+00	1E+00			5E+00		1E+00	2E+01	1E+01	4E+00	3E+01	1E+00						1E+01	4E+01			2E+00	5E+00	5E+00		7E+01	3E+01	1E+00
6175_170		1E+00																		1E+00								2E+01	1E+01		1E+00			1E+00	2E+00	8E+01				1E+00			1E+00	1E+02	4E+00		2E+00	1E+00
6175_137							1E+00											2E+01								3E+00	7E+00	5E+01	8E+00	1E+00						2E+01	1E+02	1E+00	2E+00		1E+00
6175_156	4E+00	2E+00	3E+00	3E+00	1E+00	3E+00	1E+00	6E+00	2E+00	1E+00			5E+00	4E+00	1E+01	4E+00	7E+00	1E+00	2E+00		1E+00	6E+00		1E+00	1E+00	8E+00	3E+00	3E+00	5E+00	5E+00	3E+00	2E+00	2E+00	3E+00	2E+01	5E+00	1E+00	1E+00	3E+00	2E+01	1E+00	4E+00	3E+01	5E+00	7E+00	1E+00	4E+00	4E+00
6175_175	1E+00		3E+00	4E+00		2E+00	1E+01	4E+00	2E+00	7E+00	6E+00	7E+00		1E+01	7E+00	3E+00	5E+00	3E+00	1E+00	4E+00	5E+00	1E+00	2E+00		1E+00	3E+00	7E+00	1E+00	8E+00		1E+00	1E+01		2E+00	2E+00	2E+01	4E+00	8E+00	8E+00	8E+00	1E+00	1E+00	5E+00	7E+00	4E+00	4E+00	3E+00	2E+00
6175_119		5E+00											3E+00		5E+00		1E+00	2E+01		8E+00			5E+00			5E+00			5E+00							2E+01	2E+01				1E+00
6175_152	5E+00	2E+01												3E+00			9E+00			8E+00							5E+01	9E+00								1E+00	1E+01				1E+00	1E+02	2E+00	2E+00
6175_176	2E+00		4E+00	2E+00	4E+00		3E+00		2E+01	1E+00	1E+00			1E+00	1E+01	2E+00	1E+01	1E+00		5E+00	3E+00	5E+00	3E+00		1E+00		5E+00					3E+00	3E+00		1E+01	3E+00	2E+01	2E+00	3E+00	2E+00	3E+01	2E+01		3E+00	4E+00	1E+00	1E+00
6175_208													1E+00																				1E+00					2E+02
6175_166													2E+01				3E+00			1E+01									1E+01							7E+01	4E+01				2E+01				6E+00
6175_74		2E+00	1E+00					1E+00			1E+00						2E+00	2E+00		1E+01	2E+00		6E+00			2E+00	3E+00		1E+00			1E+00				2E+01	7E+01	1E+00				2E+00			2E+00		1E+00
6175_165	5E+00	1E+00	3E+00	1E+00		1E+00	2E+00	2E+00	6E+00	3E+00	5E+00		2E+00	2E+01	3E+00	2E+00	3E+00	1E+00		1E+00	4E+00	6E+00	3E+00	1E+00	4E+00	1E+01		1E+00	2E+00	3E+00	1E+00	1E+01			4E+00	3E+00	1E+00	1E+01	1E+01	8E+00	4E+00	3E+00	3E+00	6E+00	2E+01	2E+00	7E+00	2E+00
6175_159										1E+00										2E+00						1E+00			2E+00
6175_171	4E+00	2E+00	2E+00	5E+00		5E+00	2E+00	5E+00	4E+00	4E+00	2E+00		2E+00	2E+00	7E+00	9E+00	5E+00	1E+00	3E+00	1E+00		1E+00		1E+00	1E+00	1E+01		3E+00	2E+00	3E+00	1E+00	1E+01	1E+00	1E+00	1E+00	8E+00	2E+00	1E+01	5E+00	3E+00	2E+00		2E+00	5E+00	1E+00		8E+00	5E+00	2E+00
6175_210		2E+02					2E+00																																							5E+01
6175_188						6E+00																				1E+01	2E+01	4E+00	2E+00							7E+01	1E+02					4E+00
6175_154			5E+00	2E+00	1E+00	8E+00			1E+02	1E+00	8E+00		2E+00	1E+00	3E+00	1E+00			4E+00	2E+00				2E+00		3E+00										1E+00	1E+01	2E+00				5E+00		5E+00
6175_112	5E+00	1E+01		3E+00		9E+00		2E+00								4E+00		6E+00		1E+01		2E+00	4E+01	2E+00		2E+01	3E+01	2E+01	1E+01			1E+00					2E+00
6175_340																							2E+02
6175_246	2E+00				1E+00			2E+00												5E+00	1E+00		3E+00			1E+00	7E+01	3E+01	7E+00								3E+01	4E+00	1E+00	1E+00	2E+00	4E+01				3E+00
6175_80		2E+00							1E+00						5E+00	1E+00	1E+01			8E+00			3E+01			3E+01											3E+01
6175_142	1E+01	5E+00	2E+00	6E+00	2E+00	9E+00		1E+00	4E+00	4E+00	2E+00		2E+00	1E+00	4E+00	5E+00	5E+00	4E+00	1E+00	3E+00			2E+00	1E+00	1E+00	1E+00		2E+00	1E+00	1E+00	2E+00	1E+00			1E+00	1E+01	1E+00	3E+00	1E+00				1E+00	2E+01	1E+00	2E+00	2E+00	2E+00	1E+00
6175_201														8E+01				2E+00		9E+00			1E+02
6175_168												3E+00								3E+00			2E+00			3E+01	2E+01	1E+01	2E+00					1E+00		2E+01	6E+01		2E+01		1E+00	1E+01		4E+00		1E+00
6175_181	2E+00					1E+00	1E+00									1E+00	2E+00			4E+00			3E+01													3E+00	2E+00
6175_264	3E+00					1E+00		1E+00		1E+00	1E+00		2E+00				1E+00	1E+00	1E+00		4E+00	2E+00	1E+00			5E+00	1E+02	2E+01	6E+00					2E+00	2E+00	1E+00		2E+00		6E+00	1E+00	9E+00	1E+01	1E+00	3E+00	1E+00
6175_200	1E+00			2E+02		1E+00			1E+00																														3E+00		2E+00					4E+00
6175_209																										6E+00	3E+01									2E+01	1E+02					2E+00
6175_86	1E+01		1E+00	2E+01	1E+00	1E+01	3E+00	1E+00	7E+00	1E+00	1E+00				7E+00	6E+00	6E+00	6E+00	2E+00	6E+00		6E+00		1E+00	4E+00	1E+00		1E+00	8E+00	7E+00				1E+00	7E+00			4E+00	1E+00			1E+00	2E+01	2E+00	2E+00	2E+00		1E+00
6175_101		7E+00														2E+01	3E+01	2E+01	9E+00	9E+00	1E+00		6E+01			4E+01	8E+00		4E+00
6175_207			1E+00	1E+00					1E+00		3E+00				1E+00					1E+00	3E+00						2E+00	3E+00			2E+00		1E+00		6E+00	4E+00		2E+01	2E+01	7E+00	3E+00	2E+00		2E+00	2E+00		2E+00	6E+01
6175_158	5E+00	1E+00		4E+00		4E+00		3E+00	1E+00	3E+00				4E+00	1E+00	3E+00	1E+00			1E+01		2E+00	1E+00					3E+00		1E+00		1E+00			3E+01	6E+00			1E+00			7E+00	4E+01		3E+01		1E+00
6175_162	4E+00	3E+00	1E+00	4E+00	1E+00	1E+00				1E+00	9E+00	1E+00	1E+00	2E+00	5E+00		3E+00	1E+00	1E+00	1E+00	2E+00	9E+00	2E+00	3E+00	1E+00	1E+00		1E+00	3E+00	8E+00	3E+00	4E+00		2E+00	2E+00		1E+00	4E+00	2E+01	1E+00		1E+01	1E+01	1E+00	1E+00	1E+00	3E+00	2E+00	2E+00
6175_206	5E+00		3E+00	4E+00	2E+00	1E+00	1E+00	5E+00	2E+00	1E+00	1E+00	4E+00	1E+00	1E+00	8E+00	6E+00	2E+00	4E+00	1E+00	5E+00	1E+00	1E+00			2E+00	2E+01				3E+00		7E+00		2E+00	6E+00	1E+00	2E+00	3E+00	6E+00	1E+01	2E+00	3E+00	1E+01	2E+00	3E+00	4E+00	1E+00
6175_32						4E+00																	7E+01			4E+00	2E+00			3E+00						1E+00		1E+00								7E+01		2E+00
6175_180	1E+00	3E+00	3E+00	1E+00				2E+00							1E+01		1E+00		2E+00			1E+00			1E+00		3E+00	4E+01		1E+00		3E+00	2E+00	1E+00		2E+00	3E+00		4E+00	2E+00				3E+00	1E+00	1E+00	1E+00	1E+00
6175_202			1E+00			1E+00		2E+00	3E+00	1E+00	6E+00	7E+00	1E+01		5E+00	2E+00	3E+00		1E+00		2E+00				1E+00			3E+00	1E+01	2E+00						4E+00	2E+00		1E+00	2E+00	1E+00	3E+00	9E+00	1E+00	2E+00	2E+00
6175_266																										8E+01	2E+01		4E+00							2E+01	1E+01					1E+00
6175_146																				2E+00	2E+00		2E+02
6175_317													1E+00																							1E+00	2E+02
6175_203	4E+00		2E+00	3E+00				1E+00		1E+00	1E+00	2E+00	3E+00	2E+00	2E+00	3E+00	5E+00			4E+00	1E+00				2E+00	5E+00		5E+00	1E+00	1E+00	4E+00	8E+00	3E+00	3E+00	5E+00				5E+00	6E+00	1E+00	3E+00	9E+00	2E+00		1E+00	1E+00	1E+00
6175_198																				3E+00							2E+00		1E+00							1E+01	3E+01					9E+00			1E+00
6175_211		5E+00		3E+00		4E+00				1E+00	2E+00		1E+00	1E+01	2E+01		2E+01	1E+00					8E+00			8E+00		6E+00	5E+00	1E+00	4E+00				6E+00		5E+00	1E+01					3E+00		2E+00	9E+00	1E+00	9E+00
6175_234	1E+00	7E+00						2E+00									2E+01	1E+00		1E+01		1E+00	8E+00		1E+00		1E+00		3E+00			8E+00		1E+00	4E+00	4E+00	1E+01					1E+00		3E+00
6175_127		1E+00	5E+00										2E+00			1E+00	3E+00			9E+00		4E+00	4E+00			5E+00	9E+00	1E+00	1E+01						1E+00	3E+00	2E+01			2E+01	4E+00	1E+00			1E+00	5E+00
6175_215	3E+00		4E+00	3E+00	1E+00		1E+00		1E+00	2E+00	1E+00			1E+00	2E+00	2E+00		2E+00	3E+00	5E+01	1E+00				2E+00		1E+00	4E+00	1E+00	2E+00		1E+00			8E+00	7E+00	1E+00	4E+00			1E+00		2E+00		1E+00		1E+00	1E+00
6175_212		1E+00																					3E+00													6E+00	1E+02			2E+00
6175_239	2E+00	8E+00	1E+00		2E+00	6E+00	2E+00	3E+00	4E+00	3E+00	1E+00		2E+00	4E+00	5E+00		4E+00	1E+00		2E+00	4E+00		1E+00	1E+00				2E+00	2E+00	4E+00	1E+00			1E+00	6E+00				4E+00		3E+00				1E+00	6E+00	3E+00	2E+01
6175_213	5E+00		1E+00	1E+01		2E+00	4E+00		1E+00	9E+00	7E+00			1E+00	3E+00	1E+00	4E+00	2E+00	1E+00		4E+00	2E+00						3E+00	2E+00	3E+00		1E+00		1E+00		1E+00	3E+01		2E+00	1E+00	2E+00		2E+00			1E+00	2E+00	2E+00	2E+00
6175_263		4E+00							2E+00				3E+00				1E+00	3E+00		2E+01			8E+01				4E+00							1E+00		1E+00	2E+00				1E+00	2E+00			3E+00
6175_161							3E+01							5E+01							4E+00								8E+00	1E+00		1E+01		5E+00									1E+00	2E+00			6E+00	4E+00
6175_223	3E+00			3E+00	1E+00	1E+00		4E+00	2E+00	2E+00	3E+00				8E+00	1E+00	1E+00	3E+00		2E+00		3E+00			2E+00	1E+01		2E+00	1E+00	2E+00	1E+00	4E+00		2E+00	3E+00	1E+00	1E+00	7E+00	4E+00	8E+00			8E+00	1E+00	2E+00		1E+01	2E+00	1E+00
6175_337																										7E+00	3E+01	1E+00	2E+00							4E+00	1E+02	2E+00				1E+01					2E+00
6175_287
6175_221	2E+00	2E+00	1E+00	2E+00				3E+00	1E+00		1E+00	3E+00	2E+00		4E+00	4E+00	4E+00	1E+00		1E+00	2E+00		2E+00	1E+00		2E+01	1E+00	6E+00	1E+00	3E+00	1E+00	2E+00			2E+00	4E+00	1E+00	2E+00		9E+00	4E+00	1E+00	1E+01	4E+00	4E+00	3E+00	4E+00	1E+00
6175_222				4E+00																			1E+01			9E+01		2E+00	1E+00							5E+00	2E+01					5E+00					4E+00
6175_147																		7E+00									5E+00	5E+00				1E+00				4E+00	4E+01					2E+00
6175_229	1E+00	1E+00	3E+00	4E+00	1E+00	4E+00	1E+00		2E+00	5E+00	5E+00		1E+00	2E+00	3E+00	2E+00	8E+00	1E+00	1E+00	4E+00	2E+00		1E+00		1E+00	2E+00		1E+00	3E+00			1E+00		1E+00	6E+00	1E+01	2E+00	1E+00	4E+00	1E+00	1E+00		2E+00	3E+00	2E+00	2E+00	3E+00	1E+00	2E+00
6175_290																					1E+02
6175_242																				1E+01						6E+00	3E+01	2E+01	3E+00							8E+00	1E+01	7E+00			4E+00	2E+00				1E+00
6175_252	2E+01	2E+00	3E+00	1E+00			2E+00		3E+00	2E+00	3E+00			1E+00	3E+00	1E+00	7E+00			2E+00		2E+01		1E+00			3E+00	1E+00	2E+00	1E+00		1E+00	1E+00	1E+00	1E+00	1E+00		2E+01		1E+00			1E+00	5E+00		5E+00	5E+00
6175_225	3E+00		1E+00	1E+00			1E+00	1E+00		2E+00	1E+00	1E+00		1E+00	1E+01	2E+00	7E+00		1E+00	3E+00	1E+00	2E+00	2E+00	2E+00	3E+00	4E+00		6E+00	6E+00		4E+00	3E+00	1E+00	1E+00	3E+00	2E+00	1E+00	5E+00	4E+00	6E+00		4E+00	4E+00	2E+00	1E+00	1E+00	2E+00	3E+00
6175_227				1E+00		4E+00	2E+00		4E+00	3E+00	1E+01	5E+00	2E+00	1E+00	6E+00	3E+00	3E+00	3E+00	1E+00	1E+00	3E+00			2E+00	1E+00	1E+00		9E+00	1E+00	1E+00	1E+00	1E+00		6E+00	3E+00	1E+00	1E+00	5E+00	3E+00	9E+00	2E+00	3E+00	3E+00		5E+00	1E+00	3E+00	1E+00
6175_189		4E+00		7E+00	1E+00	7E+00			2E+01	2E+00	4E+00			1E+00	6E+00	2E+00		3E+00	1E+00	3E+00		2E+00		3E+00			2E+00	2E+00		4E+00								1E+00			1E+00		2E+00		2E+00	3E+00	1E+00		5E+00
6175_237	3E+00	2E+00		1E+00		2E+00	1E+00	2E+00	2E+00	1E+00	1E+00	2E+00	1E+00	1E+00	1E+01			1E+00	2E+00	2E+00	1E+00						1E+00	1E+00	1E+01					1E+00	4E+00	8E+00	9E+00	6E+00	4E+00	3E+00	1E+00	4E+00	4E+00	6E+00	2E+00	3E+00		7E+00
6175_251	5E+00	2E+01												1E+00			2E+00	1E+01		2E+01			5E+01			2E+00	6E+00		1E+00	1E+00						1E+00	5E+00
6175_315						1E+02																														2E+00	2E+01
6175_249	1E+00	5E+00			2E+00			2E+00	2E+00	5E+00	5E+00		7E+00	2E+00		1E+00			1E+00	2E+00		3E+00		3E+00	4E+01		1E+00	9E+00	2E+00	9E+00				1E+00			5E+00				2E+00	3E+00	2E+00		1E+00
6175_87	2E+00	8E+00					2E+00																1E+01				4E+00										5E+01					3E+00
6175_298	1E+00	1E+00	1E+00	1E+00				2E+00					5E+00		5E+00		1E+00	1E+00		1E+00	3E+00	1E+00	1E+00		1E+00	3E+00		2E+00	2E+00	1E+00		4E+00		1E+00	5E+00	2E+00	1E+00	1E+00	4E+00	4E+01	2E+00	2E+00	2E+00					1E+00
6175_114				2E+00													1E+00						1E+02																				1E+00	5E+00				1E+00
6175_205																																					1E+02					1E+00
6175_250		7E+00		3E+00				7E+00	1E+00	5E+00	3E+00	1E+00		5E+00	3E+00		3E+00			4E+00		3E+00			1E+01			2E+00		4E+00	8E+00				1E+01	2E+00	1E+01			3E+00					1E+00		1E+00	3E+00
6175_276	3E+00		1E+00	3E+00	1E+00		2E+00	4E+00	3E+00			2E+00	1E+00	2E+00	3E+00	1E+00	3E+00	1E+00		2E+00		1E+00	2E+00	1E+00			1E+00	2E+00		4E+00	2E+00	2E+00	2E+00	2E+00	2E+00	4E+00	3E+00	2E+00	4E+00	1E+01	2E+00	2E+00	7E+00	1E+00	1E+00	1E+00	4E+00
6175_243	1E+00	2E+00	1E+00	2E+00			1E+00			2E+00	3E+00				6E+00	1E+00	4E+00	1E+01	1E+00			3E+00						3E+00	1E+00	1E+00		2E+00	1E+00		1E+00	1E+00	4E+00		1E+00	2E+00	1E+00		3E+00			1E+00
6175_219													2E+00				2E+00	1E+00	1E+00	4E+01			2E+00					1E+00		2E+00	1E+00	1E+00			1E+00	2E+00	6E+00		1E+00		1E+00	3E+00		1E+00	4E+00
6175_278																												3E+01								2E+01	2E+00	9E+00			1E+01
6175_231	4E+00		3E+00	1E+00	2E+00	8E+00			4E+01					1E+00	1E+00	1E+00		2E+00	1E+00	1E+00	2E+00		1E+00	1E+00		6E+00				1E+00		5E+00		1E+00	4E+00			3E+00					2E+00			1E+00
6175_297	2E+00	3E+00		2E+00		6E+00	2E+00		2E+00		1E+00			3E+00	1E+01				2E+00			3E+00			3E+01			1E+00	2E+00		2E+00	3E+00		1E+00	3E+00			5E+00	2E+00						3E+00	8E+00
6175_270	2E+00	3E+00		1E+00		2E+00	1E+00		2E+00	3E+00	1E+00		1E+00	2E+00	1E+00	1E+00	2E+00				2E+00	2E+00		1E+00	2E+00	4E+00	3E+00	5E+00				4E+00			2E+00	2E+00		1E+00	8E+00	1E+00	1E+00	3E+00	1E+00	1E+00			2E+00	1E+00	1E+00
6175_282	2E+00	5E+00		3E+00		1E+00								3E+00					1E+00	2E+00	7E+00			1E+00	1E+00	1E+00		1E+00	1E+00	2E+00	6E+00						1E+00	2E+01	1E+00	1E+00		1E+00			8E+00			6E+00
6175_220		1E+00	1E+00	3E+00	2E+01	1E+00	2E+00	1E+00	3E+00	1E+00	4E+00			1E+00	1E+00	1E+00	3E+00	2E+00		2E+00			2E+00	1E+00	2E+00			1E+00		4E+00	1E+00	3E+00			3E+00	3E+00		1E+00	3E+00		2E+00		2E+00	3E+00			1E+00
6175_385																														1E+00
6175_179	1E+00	1E+00							1E+00				1E+00			1E+00	2E+00	1E+00		4E+00			7E+00				4E+00	2E+00	1E+01	2E+00						3E+00	2E+00		5E+00		1E+00	1E+00			3E+00
6175_342																										2E+00	4E+00										9E+01					4E+00
6175_375		1E+00																								3E+01	3E+01	3E+00	1E+00							7E+00	3E+01					1E+00
6175_265																										5E+00		1E+00	2E+00								2E+01		2E+01		3E+00			2E+00	1E+00	2E+01
6175_268															1E+00	1E+00										1E+01			1E+01								2E+00		3E+00				3E+00	1E+00	1E+00
6175_366				1E+00		3E+00	1E+01	1E+00						9E+00	4E+00	1E+00	2E+00	4E+00			2E+00				1E+00					3E+00		5E+00	1E+00				1E+00	9E+00		1E+00	1E+00	3E+00	2E+00	1E+00	1E+00		2E+00
6175_306							4E+01						3E+00													2E+00	4E+00			3E+00	1E+00	1E+01		1E+00	4E+00								3E+00		2E+00			6E+00
6175_279						2E+00		1E+00	1E+00		2E+00			1E+00	4E+00			1E+00		1E+00		4E+00	3E+00	2E+00	3E+00	9E+00	2E+00	1E+00	1E+00	3E+00	8E+00	4E+00		1E+00	3E+00		3E+00	3E+00	3E+00	3E+00	1E+00		5E+00		1E+00	2E+00
6175_344	1E+00	2E+01			1E+00			1E+00	4E+00	2E+00		1E+00	2E+00	1E+00			6E+00		1E+00		2E+00				1E+00	2E+00	2E+00	2E+00				1E+00			2E+00	8E+00	1E+00			1E+00		1E+00		2E+00	1E+00		3E+00
6175_300	3E+00	6E+00																2E+00		3E+00			3E+00			2E+01		1E+00									1E+01	1E+00							4E+01
6175_327	2E+00			1E+00	1E+00	2E+00	2E+00		1E+00	1E+00	4E+00	1E+00	1E+00	5E+00		2E+00				6E+00						6E+00		1E+00	6E+00			1E+00			3E+00	2E+00	1E+00	1E+01	2E+00		3E+00		3E+00	1E+00	3E+00
6175_174	1E+00			1E+00														2E+01					4E+01				1E+00		1E+00							1E+00
6175_260	3E+00															1E+00	1E+00			1E+01		3E+00	4E+01			4E+00	2E+01								1E+00		1E+00					1E+00
6175_419																										4E+01	2E+00	2E+00								1E+01	3E+01	1E+00				4E+00
6175_289		1E+00	1E+00	2E+00					3E+00		2E+00		1E+00		7E+00			3E+00	1E+00			2E+00	3E+00			4E+00		3E+00	3E+00	1E+00	2E+00	1E+00			2E+00		2E+00	5E+00	1E+00	1E+00	3E+00	3E+00	5E+00	1E+00	2E+00	1E+00		1E+00
6175_316			1E+00	2E+00		1E+00	2E+00	2E+00	1E+00	3E+00	2E+00		1E+00	1E+00	4E+00	1E+00		1E+00		4E+00	2E+00	2E+00	1E+00		2E+00	1E+00			2E+00	1E+00		3E+00		1E+00	3E+00	1E+00		1E+01	1E+00	1E+00	2E+00		3E+00		2E+00
6175_329			1E+00	1E+00			1E+00	1E+00	3E+00	1E+00			1E+00		3E+00	3E+00	3E+00	1E+00	3E+00	2E+00						2E+00	3E+00	1E+00		1E+00		1E+00		5E+00	4E+00	7E+00	2E+00		2E+00	1E+01			4E+00		1E+00			1E+00	1E+00
6175_408																					1E+00					2E+01	1E+01	4E+00	4E+01	5E+00		1E+00				1E+00				1E+00					8E+00
6175_448																										5E+00	2E+01									3E+00	6E+01					2E+00
6175_320		3E+00	1E+00	1E+00		2E+00		1E+00	1E+00	2E+00	2E+00				2E+00	3E+00	1E+00			4E+00		4E+00		1E+00	3E+00	1E+00		1E+00	2E+00				1E+00		3E+00	2E+00			1E+00	9E+00	4E+00		5E+00		5E+00	3E+00	1E+00	2E+00
6175_323	6E+00		1E+00	1E+00		2E+00		2E+00		2E+00				1E+00	1E+00	1E+00	3E+00	4E+00	1E+00	1E+00				2E+00	1E+00	1E+00			1E+00	1E+00	1E+00	1E+00			2E+00	1E+00	5E+00	1E+01		2E+00	2E+00		3E+00	5E+00	1E+00
6175_374														1E+00									1E+00														8E+01
6175_336															1E+00	2E+00											1E+00	3E+00									8E+01
6175_425																											1E+00	7E+00									1E+00	7E+01					3E+00
6175_437																																															8E+01
6175_92	1E+00					2E+00		1E+00	1E+00	2E+00	2E+00				1E+00		2E+00	1E+00		1E+00		6E+00	8E+00	1E+00	1E+00		6E+00				2E+00			1E+00	2E+00	4E+00	6E+00	4E+00		1E+00		1E+00		3E+00	3E+00	1E+00	9E+00
6175_256		1E+00											1E+00		1E+01		1E+00	9E+00					3E+01																							1E+00
6175_281					1E+00						1E+00			1E+00									1E+00			4E+00	1E+00							1E+00		5E+00	2E+01			2E+00		1E+00
6175_332	1E+00	4E+00	1E+00			8E+00		1E+00			1E+00			2E+00											3E+00						4E+00					2E+00	1E+00		1E+00	1E+00					1E+00		2E+00	1E+00
6175_387																	4E+00			3E+00			7E+01			5E+00			1E+00																		1E+00
6175_345						2E+01						1E+00		3E+00	1E+01					1E+00		1E+00									2E+00				1E+01		1E+00			1E+00	1E+01						2E+00	6E+00
6175_307				1E+00	1E+00																						3E+00	2E+00	2E+01			1E+00			6E+00	4E+00	7E+00		6E+00				4E+00		1E+00
6175_178	2E+00				1E+00			1E+00		1E+00							8E+00	5E+00										1E+00				4E+00			4E+00		4E+00	1E+00		1E+00			2E+00		6E+00
6175_193																	2E+01			7E+00			5E+01				3E+00		1E+00
6175_284																				2E+00																							8E+01
6175_418																																													2E+00	8E+01
6175_293	1E+00	2E+00									1E+00									5E+00						2E+01	1E+01		1E+00								4E+01					1E+00
6175_456	2E+00	1E+01		3E+00							1E+00		2E+00				6E+00						2E+01				2E+00									4E+00	2E+00	1E+00					1E+00
6175_356	6E+00					3E+00			1E+00	1E+00	1E+00				4E+00	3E+00		2E+00				5E+00	1E+00		1E+00			1E+00		4E+00		2E+00		4E+00	3E+00	1E+00			2E+00	5E+00	2E+00		4E+00		1E+00	1E+00	3E+00
6175_359				7E+01																																	1E+00
6175_286	3E+00		1E+00	2E+00	1E+00	1E+00		2E+00	1E+00	1E+00	2E+00		2E+00			3E+00	2E+00			1E+00	3E+00			5E+00	2E+00		2E+00			1E+00		6E+00	1E+00	2E+00			3E+00						4E+00					1E+00
6175_355																										4E+01										2E+01	4E+00				2E+00
6175_439																											8E+00	1E+00	1E+00								2E+00	4E+01	4E+00			1E+01		4E+00	1E+00
6175_376																											3E+01										4E+01					4E+00
6175_390										1E+00													2E+00														1E+00								8E+00	6E+00		4E+01
6175_392																																					7E+01
6175_396																																													7E+01
6175_492																				2E+01																	5E+01
6175_516																										4E+00	7E+00		1E+00							2E+01	4E+01					2E+00
6175_194		1E+00															1E+01	1E+00		1E+00			7E+00			2E+00		8E+00	2E+00							1E+01	2E+01								2E+00
6175_451																											9E+00									1E+00	5E+01					4E+00			1E+00
6175_244
6175_449
6175_566																										8E+00	1E+00	2E+01								5E+00		5E+00				1E+00	3E+01
6175_318																				2E+00							3E+00		1E+00							1E+01	4E+01					3E+00
6175_352																										6E+01	7E+00	3E+00
6175_473																										4E+00	2E+00		3E+00					1E+00		2E+01	3E+01				2E+00	2E+00		1E+00	1E+00	2E+00
6175_157																2E+00	1E+00	4E+00		1E+01			2E+00				5E+00		1E+00							5E+00	8E+00
6175_197																	5E+00	1E+01					3E+01													1E+01	1E+00									1E+00
6175_430			2E+00																							2E+00		1E+00				2E+00				1E+00	5E+01										1E+00
6175_132																		1E+00						1E+00		2E+00	1E+00									1E+01	7E+00						5E+00		1E+00
6175_378					1E+00							1E+00			1E+00		3E+00	2E+00								2E+00	1E+00	4E+00	2E+00	1E+00		2E+00	1E+00		4E+00		2E+00	7E+00		1E+00		4E+00	5E+00	1E+00	3E+00				1E+00
6175_443																											5E+00				3E+00								2E+01
6175_475	2E+00			1E+00				1E+00						2E+01	1E+00		1E+00													4E+00		1E+00	1E+00	3E+00	6E+00			6E+00	1E+00					2E+00			1E+00
6175_416	3E+00		1E+00	8E+00	2E+00	3E+00	1E+00			1E+00			2E+00		2E+00		1E+00	1E+00			1E+00	2E+00						1E+00	2E+00		1E+00			1E+00		4E+00	2E+00			1E+00		1E+00	1E+00	4E+00	1E+00		2E+00
6175_464																											4E+00										6E+01					1E+00
6175_517																																				6E+01
6175_216	1E+00	3E+00														3E+00	1E+01	4E+00		3E+00			1E+01			9E+00	9E+00		1E+00								2E+00				1E+00					1E+00
6175_291																1E+00							4E+00				1E+01		3E+00							2E+01	1E+01				1E+00
6175_362						3E+00							1E+00		4E+00	2E+00	3E+00	5E+00							7E+00	3E+00		2E+00	1E+00			2E+00			2E+00		4E+00	1E+00		1E+00			4E+00				1E+00
6175_477	1E+00			6E+01																														1E+00
6175_358													1E+00										7E+00				2E+00	2E+00	2E+00					1E+00		2E+01	9E+00				2E+00				2E+00
6175_395	3E+00			7E+00										1E+00	1E+00					8E+00				2E+00					1E+00		1E+00							1E+01		5E+00				2E+00				6E+00	1E+00
6175_470	1E+00		1E+00	3E+00			2E+01							8E+00										1E+00			1E+00					6E+00				1E+00		1E+00				2E+00
6175_519																																															6E+01
6175_527																										7E+00	2E+01									6E+00	3E+01
6175_301																																				5E+01
6175_379																				2E+01			1E+01				2E+00	9E+00								5E+00	6E+00					6E+00					1E+00
6175_550	2E+00	2E+00														1E+00				1E+00	3E+00		5E+00			2E+01	8E+00	4E+00	2E+00			1E+00				1E+00	3E+00
6175_409				6E+00						1E+00					1E+00	1E+00				1E+00		4E+00		2E+00				2E+00		4E+00		7E+00		1E+00	2E+00					1E+00			1E+00		4E+00			2E+00
6175_420	2E+00	2E+00	1E+00	5E+00		6E+00								4E+00	5E+00		2E+00									3E+00				2E+00	4E+00			1E+00				2E+00		2E+00			2E+00
6175_148		3E+00															1E+00	1E+00		1E+00		1E+00	8E+00			1E+01		1E+00	2E+00							2E+00	1E+00
6175_88		1E+00																					3E+00				3E+00										5E+00
6175_230																											1E+01									7E+00	2E+01
6175_321																							4E+01						2E+00							1E+00									2E+00
6175_357																1E+00	1E+00			1E+00			3E+00			1E+01	2E+00		8E+00							1E+00	8E+00					2E+00		1E+00	5E+00
6175_382			9E+00														1E+00	4E+00		1E+00			1E+00			2E+00			1E+00
6175_466		3E+00				1E+00										6E+00	1E+01						8E+00			1E+01										3E+00	6E+00
6175_478				2E+00			1E+00								1E+00					1E+00					1E+01						4E+00												1E+01		1E+00			3E+00
6175_728																											1E+00										2E+00		1E+00
6175_400	2E+00	4E+00																1E+00								4E+00						1E+00			2E+00	1E+01	3E+00								1E+01	2E+00		1E+00	3E+00
6175_403		1E+00											1E+00							1E+00			1E+00													1E+00
6175_446	1E+00	1E+00		2E+00									3E+01							6E+00					1E+00		3E+00	1E+00								1E+00	3E+00					1E+00
6175_224	2E+00												1E+01							9E+00			3E+00			2E+01										2E+00	1E+00
6175_255									3E+00														3E+01																							2E+01
6175_296																																				9E+00	3E+01					4E+00		2E+00
6175_486											1E+00															1E+00	1E+00		2E+00					1E+00	3E+00		3E+01	6E+00
6175_134									1E+00																			4E+00
6175_311																										3E+00	2E+00							1E+00		9E+00	3E+01			2E+00	8E+00	1E+00
6175_482										3E+01				2E+00			2E+00	2E+00											1E+00													2E+00	1E+00		2E+00
6175_261																											3E+00									4E+01	6E+00
6175_461																											1E+00	2E+00								2E+00	5E+00			2E+01		1E+00
6175_491																										1E+00	2E+00		1E+00							2E+01	2E+01								3E+00
6175_775																																					5E+01
6175_484											5E+00				7E+00																					1E+00					4E+01
6175_501																											1E+00		1E+00							2E+01	2E+01					1E+00
6175_668																											1E+01									5E+00	2E+01					1E+01
6175_426	1E+00		1E+00	2E+00					1E+00						1E+00	4E+00				1E+00			9E+00	1E+00		1E+01			2E+00	2E+00	1E+00	4E+00					3E+00					1E+00		1E+00
6175_512	2E+00								5E+00		1E+00				2E+00		1E+00			1E+00			3E+00			4E+00	3E+00								1E+00			2E+01									2E+00
6175_592																										1E+01	1E+01									8E+00	1E+01					1E+00
6175_214																																														3E+01
6175_324			1E+00	3E+00												5E+00				2E+00			1E+01				1E+00	1E+01	2E+00						1E+00	2E+00
6175_462								7E+00									1E+00	2E+00		1E+00					1E+00			2E+00	5E+00	1E+00								2E+01
6175_506					1E+00				2E+00										1E+00	5E+00						1E+01				1E+00	1E+00				3E+00				2E+00						1E+01		4E+00
6175_569																										4E+00	2E+01									7E+00	1E+01					2E+00
6175_601																						3E+01	2E+01
6175_407		6E+00													1E+00					1E+01			3E+00													1E+00	1E+00	2E+01							7E+00
6175_410	1E+00			1E+00		2E+00		1E+00			2E+00			1E+00		2E+00	1E+00	1E+00				1E+00		1E+00		1E+00	1E+00	2E+00	1E+00				1E+00	1E+00	1E+00		1E+00			1E+00			1E+00		2E+00	1E+00
6175_546																							3E+01																			1E+00
6175_502	1E+00					2E+00		4E+00	3E+00	1E+00	2E+00		1E+00	1E+00	4E+00	1E+00			2E+00							1E+00		1E+00	1E+00			1E+00		2E+00	2E+00		1E+00		1E+00	1E+00	2E+00	1E+00			1E+00			1E+00
6175_554	3E+00		1E+00				1E+00	1E+00			1E+00				2E+00		2E+00						2E+00			1E+00				1E+00		3E+00	2E+00	1E+00	3E+00				1E+00	5E+00	1E+00	1E+00	2E+00			2E+00
6175_621															1E+00													1E+00	2E+00													4E+01
6175_649					1E+00																						1E+00		2E+01								3E+00								2E+00
6175_404	1E+00							1E+00	1E+00			1E+00	3E+00	1E+00	5E+00	1E+00	1E+00	2E+00					1E+00	1E+00	1E+00						1E+00					1E+00			1E+00				9E+00		1E+00		2E+00
6175_627																				2E+00											2E+00				1E+00	2E+01										1E+00	2E+01
6175_330			1E+00						2E+00									1E+00		1E+01							8E+00										1E+01			1E+00				1E+00
6175_476	2E+00															1E+00				2E+01									1E+00	1E+00					4E+00	1E+00	1E+00	1E+00	1E+00		1E+00	1E+00	2E+00				1E+00
6175_643					1E+00								1E+00													3E+00	3E+01										1E+01											1E+00
6175_524				4E+00		1E+00								8E+00	1E+00		1E+00	2E+00		1E+00						2E+00		1E+00				2E+00		3E+00	1E+00							3E+00		1E+00	1E+00		1E+00	1E+00
6175_447				1E+00			3E+00							6E+00			2E+00			3E+00			1E+00							1E+00		8E+00					2E+00						3E+00					4E+00
6175_667																													3E+01							1E+01
6175_488				1E+00			1E+00							2E+00	4E+00	1E+00							2E+00		2E+00		2E+00	2E+00	2E+00		1E+00					2E+00				1E+00	1E+00			3E+00			1E+00	4E+00
6175_533																	9E+00						2E+01
6175_565	3E+00	3E+00		2E+00			1E+00		1E+00	3E+00	3E+00					1E+00	1E+00				2E+00		2E+00				1E+00			1E+00						2E+00		1E+00	7E+00
6175_679																							4E+01
6175_682																										3E+00	5E+00		2E+00							5E+00	1E+01	1E+01							3E+00
6175_544				7E+00		1E+00		1E+00	1E+00				1E+00	2E+00	1E+00	1E+00	1E+00			1E+00						3E+00			1E+00	4E+00	3E+00							1E+00						1E+00		2E+00	2E+00
6175_579																						4E+01
6175_644																							1E+01										6E+00				3E+00											2E+01
6175_665					1E+00										5E+00											8E+00															1E+00						2E+01
6175_763
6175_840
6175_505			1E+00	1E+00											1E+00					2E+00	3E+00				1E+00	3E+00		4E+00		1E+00		4E+00								4E+00	1E+00	3E+00		1E+00
6175_526			1E+00						2E+00	1E+00							1E+00										1E+00	6E+00	2E+00	1E+00					1E+00			1E+00	2E+00
6175_753																																													4E+01
6175_463				1E+00			1E+00								1E+00			2E+00		2E+00				1E+00			1E+00	6E+00	3E+00			2E+00				2E+00	1E+00	1E+00	2E+00	4E+00	2E+00			1E+00
6175_618																											4E+00								2E+00		3E+01
6175_786							2E+00							5E+00													8E+00					1E+00					2E+01					5E+00
6175_267																		5E+00									4E+00								2E+00	1E+00	2E+00					1E+00	3E+00			2E+01	1E+00
6175_305				1E+00	1E+00		1E+00		1E+00						2E+00							3E+00						5E+00		1E+00						1E+00							5E+00	1E+01				1E+00
6175_388													5E+00							7E+00			1E+01					1E+00							1E+00		3E+00					2E+00
6175_499	1E+00	1E+00		3E+01											1E+00	1E+00										1E+00
6175_552			1E+00					1E+00		1E+00					1E+00	1E+00			1E+00						5E+00			4E+00			1E+00		1E+00					3E+00		1E+00				3E+00		1E+00		7E+00
6175_661																											6E+00									3E+01	2E+00				4E+00
6175_732																											6E+00										3E+01
6175_749																										1E+00	1E+01									1E+01	1E+01
6175_597			1E+00											3E+00		1E+00			2E+00			2E+00														1E+00			4E+00		1E+00	3E+00		1E+00	1E+00	2E+00		1E+00
6175_629			2E+00			1E+00								2E+00	5E+00	3E+00		4E+00					1E+00					1E+00	1E+00	1E+00						1E+00				1E+00					1E+00	1E+00
6175_645	5E+00														2E+00		4E+00								1E+00		3E+00		3E+00						1E+00	2E+00											1E+00	1E+00
6175_656	1E+00		1E+00				1E+00													2E+00						3E+00	4E+00	1E+00								3E+00	9E+00		3E+00				1E+00			1E+00
6175_677
6175_697																										3E+01	5E+00							2E+00									1E+00
6175_713		2E+00																		2E+00			7E+00													5E+00	5E+00
6175_453			1E+00				2E+00	2E+00					2E+00		1E+00		1E+00	1E+00		1E+00		1E+00						1E+00			3E+00	2E+00			2E+00			2E+00	1E+00	3E+00	1E+00					1E+00	1E+00
6175_511				2E+00														2E+00		3E+00			1E+01						8E+00
6175_549	2E+00					1E+00			1E+00				1E+00		1E+00			1E+00										1E+00				2E+00			1E+00	1E+00	1E+00					3E+00				1E+00	3E+00
6175_585											1E+00																8E+00					1E+00				4E+00	1E+00					9E+00		3E+00
6175_611																										3E+01						5E+00
6175_669		3E+00																		1E+01			1E+01				2E+00	2E+00							2E+00		1E+00
6175_698													4E+00																1E+00							7E+00	3E+00
6175_734																																2E+01												2E+00
6175_736			1E+00	1E+00						1E+00			1E+00					1E+00		1E+00		2E+00				1E+00			2E+00							1E+00			1E+00	1E+00	3E+00		1E+00		2E+00		1E+00	1E+00
6175_406																																			1E+00					2E+00				1E+01	2E+01
6175_459													4E+00										2E+00														1E+00
6175_493						1E+00																														1E+01
6175_497								1E+00							1E+00							1E+00				2E+00			1E+00					1E+00		1E+00		1E+00								2E+00		4E+00	1E+00
6175_582																										3E+01
6175_605					1E+00			1E+00		2E+00							1E+00	1E+00	2E+00	1E+00	1E+00		2E+00				2E+00			1E+00					1E+00	1E+00			3E+00	1E+00			2E+00	1E+00
6175_663	1E+00	3E+00							2E+00					1E+00		1E+00				3E+00	1E+00								3E+00		4E+00							7E+00	1E+00									1E+00
6175_724	2E+00							2E+00											1E+00						1E+00									1E+00	2E+00	2E+00		1E+00					6E+00		2E+00			3E+00
6175_729																												3E+01
6175_794																							3E+01
6175_399										2E+00								2E+00		1E+00			1E+00			2E+00	8E+00		1E+00							6E+00									1E+00
6175_528																1E+00
6175_574	1E+00			2E+00		2E+00							9E+00							2E+00		1E+00	2E+00														3E+00
6175_706																										2E+01		1E+00								8E+00									2E+00
6175_768	1E+00				1E+00												3E+00			1E+00	4E+00		1E+00	1E+00									1E+00		9E+00	2E+00			2E+00			1E+00	1E+00
6175_532	3E+00		1E+00			1E+00										1E+00	1E+00			2E+00						3E+00		1E+00		1E+00		4E+00			1E+00			1E+00	1E+00	1E+00		1E+00	1E+00
6175_542	3E+00								1E+00	1E+00			1E+00	1E+00		2E+00	1E+00		1E+00	1E+00		2E+00			1E+00			1E+00				1E+00			1E+00	1E+00				3E+00	1E+00		1E+00			1E+00	1E+00	1E+00
6175_559				2E+00	1E+00										1E+00											3E+00	6E+00		1E+00								4E+00			1E+00	1E+00	1E+00	1E+00		2E+00			1E+00
6175_568		5E+00															5E+00	3E+00		5E+00						3E+00															1E+00	2E+00
6175_594																																									7E+00					2E+01
6175_639	1E+00												3E+00	3E+00		1E+00												7E+00	1E+00						1E+00						6E+00		2E+00
6175_680																							3E+01
6175_689																																					3E+01			1E+00
6175_498																											6E+00										2E+01									6E+00
6175_523			1E+00	1E+00	1E+00			1E+00							3E+00	1E+00						3E+00							1E+00	2E+00			1E+00		1E+00			1E+00	1E+00	3E+00			2E+00
6175_540																											6E+00		1E+00	1E+00					3E+00	6E+00	3E+00
6175_562																																					3E+00
6175_608	1E+00			6E+00							1E+00					2E+00										2E+00				7E+00	2E+00				1E+00		1E+00		1E+00						4E+00
6175_767			1E+00	1E+00			2E+00				1E+00							1E+00		1E+00			1E+00							1E+00		5E+00	1E+00		1E+00											1E+00
6175_830																		3E+01
6175_393		1E+00				3E+00											1E+00	1E+00		1E+00	1E+00							1E+00								1E+00								1E+00
6175_538																										6E+00											2E+01
6175_576										1E+00		1E+00	5E+00						1E+00											1E+00							2E+00						1E+00
6175_595																																					3E+01
6175_623	1E+00	1E+01																		2E+00																6E+00				1E+00
6175_631				5E+00	1E+00						1E+00			5E+00			1E+00			2E+00	1E+00		4E+00																			1E+00
6175_634																				1E+00			3E+00														3E+01
6175_657		1E+00		1E+00	1E+00					1E+00				1E+00			1E+00				1E+00							2E+00	1E+00							2E+00		1E+00	6E+00						1E+00
6175_869		1E+00				4E+00												1E+00					4E+00		4E+00				6E+00			2E+00					1E+00	1E+00				1E+00
6175_372		1E+00				1E+00																1E+00														1E+00	2E+00
6175_626															3E+00												1E+00										2E+01
6175_632			2E+00																1E+00		1E+00		1E+00			1E+00		4E+00	1E+00		1E+00								1E+00	2E+00					3E+00		2E+00		2E+00
6175_640																	2E+00									7E+00		7E+00								1E+00					1E+00
6175_654	2E+00		1E+00						1E+00	1E+00			1E+00							1E+00							2E+00		1E+00							2E+00	4E+00			1E+00	1E+00		4E+00				2E+00
6175_691	1E+00																1E+00									3E+00	1E+00	1E+00	2E+00							1E+01	2E+00
6175_755																				2E+01
6175_848									1E+00				2E+00			2E+00												1E+00								4E+00	9E+00	1E+00	3E+00			1E+00
6175_915																				3E+01
6175_1021																												1E+00									1E+01
6175_424				1E+00																						1E+00	5E+00	1E+00									2E+00					1E+00		6E+00	2E+00
6175_678													1E+00	9E+00				3E+00										1E+00		1E+00				1E+00						2E+00
6175_748									3E+00										2E+00		3E+00			2E+00								1E+00		2E+00	1E+00			1E+00	2E+00	2E+00			2E+00			1E+00
6175_772																	1E+00			4E+00								1E+00			1E+00																	2E+00
6175_778																							1E+00				1E+00	3E+00	1E+01							1E+00		2E+00	1E+00					1E+00
6175_808																																														3E+01
6175_1058															3E+00			1E+00					1E+00			2E+00	1E+01	4E+00								1E+00	1E+00		1E+00
6175_575																							2E+01				3E+00		2E+00
6175_651																1E+00																					3E+01
6175_670				1E+00	2E+00					1E+00							1E+00						1E+00							1E+00		2E+00			4E+00	2E+00			3E+00	1E+00							1E+00
6175_717																																										2E+01			4E+00
6175_817																																														3E+01
6175_833																																				3E+00	2E+01					3E+00
6175_834																										2E+00	1E+01										1E+01	1E+00				1E+00
6175_857		2E+00			3E+00											2E+00				9E+00																	7E+00						1E+00
6175_966															1E+00						1E+00								1E+00									1E+00		1E+00					1E+01		8E+00
6175_204																				1E+00			4E+00																				2E+01	2E+00		1E+00
6175_417			1E+00	2E+00		1E+00				1E+00	1E+00				1E+00	1E+00			1E+00			2E+00								3E+00					1E+00								1E+00				1E+00
6175_531	3E+00		1E+00		2E+00	2E+00	1E+00			1E+00	1E+00	1E+00			1E+00	1E+00						1E+00		1E+00	1E+00					2E+00
6175_558																										9E+00										1E+00	6E+00							1E+00
6175_561																																					2E+00										9E+00
6175_591																			1E+00								1E+00		9E+00								1E+00							1E+01
6175_604																							4E+00														1E+00					1E+00				4E+00	1E+00	1E+01
6175_652																																				2E+00	8E+00
6175_696				1E+00	1E+00				1E+00		1E+00			7E+00												1E+00				1E+00				1E+00						1E+00		2E+00			1E+00
6175_718																																								5E+00				4E+00	1E+01
6175_762																							2E+01			2E+00	1E+00	1E+00	2E+00																1E+00
6175_766	1E+00			1E+00				1E+00		1E+00					1E+00	1E+00			1E+00							2E+00		1E+00								1E+00	1E+00		2E+00	3E+00			3E+00			1E+00
6175_769		3E+00			1E+00	1E+00					1E+00				1E+00						1E+00		2E+00									1E+00			1E+00					4E+00		1E+00	4E+00	1E+00				1E+00
6175_802
6175_806	1E+00			1E+00					1E+00		1E+00							2E+00		1E+00				1E+00				1E+00								2E+00					1E+00		2E+00		2E+00		1E+00
6175_831											2E+00																									2E+00								6E+00	1E+01
6175_863	1E+00			1E+00													1E+00			1E+00			2E+00														2E+01							1E+00
6175_907	3E+00						4E+00				1E+00				2E+00																												2E+00		5E+00
6175_1006	1E+00										4E+00										1E+00																	4E+00					1E+00
6175_381							1E+00	2E+00			1E+00						2E+00				1E+00							2E+00		1E+00				1E+00	1E+00		1E+00			2E+00		1E+00	1E+00
6175_479																	3E+00												3E+00
6175_513																	1E+00											4E+00								7E+00	2E+00					1E+00
6175_514		5E+00				1E+00														2E+00			3E+00				2E+00							1E+00
6175_612			1E+00	2E+00		2E+00	1E+00			1E+00														1E+00					1E+00					1E+00	1E+00		1E+00	1E+00		1E+00			3E+00
6175_615	1E+00																3E+00					1E+00	1E+00			1E+00		2E+00					1E+00							1E+00	1E+00					3E+00	2E+00	1E+00
6175_841																																		2E+01		1E+00				3E+00
6175_1347																										3E+00	2E+01														3E+00	3E+00
6175_351																											1E+00									5E+00
6175_414
6175_530																	2E+00		1E+00										1E+00		1E+00												9E+00		1E+00
6175_541	3E+00												1E+00										2E+00														1E+01		1E+00
6175_584
6175_676	1E+00		1E+00	1E+00	1E+00			2E+00									1E+00	1E+00				1E+00				1E+00				1E+00						1E+00		1E+00	1E+00						1E+00	2E+00		1E+00
6175_737																																					1E+00				1E+00
6175_750				1E+00			2E+00		1E+00	3E+00	2E+00													1E+00																					8E+00
6175_760				1E+00										2E+00		2E+00	1E+00													1E+00					1E+00			1E+00	3E+00	9E+00						1E+00
6175_779																										2E+01
6175_832			3E+00		1E+00							1E+00													1E+01															5E+00								2E+00
6175_845																1E+00							1E+00						1E+00	1E+00		1E+00								2E+00		1E+00	4E+00		2E+00		3E+00
6175_876						1E+00				1E+00				5E+00			2E+00					1E+00		1E+00												1E+00	2E+00				1E+00				1E+00		1E+00	1E+00
6175_906	2E+00	4E+00				1E+00			1E+00		2E+00										1E+00				1E+00		1E+00									2E+00		1E+00						1E+00	1E+00	2E+00
6175_973						1E+00					2E+00					2E+00		8E+00								1E+00										4E+00			1E+00	1E+00	1E+00
6175_1333																													2E+01								1E+00		3E+00
6175_580																											5E+00	4E+00
6175_666																										3E+00		4E+00											9E+00			1E+00	3E+00
6175_692						1E+00					3E+00			1E+00	6E+00		1E+00				1E+00							1E+00	1E+00		2E+00
6175_743				1E+00			1E+00		1E+00			1E+00		2E+00	6E+00														2E+00								2E+00			1E+00
6175_751																	2E+00						2E+01													1E+00												2E+00
6175_805																											4E+00			1E+00							2E+01
6175_835																							7E+00													2E+01
6175_868		1E+00				1E+00			1E+00	3E+00	1E+00				2E+00		1E+00						1E+00													2E+00				1E+00					1E+00			1E+00
6175_872																							2E+01
6175_957																				6E+00			9E+00		4E+00											2E+00
6175_986																																				1E+01	1E+01
6175_991																													6E+00								1E+00			6E+00					9E+00
6175_1033																											1E+01										8E+00
6175_1071				3E+00			1E+00							2E+00																													1E+00
6175_1092																										3E+00	1E+00	3E+00	6E+00								7E+00	2E+00
6175_1124																																				2E+01	1E+00
6175_455																																				2E+00
6175_577																										7E+00											7E+00								1E+00
6175_638	6E+00																			9E+00								1E+00
6175_719																				2E+00							3E+00										4E+00					9E+00
6175_777																				1E+00			1E+01													2E+00	5E+00
6175_788				1E+00			2E+00							1E+00						1E+00																3E+00	4E+00	2E+00							2E+00
6175_789																										2E+00	5E+00	6E+00
6175_815	2E+00									1E+00											8E+00								3E+00	1E+00					1E+00
6175_838																											4E+00									3E+00	1E+01
6175_844																																														2E+01
6175_875		2E+00							2E+00		1E+00				2E+00																					1E+00								1E+00	5E+00		1E+00
6175_893																										1E+01										2E+00		5E+00								1E+00
6175_930																													1E+00							3E+00		2E+01							1E+00
6175_998																																					2E+01
6175_1046															2E+01
6175_226																													3E+00
6175_368		1E+00						2E+00		1E+00									1E+00				1E+00		1E+00					1E+00				1E+00							1E+00		2E+00		1E+00	1E+00
6175_662				9E+00	1E+00										1E+00						1E+00			1E+00						2E+00						1E+00											2E+00
6175_715																		2E+00								2E+00	2E+00									2E+00	5E+00
6175_754		3E+00				1E+00		1E+00																1E+00						3E+00					1E+00		6E+00
6175_813	1E+00	2E+00											1E+00	2E+00													1E+00	1E+00		1E+00		1E+00		2E+00				1E+00	1E+00				1E+00
6175_856																			1E+00			1E+00							1E+00		1E+00				1E+00			1E+00		1E+00			2E+00		1E+00
6175_870		4E+00																					2E+00														4E+00
6175_877											1E+00				3E+00					3E+00											2E+00								8E+00	1E+00
6175_899	1E+00	1E+00	3E+00																								2E+00								1E+00		8E+00
6175_917										2E+00						1E+00				1E+00			6E+00																		2E+00								7E+00
6175_935		1E+00		4E+00			1E+00															2E+00								3E+00																		1E+00
6175_1104																																						2E+01
6175_1133																											1E+00		1E+00								2E+01
6175_1187																											2E+01		1E+00							2E+00	2E+00
6175_460
6175_548				1E+00	3E+00	1E+00	1E+00		1E+00	1E+00					4E+00									2E+00					1E+00						1E+00				1E+00			1E+00
6175_655																																				3E+00	5E+00					1E+00
6175_700																							2E+01			3E+00																				1E+00
6175_756	1E+00		1E+00								2E+00										6E+00		3E+00							1E+00					2E+00												3E+00
6175_791	1E+00			1E+00		1E+00									2E+00						1E+00								3E+00						2E+00									1E+00
6175_823								1E+00						1E+00			1E+00					1E+00						2E+00												2E+00	1E+00	1E+00	1E+00				2E+00
6175_828	1E+00	3E+00		1E+00					1E+00																										3E+00	6E+00
6175_839																							6E+00					4E+00								8E+00										1E+00
6175_849		3E+00											2E+00														2E+00										1E+01
6175_865															4E+00									1E+00			1E+00								2E+00			2E+00	3E+00
6175_871																										2E+01
6175_879																													3E+00
6175_883		2E+00															1E+00			2E+00			6E+00				1E+00									1E+00	1E+00
6175_886															3E+00											1E+01	3E+00																						1E+00
6175_894	1E+00																										1E+00		1E+00						2E+00		1E+01									3E+00
6175_910									1E+00	1E+00																					1E+00								1E+01
6175_949			1E+00																	2E+00	2E+00	1E+00					1E+00					2E+00								1E+00		1E+00	1E+00			1E+00
6175_951																																					2E+01
6175_958		4E+00	1E+00														1E+00										4E+00		2E+00								4E+00						1E+00
6175_985								3E+00			2E+00														2E+00	3E+00			1E+00										5E+00
6175_1126																											3E+00		1E+01								4E+00
6175_1173																											4E+00										2E+01
6175_1450		2E+01																										1E+00	1E+00							1E+00
6175_429																1E+00	2E+00	1E+00		1E+00			2E+00
6175_490																																				2E+01	2E+00
6175_522																																				3E+00									1E+00
6175_642									3E+00					1E+00						1E+00							2E+00		1E+00							1E+00	2E+00		2E+00
6175_694		2E+00		2E+00																1E+00									1E+00	1E+00									2E+00						1E+00		1E+00
6175_846		5E+00		1E+00																1E+00			3E+00			1E+00	2E+00										1E+00
6175_1055					1E+00										3E+00	2E+00		1E+00		2E+00			1E+00						1E+00						6E+00
6175_1106																																										2E+01
6175_1119				1E+00																1E+00						2E+00	1E+00	2E+00	2E+00							2E+00	4E+00								2E+00
6175_1137													2E+01
6175_1145				1E+00									2E+00				1E+00	1E+00		2E+00									4E+00						1E+00		2E+00											1E+00
6175_1178																																					2E+01
6175_1249																																					2E+01
6175_543
6175_556																																					1E+01
6175_599																																					1E+01
6175_606	3E+00															1E+00		1E+00		4E+00	1E+00		2E+00													3E+00
6175_675	1E+00									1E+00			2E+00		1E+00				1E+00										1E+00							1E+00			1E+00				1E+00	2E+00		1E+00
6175_804																																					2E+00					6E+00
6175_810			4E+00							1E+00				2E+00						1E+00										1E+00			1E+00									3E+00			1E+00		1E+00	1E+00
6175_867								3E+00							1E+00				1E+00																3E+00				2E+00	2E+00
6175_885		2E+00																								2E+00	5E+00	3E+00	3E+00	1E+00
6175_892																	2E+00			2E+00									1E+00
6175_975																										1E+01										4E+00	3E+00
6175_1109													2E+01
6175_1110																												2E+00													2E+00	1E+00	6E+00		1E+00
6175_1168		1E+00																																		3E+00							5E+00		2E+00
6175_1196																										1E+00	1E+00										2E+01
6175_1327																																									2E+01
6175_1875																													2E+01
6175_128																			2E+00										1E+00							1E+00	7E+00							5E+00
6175_192																		2E+00					1E+01
6175_275
6175_364
6175_452
6175_588																																				7E+00	9E+00
6175_641																				6E+00										1E+00				1E+00			2E+00	1E+00							4E+00
6175_705																																										3E+00
6175_723																							9E+00														1E+00
6175_764	2E+00														1E+00											2E+00		1E+00							1E+00				2E+00	1E+00
6175_783				1E+00							1E+00																												1E+01
6175_814					1E+00																		2E+00												1E+00		1E+00						4E+00
6175_914															8E+00																						8E+00
6175_927																				7E+00
6175_932				3E+00					1E+00		1E+00										1E+00		2E+00															3E+00						3E+00
6175_938																												1E+01	1E+00		2E+00																	1E+00
6175_964								2E+00			1E+00				2E+00										2E+00										2E+00			1E+00		1E+00
6175_988																													1E+00							9E+00	1E+00		1E+00
6175_1019				2E+00																	6E+00											1E+00							1E+00						1E+00
6175_1029		1E+00																									1E+00		7E+00								2E+00										4E+00
6175_1085																													9E+00							2E+00	3E+00								2E+00
6175_1299
6175_1469																																	2E+01
6175_386		1E+00				1E+00													4E+00		3E+00		2E+00									4E+00
6175_391
6175_503																							1E+01	1E+00
6175_589																				6E+00																									1E+00
6175_590																																						5E+00
6175_622																		1E+00																					7E+00
6175_690																				1E+00			1E+00			2E+00	4E+00									2E+00	2E+00			1E+00		1E+00
6175_793																							4E+00				2E+00	2E+00
6175_825																				2E+00			3E+00														1E+00								1E+00			1E+00
6175_860																																														2E+01
6175_861																																					1E+01					1E+00
6175_921									1E+00						1E+00		6E+00										2E+00									3E+00							1E+00
6175_939	1E+01
6175_942																									8E+00	7E+00
6175_978																																					2E+00
6175_979								2E+00							1E+00	1E+00													1E+00			1E+00							2E+00				3E+00
6175_990																																							1E+01		1E+00					3E+00
6175_1047																					4E+00					1E+00		9E+00
6175_1049																																												1E+01
6175_1053																																				6E+00	1E+00
6175_1127																												1E+01										3E+00					1E+00
6175_1244																																				1E+01	1E+00
6175_1284									1E+00				3E+00			1E+00							1E+00									1E+00						5E+00
6175_1418																												1E+01														1E+00
6175_1446																																					2E+01
6175_1633	1E+00									1E+00					1E+00													1E+00	1E+00									1E+01
6175_377										2E+00																	2E+00										1E+00								9E+00
6175_405																																				1E+00		1E+00							1E+00
6175_551
6175_616																														1E+00												3E+00
6175_757						1E+00					1E+00									1E+00																1E+00
6175_782																											2E+00		4E+00							5E+00	3E+00
6175_811																				1E+00		2E+00	6E+00
6175_859	2E+00	3E+00													3E+00																													1E+00	3E+00
6175_888																		3E+00					6E+00
6175_895											1E+00		4E+00									1E+00								1E+00		2E+00				1E+00
6175_903		1E+00																					2E+00					1E+00	1E+00							1E+00				1E+00		3E+00	2E+00
6175_924																											3E+00										7E+00		1E+00
6175_926										2E+00					1E+00				1E+00	1E+00				1E+00						1E+00					1E+00								1E+00			1E+00
6175_987
6175_997																											4E+00										1E+00
6175_1172																											9E+00										5E+00
6175_1202																										7E+00							4E+00				3E+00
6175_1293																							2E+00					4E+00	1E+00							1E+00	2E+00										4E+00
6175_1456		2E+00	1E+00			1E+00																							3E+00								1E+00
6175_1477																				1E+01
6175_1512
6175_1681																																			1E+01
6175_245																				1E+01
6175_371																												1E+00									1E+00							1E+00
6175_536																										4E+00		3E+00									1E+00			2E+00
6175_614																											1E+00			1E+00						7E+00	1E+00			2E+00					1E+00
6175_672																		1E+00
6175_785																							1E+00														2E+00				1E+00						9E+00
6175_799			1E+00			1E+00			2E+00	1E+00					1E+00							1E+00								1E+00										1E+00			1E+00
6175_853									1E+00		2E+00	1E+00														2E+00	1E+00					1E+00			2E+00								1E+00
6175_858																							1E+01
6175_904	2E+00																						5E+00				1E+00		2E+00								2E+00	1E+00
6175_960										1E+00						1E+00						1E+00															6E+00	1E+00
6175_977																							2E+00						3E+00															3E+00		5E+00
6175_1036																										3E+00	3E+00	1E+00									4E+00						1E+00		1E+00
6175_1059											2E+00			2E+00							4E+00							3E+00
6175_1094									2E+00	1E+00		1E+00	1E+00				2E+00																				3E+00				1E+00				1E+00
6175_1185			1E+00												1E+00			1E+00													1E+00								2E+00	1E+00								2E+00
6175_1199																														1E+00												6E+00					6E+00
6175_1229			1E+00										1E+00		1E+00																	1E+00				2E+00	4E+00					2E+00
6175_1324																											5E+00	4E+00	1E+00								2E+00
6175_1381																										1E+00		1E+01
6175_1406	1E+00																									3E+00		3E+00	4E+00														1E+00	1E+00
6175_1412																													1E+01
6175_1472														1E+00	2E+00										3E+00						2E+00									2E+00								1E+00
6175_1941																																				7E+00	5E+00					1E+00
6175_1993																											7E+00
6175_257																										2E+00										2E+00		8E+00
6175_280	2E+00																			2E+00																	1E+00					1E+00
6175_458																																					4E+00
6175_685																		4E+00
6175_701																											1E+00		1E+00							1E+00	1E+00
6175_735																										1E+00											1E+00								7E+00
6175_798			1E+00			1E+00					1E+00					1E+00			1E+00																					3E+00
6175_827																				2E+00																	3E+00					5E+00					1E+00
6175_880																							1E+01
6175_931														1E+00								1E+00										1E+00										3E+00		3E+00
6175_933	1E+00			1E+00										2E+00														1E+00												2E+00								1E+00
6175_934																1E+00														2E+00							3E+00									1E+00
6175_1014																																				3E+00
6175_1017						1E+00			1E+00				1E+00													2E+00		2E+00	1E+00											1E+00					1E+00
6175_1098																										3E+00										6E+00	3E+00
6175_1112																														1E+00		1E+00						7E+00
6175_1123
6175_1129																													1E+00																1E+01
6175_1159					1E+00			5E+00				1E+00			1E+00											2E+00																	1E+00
6175_1179																																														9E+00
6175_1207
6175_1231												1E+00			1E+00			1E+00	1E+00																	2E+00		1E+00								1E+00
6175_1236		1E+00																								8E+00		2E+00														1E+00
6175_1255																											3E+00
6175_1310																																													9E+00		3E+00
6175_1500																							5E+00
6175_1531																				5E+00			2E+00				1E+00										4E+00
6175_1543																																					1E+01
6175_1572																																									1E+01
6175_1623																													1E+00
6175_1627														1E+00	4E+00													1E+00								1E+00		1E+00						1E+00
6175_1640				2E+00									2E+00														2E+00	1E+00	2E+00
6175_433			1E+00																								2E+00
6175_481
6175_529																																														1E+01
6175_714																				6E+00																1E+00		2E+00				1E+00
6175_882				1E+00					1E+00					1E+00	2E+00						1E+00							2E+00									1E+00			1E+00								1E+00
6175_929																											3E+00	4E+00									3E+00	1E+00
6175_952																											1E+00																		3E+00
6175_1015
6175_1054																													2E+00								1E+00				4E+00					2E+00
6175_1064														1E+00																				1E+00	2E+00	1E+00			1E+00				1E+00
6175_1076																1E+00										1E+00	1E+00		1E+00							1E+00								6E+00
6175_1115	1E+00	1E+00		1E+00																								1E+00							1E+00												1E+00
6175_1148																										1E+00										8E+00
6175_1180				1E+00							1E+00		1E+00					1E+00
6175_1191				1E+01
6175_1197									6E+00																															1E+00			2E+00		1E+00
6175_1206																																												1E+01		1E+00
6175_1215								1E+00																		4E+00			5E+00						1E+00
6175_1234																																					4E+00								7E+00
6175_1242																	1E+00																				8E+00
6175_1259											5E+00									1E+00														1E+00
6175_1272																										6E+00										2E+00	2E+00							1E+00
6175_1279																											4E+00									7E+00
6175_1388					2E+00																										1E+00															7E+00
6175_1396																				2E+00						2E+00										1E+00	6E+00
6175_1407																																					1E+01
6175_1414																																					1E+01
6175_1440																							1E+01
6175_1461																								1E+00											4E+00	1E+00		1E+00					1E+00					1E+00
6175_1464																											3E+00	2E+00								1E+00	5E+00
6175_1503																							1E+00				1E+00	3E+00	2E+00
6175_1518																											1E+00	2E+00	4E+00							1E+00						3E+00
6175_1581																		1E+00	1E+00										3E+00															2E+00
6175_1712																											3E+00																	5E+00		3E+00
6175_1743
6175_1861																							9E+00																			2E+00
6175_1953																										1E+00										2E+00	1E+00				2E+00				1E+00
6175_2072																				4E+00								1E+00							1E+00								4E+00
6175_2079																																													1E+01
6175_2221							1E+00	1E+00						1E+00		1E+00							1E+00							1E+00								1E+00				1E+00			1E+00
6175_186			1E+00																	2E+00			3E+00													1E+00												3E+00
6175_335			1E+00																			1E+00														1E+00		1E+00	2E+00
6175_436	2E+00																			2E+00			6E+00
6175_693		1E+00		1E+00																						4E+00										2E+00	2E+00
6175_716																													6E+00								1E+00
6175_727
6175_738				1E+00																			7E+00																	1E+00
6175_837																																				1E+00
6175_874																									1E+01
6175_944																											1E+01
6175_962				1E+00							1E+00				2E+00		2E+00											1E+00			1E+00			1E+00				1E+00
6175_965						1E+00	1E+00																			1E+00		2E+00								1E+00				1E+00		1E+00
6175_1024																				3E+00							2E+00										5E+00
6175_1060	1E+00													1E+00			1E+00															3E+00
6175_1134	1E+00								1E+00															1E+00				1E+00							2E+00								2E+00
6175_1141	1E+00					1E+00															2E+00								2E+00	1E+00			1E+00						1E+00									1E+00
6175_1160																									1E+00												1E+00	7E+00					1E+00
6175_1175																											3E+00										4E+00					1E+00
6175_1203	1E+00					1E+00																	1E+00			1E+00										2E+00												1E+00
6175_1212					2E+00				1E+00					1E+00			1E+00			1E+00																							1E+00	1E+00
6175_1257																												1E+01
6175_1261																																										1E+01
6175_1268		4E+00							1E+00								1E+00									1E+00
6175_1290																																				1E+00
6175_1295										1E+00																						1E+00								1E+00					1E+00
6175_1300		1E+00															1E+00													1E+00		1E+00				1E+00									1E+00			1E+00
6175_1303		1E+00															1E+00			4E+00																					3E+00
6175_1337																					1E+00														8E+00			1E+00
6175_1342													1E+00																							2E+00												1E+00	2E+00
6175_1343																							1E+01
6175_1354		1E+00												1E+00												1E+00					1E+00					2E+00			4E+00
6175_1374																																								1E+01
6175_1391				1E+00		1E+00					1E+00	1E+00			1E+00													1E+00			1E+00										1E+00
6175_1413		1E+00																									4E+00										4E+00								1E+00
6175_1558																																					1E+01
6175_1560																																								5E+00					5E+00
6175_1573																													8E+00
6175_1586			1E+00													1E+00												1E+00								1E+00							2E+00				1E+00
6175_1652																											3E+00		4E+00							2E+00	1E+00
6175_1654											1E+00																													1E+00
6175_1679																										6E+00		4E+00
6175_1845
6175_1912	5E+00																																				1E+00
6175_2011				1E+00						1E+00																						1E+00			1E+00				2E+00
6175_2424																											7E+00															3E+00
6175_3766
6175_431	2E+00																4E+00													2E+00
6175_489
6175_635															2E+00												1E+00														1E+00						4E+00
6175_725																												3E+00
6175_948																										7E+00			1E+00											1E+00
6175_1003		1E+00												1E+00		1E+00														1E+00								1E+00					2E+00
6175_1022	1E+00														2E+00			1E+00																	1E+00		1E+00
6175_1027				1E+00		1E+00				1E+00					1E+00				1E+00			1E+00																1E+00					1E+00			1E+00
6175_1050																											1E+00									1E+00	2E+00
6175_1077		1E+00					1E+00			1E+00							1E+00																		1E+00			1E+00
6175_1083																															1E+00
6175_1099																											5E+00											2E+00
6175_1144																												3E+00	1E+00								5E+00
6175_1167																				8E+00														1E+00
6175_1200				1E+00		2E+00									1E+00																									1E+00
6175_1247															3E+00											2E+00									3E+00										1E+00
6175_1258																							6E+00																				3E+00
6175_1274	6E+00	3E+00
6175_1319				7E+00																																	2E+00
6175_1379								1E+00								2E+00								1E+00												1E+00				1E+00	1E+00				1E+00			1E+00
6175_1434		1E+00															1E+00	2E+00					2E+00
6175_1438
6175_1445																	1E+00
6175_1466																																												9E+00
6175_1487									2E+00				1E+00												1E+00
6175_1506																																					7E+00								2E+00
6175_1525									4E+00																																				1E+00	4E+00
6175_1528						4E+00																	2E+00														2E+00
6175_1534																																					9E+00
6175_1608
6175_1630																	1E+00						2E+00		1E+00				2E+00			1E+00								1E+00			1E+00
6175_1650	1E+00																1E+00							1E+00							1E+00			2E+00										1E+00
6175_1673							1E+00																					1E+00							6E+00
6175_1676																							1E+00				1E+00									3E+00	1E+00
6175_1734																											3E+00				1E+00			1E+00		1E+00
6175_1739				9E+00
6175_1758																													3E+00								6E+00
6175_1945						1E+00		1E+00		1E+00																		1E+00								2E+00				1E+00							1E+00
6175_1983																																				9E+00
6175_2030																																																9E+00
6175_2042																														4E+00															5E+00
6175_2156								3E+00									1E+00											1E+00									4E+00
6175_2176																										9E+00
6175_2276																				9E+00
6175_2573					1E+00																																			4E+00			1E+00
6175_299																2E+00											2E+00									2E+00
6175_308																												1E+00										5E+00
6175_347
6175_438
6175_563																							1E+00													4E+00	1E+00					2E+00
6175_598																																				2E+00	3E+00	2E+00
6175_790
6175_896
6175_905																				8E+00
6175_970													1E+00																								7E+00
6175_1005																							3E+00			5E+00
6175_1039																										1E+00	1E+00		1E+00					1E+00							1E+00			2E+00
6175_1061	1E+00																						1E+00				1E+00		2E+00
6175_1087																																				8E+00
6175_1130
6175_1142																		1E+00																						2E+00
6175_1147																							3E+00				4E+00										1E+00
6175_1214	1E+00														1E+00																							1E+00		1E+00			1E+00
6175_1216				1E+00														1E+00		2E+00																		1E+00		1E+00			1E+00				1E+00
6175_1227															1E+00		1E+00		1E+00											1E+00	1E+00																		3E+00
6175_1294					1E+00														1E+00					1E+00														1E+00
6175_1338																							5E+00
6175_1345														3E+00			2E+00													1E+00
6175_1368																1E+00		1E+00	1E+00						1E+00							1E+00			1E+00				1E+00
6175_1372																	1E+00					1E+00							1E+00											2E+00
6175_1385												1E+00															1E+00									1E+00
6175_1386																				4E+00																4E+00
6175_1408								1E+00																				1E+00	1E+00
6175_1483																					1E+00		1E+00																				1E+00					2E+00
6175_1548			1E+00								2E+00		1E+00									1E+00														1E+00				1E+00
6175_1556																	2E+00	1E+00														1E+00											1E+00			1E+00
6175_1566
6175_1579			1E+00						1E+00		1E+00						2E+00																							1E+00							1E+00
6175_1612																										2E+00			4E+00								1E+00		1E+00
6175_1613			4E+00														1E+00																			2E+00												1E+00
6175_1616																																													8E+00
6175_1661																					3E+00					5E+00
6175_1662				1E+00				2E+00	2E+00																																					1E+00
6175_1688																											1E+00										7E+00
6175_1693																												4E+00
6175_1720											2E+00																	1E+00															2E+00
6175_1733																											8E+00
6175_1800																									1E+00			3E+00																3E+00
6175_1826																					2E+00				3E+00					2E+00										1E+00
6175_1955																																										1E+00
6175_1982											1E+00																		1E+00										6E+00
6175_2000																							2E+00															6E+00
6175_2028
6175_2031																1E+00												2E+00	1E+00														1E+00	1E+00	1E+00		1E+00
6175_2034																													2E+00								6E+00
6175_2045																																																8E+00
6175_2232
6175_2270																																					8E+00
6175_2306																																				8E+00
6175_2340
6175_2406																													2E+00											6E+00
6175_2792																											7E+00	1E+00
6175_3071																																													8E+00
6175_423																											2E+00
6175_603																																				5E+00
6175_646																																				3E+00	1E+00
6175_765																																					7E+00
6175_941																							2E+00																							2E+00
6175_1011							3E+00										2E+00			1E+00															1E+00
6175_1052																																					1E+00
6175_1089				1E+00				1E+00																										1E+00	1E+00
6175_1118			1E+00																								1E+00	1E+00	2E+00
6175_1163																				2E+00						1E+00			1E+00	1E+00
6175_1184																																													5E+00
6175_1211																							3E+00														1E+00				1E+00
6175_1222		1E+00							2E+00																													1E+00					1E+00		1E+00
6175_1228						1E+00																														1E+00				2E+00				1E+00
6175_1301																							2E+00
6175_1328																	1E+00	3E+00		3E+00
6175_1335				5E+00
6175_1357																														1E+00			1E+00														2E+00
6175_1359												1E+00																1E+00	1E+00			2E+00
6175_1371																	1E+00					1E+00							1E+00											1E+00
6175_1387		1E+00															1E+00						4E+00
6175_1389									1E+00				1E+00														3E+00					1E+00					1E+00
6175_1411	1E+00		1E+00
6175_1441																							7E+00
6175_1451
6175_1460																							7E+00
6175_1479										1E+00																								1E+00					1E+00				1E+00	2E+00
6175_1488							1E+00										1E+00
6175_1491																																					7E+00
6175_1497																																												7E+00
6175_1511	1E+00	6E+00
6175_1519																													2E+00								5E+00
6175_1557
6175_1564																													1E+00								5E+00							1E+00
6175_1576
6175_1588									2E+00											1E+00		2E+00													2E+00
6175_1629																							7E+00
6175_1634																													4E+00			2E+00														1E+00
6175_1639		1E+00																																							1E+00			4E+00
6175_1701																										6E+00										1E+00
6175_1729																																				1E+00
6175_1742																													1E+00											4E+00		1E+00			1E+00
6175_1746			2E+00																												1E+00											1E+00
6175_1806																																					6E+00					1E+00
6175_1818
6175_1846											1E+00						1E+00								3E+00
6175_1863	1E+00																																				6E+00
6175_1956	1E+00	1E+00				2E+00																									1E+00													2E+00
6175_1997																				4E+00																									1E+00			1E+00
6175_2015																																														7E+00
6175_2052																																				2E+00	3E+00
6175_2087
6175_2106														2E+00	2E+00							3E+00
6175_2170																																																	7E+00
6175_2238																							7E+00
6175_2395
6175_2425																											3E+00										1E+00					3E+00
6175_2565																																										7E+00
6175_2652																				5E+00
6175_2669
6175_3101																																				4E+00	2E+00
6175_3135								4E+00																													1E+00	1E+00
6175_13695																											3E+00									1E+00
6175_187																																														3E+00	1E+00
6175_535																													3E+00													2E+00
6175_547																											1E+00										5E+00
6175_560																																						5E+00
6175_625																																					6E+00
6175_721																							3E+00					1E+00									1E+00
6175_761																													1E+00
6175_818																				1E+00																4E+00	1E+00
6175_829
6175_923																							5E+00																								1E+00
6175_940
6175_982																				5E+00
6175_994																												5E+00	1E+00
6175_1026																											1E+00										1E+00
6175_1065
6175_1121	2E+00															1E+00									1E+00					1E+00									1E+00
6175_1194
6175_1209																							5E+00														1E+00
6175_1250																																				2E+00					2E+00				1E+00
6175_1273																													6E+00
6175_1276																											1E+00		2E+00							2E+00
6175_1288				2E+00																			2E+00													1E+00
6175_1311																										3E+00	3E+00
6175_1409
6175_1423													1E+00				1E+00						1E+00					2E+00
6175_1439																																										6E+00
6175_1452														1E+00	3E+00																																	2E+00
6175_1485																										3E+00																			2E+00
6175_1489																				2E+00	1E+00																			1E+00
6175_1532																													2E+00								2E+00
6175_1535																							6E+00
6175_1545																																					6E+00
6175_1553																				6E+00
6175_1580															1E+00									1E+00															2E+00	1E+00			1E+00
6175_1589		1E+00																							1E+00
6175_1591						1E+00								1E+00
6175_1690																				3E+00			2E+00															1E+00
6175_1697																																				6E+00
6175_1700																																				2E+00						1E+00
6175_1738																							2E+00						1E+00										1E+00
6175_1762																							5E+00					1E+00
6175_1778								1E+00	2E+00		2E+00
6175_1786																											1E+00
6175_1791																										3E+00										2E+00
6175_1796																											2E+00
6175_1802																																				6E+00
6175_1807																																			2E+00					2E+00
6175_1820
6175_1823														1E+00		1E+00																			3E+00
6175_1828																							6E+00
6175_1833																													1E+00																5E+00
6175_1862							1E+00				1E+00																								2E+00
6175_1913																																					4E+00
6175_1919																							1E+00			1E+00	1E+00										3E+00
6175_1946																										6E+00
6175_1964								1E+00												4E+00			1E+00
6175_1994
6175_2032																													6E+00
6175_2049																				2E+00			1E+00
6175_2066																											6E+00
6175_2070																	1E+00								1E+00			2E+00				1E+00
6175_2108																											6E+00
6175_2139				6E+00
6175_2154																																					6E+00
6175_2182																													6E+00
6175_2267																																					6E+00
6175_2317																																				5E+00	1E+00
6175_2322														1E+00																									1E+00								1E+00
6175_2337																											2E+00									1E+00	3E+00
6175_2547		1E+00
6175_2603																																					3E+00
6175_3028																				2E+00									2E+00
6175_3124		6E+00
6175_3424																																				6E+00
6175_4243																							3E+00													3E+00
6175_274																																						3E+00								2E+00
6175_292																							2E+00
6175_648																											1E+00										2E+00
6175_699																																													5E+00
6175_873
6175_928
6175_989															1E+00	1E+00														2E+00												1E+00
6175_1008																											2E+00		3E+00
6175_1048		1E+00																																			1E+00
6175_1057	1E+00																												1E+00														1E+00
6175_1070																												3E+00	1E+00															1E+00
6175_1080																				1E+00						2E+00	1E+00
6175_1190																				4E+00
6175_1195																													1E+00							4E+00
6175_1221																																				1E+00	2E+00					1E+00			1E+00
6175_1225
6175_1267																							3E+00
6175_1281				1E+00																						2E+00										1E+00
6175_1375
6175_1404																																															2E+00
6175_1504															1E+00																					1E+00			1E+00
6175_1582																																					2E+00
6175_1632
6175_1674																1E+00							1E+00				3E+00
6175_1723
6175_1755																																					5E+00
6175_1785																																				1E+00					1E+00
6175_1797			1E+00												2E+00						1E+00															1E+00
6175_1811														1E+00										1E+00								1E+00
6175_1822																										2E+00		1E+00									2E+00
6175_1831																																					5E+00
6175_1850
6175_1899																													1E+00								2E+00										2E+00
6175_1915																																				5E+00
6175_1922				1E+00																								2E+00
6175_1926																																					5E+00
6175_1927																																			5E+00
6175_1940		1E+00	1E+00																																			3E+00
6175_1961																																												2E+00
6175_1975																	1E+00										2E+00
6175_1979				3E+00										1E+00																																		1E+00
6175_1981																																					4E+00					1E+00
6175_1995																																										4E+00
6175_2003	1E+00																												2E+00
6175_2004
6175_2009																																				4E+00
6175_2020
6175_2050							1E+00																																						1E+00
6175_2110
6175_2126				1E+00																												1E+00																3E+00
6175_2146														3E+00																1E+00
6175_2163															1E+00									1E+00					1E+00
6175_2199																	2E+00																													1E+00
6175_2222																																					5E+00
6175_2223																																					5E+00
6175_2236																	3E+00						1E+00
6175_2252																							5E+00
6175_2318										1E+00																										1E+00							2E+00
6175_2343																											1E+00		3E+00													1E+00
6175_2345																1E+00																															1E+00
6175_2361																																					5E+00
6175_2386								1E+00																							1E+00											1E+00						2E+00
6175_2401
6175_2408																																		1E+00
6175_2429																												3E+00
6175_2433														2E+00
6175_2496																																					5E+00
6175_2588																											3E+00	1E+00
6175_2597																										1E+00										1E+00								3E+00
6175_2747																											3E+00										2E+00
6175_2770																							5E+00
6175_2814													5E+00
6175_2886									2E+00											3E+00
6175_2906																																										5E+00
6175_3031																																						1E+00
6175_3065																													5E+00
6175_3072																																					1E+00												4E+00
6175_3133																	1E+00				1E+00															1E+00			1E+00
6175_3142																				5E+00
6175_3476
6175_3532																							5E+00
6175_3685	1E+00
6175_3936							1E+00			2E+00				2E+00
6175_4791					1E+00																																4E+00
6175_4899
6175_5200																																												5E+00
6175_13336																													2E+00								3E+00
6175_182																							1E+00																								3E+00
6175_334
6175_445																																				4E+00
6175_674																																					4E+00
6175_688																										1E+00										1E+00
6175_703					1E+00																						1E+00														2E+00
6175_809																													1E+00							2E+00										1E+00
6175_937																												1E+00									3E+00
6175_954										2E+00																																					2E+00
6175_996							1E+00		1E+00																													1E+00					1E+00
6175_1074																	1E+00																											3E+00
6175_1111																																																4E+00
6175_1171	2E+00																						1E+00
6175_1217
6175_1241
6175_1277																																					4E+00
6175_1329																																				4E+00
6175_1336													2E+00																								1E+00					1E+00
6175_1415																									2E+00
6175_1417																							1E+00														3E+00
6175_1427																				3E+00
6175_1455																					2E+00
6175_1478				1E+00																																							1E+00					2E+00
6175_1490														2E+00															1E+00					1E+00
6175_1533																										1E+00										3E+00
6175_1570
6175_1609																																										4E+00
6175_1691																							2E+00																							2E+00
6175_1711																			1E+00									1E+00																2E+00
6175_1732															3E+00		1E+00
6175_1735															1E+00																						3E+00
6175_1756								1E+00			1E+00						1E+00																		1E+00
6175_1761																												1E+00								2E+00
6175_1767																																				1E+00	3E+00
6175_1768															1E+00																											1E+00		1E+00
6175_1782																													2E+00
6175_1787																									1E+00	1E+00				1E+00															1E+00
6175_1813																																				2E+00
6175_1816
6175_1824								1E+00			1E+00				1E+00																														1E+00
6175_1825									3E+00		1E+00
6175_1827																													4E+00
6175_1860		1E+00																					3E+00
6175_1866																								1E+00
6175_1895																																					1E+00							2E+00
6175_1896																																															4E+00
6175_1897																										1E+00	2E+00										1E+00
6175_1907																													4E+00
6175_1920																				1E+00	2E+00														1E+00
6175_1936																																													1E+00
6175_1959					1E+00													1E+00
6175_1963		1E+00		1E+00																										1E+00													1E+00
6175_2014															1E+00													1E+00
6175_2039
6175_2083										1E+00				1E+00																								1E+00
6175_2102																1E+00									1E+00																						1E+00
6175_2103																																					4E+00
6175_2124																																														4E+00
6175_2127																				3E+00							1E+00
6175_2143																							4E+00
6175_2144
6175_2153																											1E+00										2E+00					1E+00
6175_2168				4E+00
6175_2174																																													1E+00
6175_2179																						2E+00														2E+00
6175_2206																										4E+00
6175_2217																																										4E+00
6175_2228																																														1E+00
6175_2241																	1E+00
6175_2255																												1E+00							1E+00								1E+00
6175_2263						4E+00
6175_2309																																								3E+00
6175_2321																																			4E+00
6175_2349																										1E+00
6175_2352
6175_2360																										1E+00	2E+00
6175_2385																											1E+00		1E+00
6175_2390																				3E+00			1E+00
6175_2392																										3E+00				1E+00
6175_2409																							4E+00
6175_2432																				1E+00	1E+00																1E+00						1E+00
6175_2437																																					4E+00
6175_2449				1E+00																									1E+00
6175_2460
6175_2472																											1E+00		1E+00								2E+00
6175_2500																																					4E+00
6175_2504																																					4E+00
6175_2509																																					3E+00	1E+00
6175_2544																												1E+00								1E+00	2E+00
6175_2554																												3E+00	1E+00
6175_2560			1E+00
6175_2583																								1E+00				1E+00
6175_2592																1E+00									1E+00											1E+00
6175_2598																							4E+00
6175_2599																											4E+00
6175_2687																										2E+00	1E+00										1E+00
6175_2773																																										2E+00
6175_2783																																					2E+00					2E+00
6175_2795																																				4E+00
6175_2835																																				1E+00	1E+00				1E+00
6175_2841
6175_2847							1E+00							1E+00																		2E+00
6175_2863																													4E+00
6175_2870																																4E+00
6175_2895		1E+00																1E+00				2E+00
6175_2898																																					4E+00
6175_2927																																				1E+00	3E+00
6175_2974				1E+00																										1E+00
6175_2986																																					1E+00
6175_2993												1E+00			1E+00																	2E+00
6175_3013
6175_3043
6175_3297																2E+00
6175_3417																																					4E+00
6175_3421				4E+00
6175_3442																													3E+00													1E+00
6175_3589																																				3E+00
6175_3614																																					4E+00
6175_3896																										3E+00														1E+00
6175_3902
6175_3909
6175_3995																											1E+00										3E+00
6175_4066																																				1E+00
6175_4073																									3E+00
6175_4189																				1E+00																		3E+00
6175_4444
6175_4523
6175_4549																							4E+00
6175_4605																						4E+00
6175_4663								3E+00																																								1E+00
6175_4732																										1E+00			2E+00
6175_4818																											1E+00										3E+00
6175_4948																																													4E+00
6175_5227																													4E+00
6175_5384				4E+00
6175_177					1E+00																									1E+00	1E+00
6175_218																	3E+00
6175_253
6175_258																												3E+00
6175_472																											2E+00
6175_483								1E+00
6175_564																											2E+00																		1E+00
6175_741																											1E+00
6175_780																		2E+00
6175_855	1E+00																1E+00
6175_908																							1E+00														2E+00
6175_913
6175_920																											2E+00	1E+00
6175_971																																																3E+00
6175_974																		1E+00																											1E+00
6175_1000																																																3E+00
6175_1075																																					2E+00
6175_1084																				3E+00
6175_1096		1E+00																																								1E+00
6175_1103																1E+00							1E+00
6175_1108																																				1E+00									1E+00
6175_1158																		1E+00																						1E+00
6175_1165																													2E+00
6175_1183																																								3E+00
6175_1278																										1E+00								2E+00
6175_1296
6175_1313																								1E+00													1E+00
6175_1370																																									1E+00		1E+00
6175_1378																				3E+00
6175_1422																											2E+00								1E+00
6175_1425	1E+00
6175_1482
6175_1498
6175_1529																																				1E+00
6175_1537																	1E+00																					1E+00
6175_1587																																						3E+00
6175_1618																											3E+00
6175_1635															2E+00
6175_1641																											1E+00
6175_1665																											1E+00										2E+00
6175_1677																							2E+00					1E+00
6175_1704																								1E+00
6175_1741																												1E+00								2E+00
6175_1751																													3E+00
6175_1789																													3E+00
6175_1817																				1E+00							1E+00
6175_1837																1E+00	1E+00
6175_1843																																					1E+00
6175_1864						1E+00																						1E+00									1E+00
6175_1869																			1E+00																									2E+00
6175_2029
6175_2091																																																3E+00
6175_2116																											2E+00									1E+00
6175_2121																													1E+00
6175_2177																				3E+00
6175_2225																													3E+00
6175_2227																																					3E+00
6175_2242																				1E+00
6175_2259				2E+00														1E+00
6175_2273																												3E+00
6175_2275																																1E+00													1E+00
6175_2280
6175_2283																																				3E+00
6175_2324																																											3E+00
6175_2356																																					3E+00
6175_2374	1E+00																																							1E+00
6175_2396																												1E+00
6175_2418				2E+00																																				1E+00
6175_2419																													1E+00											2E+00
6175_2440
6175_2447																																														3E+00
6175_2452		1E+00
6175_2462																			1E+00																								1E+00						1E+00
6175_2486																						3E+00
6175_2495																																								1E+00						1E+00
6175_2499																																													2E+00
6175_2501																										3E+00
6175_2535																																									3E+00
6175_2541	1E+00																						1E+00
6175_2549																																				3E+00
6175_2578																																				1E+00
6175_2580																													2E+00																	1E+00
6175_2620																																					3E+00
6175_2626				3E+00
6175_2629																											1E+00										2E+00
6175_2630																																						3E+00
6175_2638															1E+00																																	1E+00
6175_2653																					2E+00				1E+00
6175_2655																																					3E+00
6175_2658																																						3E+00
6175_2666
6175_2668
6175_2677																							2E+00
6175_2702						2E+00																																				1E+00
6175_2703
6175_2705		2E+00																					1E+00
6175_2712		1E+00		1E+00
6175_2725																																2E+00
6175_2733																																										3E+00
6175_2736																															2E+00
6175_2737																			1E+00																	1E+00								1E+00
6175_2748															1E+00					1E+00																							1E+00
6175_2759	1E+00																											1E+00															1E+00
6175_2779																					1E+00															1E+00
6175_2786																																					3E+00
6175_2787
6175_2798																																				3E+00
6175_2805																																											1E+00				1E+00
6175_2807																																				1E+00	2E+00
6175_2811													1E+00			1E+00
6175_2831																											1E+00													1E+00			1E+00
6175_2832																																					3E+00
6175_2837																																						3E+00
6175_2840																																			3E+00
6175_2842														2E+00																1E+00
6175_2848														1E+00
6175_2855																													1E+00													2E+00
6175_2865
6175_2871																																				3E+00
6175_2874															3E+00
6175_2881																																						3E+00
6175_2882																															1E+00									1E+00
6175_2884																									1E+00										1E+00											1E+00
6175_2890																									2E+00
6175_2893																												2E+00										1E+00
6175_2894																1E+00							1E+00
6175_2900																																					3E+00
6175_2905															2E+00													1E+00
6175_2909
6175_2915																													1E+00															2E+00
6175_2919
6175_2938													1E+00																									1E+00
6175_2959																	2E+00																										1E+00
6175_2963
6175_2970														1E+00		1E+00
6175_2971																												1E+00
6175_2972									2E+00							1E+00
6175_2973																							3E+00
6175_2983																					2E+00											1E+00
6175_2991																				3E+00
6175_2996																											1E+00										2E+00
6175_3015																																				1E+00						1E+00
6175_3017																											2E+00															1E+00
6175_3019
6175_3021									1E+00																			1E+00		1E+00
6175_3023													3E+00
6175_3038																											3E+00
6175_3044
6175_3046															1E+00															1E+00								1E+00
6175_3047																							1E+00														2E+00
6175_3048																														1E+00
6175_3052																																				2E+00	1E+00
6175_3054
6175_3057
6175_3060																										1E+00										1E+00	1E+00
6175_3067
6175_3068		3E+00
6175_3077																													3E+00
6175_3083
6175_3084				2E+00																							1E+00
6175_3099																																				3E+00
6175_3111																										1E+00											2E+00
6175_3113									1E+00						1E+00																									1E+00
6175_3116																					3E+00
6175_3117									2E+00
6175_3134																																													3E+00
6175_3136																																								3E+00
6175_3233																											1E+00									2E+00
6175_3235											2E+00																							1E+00
6175_3244																														1E+00
6175_3252																														1E+00
6175_3256																																						1E+00
6175_3292																																				1E+00							1E+00
6175_3350																													1E+00							2E+00
6175_3416																																				3E+00
6175_3487																																				3E+00
6175_3492																1E+00												1E+00																		1E+00
6175_3554																						3E+00
6175_3555		1E+00															1E+00
6175_3742
6175_3755
6175_3780
6175_3818
6175_3833	1E+00																																													1E+00
6175_3856																																					2E+00				1E+00
6175_3891																											3E+00
6175_3927																										2E+00								1E+00
6175_3993																											2E+00									1E+00
6175_4032				1E+00																									1E+00						1E+00
6175_4065
6175_4128																	2E+00																											1E+00
6175_4248														1E+00																								1E+00
6175_4335																											2E+00									1E+00
6175_4370				1E+00																																								1E+00			1E+00
6175_4451																																2E+00												1E+00
6175_4492																											2E+00																			1E+00
6175_4542																				2E+00
6175_4591																																															3E+00
6175_4595				1E+00																																			1E+00
6175_4661																																					3E+00
6175_4685
6175_4701																																										3E+00
6175_4703																								3E+00
6175_4723
6175_4751	1E+00																																															1E+00
6175_4876																1E+00
6175_4937										1E+00		1E+00			1E+00
6175_5025																											1E+00										1E+00
6175_5078
6175_5082																													2E+00							1E+00
6175_5157																																														3E+00
6175_5191																																							3E+00
6175_5225
6175_5238																							2E+00
6175_5262										1E+00
6175_5283						2E+00					1E+00
6175_5284																													3E+00
6175_5312																													2E+00										1E+00
6175_5321																												3E+00
6175_5396																																								3E+00
6175_6687
6175_7944																																					3E+00
6175_9015																										3E+00
6175_9245													3E+00
6175_9282																																3E+00
6175_10583
6175_11030						3E+00
6175_13600																							1E+00
6175_14041
6175_14625																																													3E+00
6175_56																																				2E+00
6175_232																																				2E+00
6175_326													2E+00
6175_338																																														1E+00		1E+00
6175_346																																													2E+00
6175_457																																		2E+00
6175_467																				2E+00
6175_515
6175_518																																				2E+00
6175_534																																				2E+00
6175_637
6175_671															1E+00
6175_740																																									1E+00						1E+00
6175_784																		1E+00																			1E+00
6175_824																																											2E+00
6175_911
6175_936
6175_995																		1E+00
6175_1010																																													2E+00
6175_1210																																					1E+00
6175_1246																																					1E+00
6175_1287
6175_1322																							2E+00
6175_1332
6175_1419																										2E+00
6175_1480																																															1E+00
6175_1514																																						1E+00
6175_1516
6175_1526																																													2E+00
6175_1539																																					2E+00
6175_1590																													1E+00																		1E+00
6175_1599															2E+00
6175_1601																											1E+00		1E+00
6175_1624																																														1E+00
6175_1628																																				2E+00
6175_1638																	1E+00
6175_1747																		1E+00																			1E+00
6175_1772
6175_1803									1E+00																		1E+00
6175_1804																																					1E+00
6175_1808		2E+00
6175_1810											1E+00																															1E+00
6175_1815
6175_1874																					1E+00						1E+00
6175_1877
6175_1885
6175_1889
6175_1890
6175_1938
6175_1954																										1E+00											1E+00
6175_1971																												1E+00														1E+00
6175_1976																										2E+00
6175_2051																											1E+00										1E+00
6175_2056											1E+00																	1E+00
6175_2057																																												2E+00
6175_2058																																																1E+00
6175_2107																			1E+00										1E+00
6175_2135																		1E+00																		1E+00
6175_2185															1E+00																											1E+00
6175_2187
6175_2191																																					2E+00
6175_2194
6175_2196																									1E+00												1E+00
6175_2234																																															2E+00
6175_2248																												1E+00								1E+00
6175_2254								2E+00
6175_2265																																				2E+00
6175_2282																		1E+00
6175_2288
6175_2290											1E+00																											1E+00
6175_2299					1E+00
6175_2307																									1E+00
6175_2319																	1E+00											1E+00
6175_2353																											1E+00
6175_2358																																				1E+00
6175_2362																													1E+00						1E+00
6175_2366																																											2E+00
6175_2376																							2E+00
6175_2383
6175_2423																										1E+00											1E+00
6175_2431			1E+00																								1E+00
6175_2450																								1E+00																1E+00
6175_2456					1E+00
6175_2464																												2E+00
6175_2471																											1E+00
6175_2498																																				2E+00
6175_2524	2E+00
6175_2528															1E+00
6175_2532																																				1E+00
6175_2576																							1E+00				1E+00
6175_2579
6175_2593		1E+00
6175_2619				1E+00																																					1E+00
6175_2621																																										2E+00
6175_2625																							1E+00
6175_2628			1E+00														1E+00
6175_2662
6175_2672
6175_2674																											1E+00	1E+00
6175_2691													2E+00
6175_2695
6175_2721																									1E+00				1E+00
6175_2722																																					1E+00
6175_2758																																					2E+00
6175_2769																																						2E+00
6175_2775																												1E+00
6175_2788																												1E+00															1E+00
6175_2853																											1E+00			1E+00
6175_2858																																										1E+00
6175_2883																				1E+00										1E+00
6175_2910																																														2E+00
6175_2924				2E+00
6175_2935													2E+00
6175_2937
6175_2940																										1E+00	1E+00
6175_2948																																					2E+00
6175_2955																													1E+00
6175_2962
6175_2975																																										1E+00
6175_2976		1E+00																																		1E+00
6175_2978	2E+00
6175_3040		1E+00																					1E+00
6175_3042																													1E+00														1E+00
6175_3055																																							1E+00		1E+00
6175_3079																																					2E+00
6175_3093																																											2E+00
6175_3107																																				1E+00	1E+00
6175_3115																																		1E+00				1E+00
6175_3143
6175_3152																												2E+00
6175_3155																																					1E+00					1E+00
6175_3181																											1E+00
6175_3183																												1E+00	1E+00
6175_3192
6175_3196																																				2E+00
6175_3198									1E+00							1E+00
6175_3202																																					2E+00
6175_3205																																				2E+00
6175_3209																																										2E+00
6175_3213
6175_3217
6175_3223
6175_3225																							1E+00					1E+00
6175_3248																		1E+00
6175_3250																											2E+00
6175_3257																																					2E+00
6175_3263	2E+00
6175_3307	1E+00																											1E+00
6175_3309																																														2E+00
6175_3323																																													2E+00
6175_3325
6175_3352																										1E+00											1E+00
6175_3365
6175_3374																												2E+00
6175_3377															2E+00
6175_3386																																				1E+00	1E+00
6175_3391																													1E+00
6175_3393																																											2E+00
6175_3395																																																	2E+00
6175_3410																																												2E+00
6175_3411																				1E+00			1E+00
6175_3427
6175_3428																										2E+00
6175_3446																																														1E+00	1E+00
6175_3460											2E+00
6175_3464																																													2E+00
6175_3481																											1E+00		1E+00
6175_3509			1E+00	1E+00
6175_3514																																					2E+00
6175_3523		1E+00
6175_3525																												2E+00
6175_3526
6175_3527																																								1E+00					1E+00
6175_3531																				2E+00
6175_3538																											1E+00
6175_3551	1E+00					1E+00
6175_3552	1E+00																																															1E+00
6175_3591																													2E+00
6175_3597																																				2E+00
6175_3611																																									1E+00
6175_3612	1E+00										1E+00
6175_3619																		2E+00
6175_3625																									1E+00										1E+00
6175_3651																				1E+00			1E+00
6175_3654																							2E+00
6175_3666																																					2E+00
6175_3683																												2E+00
6175_3690			1E+00
6175_3694																											2E+00
6175_3698			2E+00
6175_3700																													2E+00
6175_3704																																					2E+00
6175_3722																								2E+00
6175_3745											1E+00
6175_3747																							2E+00
6175_3748																																				1E+00
6175_3758																							2E+00
6175_3776
6175_3783																										1E+00		1E+00
6175_3791																																					1E+00
6175_3810																											1E+00										1E+00
6175_3829																																													2E+00
6175_3832
6175_3837																																						2E+00
6175_3839				1E+00																					1E+00
6175_3860																												1E+00							1E+00
6175_3879																																					1E+00
6175_3882																							2E+00
6175_3883																				2E+00
6175_3895																																												2E+00
6175_3901																																											2E+00
6175_3924		1E+00																											1E+00
6175_3926																							1E+00
6175_3928																																					2E+00
6175_3930																																													2E+00
6175_3958																																			1E+00								1E+00
6175_3970																																					2E+00
6175_3992																																					2E+00
6175_3999
6175_4034																																													1E+00
6175_4038																1E+00				1E+00
6175_4041																								1E+00
6175_4053																																															2E+00
6175_4056																							2E+00
6175_4061																													2E+00
6175_4067																								2E+00
6175_4069																																				2E+00
6175_4077																																							1E+00										1E+00
6175_4079
6175_4088													2E+00
6175_4089	1E+00																										1E+00
6175_4094			1E+00																																							1E+00
6175_4096																										2E+00
6175_4109																				2E+00
6175_4113														2E+00
6175_4140						1E+00																							1E+00
6175_4143																											1E+00										1E+00
6175_4158																													2E+00
6175_4160																																					2E+00
6175_4183																			1E+00																													1E+00
6175_4196																																					2E+00
6175_4215																							2E+00
6175_4236																											1E+00
6175_4237																				1E+00							1E+00
6175_4238																		2E+00
6175_4244																													2E+00
6175_4249																											1E+00									1E+00
6175_4253																																					1E+00
6175_4255																																				2E+00
6175_4271				2E+00
6175_4280																												1E+00	1E+00
6175_4281																														1E+00										1E+00
6175_4324																1E+00				1E+00
6175_4332															2E+00
6175_4334																																											1E+00
6175_4341															1E+00														1E+00
6175_4344																																																2E+00
6175_4346				1E+00
6175_4358																																					2E+00
6175_4364
6175_4380		2E+00
6175_4399																													2E+00
6175_4403																																					2E+00
6175_4410																																													2E+00
6175_4419							2E+00
6175_4420																				1E+00			1E+00
6175_4440																																					2E+00
6175_4448		2E+00
6175_4450										1E+00									1E+00
6175_4453																										2E+00
6175_4481																																				2E+00
6175_4504																																													2E+00
6175_4513
6175_4520																										2E+00
6175_4545
6175_4553																																														1E+00
6175_4562																																								1E+00
6175_4565																							1E+00
6175_4581																											2E+00
6175_4583																												2E+00
6175_4596																		2E+00
6175_4610																							2E+00
6175_4624																											2E+00
6175_4637														2E+00
6175_4638																																					2E+00
6175_4640																																													2E+00
6175_4653
6175_4675																																														2E+00
6175_4694																																						2E+00
6175_4707																																					1E+00
6175_4725																				2E+00
6175_4742																																															2E+00
6175_4743																						2E+00
6175_4746
6175_4773																1E+00																					1E+00
6175_4779													2E+00
6175_4792																													2E+00
6175_4805																																2E+00
6175_4829
6175_4859																																						2E+00
6175_4880																																					2E+00
6175_4883
6175_4892																												1E+00
6175_4906
6175_4909																																										2E+00
6175_4910	2E+00
6175_4929																		1E+00
6175_4971
6175_4977					1E+00
6175_4983				2E+00
6175_4995																							1E+00
6175_5001																																																1E+00
6175_5026																																				1E+00	1E+00
6175_5031																				2E+00
6175_5032
6175_5034					2E+00
6175_5075																																								1E+00	1E+00
6175_5088																																					2E+00
6175_5092														1E+00	1E+00
6175_5094															2E+00
6175_5095																																					2E+00
6175_5097											1E+00							1E+00
6175_5115																																			1E+00										1E+00
6175_5139																																								1E+00					1E+00
6175_5161																					2E+00
6175_5164																		1E+00																1E+00
6175_5177																																				1E+00	1E+00
6175_5189																																														2E+00
6175_5203																				1E+00																						1E+00
6175_5206																											1E+00										1E+00
6175_5219																				1E+00																				1E+00
6175_5220																							2E+00
6175_5223	2E+00
6175_5233											2E+00
6175_5241																												1E+00									1E+00
6175_5245							2E+00
6175_5248																							2E+00
6175_5252																										1E+00											1E+00
6175_5264																																					2E+00
6175_5298
6175_5304
6175_5316			1E+00	1E+00
6175_5318																																																2E+00
6175_5328														2E+00
6175_5334																				1E+00																						1E+00
6175_5336																											2E+00
6175_5344																							2E+00
6175_5349																							2E+00
6175_5374																																					1E+00				1E+00
6175_5377				1E+00
6175_5381																													2E+00
6175_5383											2E+00
6175_5401									1E+00
6175_5413																																										1E+00
6175_5833																													1E+00								1E+00
6175_6042
6175_6159																				2E+00
6175_6287																																											1E+00
6175_6385																											2E+00
6175_6557															1E+00												1E+00
6175_6822																																											1E+00
6175_7091																																												1E+00
6175_7340																												2E+00
6175_7688																							2E+00
6175_7829																																											2E+00
6175_7935																																						2E+00
6175_8021
6175_8102																																			2E+00
6175_8259																																				1E+00	1E+00
6175_8281
6175_8502																																														2E+00
6175_8638																											2E+00
6175_9006											1E+00																																1E+00
6175_9347																											2E+00
6175_10546																																				2E+00
6175_10619																																				2E+00
6175_10699																																												2E+00
6175_10847																						2E+00
6175_11083
6175_11299																				2E+00
6175_11490					2E+00
6175_11750		2E+00
6175_11755																																					2E+00
6175_11836																				2E+00
6175_11855
6175_11952
6175_12019																											2E+00
6175_12155	2E+00
6175_12303																						2E+00
6175_12317																												2E+00
6175_12379																												2E+00
6175_13176																																				1E+00					1E+00
6175_13347																																												2E+00
6175_13837																																								2E+00
6175_14244																													1E+00
6175_14786																							2E+00
6175_14842																																												2E+00
6175_15208																																						2E+00
6175_15508																						2E+00
6175_15568																																				2E+00
6175_15590																																					2E+00
6175_15701																												1E+00
6175_15736
6175_15779					2E+00
6175_15886
[truncated: 26 more columns]
