# Supplementary material for: Metabarcoding Reveals Rich and Diverse Aeromycobiota in Protected Oak Forests
Source: Microb Ecol. 2026 Mar 4;89(1):96. doi: 10.1007/s00248-026-02714-5 (PMC13065563; doi:10.1007/s00248-026-02714-5)
Supplement: Supplementary file 4 — Supplementary Material 4 [file 248_2026_2714_MOESM4_ESM.zip › rclr_raw_counts.tsv]

feature_id	Šilinė_2022-08-30_5	Šilinė_2022-08-30_25	Šilinė_2022-08-30_50	Šilinė_2022-08-30_150	Šilinė_2022-08-30_300	Šilinė_2022-09-07_5	Šilinė_2022-09-07_25	Šilinė_2022-09-07_50	Šilinė_2022-09-07_150	Šilinė_2022-09-07_300	Šilinė_2022-09-13_5	Šilinė_2022-09-13_25	Šilinė_2022-09-13_50	Šilinė_2022-09-13_150	Šilinė_2022-09-13_300	Šilinė_2022-09-21_5	Šilinė_2022-09-21_25	Šilinė_2022-09-21_50	Šilinė_2022-09-21_150	Šilinė_2022-09-21_300	Šilinė_2022-09-27_5	Šilinė_2022-09-27_25	Šilinė_2022-09-27_50	Šilinė_2022-09-27_150	Šilinė_2022-09-27_300	Punia_2022-08-30_5	Punia_2022-08-30_25	Punia_2022-08-30_50	Punia_2022-08-30_150	Punia_2022-08-30_300	Punia_2022-09-08_5	Punia_2022-09-08_25	Punia_2022-09-08_50	Punia_2022-09-08_150	Punia_2022-09-08_300	Punia_2022-09-13_5	Punia_2022-09-13_25	Punia_2022-09-13_50	Punia_2022-09-13_150	Punia_2022-09-13_300	Punia_2022-09-21_5	Punia_2022-09-21_25	Punia_2022-09-21_50	Punia_2022-09-21_150	Punia_2022-09-21_300	Punia_2022-09-27_5	Punia_2022-09-27_25	Punia_2022-09-27_50	Punia_2022-09-27_150
6175_7	0.8658086421633594	1.35625968077056	-0.1341384789438598	1.7177239884732272	-0.08734786352240176	-0.14708831756523652	-0.10005123146564551	2.0797298462727705	1.465995607265709	2.0699791241528653	2.6852695506081146	-0.045413710747214564	-0.1662812189755105	-0.15298433808616452	0.86835437974244	1.4260017013394268	1.9412347245908845	-0.23082880173988968	-0.09758161852152568	2.6440114250423683	-0.12673509506839753	-0.1344223412989674	3.255846141875601	-0.08281941777850334	-0.11841125145931367	7.193612973373812	9.235350278901121	8.625947878615513	5.597457479727331	3.9328059666852626	1.005226841495676	3.558445185351434	1.0388103643627402	2.2947376828155046	2.8410095556410546	4.745138391459726	7.935884136630219	2.7731348505699502	1.7422159157062793	3.4843479370384265	6.4822874477752706	7.997406437505556	5.066880621095805	4.382269550656554	6.608896822450836	5.79069585259312	5.121122438804741	2.8974376601735408	2.9891288816508874
6175_14	6.165791288030458	7.348224102920193	4.260310675728579	4.166262994090353	2.620702337579808	4.468032199276023	2.7331621125905707	2.826944248102991	2.0537822721678283	2.5808047479188563	3.5656282732562063	1.9004964383080987	5.137023689083565	2.6802290059700513	3.483314157778638	6.215158723440534	5.737971574561234	5.763132625566679	3.615990448182782	7.89378859617618	4.669055450528344	4.2600268133734716	8.75271444214781	1.5266184946555972	3.595160815244994	7.088307983966034	7.156346114215981	6.5473808450806095	6.512250831735982	3.535504169216259	1.005226841495676	5.043370149912952	2.1374226530308498	2.941364847740557	3.5100591846219396	5.840428417935858	6.837605070224439	4.677372303224695	4.592096312247707	4.165225025006558	4.877830865691374	6.611861607963541	4.378696229877989	6.165743968350502	5.694103470442184	5.100039333345626	4.766577421123833	3.5664872891544253	1.8905165929827779
6175_13	1.9644209308314693	1.692731917391773	-0.1341384789438598	0.8704261280860236	2.620702337579808	1.798821831490077	-0.10005123146564551	0.9811175576046607	-0.14344230516839124	4.821514437194814	1.7979663556072116	-0.045413710747214564	6.924628603104473	3.560587728618143	9.316626125692256	1.4260017013394268	0.8426224359227747	1.3786091106942107	-0.09758161852152568	6.690398809398928	-0.12673509506839753	-0.1344223412989674	4.157394592012553	-0.08281941777850334	3.595160815244994	1.2016485512241788	-0.445056220367753	2.6831485034888116	3.3170681191250697	-0.17806789748804866	-0.09338544717243387	-0.15512688135287359	-0.059801924305369555	-0.10315758998286595	-0.20351288208236826	4.745138391459726	4.539507643699781	2.6730513920129675	2.840828204374389	-0.22922412966588113	-0.2035734992930884	1.312544741082421	-0.2364242869632701	-0.2328509661847053	-0.2998579568643849	0.89534671395466	-0.1821824692543348	-0.14708477754988236	-0.05539355607253551
6175_10	4.715956243873418	3.4603938350407675	4.661652066652882	6.457674786486273	3.626224203181906	3.963785546608075	3.6135208352386625	5.0810023002023765	3.96743155900492	5.071251578082472	4.467176723393158	1.9004964383080987	3.547290847728797	8.546697062903348	4.718501981452499	4.765323679283495	4.825414512239128	3.8800450624334215	4.013292245651785	3.7103628514922566	5.071761936197428	4.480698175542292	3.6531479393446045	4.028054446394808	3.9924626127139975	4.673615003774541	3.9493929343046856	4.941930973824465	4.684900417405225	6.507793049580311	3.620186619531874	6.243468053182334	2.9847205134180537	4.845602300395302	5.790448545224201	5.840428417935858	3.6306518903131444	4.927109444112353	5.790267193957535	5.074080778393195	4.877830865691374	4.901603859914147	5.757537140343299	4.715908924193463	4.495932588732356	3.510306491990858	4.432938047586925	2.8974376601735408	4.055480308100776
6175_3	2.8117187912186727	5.050126676395536	2.6990748651123564	1.3812517518520142	-0.08734786352240176	1.798821831490077	-0.10005123146564551	0.9811175576046607	2.2544529676299794	1.4821924592507465	-0.14794379344810157	-0.045413710747214564	0.932331069692599	-0.15298433808616452	-0.23025790892566964	4.612354334502068	3.4575822139589727	4.564961743856851	-0.09758161852152568	5.593450414625514	-0.12673509506839753	1.8114878077563459	5.940869009706501	-0.08281941777850334	-0.11841125145931367	5.990805573325286	7.849243388489482	5.6325874930719575	6.289356999489121	2.8664545402353743	-0.09338544717243387	-0.15512688135287359	-0.059801924305369555	-0.10315758998286595	1.4059250303517323	6.3505882627158705	8.223524548490829	3.839486277019838	3.509877833355274	2.1686711431324897	2.8409489384303344	6.388967775716679	0.8621880017048396	4.382269550656554	2.5333553871918313	-0.20326557471344972	2.2157128035440357	1.462353134884218	-0.05539355607253551
6175_5	5.070501261554326	6.1454167028716675	2.5739117221583503	3.4853859061222217	2.477601493939135	2.797350661601204	0.9985610572024642	2.0797298462727705	2.2544529676299794	2.705967890872862	2.0492807838881175	1.0531985779208952	4.228167935696928	3.560587728618143	2.8142645287977532	5.119868696964402	4.359130664095924	5.763132625566679	2.467367738940011	5.998083921854153	3.9841387691049137	2.6987910027572486	7.8365736840285285	2.4821299396830336	1.8274988975959994	5.586172066096648	6.240804726700606	4.837123097031214	4.684900417405225	2.8664545402353743	2.1038391301637858	2.8893955563705496	1.0388103643627402	2.2947376828155046	1.742397266972945	4.745138391459726	6.327112557720689	3.4421844795508347	2.840828204374389	3.8816497345074303	2.8409489384303344	4.498897374245062	3.4771477797410375	3.480721100519603	4.495932588732356	3.510306491990858	3.531389597449973	1.798825371505431	-0.05539355607253551
6175_4	2.8117187912186727	7.125205481333174	-0.1341384789438598	-0.2281861605820861	2.477601493939135	1.798821831490077	-0.10005123146564551	0.9811175576046607	-0.14344230516839124	-0.12724545318335398	2.6852695506081146	-0.045413710747214564	3.9445926451978006	-0.15298433808616452	2.6029554351305464	3.5301358556096343	5.0473150553137405	5.763132625566679	2.0996429588146936	7.200891321902678	2.7064782489878185	-0.1344223412989674	6.451028854486514	-0.08281941777850334	-0.11841125145931367	7.193612973373812	4.170064296473506	2.0365213385637593	3.3170681191250697	-0.17806789748804866	-0.09338544717243387	-0.15512688135287359	-0.059801924305369555	-0.10315758998286595	-0.20351288208236826	3.1554055501049576	6.144957514955927	3.4421844795508347	6.194900701186174	-0.22922412966588113	5.79038792801348	2.1010021014466913	-0.2364242869632701	5.761110461121864	3.413714109839923	0.89534671395466	-0.1821824692543348	-0.14708477754988236	-0.05539355607253551
6175_19	-0.23280364650475027	-0.2531782316635402	-0.1341384789438598	-0.2281861605820861	-0.08734786352240176	-0.14708831756523652	-0.10005123146564551	-0.11749473106344907	-0.14344230516839124	-0.12724545318335398	-0.14794379344810157	-0.045413710747214564	4.782478671402657	-0.15298433808616452	-0.23025790892566964	-0.18343621109467348	-0.2559898527453349	5.072476106319186	-0.09758161852152568	-0.40051101268105477	-0.12673509506839753	-0.1344223412989674	1.7394986525075127	-0.08281941777850334	-0.11841125145931367	4.895515546849154	-0.445056220367753	4.941930973824465	4.9068009604798375	0.9205443911800612	-0.09338544717243387	-0.15512688135287359	-0.059801924305369555	-0.10315758998286595	-0.20351288208236826	6.686775029737657	1.182112884696019	3.839486277019838	-0.20369423334903392	-0.22922412966588113	-0.2035734992930884	-0.2968931713516794	-0.2364242869632701	-0.2328509661847053	2.265091400597152	-0.20326557471344972	-0.1821824692543348	-0.14708477754988236	-0.05539355607253551
6175_17	-0.23280364650475027	-0.2531782316635402	-0.1341384789438598	-0.2281861605820861	-0.08734786352240176	-0.14708831756523652	-0.10005123146564551	0.9811175576046607	-0.14344230516839124	0.9713668354847557	0.9506684952200082	-0.045413710747214564	0.932331069692599	-0.15298433808616452	-0.23025790892566964	-0.18343621109467348	-0.2559898527453349	-0.23082880173988968	1.0010306701465839	2.164438344780482	-0.12673509506839753	-0.1344223412989674	5.5362355024778624	1.0157928708896065	-0.11841125145931367	1.5381207878453915	2.59946621735567	-0.36137393423461134	2.0013913252191324	-0.17806789748804866	-0.09338544717243387	-0.15512688135287359	1.0388103643627402	1.5062803224512344	2.6297004619738478	2.4863559211240727	4.031993281237447	2.7731348505699502	0.8949180553190755	-0.22922412966588113	3.9073003648802227	4.651866719026489	-0.2364242869632701	5.761110461121864	5.00344695119469	6.4825953723549095	7.419219865329398	7.349012567626073	3.6581785106317724
6175_12	4.562986899091991	5.050126676395536	4.4809820378974	4.853218204402377	3.626224203181906	4.801671572812932	2.844387747700795	3.596077335640859	4.251006849504048	4.821514437194814	4.9334605715363615	-0.045413710747214564	4.4488392978657485	3.9578895260871465	5.073046999133406	4.431684305746586	4.692770037632833	8.063470807117346	2.9469408192018975	4.902793895378021	4.9546692699160655	4.480698175542292	4.845578983230369	4.028054446394808	4.276037903213125	3.986659793462517	3.268515846336555	4.4344166113621295	4.399286598017503	4.903336467496414	2.8510535319940065	3.558445185351434	4.051071939867942	4.291291564689573	4.190936272590071	4.390593373778818	4.184962626018874	6.414473359914886	4.7450656570291345	4.165225025006558	4.994923531972737	4.901603859914147	4.712335603414898	5.07045394187437	5.694103470442184	5.100039333345626	1.7637276798009784	3.5664872891544253	3.6581785106317724
6175_8	5.070501261554326	4.36194228517772	4.661652066652882	4.567604385014655	4.023526000650909	4.934316047419227	3.6135208352386625	3.9933791331098623	4.251006849504048	4.267203701489085	5.155361114610974	1.9004964383080987	4.228167935696928	3.9578895260871465	4.851146456058793	4.2110129435777655	5.0473150553137405	6.677925977575331	3.615990448182782	4.902793895378021	4.488385421772862	4.480698175542292	4.845578983230369	4.311629736893935	4.496709265381946	4.540970529168247	3.6658176438055583	4.4344166113621295	4.399286598017503	4.437052619353211	3.620186619531874	3.9557469828204375	2.9847205134180537	3.610414476721442	4.994984149183457	4.2376240289973905	4.434699766906531	5.0319173209056025	4.592096312247707	4.385896387175379	3.9073003648802227	5.006411736707396	5.757537140343299	5.761110461121864	5.00344695119469	6.195329359821758	5.811778958052234	6.251510156985325	4.893366334305632
6175_21	-0.23280364650475027	-0.2531782316635402	-0.1341384789438598	-0.2281861605820861	-0.08734786352240176	-0.14708831756523652	-0.10005123146564551	-0.11749473106344907	-0.14344230516839124	-0.12724545318335398	-0.14794379344810157	-0.045413710747214564	-0.1662812189755105	-0.15298433808616452	-0.23025790892566964	-0.18343621109467348	1.6899202963099784	-0.23082880173988968	-0.09758161852152568	-0.40051101268105477	-0.12673509506839753	-0.1344223412989674	-0.4577259248287067	-0.08281941777850334	-0.11841125145931367	4.540970529168247	0.6535560683003567	6.324487012833748	-0.396503947579238	-0.17806789748804866	-0.09338544717243387	-0.15512688135287359	-0.059801924305369555	-0.10315758998286595	-0.20351288208236826	3.1554055501049576	-0.7637972643592945	5.722573840153096	-0.20369423334903392	-0.22922412966588113	0.8950387893750212	-0.2968931713516794	3.4771477797410375	-0.2328509661847053	-0.2998579568643849	-0.20326557471344972	0.9164298194137749	-0.14708477754988236	-0.05539355607253551
6175_27	-0.23280364650475027	-0.2531782316635402	-0.1341384789438598	1.3812517518520142	-0.08734786352240176	-0.14708831756523652	-0.10005123146564551	-0.11749473106344907	-0.14344230516839124	-0.12724545318335398	-0.14794379344810157	-0.045413710747214564	-0.1662812189755105	-0.15298433808616452	-0.23025790892566964	0.9151760775734363	-0.2559898527453349	-0.23082880173988968	1.5118562939125746	4.680893352303408	-0.12673509506839753	-0.1344223412989674	-0.4577259248287067	-0.08281941777850334	-0.11841125145931367	6.837152185127085	5.548905206938816	4.033075220437827	4.55225594279893	1.431370014946052	-0.09338544717243387	-0.15512688135287359	-0.059801924305369555	-0.10315758998286595	-0.20351288208236826	7.736133092257885	7.530502344497941	2.7731348505699502	-0.20369423334903392	-0.22922412966588113	1.993651078043131	3.416678895352628	-0.2364242869632701	2.811671471538718	2.744664480859038	-0.20326557471344972	4.432938047586925	-0.14708477754988236	-0.05539355607253551
6175_24	0.8658086421633594	6.1454167028716675	-0.1341384789438598	3.4853859061222217	1.011264425145708	-0.14708831756523652	0.9985610572024642	-0.11749473106344907	-0.14344230516839124	-0.12724545318335398	-0.14794379344810157	-0.045413710747214564	2.5417689821266998	1.4564535743479359	2.167637363872701	2.5246139900075364	4.539800692851406	4.163620352932549	2.3003136542768448	7.200891321902678	2.438214262393139	2.810016637867473	6.633183897251277	-0.08281941777850334	-0.11841125145931367	4.895515546849154	3.268515846336555	2.583065044931829	3.714369916594073	1.431370014946052	1.5160524652616665	-0.15512688135287359	-0.059801924305369555	-0.10315758998286595	0.8950994065857414	5.4357949107072185	6.837605070224439	4.677372303224695	1.7422159157062793	3.4843479370384265	3.5099985674112193	4.31822734548958	-0.2364242869632701	2.475199234917505	1.6460521921909284	-0.20326557471344972	-0.1821824692543348	-0.14708477754988236	-0.05539355607253551
6175_42	1.37663426592935	-0.2531782316635402	4.260310675728579	-0.2281861605820861	-0.08734786352240176	-0.14708831756523652	-0.10005123146564551	-0.11749473106344907	-0.14344230516839124	-0.12724545318335398	-0.14794379344810157	-0.045413710747214564	-0.1662812189755105	-0.15298433808616452	-0.23025790892566964	-0.18343621109467348	1.3534480596887652	-0.23082880173988968	-0.09758161852152568	1.5453991363742585	-0.12673509506839753	-0.1344223412989674	2.586796512894716	-0.08281941777850334	1.8274988975959994	-0.40778936120992176	5.953538714167454	2.583065044931829	-0.396503947579238	-0.17806789748804866	-0.09338544717243387	-0.15512688135287359	-0.059801924305369555	-0.10315758998286595	-0.20351288208236826	1.0512713958347502	7.530502344497941	1.3380503252806273	0.8949180553190755	-0.22922412966588113	4.74518639108508	7.304509163232054	1.9608002903729491	3.480721100519603	3.413714109839923	0.89534671395466	-0.1821824692543348	-0.14708477754988236	-0.05539355607253551
6175_38	-0.23280364650475027	-0.2531782316635402	-0.1341384789438598	-0.2281861605820861	-0.08734786352240176	-0.14708831756523652	-0.10005123146564551	-0.11749473106344907	-0.14344230516839124	-0.12724545318335398	-0.14794379344810157	-0.045413710747214564	-0.1662812189755105	-0.15298433808616452	-0.23025790892566964	-0.18343621109467348	-0.2559898527453349	-0.23082880173988968	-0.09758161852152568	3.3130610540232532	-0.12673509506839753	-0.1344223412989674	-0.4577259248287067	-0.08281941777850334	-0.11841125145931367	5.990805573325286	6.240804726700606	4.033075220437827	2.436709396476978	-0.17806789748804866	-0.09338544717243387	-0.15512688135287359	-0.059801924305369555	-0.10315758998286595	-0.20351288208236826	6.127694430469009	7.935884136630219	3.4421844795508347	-0.20369423334903392	-0.22922412966588113	3.5099985674112193	4.901603859914147	-0.2364242869632701	-0.2328509661847053	0.7987543318037247	-0.20326557471344972	-0.1821824692543348	-0.14708477754988236	-0.05539355607253551
6175_37	5.761157780801819	7.348224102920193	2.9103839587795632	4.386934356259173	2.957174574201021	2.5609618835369736	2.097173345870574	1.8284154179918641	2.0537822721678283	0.9713668354847557	2.7964951857183387	-0.045413710747214564	5.137023689083565	0.945627950581945	3.8806159552476416	4.2110129435777655	3.8548840114279765	3.8800450624334215	2.846857360644915	5.998083921854153	2.0704894822678215	2.6987910027572486	6.228135022239653	-0.08281941777850334	-0.11841125145931367	5.586172066096648	6.240804726700606	5.6325874930719575	4.9068009604798375	2.7663710816783915	1.005226841495676	2.0420976959833457	-0.059801924305369555	-0.10315758998286595	2.3614364753791683	3.1554055501049576	4.434699766906531	2.7731348505699502	2.840828204374389	-0.22922412966588113	2.194321773505282	4.097555983320759	1.3730136254708303	2.811671471538718	3.8110159073089265	-0.20326557471344972	2.5258677318478755	1.462353134884218	2.141831021263684
6175_28	2.8117187912186727	2.7913442060598825	-0.1341384789438598	-0.2281861605820861	-0.08734786352240176	-0.14708831756523652	-0.10005123146564551	-0.11749473106344907	-0.14344230516839124	-0.12724545318335398	-0.14794379344810157	-0.045413710747214564	3.547290847728797	-0.15298433808616452	-0.23025790892566964	2.761002768071767	2.788532584978088	5.072476106319186	-0.09758161852152568	1.5453991363742585	1.8191750539869156	1.4750155711351332	6.228135022239653	-0.08281941777850334	-0.11841125145931367	4.895515546849154	2.59946621735567	4.941930973824465	2.3115462535229723	0.9205443911800612	-0.09338544717243387	-0.15512688135287359	-0.059801924305369555	-0.10315758998286595	0.8950994065857414	7.736133092257885	4.184962626018874	5.0319173209056025	-0.20369423334903392	1.9680004476703383	4.877830865691374	4.651866719026489	2.808098150760153	0.8657613224834045	4.094591197808054	1.9939590026227698	-0.1821824692543348	-0.14708477754988236	-0.05539355607253551
6175_39	-0.23280364650475027	1.692731917391773	-0.1341384789438598	1.7177239884732272	-0.08734786352240176	-0.14708831756523652	-0.10005123146564551	-0.11749473106344907	-0.14344230516839124	-0.12724545318335398	-0.14794379344810157	-0.045413710747214564	-0.1662812189755105	-0.15298433808616452	-0.23025790892566964	0.9151760775734363	1.3534480596887652	-0.23082880173988968	-0.09758161852152568	2.3075391884211554	-0.12673509506839753	-0.1344223412989674	-0.4577259248287067	-0.08281941777850334	-0.11841125145931367	4.895515546849154	3.9493929343046856	4.4344166113621295	4.218616569262021	1.7678422515672647	-0.09338544717243387	-0.15512688135287359	-0.059801924305369555	2.941364847740557	-0.20351288208236826	6.127694430469009	7.530502344497941	4.123061567518966	1.7422159157062793	3.4843479370384265	0.8950387893750212	2.647545807814761	-0.2364242869632701	0.8657613224834045	4.315262559976874	4.995231456552376	-0.1821824692543348	-0.14708477754988236	-0.05539355607253551
6175_47	-0.23280364650475027	-0.2531782316635402	-0.1341384789438598	1.3812517518520142	-0.08734786352240176	-0.14708831756523652	-0.10005123146564551	-0.11749473106344907	0.9551699834997185	-0.12724545318335398	-0.14794379344810157	-0.045413710747214564	-0.1662812189755105	-0.15298433808616452	-0.23025790892566964	-0.18343621109467348	-0.2559898527453349	1.3786091106942107	2.7356317255346903	1.2089268997530458	-0.12673509506839753	-0.1344223412989674	-0.4577259248287067	-0.08281941777850334	-0.11841125145931367	3.3057827054943862	0.6535560683003567	1.835850643101608	5.597457479727331	3.9328059666852626	-0.09338544717243387	-0.15512688135287359	-0.059801924305369555	0.9954546986852436	0.8950994065857414	4.056954000241909	1.6340980084390762	-0.27138758715347305	5.790267193957535	7.1491595833308335	1.4058644131410118	1.312544741082421	-0.2364242869632701	6.453009980883654	6.386002990203974	-0.20326557471344972	1.4272554431797655	-0.14708477754988236	1.0432187325955744
6175_34	1.7131065025505632	-0.2531782316635402	-0.1341384789438598	0.8704261280860236	-0.08734786352240176	-0.14708831756523652	-0.10005123146564551	-0.11749473106344907	-0.14344230516839124	-0.12724545318335398	-0.14794379344810157	-0.045413710747214564	-0.1662812189755105	0.945627950581945	-0.23025790892566964	-0.18343621109467348	-0.2559898527453349	-0.23082880173988968	-0.09758161852152568	-0.40051101268105477	-0.12673509506839753	-0.1344223412989674	3.255846141875601	-0.08281941777850334	-0.11841125145931367	-0.40778936120992176	-0.445056220367753	-0.36137393423461134	-0.396503947579238	-0.17806789748804866	-0.09338544717243387	3.558445185351434	1.5496359881287307	-0.10315758998286595	-0.20351288208236826	2.3862724625670904	2.2807251733641287	-0.27138758715347305	-0.20369423334903392	-0.22922412966588113	-0.2035734992930884	3.416678895352628	2.7080146922031703	2.600362377871511	-0.2998579568643849	6.195329359821758	6.503678477814025	4.93431958743458	5.247911351986541
6175_25	3.4807684201995577	5.050126676395536	-0.1341384789438598	-0.2281861605820861	-0.08734786352240176	-0.14708831756523652	-0.10005123146564551	-0.11749473106344907	-0.14344230516839124	-0.12724545318335398	-0.14794379344810157	-0.045413710747214564	1.7796289300798027	-0.15298433808616452	-0.23025790892566964	2.8610862266287493	4.359130664095924	4.564961743856851	-0.09758161852152568	6.508243766634166	1.4827028173657029	-0.1344223412989674	5.5362355024778624	-0.08281941777850334	-0.11841125145931367	3.3057827054943862	4.63634814461671	4.033075220437827	3.997945207093201	-0.17806789748804866	-0.09338544717243387	-0.15512688135287359	-0.059801924305369555	-0.10315758998286595	1.4059250303517323	4.390593373778818	5.922063682709065	4.123061567518966	-0.20369423334903392	1.3802137827682193	2.8409489384303344	4.498897374245062	1.9608002903729491	0.8657613224834045	1.3095799555697156	1.7426445743418637	-0.1821824692543348	-0.14708477754988236	-0.05539355607253551
6175_35	1.7131065025505632	4.5426123139332	-0.1341384789438598	0.8704261280860236	-0.08734786352240176	-0.14708831756523652	-0.10005123146564551	-0.11749473106344907	0.9551699834997185	-0.12724545318335398	0.9506684952200082	-0.045413710747214564	3.9445926451978006	-0.15298433808616452	2.8142645287977532	0.9151760775734363	4.359130664095924	2.813693635983533	1.8483285305337875	4.902793895378021	0.9718771935997121	-0.1344223412989674	5.5362355024778624	-0.08281941777850334	-0.11841125145931367	4.895515546849154	4.170064296473506	1.2480639781994889	3.714369916594073	0.9205443911800612	-0.09338544717243387	-0.15512688135287359	2.1374226530308498	-0.10315758998286595	-0.20351288208236826	5.840428417935858	6.144957514955927	0.8272247015146368	-0.20369423334903392	-0.22922412966588113	1.7423366497622248	1.649016977703634	2.5967890570929457	2.811671471538718	2.265091400597152	1.7426445743418637	0.9164298194137749	-0.14708477754988236	-0.05539355607253551
6175_41	4.382316870336509	2.5800351123926757	3.579433587760448	4.166262994090353	2.477601493939135	4.247360837107202	2.9444712062577776	4.963909633921014	4.251006849504048	3.5863266135209537	3.9629300707252098	-0.045413710747214564	2.398668138486026	2.8915380996372586	3.483314157778638	3.9274376530786377	3.8548840114279765	2.813693635983533	4.296867536150913	3.7103628514922566	3.5868369716359103	4.2600268133734716	3.255846141875601	2.96170301994492	4.276037903213125	3.7030845029633896	3.6658176438055583	3.7494999299387	3.714369916594073	4.21638125718439	2.951136990550989	3.9557469828204375	2.9847205134180537	3.610414476721442	4.190936272590071	2.4863559211240727	4.031993281237447	3.839486277019838	4.877710131635429	3.8816497345074303	3.9073003648802227	4.651866719026489	5.066880621095805	2.811671471538718	2.744664480859038	3.510306491990858	4.613608076342406	3.963789086623429	3.6581785106317724
6175_9	2.1650916262936204	1.692731917391773	-0.1341384789438598	-0.2281861605820861	-0.08734786352240176	-0.14708831756523652	2.097173345870574	0.9811175576046607	-0.14344230516839124	-0.12724545318335398	-0.14794379344810157	-0.045413710747214564	2.8782412187479123	-0.15298433808616452	-0.23025790892566964	2.8610862266287493	1.6899202963099784	2.813693635983533	1.0010306701465839	5.593450414625514	-0.12673509506839753	-0.1344223412989674	5.5362355024778624	-0.08281941777850334	-0.11841125145931367	2.4254239828462945	3.268515846336555	-0.36137393423461134	2.1684454098822985	2.0191566798481704	-0.09338544717243387	-0.15512688135287359	-0.059801924305369555	-0.10315758998286595	1.4059250303517323	4.390593373778818	5.230164162947275	0.8272247015146368	2.7407447458174063	-0.22922412966588113	2.8409489384303344	2.4111570297505307	0.8621880017048396	2.165044306613665	1.6460521921909284	-0.20326557471344972	0.9164298194137749	-0.14708477754988236	-0.05539355607253551
6175_50	3.878070217668561	4.6955816587146275	3.579433587760448	4.166262994090353	4.023526000650909	3.963785546608075	2.9444712062577776	3.596077335640859	4.65234824042835	3.5863266135209537	4.2465053612243375	2.6626364903549953	3.9445926451978006	5.150320569972911	5.073046999133406	2.3815131463668635	3.4575822139589727	3.482743264964418	3.615990448182782	3.7103628514922566	3.9841387691049137	3.5791497254053404	2.586796512894716	2.7503939262777126	4.496709265381946	3.7030845029633896	2.1198931370937837	3.3521981324696966	3.997945207093201	3.9328059666852626	4.855374443205735	2.8893955563705496	1.5496359881287307	2.2947376828155046	2.8410095556410546	2.1498836845028597	2.9497748023450137	4.81001677783099	2.840828204374389	5.074080778393195	2.8409489384303344	2.536320172704537	3.4771477797410375	4.1615981884877336	2.744664480859038	2.741173404452991	3.531389597449973	5.846876649756687	2.342501716725835
6175_30	1.9644209308314693	2.7913442060598825	2.810300500222581	1.3812517518520142	-0.08734786352240176	-0.14708831756523652	2.6079989696365646	2.0797298462727705	0.9551699834997185	-0.12724545318335398	0.9506684952200082	-0.045413710747214564	1.7796289300798027	2.244910934712206	-0.23025790892566964	2.8610862266287493	2.1419054200530354	5.072476106319186	-0.09758161852152568	1.9973842601173157	-0.12673509506839753	1.8114878077563459	5.5362355024778624	-0.08281941777850334	0.9802010372087959	5.586172066096648	5.548905206938816	4.941930973824465	4.684900417405225	1.7678422515672647	1.005226841495676	-0.15512688135287359	-0.059801924305369555	0.9954546986852436	1.4059250303517323	4.056954000241909	5.230164162947275	-0.27138758715347305	-0.20369423334903392	-0.22922412966588113	0.8950387893750212	3.416678895352628	0.8621880017048396	3.878022897988606	2.408192244237825	3.510306491990858	0.9164298194137749	1.798825371505431	-0.05539355607253551
6175_60	4.382316870336509	5.050126676395536	-0.1341384789438598	2.1697091122162844	1.8585622855329116	-0.14708831756523652	-0.10005123146564551	2.2804005417349216	-0.14344230516839124	0.9713668354847557	1.461494118985999	-0.045413710747214564	1.7796289300798027	-0.15298433808616452	1.3791800035084307	4.2110129435777655	4.692770037632833	3.482743264964418	1.0010306701465839	5.593450414625514	1.8191750539869156	2.6987910027572486	4.845578983230369	-0.08281941777850334	-0.11841125145931367	3.986659793462517	4.858248687691323	2.3466762668675987	3.3170681191250697	1.7678422515672647	1.5160524652616665	1.7907832677024398	1.0388103643627402	-0.10315758998286595	1.4059250303517323	3.1554055501049576	5.230164162947275	1.6745225619018402	1.9935303439871854	2.603989214390335	1.993651078043131	3.416678895352628	1.9608002903729491	2.475199234917505	1.3095799555697156	1.9939590026227698	2.2157128035440357	0.9515275111182274	1.554044356361565
6175_44	-0.23280364650475027	2.14471704113483	-0.1341384789438598	-0.2281861605820861	-0.08734786352240176	1.798821831490077	-0.10005123146564551	-0.11749473106344907	-0.14344230516839124	-0.12724545318335398	-0.14794379344810157	-0.045413710747214564	-0.1662812189755105	-0.15298433808616452	-0.23025790892566964	-0.18343621109467348	-0.2559898527453349	3.8800450624334215	-0.09758161852152568	-0.40051101268105477	-0.12673509506839753	-0.1344223412989674	3.255846141875601	-0.08281941777850334	-0.11841125145931367	2.6367330765135013	4.63634814461671	3.7494999299387	3.997945207093201	1.431370014946052	-0.09338544717243387	-0.15512688135287359	-0.059801924305369555	-0.10315758998286595	-0.20351288208236826	4.640330514666475	6.614586448637421	4.3437329296877865	2.840828204374389	0.8693881590022287	3.5099985674112193	6.101701763183528	-0.2364242869632701	4.1615981884877336	2.744664480859038	2.8412568630099733	2.8623399684690884	-0.14708477754988236	-0.05539355607253551
6175_59	-0.23280364650475027	1.35625968077056	0.9644738097242499	0.8704261280860236	-0.08734786352240176	2.5609618835369736	-0.10005123146564551	2.2804005417349216	-0.14344230516839124	-0.12724545318335398	-0.14794379344810157	-0.045413710747214564	-0.1662812189755105	0.945627950581945	3.483314157778638	-0.18343621109467348	1.3534480596887652	-0.23082880173988968	-0.09758161852152568	3.3130610540232532	-0.12673509506839753	2.5736278598032425	1.7394986525075127	1.0157928708896065	-0.11841125145931367	3.3057827054943862	4.753440810898073	3.3521981324696966	4.9068009604798375	0.9205443911800612	1.005226841495676	0.9434854073152361	-0.059801924305369555	-0.10315758998286595	2.3614364753791683	3.8362826380730883	6.837605070224439	3.839486277019838	2.361255124112503	1.7166860193894322	-0.2035734992930884	4.651866719026489	1.7094858620920432	2.811671471538718	1.6460521921909284	1.7426445743418637	2.0150421080818846	-0.14708477754988236	-0.05539355607253551
6175_36	1.7131065025505632	3.857695632509771	0.9644738097242499	2.4798640405201238	-0.08734786352240176	-0.14708831756523652	-0.10005123146564551	-0.11749473106344907	-0.14344230516839124	0.9713668354847557	-0.14794379344810157	1.0531985779208952	0.932331069692599	-0.15298433808616452	1.3791800035084307	2.8610862266287493	4.138459301927104	2.813693635983533	-0.09758161852152568	5.998083921854153	-0.12673509506839753	-0.1344223412989674	4.157394592012553	-0.08281941777850334	-0.11841125145931367	4.673615003774541	3.268515846336555	2.583065044931829	4.801993083686588	0.9205443911800612	1.005226841495676	-0.15512688135287359	1.0388103643627402	-0.10315758998286595	-0.20351288208236826	4.056954000241909	5.230164162947275	2.436662613948737	2.7407447458174063	2.815298308057542	0.8950387893750212	4.651866719026489	-0.2364242869632701	2.475199234917505	2.098037315933986	-0.20326557471344972	2.0150421080818846	0.9515275111182274	-0.05539355607253551
6175_58	-0.23280364650475027	-0.2531782316635402	-0.1341384789438598	-0.2281861605820861	-0.08734786352240176	-0.14708831756523652	-0.10005123146564551	-0.11749473106344907	-0.14344230516839124	-0.12724545318335398	-0.14794379344810157	-0.045413710747214564	-0.1662812189755105	-0.15298433808616452	-0.23025790892566964	-0.18343621109467348	-0.2559898527453349	-0.23082880173988968	-0.09758161852152568	1.2089268997530458	-0.12673509506839753	-0.1344223412989674	-0.4577259248287067	-0.08281941777850334	-0.11841125145931367	3.3057827054943862	2.262993980734457	0.7372383544334983	0.7021083410888718	-0.17806789748804866	-0.09338544717243387	-0.15512688135287359	-0.059801924305369555	-0.10315758998286595	-0.20351288208236826	4.640330514666475	5.634797670175913	-0.27138758715347305	-0.20369423334903392	-0.22922412966588113	-0.2035734992930884	-0.2968931713516794	-0.2364242869632701	-0.2328509661847053	2.744664480859038	2.8412568630099733	-0.1821824692543348	-0.14708477754988236	-0.05539355607253551
6175_51	0.8658086421633594	1.35625968077056	-0.1341384789438598	-0.2281861605820861	-0.08734786352240176	-0.14708831756523652	-0.10005123146564551	-0.11749473106344907	-0.14344230516839124	-0.12724545318335398	-0.14794379344810157	-0.045413710747214564	-0.1662812189755105	-0.15298433808616452	-0.23025790892566964	1.7624739379606398	4.359130664095924	4.564961743856851	1.5118562939125746	4.797986018584771	-0.12673509506839753	-0.1344223412989674	6.9206577881680085	-0.08281941777850334	-0.11841125145931367	1.990105911588449	3.268515846336555	1.2480639781994889	1.8007206297569813	-0.17806789748804866	-0.09338544717243387	-0.15512688135287359	-0.059801924305369555	-0.10315758998286595	-0.20351288208236826	4.390593373778818	6.144957514955927	-0.27138758715347305	4.190754921323405	1.7166860193894322	2.3613758581684485	-0.2968931713516794	-0.2364242869632701	-0.2328509661847053	3.8110159073089265	-0.20326557471344972	-0.1821824692543348	-0.14708477754988236	1.0432187325955744
6175_55	-0.23280364650475027	3.857695632509771	0.9644738097242499	-0.2281861605820861	-0.08734786352240176	1.4623495948688638	-0.10005123146564551	-0.11749473106344907	-0.14344230516839124	-0.12724545318335398	1.461494118985999	-0.045413710747214564	1.44315669345859	0.945627950581945	3.483314157778638	1.4260017013394268	3.4575822139589727	3.8800450624334215	-0.09758161852152568	2.164438344780482	0.9718771935997121	-0.1344223412989674	5.940869009706501	-0.08281941777850334	-0.11841125145931367	3.3057827054943862	5.953538714167454	4.587385956143557	3.997945207093201	-0.17806789748804866	-0.09338544717243387	-0.15512688135287359	1.5496359881287307	-0.10315758998286595	-0.20351288208236826	4.390593373778818	4.539507643699781	-0.27138758715347305	4.7450656570291345	-0.22922412966588113	4.592217046303652	5.006411736707396	1.9608002903729491	3.480721100519603	2.098037315933986	-0.20326557471344972	-0.1821824692543348	-0.14708477754988236	-0.05539355607253551
6175_33	3.4807684201995577	5.740783195643029	0.9644738097242499	2.4798640405201238	1.011264425145708	-0.14708831756523652	-0.10005123146564551	-0.11749473106344907	-0.14344230516839124	-0.12724545318335398	-0.14794379344810157	-0.045413710747214564	2.030943358360709	-0.15298433808616452	-0.23025790892566964	1.7624739379606398	3.4575822139589727	5.072476106319186	1.0010306701465839	4.2146095041602045	1.8191750539869156	0.9641899473691423	3.255846141875601	-0.08281941777850334	-0.11841125145931367	3.986659793462517	3.268515846336555	2.6831485034888116	3.3170681191250697	-0.17806789748804866	1.5160524652616665	-0.15512688135287359	-0.059801924305369555	0.9954546986852436	0.8950994065857414	4.745138391459726	4.539507643699781	-0.27138758715347305	1.9935303439871854	1.7166860193894322	2.6296398447631275	2.7476292663717437	-0.2364242869632701	-0.2328509661847053	-0.2998579568643849	-0.20326557471344972	-0.1821824692543348	-0.14708477754988236	-0.05539355607253551
6175_6	-0.23280364650475027	0.8454340570045694	-0.1341384789438598	-0.2281861605820861	-0.08734786352240176	-0.14708831756523652	-0.10005123146564551	-0.11749473106344907	-0.14344230516839124	0.9713668354847557	-0.14794379344810157	-0.045413710747214564	-0.1662812189755105	-0.15298433808616452	-0.23025790892566964	-0.18343621109467348	0.8426224359227747	1.7150813473154236	-0.09758161852152568	0.6981012759870551	-0.12673509506839753	-0.1344223412989674	6.451028854486514	-0.08281941777850334	-0.11841125145931367	-0.40778936120992176	-0.445056220367753	2.6831485034888116	-0.396503947579238	-0.17806789748804866	-0.09338544717243387	-0.15512688135287359	-0.059801924305369555	-0.10315758998286595	2.8410095556410546	2.3862724625670904	3.6306518903131444	0.8272247015146368	-0.20369423334903392	-0.22922412966588113	0.8950387893750212	1.90033140598454	1.3730136254708303	0.8657613224834045	-0.2998579568643849	-0.20326557471344972	-0.1821824692543348	-0.14708477754988236	-0.05539355607253551
6175_76	-0.23280364650475027	-0.2531782316635402	-0.1341384789438598	-0.2281861605820861	-0.08734786352240176	-0.14708831756523652	-0.10005123146564551	-0.11749473106344907	-0.14344230516839124	-0.12724545318335398	-0.14794379344810157	-0.045413710747214564	-0.1662812189755105	-0.15298433808616452	-0.23025790892566964	-0.18343621109467348	-0.2559898527453349	-0.23082880173988968	-0.09758161852152568	-0.40051101268105477	-0.12673509506839753	-0.1344223412989674	0.640886363839403	-0.08281941777850334	-0.11841125145931367	5.586172066096648	4.350734325228988	3.3521981324696966	3.3170681191250697	-0.17806789748804866	-0.09338544717243387	-0.15512688135287359	-0.059801924305369555	-0.10315758998286595	-0.20351288208236826	6.3505882627158705	6.327112557720689	4.123061567518966	0.8949180553190755	2.1686711431324897	3.5099985674112193	4.097555983320759	0.8621880017048396	2.600362377871511	0.7987543318037247	-0.20326557471344972	3.531389597449973	-0.14708477754988236	-0.05539355607253551
6175_52	-0.23280364650475027	-0.2531782316635402	-0.1341384789438598	-0.2281861605820861	-0.08734786352240176	-0.14708831756523652	-0.10005123146564551	-0.11749473106344907	-0.14344230516839124	-0.12724545318335398	-0.14794379344810157	-0.045413710747214564	-0.1662812189755105	-0.15298433808616452	-0.23025790892566964	-0.18343621109467348	-0.2559898527453349	-0.23082880173988968	-0.09758161852152568	1.2089268997530458	-0.12673509506839753	-0.1344223412989674	-0.4577259248287067	-0.08281941777850334	-0.11841125145931367	-0.40778936120992176	-0.445056220367753	-0.36137393423461134	-0.396503947579238	-0.17806789748804866	-0.09338544717243387	-0.15512688135287359	-0.059801924305369555	-0.10315758998286595	-0.20351288208236826	-0.5581665165993503	-0.7637972643592945	-0.27138758715347305	-0.20369423334903392	-0.22922412966588113	-0.2035734992930884	-0.2968931713516794	-0.2364242869632701	-0.2328509661847053	-0.2998579568643849	-0.20326557471344972	-0.1821824692543348	-0.14708477754988236	-0.05539355607253551
6175_57	2.8117187912186727	0.8454340570045694	1.8117716701114537	7.373216174001647	-0.08734786352240176	2.6861250264909797	-0.10005123146564551	0.9811175576046607	3.5701297615359167	0.9713668354847557	0.9506684952200082	1.0531985779208952	1.7796289300798027	1.7929258109691488	2.167637363872701	2.013788366241546	1.6899202963099784	1.3786091106942107	-0.09758161852152568	1.5453991363742585	1.4827028173657029	2.910100096424456	1.1517119876053938	1.0157928708896065	1.8274988975959994	1.2016485512241788	0.6535560683003567	1.584536214820702	2.0013913252191324	2.8664545402353743	-0.09338544717243387	2.0420976959833457	-0.059801924305369555	-0.10315758998286595	2.504537319019842	2.275046827456866	2.0694160796969214	0.8272247015146368	0.8949180553190755	1.9680004476703383	1.993651078043131	1.649016977703634	3.4771477797410375	1.9643736111515142	0.7987543318037247	-0.20326557471344972	0.9164298194137749	0.9515275111182274	-0.05539355607253551
6175_18	-0.23280364650475027	0.8454340570045694	-0.1341384789438598	-0.2281861605820861	-0.08734786352240176	-0.14708831756523652	-0.10005123146564551	-0.11749473106344907	-0.14344230516839124	-0.12724545318335398	-0.14794379344810157	-0.045413710747214564	-0.1662812189755105	-0.15298433808616452	-0.23025790892566964	1.4260017013394268	1.9412347245908845	3.482743264964418	-0.09758161852152568	2.6440114250423683	1.8191750539869156	-0.1344223412989674	1.4881842242266066	-0.08281941777850334	-0.11841125145931367	6.500965418105299	3.6658176438055583	3.3521981324696966	5.597457479727331	1.431370014946052	-0.09338544717243387	-0.15512688135287359	-0.059801924305369555	-0.10315758998286595	-0.20351288208236826	3.552707347573961	3.6306518903131444	-0.27138758715347305	-0.20369423334903392	4.56656641593086	0.8950387893750212	0.8017191173164304	-0.2364242869632701	2.811671471538718	-0.2998579568643849	1.7426445743418637	-0.1821824692543348	-0.14708477754988236	-0.05539355607253551
6175_83	4.382316870336509	3.857695632509771	4.260310675728579	4.166262994090353	2.957174574201021	3.963785546608075	2.844387747700795	2.0797298462727705	3.96743155900492	3.983628410989957	3.9629300707252098	1.5640242016868857	2.8782412187479123	2.791454641080276	2.8142645287977532	3.9274376530786377	3.4575822139589727	3.482743264964418	2.7356317255346903	5.593450414625514	2.9177873426550254	2.263472931499403	2.10722343263283	2.96170301994492	2.7148020925969023	2.536649617956519	4.170064296473506	2.583065044931829	3.997945207093201	2.7663710816783915	2.304509825625937	0.9434854073152361	1.8861082247499439	2.8412813891835746	2.1943823907160023	4.056954000241909	3.6306518903131444	2.7731348505699502	1.7422159157062793	1.3802137827682193	1.7423366497622248	2.647545807814761	2.808098150760153	1.9643736111515142	2.5333553871918313	2.5047846263887603	3.531389597449973	2.797354201616558	-0.05539355607253551
6175_75	3.4807684201995577	2.7913442060598825	4.4809820378974	3.4853859061222217	2.310547409275969	3.5664837491390715	1.8458589175896678	2.590555470038761	3.5701297615359167	2.705967890872862	2.249951479350269	-0.045413710747214564	2.030943358360709	1.7929258109691488	2.334691448535867	2.8610862266287493	3.4575822139589727	1.7150813473154236	2.0996429588146936	4.680893352303408	2.5813151060338124	2.062802236037252	5.5362355024778624	2.114405159557716	2.7148020925969023	2.3002608398922884	2.59946621735567	2.6831485034888116	2.0013913252191324	2.0191566798481704	1.5160524652616665	-0.15512688135287359	1.5496359881287307	1.5062803224512344	1.9937116952538512	3.552707347573961	2.2807251733641287	2.436662613948737	1.4057436790850664	3.4843479370384265	2.3613758581684485	1.90033140598454	2.1614709858351002	1.713059182870608	6.098736977670823	-0.20326557471344972	2.7622565099121057	2.050139799786337	-0.05539355607253551
6175_61	2.47524655459746	1.35625968077056	1.8117716701114537	3.882687703591225	1.8585622855329116	2.4178610398963003	1.8458589175896678	4.49762578577781	2.8009966739980494	2.5808047479188563	2.249951479350269	-0.045413710747214564	1.44315669345859	3.9578895260871465	3.8806159552476416	3.5301358556096343	2.6884491264211055	2.334120555721647	2.467367738940011	1.7967135646551646	2.438214262393139	2.062802236037252	-0.4577259248287067	2.96170301994492	1.8274988975959994	2.6367330765135013	1.9528390524306176	2.6831485034888116	3.3170681191250697	1.7678422515672647	1.5160524652616665	3.558445185351434	2.1374226530308498	4.692632955613875	4.190936272590071	1.6390580607368692	3.3470765998140166	2.2935617703080635	3.509877833355274	3.4843479370384265	2.194321773505282	2.7476292663717437	3.4771477797410375	2.711588012981735	2.744664480859038	1.9939590026227698	1.7637276798009784	2.560965423552328	1.554044356361565
6175_22	-0.23280364650475027	1.35625968077056	1.4752994334902407	-0.2281861605820861	-0.08734786352240176	-0.14708831756523652	-0.10005123146564551	-0.11749473106344907	-0.14344230516839124	-0.12724545318335398	-0.14794379344810157	-0.045413710747214564	4.4488392978657485	-0.15298433808616452	-0.23025790892566964	0.9151760775734363	1.6899202963099784	-0.23082880173988968	-0.09758161852152568	1.9973842601173157	-0.12673509506839753	-0.1344223412989674	6.228135022239653	-0.08281941777850334	-0.11841125145931367	-0.40778936120992176	0.6535560683003567	-0.36137393423461134	-0.396503947579238	-0.17806789748804866	-0.09338544717243387	-0.15512688135287359	-0.059801924305369555	-0.10315758998286595	-0.20351288208236826	0.5404457720687594	0.3348150243088152	-0.27138758715347305	-0.20369423334903392	2.3357252277956557	-0.2035734992930884	-0.2968931713516794	-0.2364242869632701	-0.2328509661847053	-0.2998579568643849	-0.20326557471344972	-0.1821824692543348	-0.14708477754988236	-0.05539355607253551
6175_66	0.8658086421633594	0.8454340570045694	0.9644738097242499	1.7177239884732272	-0.08734786352240176	-0.14708831756523652	-0.10005123146564551	-0.11749473106344907	-0.14344230516839124	-0.12724545318335398	-0.14794379344810157	-0.045413710747214564	-0.1662812189755105	-0.15298433808616452	-0.23025790892566964	0.9151760775734363	2.788532584978088	2.813693635983533	1.0010306701465839	0.6981012759870551	-0.12673509506839753	-0.1344223412989674	-0.4577259248287067	-0.08281941777850334	-0.11841125145931367	3.3057827054943862	5.953538714167454	2.6831485034888116	4.218616569262021	2.386881459973488	-0.09338544717243387	-0.15512688135287359	-0.059801924305369555	-0.10315758998286595	-0.20351288208236826	1.387743632455963	5.230164162947275	-0.27138758715347305	1.9935303439871854	-0.22922412966588113	4.19087565537935	6.101701763183528	1.3730136254708303	4.382269550656554	4.495932588732356	0.89534671395466	-0.1821824692543348	-0.14708477754988236	-0.05539355607253551
6175_78	2.8117187912186727	1.9440463456726789	3.579433587760448	2.8163362771413367	-0.08734786352240176	2.4178610398963003	2.4648981259958913	2.927027706659974	2.4215070522931454	2.705967890872862	1.461494118985999	1.5640242016868857	-0.1662812189755105	2.0442402392500547	3.483314157778638	2.3815131463668635	1.9412347245908845	2.813693635983533	2.467367738940011	3.3130610540232532	1.4827028173657029	2.430527016162569	2.3754874192275093	2.4821299396830336	2.279484021339057	4.673615003774541	4.858248687691323	4.033075220437827	5.597457479727331	3.535504169216259	-0.09338544717243387	3.558445185351434	1.5496359881287307	1.5062803224512344	2.8410095556410546	3.8362826380730883	4.031993281237447	3.4421844795508347	1.7422159157062793	4.385896387175379	2.740865479873352	3.813980692821632	3.4771477797410375	4.382269550656554	3.413714109839923	2.5047846263887603	2.7622565099121057	2.050139799786337	-0.05539355607253551
6175_67	2.8117187912186727	2.4548719694386696	2.810300500222581	2.8163362771413367	2.620702337579808	2.8974341201581866	4.981353133518818	2.4474546263980876	2.9010801325550317	2.9172769845400692	2.417005564013435	1.5640242016868857	2.23161405382286	4.241464816586275	2.8142645287977532	1.4260017013394268	2.4520603483568753	2.813693635983533	-0.09758161852152568	1.9973842601173157	2.438214262393139	4.2600268133734716	2.10722343263283	1.0157928708896065	2.279484021339057	0.6908229274581879	3.268515846336555	3.3521981324696966	2.6480184901441848	2.8664545402353743	1.005226841495676	4.640663664243868	2.338093348493001	1.5062803224512344	3.5100591846219396	4.640330514666475	2.2807251733641287	4.123061567518966	3.509877833355274	2.815298308057542	3.5099985674112193	2.647545807814761	3.4771477797410375	3.878022897988606	2.744664480859038	1.7426445743418637	2.8623399684690884	2.686128566506334	2.6526566450296745
6175_64	1.9644209308314693	3.4603938350407675	2.810300500222581	2.3367631968794504	1.011264425145708	2.2508069552331342	2.4648981259958913	1.8284154179918641	1.802467843886922	2.4377039042781825	1.7979663556072116	-0.045413710747214564	2.6669321250807054	4.241464816586275	2.334691448535867	2.8610862266287493	3.8548840114279765	4.564961743856851	1.5118562939125746	3.3130610540232532	1.8191750539869156	2.5736278598032425	3.6531479393446045	1.5266184946555972	2.7148020925969023	2.6367330765135013	3.268515846336555	2.6831485034888116	2.436709396476978	1.7678422515672647	2.951136990550989	4.459993635488386	1.8861082247499439	2.8412813891835746	3.5100591846219396	3.1554055501049576	3.3470765998140166	3.4421844795508347	3.9071796308242774	1.7166860193894322	2.194321773505282	1.90033140598454	2.808098150760153	2.600362377871511	2.744664480859038	1.9939590026227698	2.651030874801881	2.8974376601735408	1.8905165929827779
6175_72	-0.23280364650475027	-0.2531782316635402	0.9644738097242499	-0.2281861605820861	-0.08734786352240176	1.4623495948688638	-0.10005123146564551	-0.11749473106344907	-0.14344230516839124	-0.12724545318335398	-0.14794379344810157	-0.045413710747214564	3.9445926451978006	-0.15298433808616452	-0.23025790892566964	-0.18343621109467348	-0.2559898527453349	3.8800450624334215	-0.09758161852152568	-0.40051101268105477	0.9718771935997121	-0.1344223412989674	4.4910339655494615	-0.08281941777850334	-0.11841125145931367	-0.40778936120992176	-0.445056220367753	-0.36137393423461134	3.3170681191250697	0.9205443911800612	-0.09338544717243387	-0.15512688135287359	-0.059801924305369555	-0.10315758998286595	-0.20351288208236826	-0.5581665165993503	0.3348150243088152	-0.27138758715347305	-0.20369423334903392	2.815298308057542	-0.2035734992930884	-0.2968931713516794	-0.2364242869632701	2.3320983912768316	0.7987543318037247	-0.20326557471344972	-0.1821824692543348	-0.14708477754988236	-0.05539355607253551
6175_77	3.4807684201995577	2.3117711257979963	2.9103839587795632	2.8163362771413367	2.310547409275969	2.797350661601204	2.2978440413327252	2.927027706659974	2.9010801325550317	2.4377039042781825	2.6852695506081146	3.668158355957093	1.44315669345859	2.244910934712206	4.38486260791559	2.8610862266287493	3.8548840114279765	3.482743264964418	2.9469408192018975	2.3075391884211554	2.271160177729973	2.5736278598032425	2.2503242762735036	2.7503939262777126	2.926111186264109	4.673615003774541	1.1643816920663475	3.3521981324696966	2.6480184901441848	2.7663710816783915	2.951136990550989	2.789312097813567	2.6482482767968407	3.610414476721442	2.8410095556410546	2.275046827456866	1.433427312976925	1.9258369901827463	3.9071796308242774	5.764737297640688	2.8409489384303344	3.416678895352628	4.158024867709169	2.600362377871511	2.744664480859038	2.5047846263887603	2.8623399684690884	2.8974376601735408	-0.05539355607253551
6175_53	3.4807684201995577	2.6912607475029002	2.9103839587795632	3.882687703591225	2.8570911156440384	3.5664837491390715	2.2978440413327252	3.596077335640859	3.96743155900492	3.5863266135209537	3.5656282732562063	-0.045413710747214564	2.23161405382286	2.244910934712206	3.483314157778638	3.5301358556096343	3.8548840114279765	2.6023845423163263	2.467367738940011	3.3130610540232532	3.9841387691049137	4.2600268133734716	2.586796512894716	2.7503939262777126	3.595160815244994	3.3057827054943862	1.7521683569684665	2.6831485034888116	2.436709396476978	4.21638125718439	2.1038391301637858	2.8893955563705496	1.5496359881287307	1.5062803224512344	4.190936272590071	2.275046827456866	2.9497748023450137	3.4421844795508347	3.9071796308242774	3.4843479370384265	1.993651078043131	2.7476292663717437	4.378696229877989	2.811671471538718	2.6445810223020554	2.194629698084921	2.8623399684690884	1.798825371505431	2.342501716725835
6175_73	-0.23280364650475027	-0.2531782316635402	-0.1341384789438598	-0.2281861605820861	-0.08734786352240176	-0.14708831756523652	-0.10005123146564551	-0.11749473106344907	-0.14344230516839124	-0.12724545318335398	-0.14794379344810157	-0.045413710747214564	-0.1662812189755105	-0.15298433808616452	-0.23025790892566964	-0.18343621109467348	-0.2559898527453349	-0.23082880173988968	-0.09758161852152568	-0.40051101268105477	-0.12673509506839753	-0.1344223412989674	-0.4577259248287067	-0.08281941777850334	-0.11841125145931367	-0.40778936120992176	-0.445056220367753	-0.36137393423461134	-0.396503947579238	-0.17806789748804866	-0.09338544717243387	-0.15512688135287359	-0.059801924305369555	-0.10315758998286595	0.8950994065857414	-0.5581665165993503	-0.7637972643592945	-0.27138758715347305	-0.20369423334903392	-0.22922412966588113	-0.2035734992930884	-0.2968931713516794	-0.2364242869632701	-0.2328509661847053	-0.2998579568643849	-0.20326557471344972	-0.1821824692543348	-0.14708477754988236	-0.05539355607253551
6175_82	3.4807684201995577	1.9440463456726789	2.9103839587795632	2.1697091122162844	1.5220900489116986	3.5664837491390715	0.9985610572024642	2.826944248102991	2.8009966739980494	3.5863266135209537	3.9629300707252098	2.519535646714322	1.44315669345859	2.791454641080276	4.164191245746769	2.6497771329615425	3.4575822139589727	2.6023845423163263	2.0996429588146936	2.164438344780482	2.817703884098043	3.5791497254053404	3.255846141875601	2.7503939262777126	2.589638949642896	2.157159996251615	2.262993980734457	2.6831485034888116	2.6480184901441848	2.386881459973488	3.620186619531874	3.558445185351434	1.8861082247499439	2.941364847740557	3.907360982090943	2.1498836845028597	1.433427312976925	3.4421844795508347	4.190754921323405	4.385896387175379	2.8409489384303344	3.416678895352628	4.158024867709169	2.600362377871511	2.265091400597152	3.510306491990858	3.531389597449973	0.9515275111182274	1.8905165929827779
6175_107	-0.23280364650475027	2.3117711257979963	-0.1341384789438598	-0.2281861605820861	-0.08734786352240176	-0.14708831756523652	-0.10005123146564551	-0.11749473106344907	-0.14344230516839124	-0.12724545318335398	-0.14794379344810157	-0.045413710747214564	-0.1662812189755105	-0.15298433808616452	2.8142645287977532	-0.18343621109467348	-0.2559898527453349	1.9663957755963297	-0.09758161852152568	1.5453991363742585	-0.12673509506839753	-0.1344223412989674	4.157394592012553	-0.08281941777850334	0.9802010372087959	2.6367330765135013	1.1643816920663475	1.835850643101608	1.8007206297569813	1.7678422515672647	-0.09338544717243387	-0.15512688135287359	-0.059801924305369555	-0.10315758998286595	-0.20351288208236826	3.1554055501049576	2.180641714807146	-0.27138758715347305	-0.20369423334903392	-0.22922412966588113	3.5099985674112193	1.649016977703634	-0.2364242869632701	-0.2328509661847053	-0.2998579568643849	-0.20326557471344972	-0.1821824692543348	-0.14708477754988236	-0.05539355607253551
6175_102	2.47524655459746	-0.2531782316635402	-0.1341384789438598	-0.2281861605820861	-0.08734786352240176	-0.14708831756523652	-0.10005123146564551	-0.11749473106344907	-0.14344230516839124	-0.12724545318335398	-0.14794379344810157	-0.045413710747214564	-0.1662812189755105	-0.15298433808616452	-0.23025790892566964	-0.18343621109467348	-0.2559898527453349	-0.23082880173988968	-0.09758161852152568	6.844430533655952	-0.12673509506839753	-0.1344223412989674	-0.4577259248287067	-0.08281941777850334	-0.11841125145931367	-0.40778936120992176	-0.445056220367753	-0.36137393423461134	-0.396503947579238	-0.17806789748804866	-0.09338544717243387	-0.15512688135287359	-0.059801924305369555	-0.10315758998286595	-0.20351288208236826	-0.5581665165993503	-0.7637972643592945	-0.27138758715347305	-0.20369423334903392	-0.22922412966588113	-0.2035734992930884	-0.2968931713516794	-0.2364242869632701	-0.2328509661847053	-0.2998579568643849	-0.20326557471344972	-0.1821824692543348	-0.14708477754988236	-0.05539355607253551
6175_81	0.8658086421633594	0.8454340570045694	0.9644738097242499	0.8704261280860236	1.011264425145708	0.9515239711028732	1.5093866809684549	-0.11749473106344907	1.802467843886922	2.9172769845400692	2.6852695506081146	4.065460153426097	2.5417689821266998	-0.15298433808616452	1.9669666684105498	2.8610862266287493	2.6884491264211055	2.6023845423163263	2.467367738940011	1.9973842601173157	2.817703884098043	2.430527016162569	3.255846141875601	1.0157928708896065	0.9802010372087959	2.157159996251615	2.59946621735567	3.7494999299387	2.5479350315872025	2.219827375310322	-0.09338544717243387	2.6780864627033423	1.8861082247499439	2.941364847740557	1.4059250303517323	3.1554055501049576	3.851323252481965	2.7731348505699502	0.8949180553190755	0.8693881590022287	2.6296398447631275	2.7476292663717437	2.808098150760153	3.878022897988606	2.265091400597152	2.361683782748087	2.3827668882072017	1.798825371505431	3.6581785106317724
6175_16	4.161645508167688	1.9440463456726789	2.430810878517677	3.882687703591225	2.7458654805338143	2.8974341201581866	2.4648981259958913	-0.11749473106344907	2.9010801325550317	3.5863266135209537	2.6852695506081146	2.151810866589005	2.8782412187479123	2.0442402392500547	2.8142645287977532	2.8610862266287493	1.9412347245908845	1.9663957755963297	1.5118562939125746	2.4327023313751615	2.817703884098043	0.9641899473691423	3.6531479393446045	1.5266184946555972	3.595160815244994	-0.40778936120992176	1.9528390524306176	2.4718394098216048	2.6480184901441848	2.8664545402353743	-0.09338544717243387	-0.15512688135287359	1.8861082247499439	2.73005575407335	1.742397266972945	3.8362826380730883	3.3470765998140166	1.6745225619018402	3.509877833355274	0.8693881590022287	1.4058644131410118	-0.2968931713516794	2.7080146922031703	1.713059182870608	3.413714109839923	3.9076082894598616	2.5258677318478755	1.462353134884218	-0.05539355607253551
6175_62	1.7131065025505632	1.692731917391773	0.9644738097242499	0.8704261280860236	-0.08734786352240176	-0.14708831756523652	0.9985610572024642	-0.11749473106344907	1.465995607265709	0.9713668354847557	1.461494118985999	-0.045413710747214564	2.8782412187479123	-0.15298433808616452	1.7156522401296437	1.7624739379606398	-0.2559898527453349	1.7150813473154236	1.0010306701465839	2.6440114250423683	1.4827028173657029	0.9641899473691423	4.157394592012553	-0.08281941777850334	1.4910266609747866	3.3057827054943862	3.268515846336555	2.6831485034888116	3.3170681191250697	2.0191566798481704	-0.09338544717243387	0.9434854073152361	-0.059801924305369555	3.610414476721442	1.4059250303517323	4.745138391459726	4.539507643699781	2.436662613948737	1.7422159157062793	2.3357252277956557	1.4058644131410118	2.4111570297505307	2.1614709858351002	1.9643736111515142	3.8110159073089265	2.194629698084921	1.7637276798009784	-0.14708477754988236	1.0432187325955744
6175_84	2.47524655459746	2.3117711257979963	2.430810878517677	3.4853859061222217	1.5220900489116986	2.4178610398963003	2.4648981259958913	3.596077335640859	2.9010801325550317	2.9172769845400692	1.7979663556072116	1.5640242016868857	2.030943358360709	0.945627950581945	3.483314157778638	2.8610862266287493	3.4575822139589727	2.813693635983533	2.9469408192018975	2.3075391884211554	0.9718771935997121	2.810016637867473	2.2503242762735036	2.96170301994492	0.9802010372087959	3.3057827054943862	1.5008539286875602	2.6831485034888116	2.6480184901441848	2.8664545402353743	3.620186619531874	3.558445185351434	1.5496359881287307	2.604892611119344	2.8410095556410546	3.1554055501049576	1.433427312976925	3.4421844795508347	3.9071796308242774	3.4843479370384265	2.3613758581684485	2.536320172704537	3.8744495772100414	2.811671471538718	2.408192244237825	2.8412568630099733	2.8623399684690884	2.4178645799116545	1.0432187325955744
6175_91	2.8117187912186727	1.9440463456726789	2.9103839587795632	2.8163362771413367	1.011264425145708	2.050136259770983	1.5093866809684549	2.826944248102991	2.9010801325550317	3.5863266135209537	2.417005564013435	2.899025268419226	2.6669321250807054	2.244910934712206	3.483314157778638	2.8610862266287493	3.4575822139589727	2.167066471058481	2.467367738940011	2.6440114250423683	1.4827028173657029	2.910100096424456	2.2503242762735036	2.114405159557716	1.8274988975959994	2.3002608398922884	2.262993980734457	3.3521981324696966	2.0013913252191324	2.8664545402353743	2.6146647539297763	2.409822476108663	1.8861082247499439	2.461791767478671	3.5100591846219396	3.552707347573961	1.6340980084390762	3.4421844795508347	1.7422159157062793	4.852180235318582	2.5044767018091214	2.2680561861098574	3.8744495772100414	2.811671471538718	2.744664480859038	2.194629698084921	3.531389597449973	1.462353134884218	2.342501716725835
6175_135	-0.23280364650475027	-0.2531782316635402	-0.1341384789438598	-0.2281861605820861	-0.08734786352240176	-0.14708831756523652	-0.10005123146564551	0.9811175576046607	-0.14344230516839124	-0.12724545318335398	-0.14794379344810157	-0.045413710747214564	-0.1662812189755105	-0.15298433808616452	1.3791800035084307	1.4260017013394268	-0.2559898527453349	-0.23082880173988968	-0.09758161852152568	1.2089268997530458	-0.12673509506839753	-0.1344223412989674	-0.4577259248287067	-0.08281941777850334	-0.11841125145931367	-0.40778936120992176	-0.445056220367753	2.3466762668675987	0.7021083410888718	-0.17806789748804866	-0.09338544717243387	-0.15512688135287359	-0.059801924305369555	-0.10315758998286595	-0.20351288208236826	0.5404457720687594	2.0694160796969214	0.8272247015146368	-0.20369423334903392	1.9680004476703383	-0.2035734992930884	-0.2968931713516794	0.8621880017048396	6.858058855895278	-0.2998579568643849	1.4061723377206508	0.9164298194137749	-0.14708477754988236	-0.05539355607253551
6175_20	0.8658086421633594	1.692731917391773	-0.1341384789438598	-0.2281861605820861	-0.08734786352240176	-0.14708831756523652	-0.10005123146564551	-0.11749473106344907	-0.14344230516839124	-0.12724545318335398	-0.14794379344810157	-0.045413710747214564	2.23161405382286	-0.15298433808616452	-0.23025790892566964	1.7624739379606398	1.9412347245908845	2.47722139936232	-0.09758161852152568	4.395279532915686	-0.12673509506839753	-0.1344223412989674	3.9367232298437322	-0.08281941777850334	-0.11841125145931367	2.6367330765135013	2.1198931370937837	2.0365213385637593	-0.396503947579238	-0.17806789748804866	-0.09338544717243387	-0.15512688135287359	-0.059801924305369555	-0.10315758998286595	0.8950994065857414	4.2376240289973905	5.634797670175913	1.9258369901827463	-0.20369423334903392	-0.22922412966588113	1.993651078043131	0.8017191173164304	-0.2364242869632701	2.811671471538718	0.7987543318037247	-0.20326557471344972	-0.1821824692543348	-0.14708477754988236	-0.05539355607253551
6175_108	1.7131065025505632	3.4603938350407675	0.9644738097242499	1.7177239884732272	-0.08734786352240176	-0.14708831756523652	0.9985610572024642	-0.11749473106344907	-0.14344230516839124	-0.12724545318335398	-0.14794379344810157	-0.045413710747214564	3.547290847728797	0.945627950581945	-0.23025790892566964	2.5246139900075364	1.3534480596887652	-0.23082880173988968	1.0010306701465839	3.3130610540232532	-0.12673509506839753	-0.1344223412989674	5.940869009706501	-0.08281941777850334	-0.11841125145931367	1.990105911588449	2.59946621735567	1.835850643101608	1.8007206297569813	-0.17806789748804866	-0.09338544717243387	-0.15512688135287359	1.0388103643627402	-0.10315758998286595	-0.20351288208236826	1.6390580607368692	2.2807251733641287	1.3380503252806273	-0.20369423334903392	0.8693881590022287	-0.2035734992930884	0.8017191173164304	-0.2364242869632701	2.811671471538718	0.7987543318037247	2.8412568630099733	0.9164298194137749	-0.14708477754988236	-0.05539355607253551
6175_99	2.71163533266169	2.4548719694386696	2.5739117221583503	3.4853859061222217	1.5220900489116986	2.2508069552331342	1.5093866809684549	3.596077335640859	2.2544529676299794	2.5808047479188563	2.417005564013435	2.6626364903549953	2.398668138486026	2.0442402392500547	2.8142645287977532	2.5246139900075364	2.308959504716202	2.813693635983533	2.610468582580684	2.164438344780482	-0.12673509506839753	3.5791497254053404	1.1517119876053938	2.7503939262777126	1.4910266609747866	3.3057827054943862	1.5008539286875602	3.3521981324696966	2.6480184901441848	2.8664545402353743	1.5160524652616665	2.8893955563705496	1.0388103643627402	0.9954546986852436	3.5100591846219396	3.1554055501049576	2.2807251733641287	3.4421844795508347	2.504355967753176	4.385896387175379	2.3613758581684485	2.4111570297505307	3.4771477797410375	2.475199234917505	2.098037315933986	2.741173404452991	2.5258677318478755	2.4178645799116545	1.0432187325955744
6175_124	-0.23280364650475027	-0.2531782316635402	-0.1341384789438598	-0.2281861605820861	-0.08734786352240176	-0.14708831756523652	-0.10005123146564551	-0.11749473106344907	-0.14344230516839124	-0.12724545318335398	-0.14794379344810157	-0.045413710747214564	-0.1662812189755105	-0.15298433808616452	-0.23025790892566964	-0.18343621109467348	-0.2559898527453349	-0.23082880173988968	-0.09758161852152568	-0.40051101268105477	-0.12673509506839753	-0.1344223412989674	-0.4577259248287067	-0.08281941777850334	-0.11841125145931367	-0.40778936120992176	-0.445056220367753	-0.36137393423461134	-0.396503947579238	-0.17806789748804866	-0.09338544717243387	-0.15512688135287359	-0.059801924305369555	-0.10315758998286595	-0.20351288208236826	-0.5581665165993503	-0.7637972643592945	-0.27138758715347305	-0.20369423334903392	-0.22922412966588113	-0.2035734992930884	-0.2968931713516794	-0.2364242869632701	-0.2328509661847053	-0.2998579568643849	-0.20326557471344972	0.9164298194137749	-0.14708477754988236	-0.05539355607253551
6175_90	3.4807684201995577	1.9440463456726789	2.5739117221583503	3.4853859061222217	1.8585622855329116	2.8974341201581866	2.6079989696365646	2.826944248102991	1.802467843886922	2.9172769845400692	2.249951479350269	1.0531985779208952	-0.1662812189755105	2.5550658630160457	1.3791800035084307	2.761002768071767	3.4575822139589727	2.813693635983533	1.5118562939125746	3.7103628514922566	1.8191750539869156	0.9641899473691423	1.7394986525075127	1.0157928708896065	2.279484021339057	2.3002608398922884	1.9528390524306176	2.6831485034888116	2.0013913252191324	2.386881459973488	1.005226841495676	2.242768391445497	2.1374226530308498	1.5062803224512344	2.8410095556410546	3.552707347573961	2.2807251733641287	3.839486277019838	3.509877833355274	-0.22922412966588113	1.4058644131410118	1.649016977703634	2.808098150760153	-0.2328509661847053	1.8973666204718345	2.8412568630099733	1.4272554431797655	0.9515275111182274	-0.05539355607253551
6175_93	5.070501261554326	3.4603938350407675	2.06308609839236	1.3812517518520142	1.011264425145708	0.9515239711028732	1.5093866809684549	-0.11749473106344907	0.9551699834997185	1.4821924592507465	1.7979663556072116	-0.045413710747214564	0.932331069692599	0.945627950581945	1.9669666684105498	2.6497771329615425	2.788532584978088	3.482743264964418	2.7356317255346903	2.6440114250423683	1.4827028173657029	0.9641899473691423	3.255846141875601	-0.08281941777850334	-0.11841125145931367	2.157159996251615	3.6658176438055583	2.6831485034888116	3.714369916594073	1.431370014946052	1.005226841495676	1.4543110310812268	-0.059801924305369555	1.5062803224512344	0.8950994065857414	2.4863559211240727	2.9497748023450137	1.9258369901827463	1.4057436790850664	-0.22922412966588113	1.4058644131410118	2.1010021014466913	2.7080146922031703	1.713059182870608	2.744664480859038	2.741173404452991	1.4272554431797655	1.798825371505431	1.554044356361565
6175_111	0.8658086421633594	3.4603938350407675	-0.1341384789438598	-0.2281861605820861	-0.08734786352240176	-0.14708831756523652	-0.10005123146564551	-0.11749473106344907	-0.14344230516839124	-0.12724545318335398	-0.14794379344810157	-0.045413710747214564	-0.1662812189755105	-0.15298433808616452	0.86835437974244	0.9151760775734363	-0.2559898527453349	-0.23082880173988968	-0.09758161852152568	4.902793895378021	-0.12673509506839753	-0.1344223412989674	-0.4577259248287067	-0.08281941777850334	-0.11841125145931367	4.38800118438682	3.268515846336555	4.587385956143557	1.5494062014760752	-0.17806789748804866	-0.09338544717243387	-0.15512688135287359	-0.059801924305369555	-0.10315758998286595	-0.20351288208236826	3.1554055501049576	4.539507643699781	3.4421844795508347	-0.20369423334903392	-0.22922412966588113	1.7423366497622248	-0.2968931713516794	-0.2364242869632701	2.475199234917505	3.413714109839923	-0.20326557471344972	-0.1821824692543348	-0.14708477754988236	-0.05539355607253551
6175_31	1.37663426592935	1.35625968077056	0.9644738097242499	-0.2281861605820861	-0.08734786352240176	-0.14708831756523652	-0.10005123146564551	-0.11749473106344907	-0.14344230516839124	-0.12724545318335398	1.461494118985999	1.0531985779208952	3.9445926451978006	-0.15298433808616452	2.334691448535867	-0.18343621109467348	1.3534480596887652	1.9663957755963297	-0.09758161852152568	-0.40051101268105477	-0.12673509506839753	-0.1344223412989674	4.157394592012553	-0.08281941777850334	-0.11841125145931367	4.207331155631338	1.1643816920663475	1.2480639781994889	1.2129339648548625	-0.17806789748804866	-0.09338544717243387	-0.15512688135287359	-0.059801924305369555	-0.10315758998286595	-0.20351288208236826	4.523237848385112	3.3470765998140166	1.3380503252806273	-0.20369423334903392	-0.22922412966588113	3.5099985674112193	-0.2968931713516794	-0.2364242869632701	1.3765869462493954	-0.2998579568643849	-0.20326557471344972	1.4272554431797655	-0.14708477754988236	-0.05539355607253551
6175_140	-0.23280364650475027	-0.2531782316635402	-0.1341384789438598	-0.2281861605820861	-0.08734786352240176	-0.14708831756523652	-0.10005123146564551	-0.11749473106344907	-0.14344230516839124	-0.12724545318335398	-0.14794379344810157	-0.045413710747214564	-0.1662812189755105	-0.15298433808616452	-0.23025790892566964	-0.18343621109467348	-0.2559898527453349	-0.23082880173988968	-0.09758161852152568	-0.40051101268105477	-0.12673509506839753	-0.1344223412989674	-0.4577259248287067	-0.08281941777850334	-0.11841125145931367	4.38800118438682	3.268515846336555	-0.36137393423461134	-0.396503947579238	-0.17806789748804866	-0.09338544717243387	-0.15512688135287359	-0.059801924305369555	-0.10315758998286595	-0.20351288208236826	5.840428417935858	4.031993281237447	-0.27138758715347305	-0.20369423334903392	-0.22922412966588113	4.592217046303652	2.647545807814761	-0.2364242869632701	-0.2328509661847053	-0.2998579568643849	1.4061723377206508	-0.1821824692543348	-0.14708477754988236	-0.05539355607253551
6175_96	1.37663426592935	4.36194228517772	0.9644738097242499	-0.2281861605820861	-0.08734786352240176	-0.14708831756523652	-0.10005123146564551	-0.11749473106344907	-0.14344230516839124	-0.12724545318335398	-0.14794379344810157	-0.045413710747214564	3.9445926451978006	-0.15298433808616452	-0.23025790892566964	2.013788366241546	2.788532584978088	4.384291715101369	-0.09758161852152568	4.902793895378021	-0.12673509506839753	1.8114878077563459	4.623678440155756	-0.08281941777850334	-0.11841125145931367	2.3002608398922884	1.1643816920663475	-0.36137393423461134	2.1684454098822985	0.9205443911800612	-0.09338544717243387	-0.15512688135287359	-0.059801924305369555	-0.10315758998286595	-0.20351288208236826	2.1498836845028597	0.3348150243088152	-0.27138758715347305	-0.20369423334903392	-0.22922412966588113	-0.2035734992930884	0.8017191173164304	-0.2364242869632701	1.3765869462493954	1.3095799555697156	-0.20326557471344972	-0.1821824692543348	-0.14708477754988236	-0.05539355607253551
6175_29	-0.23280364650475027	-0.2531782316635402	-0.1341384789438598	-0.2281861605820861	-0.08734786352240176	-0.14708831756523652	-0.10005123146564551	-0.11749473106344907	-0.14344230516839124	-0.12724545318335398	-0.14794379344810157	-0.045413710747214564	-0.1662812189755105	-0.15298433808616452	-0.23025790892566964	-0.18343621109467348	-0.2559898527453349	3.482743264964418	-0.09758161852152568	1.2089268997530458	-0.12673509506839753	-0.1344223412989674	3.255846141875601	-0.08281941777850334	-0.11841125145931367	3.7030845029633896	3.268515846336555	1.584536214820702	1.5494062014760752	-0.17806789748804866	-0.09338544717243387	-0.15512688135287359	-0.059801924305369555	-0.10315758998286595	0.8950994065857414	4.523237848385112	4.539507643699781	-0.27138758715347305	-0.20369423334903392	-0.22922412966588113	1.7423366497622248	2.647545807814761	-0.2364242869632701	-0.2328509661847053	1.8973666204718345	-0.20326557471344972	-0.1821824692543348	-0.14708477754988236	-0.05539355607253551
6175_160	-0.23280364650475027	-0.2531782316635402	-0.1341384789438598	-0.2281861605820861	-0.08734786352240176	-0.14708831756523652	-0.10005123146564551	-0.11749473106344907	-0.14344230516839124	-0.12724545318335398	-0.14794379344810157	-0.045413710747214564	-0.1662812189755105	-0.15298433808616452	-0.23025790892566964	0.9151760775734363	-0.2559898527453349	-0.23082880173988968	-0.09758161852152568	1.5453991363742585	-0.12673509506839753	-0.1344223412989674	-0.4577259248287067	-0.08281941777850334	-0.11841125145931367	1.2016485512241788	1.7521683569684665	-0.36137393423461134	-0.396503947579238	-0.17806789748804866	-0.09338544717243387	-0.15512688135287359	1.0388103643627402	-0.10315758998286595	-0.20351288208236826	4.745138391459726	5.634797670175913	0.8272247015146368	-0.20369423334903392	2.3357252277956557	1.993651078043131	1.312544741082421	-0.2364242869632701	-0.2328509661847053	-0.2998579568643849	-0.20326557471344972	-0.1821824692543348	-0.14708477754988236	-0.05539355607253551
6175_118	2.1650916262936204	1.9440463456726789	-0.1341384789438598	-0.2281861605820861	-0.08734786352240176	-0.14708831756523652	-0.10005123146564551	-0.11749473106344907	-0.14344230516839124	-0.12724545318335398	-0.14794379344810157	-0.045413710747214564	6.5195797280928485	-0.15298433808616452	-0.23025790892566964	-0.18343621109467348	-0.2559898527453349	4.384291715101369	-0.09758161852152568	3.3130610540232532	0.9718771935997121	-0.1344223412989674	-0.4577259248287067	-0.08281941777850334	-0.11841125145931367	-0.40778936120992176	-0.445056220367753	-0.36137393423461134	0.7021083410888718	-0.17806789748804866	-0.09338544717243387	-0.15512688135287359	-0.059801924305369555	-0.10315758998286595	-0.20351288208236826	-0.5581665165993503	3.3470765998140166	-0.27138758715347305	-0.20369423334903392	-0.22922412966588113	-0.2035734992930884	-0.2968931713516794	-0.2364242869632701	1.9643736111515142	-0.2998579568643849	-0.20326557471344972	-0.1821824692543348	-0.14708477754988236	-0.05539355607253551
6175_105	2.1650916262936204	5.050126676395536	2.6990748651123564	-0.2281861605820861	-0.08734786352240176	-0.14708831756523652	-0.10005123146564551	-0.11749473106344907	-0.14344230516839124	-0.12724545318335398	-0.14794379344810157	-0.045413710747214564	-0.1662812189755105	-0.15298433808616452	0.86835437974244	-0.18343621109467348	0.8426224359227747	-0.23082880173988968	-0.09758161852152568	3.3130610540232532	-0.12673509506839753	-0.1344223412989674	1.7394986525075127	-0.08281941777850334	-0.11841125145931367	4.38800118438682	-0.445056220367753	-0.36137393423461134	1.5494062014760752	-0.17806789748804866	-0.09338544717243387	-0.15512688135287359	-0.059801924305369555	-0.10315758998286595	-0.20351288208236826	2.4863559211240727	2.0694160796969214	-0.27138758715347305	-0.20369423334903392	-0.22922412966588113	1.7423366497622248	-0.2968931713516794	-0.2364242869632701	1.3765869462493954	1.6460521921909284	-0.20326557471344972	-0.1821824692543348	-0.14708477754988236	-0.05539355607253551
6175_65	2.47524655459746	-0.2531782316635402	-0.1341384789438598	-0.2281861605820861	-0.08734786352240176	-0.14708831756523652	-0.10005123146564551	-0.11749473106344907	-0.14344230516839124	-0.12724545318335398	-0.14794379344810157	-0.045413710747214564	-0.1662812189755105	-0.15298433808616452	-0.23025790892566964	-0.18343621109467348	-0.2559898527453349	1.7150813473154236	-0.09758161852152568	1.2089268997530458	-0.12673509506839753	-0.1344223412989674	4.845578983230369	-0.08281941777850334	-0.11841125145931367	-0.40778936120992176	-0.445056220367753	-0.36137393423461134	-0.396503947579238	1.431370014946052	-0.09338544717243387	-0.15512688135287359	-0.059801924305369555	-0.10315758998286595	-0.20351288208236826	-0.5581665165993503	1.8011520931022422	-0.27138758715347305	-0.20369423334903392	-0.22922412966588113	-0.2035734992930884	-0.2968931713516794	-0.2364242869632701	-0.2328509661847053	-0.2998579568643849	-0.20326557471344972	-0.1821824692543348	-0.14708477754988236	-0.05539355607253551
6175_115	0.8658086421633594	1.35625968077056	-0.1341384789438598	-0.2281861605820861	-0.08734786352240176	-0.14708831756523652	-0.10005123146564551	-0.11749473106344907	-0.14344230516839124	-0.12724545318335398	-0.14794379344810157	-0.045413710747214564	2.23161405382286	-0.15298433808616452	-0.23025790892566964	-0.18343621109467348	-0.2559898527453349	3.8800450624334215	-0.09758161852152568	2.164438344780482	2.438214262393139	-0.1344223412989674	4.845578983230369	-0.08281941777850334	-0.11841125145931367	-0.40778936120992176	4.170064296473506	-0.36137393423461134	-0.396503947579238	0.9205443911800612	-0.09338544717243387	-0.15512688135287359	-0.059801924305369555	1.5062803224512344	-0.20351288208236826	3.552707347573961	4.539507643699781	-0.27138758715347305	-0.20369423334903392	-0.22922412966588113	1.4058644131410118	-0.2968931713516794	-0.2364242869632701	0.8657613224834045	-0.2998579568643849	-0.20326557471344972	-0.1821824692543348	-0.14708477754988236	-0.05539355607253551
6175_79	-0.23280364650475027	-0.2531782316635402	-0.1341384789438598	-0.2281861605820861	-0.08734786352240176	-0.14708831756523652	-0.10005123146564551	-0.11749473106344907	-0.14344230516839124	-0.12724545318335398	-0.14794379344810157	-0.045413710747214564	-0.1662812189755105	-0.15298433808616452	-0.23025790892566964	-0.18343621109467348	-0.2559898527453349	-0.23082880173988968	-0.09758161852152568	-0.40051101268105477	-0.12673509506839753	-0.1344223412989674	-0.4577259248287067	-0.08281941777850334	-0.11841125145931367	3.986659793462517	1.9528390524306176	4.033075220437827	1.5494062014760752	-0.17806789748804866	-0.09338544717243387	-0.15512688135287359	-0.059801924305369555	-0.10315758998286595	-0.20351288208236826	1.387743632455963	2.9497748023450137	2.7731348505699502	-0.20369423334903392	2.478826071436329	-0.2035734992930884	-0.2968931713516794	-0.2364242869632701	-0.2328509661847053	1.6460521921909284	-0.20326557471344972	-0.1821824692543348	-0.14708477754988236	-0.05539355607253551
6175_151	-0.23280364650475027	-0.2531782316635402	-0.1341384789438598	-0.2281861605820861	-0.08734786352240176	-0.14708831756523652	-0.10005123146564551	-0.11749473106344907	-0.14344230516839124	-0.12724545318335398	1.461494118985999	-0.045413710747214564	-0.1662812189755105	-0.15298433808616452	-0.23025790892566964	0.9151760775734363	-0.2559898527453349	-0.23082880173988968	-0.09758161852152568	6.2853499343873045	-0.12673509506839753	-0.1344223412989674	1.4881842242266066	-0.08281941777850334	-0.11841125145931367	1.990105911588449	-0.445056220367753	-0.36137393423461134	-0.396503947579238	0.9205443911800612	-0.09338544717243387	-0.15512688135287359	-0.059801924305369555	-0.10315758998286595	-0.20351288208236826	-0.5581665165993503	-0.7637972643592945	-0.27138758715347305	-0.20369423334903392	-0.22922412966588113	-0.2035734992930884	-0.2968931713516794	-0.2364242869632701	-0.2328509661847053	-0.2998579568643849	0.89534671395466	-0.1821824692543348	-0.14708477754988236	-0.05539355607253551
6175_129	3.4807684201995577	2.3117711257979963	2.430810878517677	3.882687703591225	2.310547409275969	2.2508069552331342	2.7331621125905707	2.4474546263980876	2.4215070522931454	1.8186646958719594	2.5601064076541085	1.0531985779208952	-0.1662812189755105	0.945627950581945	0.86835437974244	2.013788366241546	2.788532584978088	2.334120555721647	-0.09758161852152568	2.6440114250423683	3.9841387691049137	3.5791497254053404	1.7394986525075127	1.86309073127681	1.4910266609747866	0.6908229274581879	1.5008539286875602	1.2480639781994889	2.0013913252191324	2.5299823036141613	1.005226841495676	2.8893955563705496	-0.059801924305369555	1.5062803224512344	2.8410095556410546	1.8397287561990203	1.182112884696019	2.7731348505699502	3.9071796308242774	2.1686711431324897	2.194321773505282	2.7476292663717437	2.808098150760153	1.3765869462493954	3.413714109839923	1.4061723377206508	2.8623399684690884	1.462353134884218	-0.05539355607253551
6175_155	-0.23280364650475027	-0.2531782316635402	-0.1341384789438598	-0.2281861605820861	-0.08734786352240176	-0.14708831756523652	-0.10005123146564551	-0.11749473106344907	-0.14344230516839124	-0.12724545318335398	-0.14794379344810157	-0.045413710747214564	-0.1662812189755105	-0.15298433808616452	-0.23025790892566964	-0.18343621109467348	-0.2559898527453349	-0.23082880173988968	1.0010306701465839	3.7103628514922566	-0.12673509506839753	-0.1344223412989674	-0.4577259248287067	-0.08281941777850334	-0.11841125145931367	3.7030845029633896	4.63634814461671	-0.36137393423461134	4.9068009604798375	2.219827375310322	-0.09338544717243387	-0.15512688135287359	-0.059801924305369555	-0.10315758998286595	-0.20351288208236826	2.275046827456866	3.6306518903131444	-0.27138758715347305	0.8949180553190755	1.3802137827682193	-0.2035734992930884	3.813980692821632	-0.2364242869632701	4.1615981884877336	3.413714109839923	-0.20326557471344972	-0.1821824692543348	-0.14708477754988236	-0.05539355607253551
6175_133	2.3321457109567865	-0.2531782316635402	-0.1341384789438598	6.457674786486273	-0.08734786352240176	1.4623495948688638	-0.10005123146564551	-0.11749473106344907	0.9551699834997185	-0.12724545318335398	-0.14794379344810157	-0.045413710747214564	-0.1662812189755105	-0.15298433808616452	-0.23025790892566964	-0.18343621109467348	-0.2559898527453349	-0.23082880173988968	-0.09758161852152568	-0.40051101268105477	-0.12673509506839753	-0.1344223412989674	-0.4577259248287067	-0.08281941777850334	1.4910266609747866	-0.40778936120992176	-0.445056220367753	-0.36137393423461134	0.7021083410888718	-0.17806789748804866	-0.09338544717243387	-0.15512688135287359	-0.059801924305369555	0.9954546986852436	-0.20351288208236826	-0.5581665165993503	0.3348150243088152	-0.27138758715347305	2.1942010394493368	1.3802137827682193	-0.2035734992930884	-0.2968931713516794	-0.2364242869632701	-0.2328509661847053	0.7987543318037247	0.89534671395466	0.9164298194137749	-0.14708477754988236	-0.05539355607253551
6175_98	0.8658086421633594	3.4603938350407675	-0.1341384789438598	-0.2281861605820861	-0.08734786352240176	-0.14708831756523652	-0.10005123146564551	-0.11749473106344907	-0.14344230516839124	-0.12724545318335398	-0.14794379344810157	-0.045413710747214564	2.5417689821266998	-0.15298433808616452	-0.23025790892566964	2.8610862266287493	2.788532584978088	2.6023845423163263	-0.09758161852152568	4.2146095041602045	-0.12673509506839753	1.8114878077563459	3.6531479393446045	-0.08281941777850334	-0.11841125145931367	4.38800118438682	2.59946621735567	2.2035754232269253	2.436709396476978	-0.17806789748804866	-0.09338544717243387	-0.15512688135287359	-0.059801924305369555	-0.10315758998286595	-0.20351288208236826	3.8362826380730883	4.539507643699781	-0.27138758715347305	-0.20369423334903392	-0.22922412966588113	-0.2035734992930884	2.2680561861098574	-0.2364242869632701	-0.2328509661847053	-0.2998579568643849	-0.20326557471344972	0.9164298194137749	-0.14708477754988236	-0.05539355607253551
6175_109	1.9644209308314693	1.9440463456726789	1.8117716701114537	1.3812517518520142	2.477601493939135	2.050136259770983	-0.10005123146564551	2.927027706659974	2.8009966739980494	3.5863266135209537	2.0492807838881175	-0.045413710747214564	-0.1662812189755105	2.8915380996372586	1.9669666684105498	1.7624739379606398	2.788532584978088	3.482743264964418	-0.09758161852152568	1.9973842601173157	-0.12673509506839753	2.062802236037252	0.640886363839403	2.4821299396830336	-0.11841125145931367	0.6908229274581879	1.1643816920663475	0.7372383544334983	2.0013913252191324	2.386881459973488	1.5160524652616665	0.9434854073152361	1.0388103643627402	2.0940669873533535	2.7409260970840723	2.275046827456866	0.3348150243088152	3.839486277019838	2.1942010394493368	2.7152148495005592	0.8950387893750212	1.90033140598454	2.1614709858351002	2.165044306613665	2.098037315933986	2.361683782748087	2.5258677318478755	-0.14708477754988236	-0.05539355607253551
6175_69	2.8117187912186727	2.5800351123926757	2.06308609839236	2.8163362771413367	2.957174574201021	2.4178610398963003	2.4648981259958913	-0.11749473106344907	0.9551699834997185	2.4377039042781825	3.5656282732562063	-0.045413710747214564	0.932331069692599	-0.15298433808616452	2.8142645287977532	2.214459061703697	2.4520603483568753	2.167066471058481	-0.09758161852152568	1.9973842601173157	1.8191750539869156	2.5736278598032425	-0.4577259248287067	2.315075855019867	0.9802010372087959	-0.40778936120992176	-0.445056220367753	2.6831485034888116	2.3115462535229723	2.8664545402353743	1.005226841495676	-0.15512688135287359	2.884637054861071	2.0940669873533535	1.9937116952538512	4.2376240289973905	1.9442529367429155	2.561825756902743	2.361255124112503	1.3802137827682193	2.8409489384303344	1.312544741082421	3.4771477797410375	0.8657613224834045	2.098037315933986	2.8412568630099733	2.5258677318478755	0.9515275111182274	-0.05539355607253551
6175_123	2.3321457109567865	1.692731917391773	1.4752994334902407	2.8163362771413367	1.8585622855329116	2.5609618835369736	0.9985610572024642	2.0797298462727705	2.2544529676299794	2.2706498196150164	2.7964951857183387	1.0531985779208952	-0.1662812189755105	3.9578895260871465	4.164191245746769	0.9151760775734363	2.308959504716202	-0.23082880173988968	1.0010306701465839	1.7967135646551646	2.271160177729973	-0.1344223412989674	1.1517119876053938	1.0157928708896065	3.9924626127139975	-0.40778936120992176	1.1643816920663475	1.584536214820702	2.1684454098822985	2.386881459973488	3.620186619531874	2.8893955563705496	1.0388103643627402	-0.10315758998286595	2.8410095556410546	1.0512713958347502	-0.7637972643592945	4.123061567518966	3.509877833355274	3.4843479370384265	-0.2035734992930884	-0.2968931713516794	-0.2364242869632701	2.475199234917505	0.7987543318037247	1.4061723377206508	1.4272554431797655	3.963789086623429	-0.05539355607253551
6175_40	0.8658086421633594	-0.2531782316635402	-0.1341384789438598	1.3812517518520142	1.011264425145708	-0.14708831756523652	0.9985610572024642	-0.11749473106344907	-0.14344230516839124	-0.12724545318335398	0.9506684952200082	-0.045413710747214564	-0.1662812189755105	-0.15298433808616452	2.167637363872701	-0.18343621109467348	3.4575822139589727	-0.23082880173988968	-0.09758161852152568	2.6440114250423683	-0.12673509506839753	-0.1344223412989674	3.6531479393446045	-0.08281941777850334	-0.11841125145931367	3.7030845029633896	1.7521683569684665	-0.36137393423461134	2.3115462535229723	0.9205443911800612	-0.09338544717243387	1.7907832677024398	-0.059801924305369555	-0.10315758998286595	-0.20351288208236826	5.4357949107072185	1.433427312976925	0.8272247015146368	-0.20369423334903392	0.8693881590022287	3.9073003648802227	-0.2968931713516794	-0.2364242869632701	-0.2328509661847053	0.7987543318037247	3.510306491990858	-0.1821824692543348	-0.14708477754988236	-0.05539355607253551
6175_106	1.37663426592935	2.4548719694386696	-0.1341384789438598	1.7177239884732272	1.5220900489116986	3.5664837491390715	1.5093866809684549	-0.11749473106344907	2.0537822721678283	-0.12724545318335398	0.9506684952200082	-0.045413710747214564	2.030943358360709	3.560587728618143	2.8142645287977532	1.4260017013394268	1.9412347245908845	2.713610177426551	-0.09758161852152568	2.5439279664853856	0.9718771935997121	3.976451522874344	-0.4577259248287067	1.86309073127681	3.595160815244994	0.6908229274581879	-0.445056220367753	2.2035754232269253	1.8007206297569813	2.8664545402353743	3.620186619531874	1.7907832677024398	-0.059801924305369555	-0.10315758998286595	1.742397266972945	1.387743632455963	1.8011520931022422	3.4421844795508347	-0.20369423334903392	1.3802137827682193	2.8409489384303344	0.8017191173164304	1.9608002903729491	1.9643736111515142	1.3095799555697156	0.89534671395466	1.4272554431797655	3.963789086623429	-0.05539355607253551
6175_122	0.8658086421633594	0.8454340570045694	-0.1341384789438598	0.8704261280860236	-0.08734786352240176	-0.14708831756523652	-0.10005123146564551	-0.11749473106344907	-0.14344230516839124	-0.12724545318335398	-0.14794379344810157	-0.045413710747214564	-0.1662812189755105	-0.15298433808616452	-0.23025790892566964	-0.18343621109467348	1.3534480596887652	-0.23082880173988968	-0.09758161852152568	3.3130610540232532	-0.12673509506839753	-0.1344223412989674	5.940869009706501	-0.08281941777850334	-0.11841125145931367	0.6908229274581879	1.5008539286875602	-0.36137393423461134	-0.396503947579238	-0.17806789748804866	-0.09338544717243387	-0.15512688135287359	-0.059801924305369555	-0.10315758998286595	-0.20351288208236826	1.387743632455963	2.9497748023450137	1.3380503252806273	-0.20369423334903392	-0.22922412966588113	2.740865479873352	-0.2968931713516794	-0.2364242869632701	-0.2328509661847053	-0.2998579568643849	-0.20326557471344972	-0.1821824692543348	-0.14708477754988236	-0.05539355607253551
6175_89	-0.23280364650475027	-0.2531782316635402	-0.1341384789438598	-0.2281861605820861	-0.08734786352240176	-0.14708831756523652	-0.10005123146564551	-0.11749473106344907	-0.14344230516839124	-0.12724545318335398	-0.14794379344810157	-0.045413710747214564	-0.1662812189755105	-0.15298433808616452	1.3791800035084307	-0.18343621109467348	-0.2559898527453349	-0.23082880173988968	-0.09758161852152568	6.2853499343873045	-0.12673509506839753	-0.1344223412989674	-0.4577259248287067	-0.08281941777850334	-0.11841125145931367	-0.40778936120992176	-0.445056220367753	-0.36137393423461134	-0.396503947579238	-0.17806789748804866	-0.09338544717243387	-0.15512688135287359	-0.059801924305369555	-0.10315758998286595	1.4059250303517323	1.0512713958347502	-0.7637972643592945	-0.27138758715347305	-0.20369423334903392	-0.22922412966588113	-0.2035734992930884	-0.2968931713516794	-0.2364242869632701	-0.2328509661847053	-0.2998579568643849	-0.20326557471344972	-0.1821824692543348	-0.14708477754988236	-0.05539355607253551
6175_85	-0.23280364650475027	2.7913442060598825	-0.1341384789438598	-0.2281861605820861	-0.08734786352240176	-0.14708831756523652	-0.10005123146564551	-0.11749473106344907	-0.14344230516839124	-0.12724545318335398	-0.14794379344810157	-0.045413710747214564	-0.1662812189755105	-0.15298433808616452	-0.23025790892566964	-0.18343621109467348	-0.2559898527453349	3.8800450624334215	2.9469408192018975	1.9973842601173157	-0.12673509506839753	-0.1344223412989674	3.255846141875601	-0.08281941777850334	-0.11841125145931367	2.6367330765135013	-0.445056220367753	2.2035754232269253	2.6480184901441848	-0.17806789748804866	-0.09338544717243387	-0.15512688135287359	-0.059801924305369555	-0.10315758998286595	-0.20351288208236826	3.1554055501049576	3.851323252481965	-0.27138758715347305	-0.20369423334903392	-0.22922412966588113	-0.2035734992930884	3.416678895352628	-0.2364242869632701	-0.2328509661847053	2.098037315933986	-0.20326557471344972	-0.1821824692543348	-0.14708477754988236	-0.05539355607253551
6175_141	2.47524655459746	1.35625968077056	2.9103839587795632	2.8163362771413367	-0.08734786352240176	2.050136259770983	0.9985610572024642	2.826944248102991	2.689771038887825	2.4377039042781825	2.0492807838881175	-0.045413710747214564	-0.1662812189755105	3.560587728618143	2.8142645287977532	2.013788366241546	1.6899202963099784	2.334120555721647	2.0996429588146936	1.2089268997530458	0.9718771935997121	-0.1344223412989674	0.640886363839403	2.315075855019867	1.4910266609747866	3.3057827054943862	1.1643816920663475	4.253746582606648	2.3115462535229723	2.219827375310322	1.8525247018828794	2.6780864627033423	1.8861082247499439	-0.10315758998286595	3.5100591846219396	1.6390580607368692	1.8011520931022422	2.1265076856448974	2.361255124112503	2.7152148495005592	1.4058644131410118	0.8017191173164304	2.808098150760153	1.3765869462493954	2.744664480859038	2.361683782748087	2.0150421080818846	1.462353134884218	1.0432187325955744
6175_120	1.37663426592935	2.7913442060598825	-0.1341384789438598	-0.2281861605820861	-0.08734786352240176	-0.14708831756523652	-0.10005123146564551	-0.11749473106344907	-0.14344230516839124	-0.12724545318335398	-0.14794379344810157	-0.045413710747214564	-0.1662812189755105	-0.15298433808616452	-0.23025790892566964	0.9151760775734363	-0.2559898527453349	-0.23082880173988968	-0.09758161852152568	4.395279532915686	-0.12673509506839753	-0.1344223412989674	4.623678440155756	-0.08281941777850334	-0.11841125145931367	2.6367330765135013	0.6535560683003567	1.2480639781994889	1.5494062014760752	-0.17806789748804866	-0.09338544717243387	-0.15512688135287359	-0.059801924305369555	-0.10315758998286595	-0.20351288208236826	3.1554055501049576	2.9497748023450137	-0.27138758715347305	-0.20369423334903392	-0.22922412966588113	-0.2035734992930884	2.2680561861098574	-0.2364242869632701	-0.2328509661847053	3.8110159073089265	-0.20326557471344972	-0.1821824692543348	-0.14708477754988236	-0.05539355607253551
6175_150	0.8658086421633594	0.8454340570045694	0.9644738097242499	-0.2281861605820861	-0.08734786352240176	-0.14708831756523652	4.515069285375614	-0.11749473106344907	-0.14344230516839124	-0.12724545318335398	-0.14794379344810157	-0.045413710747214564	2.23161405382286	-0.15298433808616452	-0.23025790892566964	-0.18343621109467348	1.6899202963099784	-0.23082880173988968	-0.09758161852152568	-0.40051101268105477	-0.12673509506839753	-0.1344223412989674	3.9367232298437322	-0.08281941777850334	-0.11841125145931367	-0.40778936120992176	1.9528390524306176	0.7372383544334983	1.5494062014760752	-0.17806789748804866	1.005226841495676	2.242768391445497	-0.059801924305369555	-0.10315758998286595	1.4059250303517323	3.1554055501049576	4.434699766906531	1.9258369901827463	1.7422159157062793	-0.22922412966588113	4.19087565537935	2.7476292663717437	-0.2364242869632701	1.3765869462493954	1.3095799555697156	2.5047846263887603	-0.1821824692543348	0.9515275111182274	3.6581785106317724
6175_94	2.1650916262936204	2.14471704113483	2.06308609839236	3.882687703591225	1.8585622855329116	2.8974341201581866	0.9985610572024642	1.8284154179918641	2.2544529676299794	2.0699791241528653	2.5601064076541085	1.0531985779208952	2.77815776019093	2.5550658630160457	0.86835437974244	2.761002768071767	2.577223491310881	-0.23082880173988968	1.5118562939125746	2.6440114250423683	2.0704894822678215	2.5736278598032425	-0.4577259248287067	2.315075855019867	1.4910266609747866	0.6908229274581879	1.7521683569684665	1.835850643101608	1.2129339648548625	2.8664545402353743	-0.09338544717243387	0.9434854073152361	1.0388103643627402	-0.10315758998286595	3.5100591846219396	1.387743632455963	2.0694160796969214	3.4421844795508347	2.840828204374389	-0.22922412966588113	0.8950387893750212	-0.2968931713516794	3.8744495772100414	2.811671471538718	1.8973666204718345	1.4061723377206508	1.7637276798009784	0.9515275111182274	1.0432187325955744
6175_116	-0.23280364650475027	3.857695632509771	-0.1341384789438598	-0.2281861605820861	-0.08734786352240176	-0.14708831756523652	-0.10005123146564551	-0.11749473106344907	-0.14344230516839124	-0.12724545318335398	-0.14794379344810157	-0.045413710747214564	-0.1662812189755105	-0.15298433808616452	-0.23025790892566964	-0.18343621109467348	2.1419054200530354	-0.23082880173988968	-0.09758161852152568	5.998083921854153	-0.12673509506839753	-0.1344223412989674	-0.4577259248287067	-0.08281941777850334	-0.11841125145931367	-0.40778936120992176	3.268515846336555	-0.36137393423461134	1.5494062014760752	-0.17806789748804866	-0.09338544717243387	-0.15512688135287359	-0.059801924305369555	-0.10315758998286595	-0.20351288208236826	-0.5581665165993503	1.433427312976925	-0.27138758715347305	-0.20369423334903392	1.3802137827682193	-0.2035734992930884	1.312544741082421	-0.2364242869632701	-0.2328509661847053	-0.2998579568643849	-0.20326557471344972	-0.1821824692543348	-0.14708477754988236	-0.05539355607253551
6175_131	2.8117187912186727	2.14471704113483	2.263756793854511	2.4798640405201238	2.1098767138138177	2.797350661601204	1.5093866809684549	0.9811175576046607	2.5646078959338188	2.0699791241528653	2.417005564013435	-0.045413710747214564	2.23161405382286	2.0442402392500547	0.86835437974244	2.013788366241546	2.4520603483568753	2.167066471058481	2.3003136542768448	2.6440114250423683	-0.12673509506839753	2.062802236037252	1.7394986525075127	-0.08281941777850334	2.279484021339057	1.990105911588449	2.1198931370937837	2.6831485034888116	2.6480184901441848	2.386881459973488	-0.09338544717243387	0.9434854073152361	1.5496359881287307	0.9954546986852436	1.742397266972945	3.1554055501049576	0.8456406480748059	1.6745225619018402	1.4057436790850664	0.8693881590022287	0.8950387893750212	0.8017191173164304	1.3730136254708303	1.713059182870608	1.8973666204718345	0.89534671395466	1.4272554431797655	0.9515275111182274	1.554044356361565
6175_144	1.37663426592935	2.6912607475029002	-0.1341384789438598	0.8704261280860236	-0.08734786352240176	-0.14708831756523652	-0.10005123146564551	0.9811175576046607	-0.14344230516839124	-0.12724545318335398	-0.14794379344810157	-0.045413710747214564	-0.1662812189755105	-0.15298433808616452	-0.23025790892566964	4.2110129435777655	3.8548840114279765	-0.23082880173988968	-0.09758161852152568	5.593450414625514	-0.12673509506839753	-0.1344223412989674	2.586796512894716	-0.08281941777850334	-0.11841125145931367	-0.40778936120992176	-0.445056220367753	-0.36137393423461134	-0.396503947579238	0.9205443911800612	-0.09338544717243387	-0.15512688135287359	-0.059801924305369555	-0.10315758998286595	-0.20351288208236826	1.387743632455963	0.8456406480748059	-0.27138758715347305	1.7422159157062793	0.8693881590022287	-0.2035734992930884	-0.2968931713516794	-0.2364242869632701	-0.2328509661847053	1.3095799555697156	-0.20326557471344972	-0.1821824692543348	-0.14708477754988236	-0.05539355607253551
6175_23	-0.23280364650475027	-0.2531782316635402	-0.1341384789438598	1.9690384167541333	-0.08734786352240176	-0.14708831756523652	-0.10005123146564551	-0.11749473106344907	-0.14344230516839124	-0.12724545318335398	-0.14794379344810157	-0.045413710747214564	-0.1662812189755105	-0.15298433808616452	1.9669666684105498	-0.18343621109467348	1.3534480596887652	2.813693635983533	-0.09758161852152568	3.993938141991384	-0.12673509506839753	-0.1344223412989674	3.255846141875601	-0.08281941777850334	-0.11841125145931367	-0.40778936120992176	-0.445056220367753	4.720030430749851	-0.396503947579238	-0.17806789748804866	-0.09338544717243387	-0.15512688135287359	-0.059801924305369555	-0.10315758998286595	-0.20351288208236826	3.1554055501049576	1.9442529367429155	-0.27138758715347305	-0.20369423334903392	-0.22922412966588113	-0.2035734992930884	-0.2968931713516794	-0.2364242869632701	0.8657613224834045	-0.2998579568643849	-0.20326557471344972	-0.1821824692543348	-0.14708477754988236	-0.05539355607253551
6175_125	-0.23280364650475027	2.4548719694386696	-0.1341384789438598	-0.2281861605820861	-0.08734786352240176	-0.14708831756523652	-0.10005123146564551	-0.11749473106344907	-0.14344230516839124	-0.12724545318335398	-0.14794379344810157	-0.045413710747214564	-0.1662812189755105	-0.15298433808616452	-0.23025790892566964	-0.18343621109467348	-0.2559898527453349	-0.23082880173988968	-0.09758161852152568	-0.40051101268105477	-0.12673509506839753	-0.1344223412989674	-0.4577259248287067	-0.08281941777850334	-0.11841125145931367	1.990105911588449	4.350734325228988	2.0365213385637593	3.3170681191250697	-0.17806789748804866	-0.09338544717243387	1.7907832677024398	-0.059801924305369555	-0.10315758998286595	-0.20351288208236826	2.4863559211240727	3.3470765998140166	1.9258369901827463	1.7422159157062793	-0.22922412966588113	-0.2035734992930884	4.901603859914147	-0.2364242869632701	1.9643736111515142	-0.2998579568643849	0.89534671395466	-0.1821824692543348	1.462353134884218	-0.05539355607253551
6175_172	1.37663426592935	4.828226133320923	1.4752994334902407	-0.2281861605820861	-0.08734786352240176	-0.14708831756523652	-0.10005123146564551	-0.11749473106344907	-0.14344230516839124	-0.12724545318335398	-0.14794379344810157	-0.045413710747214564	0.932331069692599	-0.15298433808616452	-0.23025790892566964	2.013788366241546	3.4575822139589727	2.813693635983533	-0.09758161852152568	1.5453991363742585	-0.12673509506839753	-0.1344223412989674	2.3754874192275093	-0.08281941777850334	-0.11841125145931367	1.7894352161262976	-0.445056220367753	-0.36137393423461134	0.7021083410888718	-0.17806789748804866	-0.09338544717243387	-0.15512688135287359	-0.059801924305369555	-0.10315758998286595	-0.20351288208236826	1.0512713958347502	-0.7637972643592945	-0.27138758715347305	-0.20369423334903392	-0.22922412966588113	1.7423366497622248	-0.2968931713516794	-0.2364242869632701	-0.2328509661847053	2.5333553871918313	-0.20326557471344972	-0.1821824692543348	-0.14708477754988236	-0.05539355607253551
6175_138	3.878070217668561	3.4603938350407675	2.430810878517677	1.9690384167541333	1.8585622855329116	2.050136259770983	-0.10005123146564551	2.0797298462727705	1.465995607265709	0.9713668354847557	0.9506684952200082	-0.045413710747214564	0.932331069692599	1.4564535743479359	2.167637363872701	1.7624739379606398	2.308959504716202	1.3786091106942107	1.0010306701465839	3.3130610540232532	1.4827028173657029	2.910100096424456	3.6531479393446045	1.0157928708896065	0.9802010372087959	-0.40778936120992176	-0.445056220367753	0.7372383544334983	1.5494062014760752	1.7678422515672647	-0.09338544717243387	-0.15512688135287359	1.0388103643627402	0.9954546986852436	1.9937116952538512	2.4863559211240727	-0.7637972643592945	1.3380503252806273	-0.20369423334903392	1.3802137827682193	-0.2035734992930884	-0.2968931713516794	1.9608002903729491	2.811671471538718	2.744664480859038	-0.20326557471344972	0.9164298194137749	-0.14708477754988236	-0.05539355607253551
6175_153	-0.23280364650475027	-0.2531782316635402	-0.1341384789438598	6.170408773953121	-0.08734786352240176	0.9515239711028732	-0.10005123146564551	-0.11749473106344907	-0.14344230516839124	-0.12724545318335398	-0.14794379344810157	-0.045413710747214564	-0.1662812189755105	-0.15298433808616452	-0.23025790892566964	-0.18343621109467348	-0.2559898527453349	-0.23082880173988968	-0.09758161852152568	-0.40051101268105477	-0.12673509506839753	-0.1344223412989674	-0.4577259248287067	-0.08281941777850334	-0.11841125145931367	-0.40778936120992176	-0.445056220367753	-0.36137393423461134	-0.396503947579238	-0.17806789748804866	-0.09338544717243387	-0.15512688135287359	-0.059801924305369555	-0.10315758998286595	-0.20351288208236826	-0.5581665165993503	0.3348150243088152	-0.27138758715347305	-0.20369423334903392	-0.22922412966588113	-0.2035734992930884	-0.2968931713516794	1.3730136254708303	-0.2328509661847053	-0.2998579568643849	-0.20326557471344972	-0.1821824692543348	-0.14708477754988236	-0.05539355607253551
6175_167	-0.23280364650475027	6.1454167028716675	0.9644738097242499	-0.2281861605820861	-0.08734786352240176	-0.14708831756523652	-0.10005123146564551	-0.11749473106344907	-0.14344230516839124	-0.12724545318335398	-0.14794379344810157	-0.045413710747214564	-0.1662812189755105	-0.15298433808616452	-0.23025790892566964	-0.18343621109467348	-0.2559898527453349	-0.23082880173988968	-0.09758161852152568	-0.40051101268105477	-0.12673509506839753	-0.1344223412989674	-0.4577259248287067	-0.08281941777850334	-0.11841125145931367	-0.40778936120992176	-0.445056220367753	-0.36137393423461134	-0.396503947579238	2.5299823036141613	-0.09338544717243387	-0.15512688135287359	-0.059801924305369555	-0.10315758998286595	-0.20351288208236826	-0.5581665165993503	-0.7637972643592945	-0.27138758715347305	-0.20369423334903392	-0.22922412966588113	-0.2035734992930884	-0.2968931713516794	-0.2364242869632701	-0.2328509661847053	-0.2998579568643849	-0.20326557471344972	-0.1821824692543348	-0.14708477754988236	-0.05539355607253551
6175_149	1.9644209308314693	2.14471704113483	1.4752994334902407	-0.2281861605820861	-0.08734786352240176	1.4623495948688638	1.8458589175896678	1.4919431813706514	2.0537822721678283	-0.12724545318335398	1.7979663556072116	1.5640242016868857	1.44315669345859	0.945627950581945	2.7141810702407705	1.7624739379606398	1.3534480596887652	0.8677834869282202	2.3003136542768448	0.6981012759870551	0.9718771935997121	1.4750155711351332	-0.4577259248287067	-0.08281941777850334	2.446538106002223	2.6367330765135013	1.7521683569684665	2.2035754232269253	1.8007206297569813	-0.17806789748804866	2.7398278968837824	2.789312097813567	1.8861082247499439	0.9954546986852436	1.4059250303517323	2.0067828408621864	2.2807251733641287	2.7731348505699502	1.9935303439871854	1.7166860193894322	2.194321773505282	1.90033140598454	2.808098150760153	-0.2328509661847053	1.8973666204718345	2.194629698084921	2.0150421080818846	1.462353134884218	-0.05539355607253551
6175_48	3.4807684201995577	-0.2531782316635402	-0.1341384789438598	-0.2281861605820861	-0.08734786352240176	-0.14708831756523652	-0.10005123146564551	-0.11749473106344907	-0.14344230516839124	-0.12724545318335398	-0.14794379344810157	-0.045413710747214564	-0.1662812189755105	-0.15298433808616452	-0.23025790892566964	0.9151760775734363	-0.2559898527453349	-0.23082880173988968	-0.09758161852152568	2.6440114250423683	-0.12673509506839753	-0.1344223412989674	3.255846141875601	-0.08281941777850334	-0.11841125145931367	1.990105911588449	3.268515846336555	1.835850643101608	0.7021083410888718	0.9205443911800612	-0.09338544717243387	-0.15512688135287359	-0.059801924305369555	-0.10315758998286595	-0.20351288208236826	2.3862724625670904	2.9497748023450137	-0.27138758715347305	-0.20369423334903392	3.8816497345074303	1.4058644131410118	0.8017191173164304	-0.2364242869632701	1.3765869462493954	2.6445810223020554	0.89534671395466	-0.1821824692543348	-0.14708477754988236	-0.05539355607253551
6175_68	-0.23280364650475027	0.8454340570045694	-0.1341384789438598	-0.2281861605820861	-0.08734786352240176	-0.14708831756523652	-0.10005123146564551	-0.11749473106344907	-0.14344230516839124	-0.12724545318335398	-0.14794379344810157	-0.045413710747214564	-0.1662812189755105	-0.15298433808616452	-0.23025790892566964	-0.18343621109467348	-0.2559898527453349	-0.23082880173988968	1.5118562939125746	0.6981012759870551	-0.12673509506839753	-0.1344223412989674	1.940169347969664	-0.08281941777850334	0.9802010372087959	3.3057827054943862	2.59946621735567	1.835850643101608	3.714369916594073	0.9205443911800612	-0.09338544717243387	-0.15512688135287359	-0.059801924305369555	-0.10315758998286595	-0.20351288208236826	2.4863559211240727	3.6306518903131444	-0.27138758715347305	-0.20369423334903392	1.3802137827682193	2.194321773505282	2.1010021014466913	-0.2364242869632701	4.715908924193463	3.8110159073089265	0.89534671395466	-0.1821824692543348	-0.14708477754988236	-0.05539355607253551
6175_170	-0.23280364650475027	0.8454340570045694	-0.1341384789438598	-0.2281861605820861	-0.08734786352240176	-0.14708831756523652	-0.10005123146564551	-0.11749473106344907	-0.14344230516839124	-0.12724545318335398	-0.14794379344810157	-0.045413710747214564	-0.1662812189755105	-0.15298433808616452	-0.23025790892566964	-0.18343621109467348	-0.2559898527453349	-0.23082880173988968	-0.09758161852152568	0.6981012759870551	-0.12673509506839753	-0.1344223412989674	-0.4577259248287067	-0.08281941777850334	-0.11841125145931367	-0.40778936120992176	-0.445056220367753	3.3521981324696966	2.6480184901441848	-0.17806789748804866	1.005226841495676	-0.15512688135287359	-0.059801924305369555	0.9954546986852436	1.4059250303517323	4.523237848385112	-0.7637972643592945	-0.27138758715347305	-0.20369423334903392	0.8693881590022287	-0.2035734992930884	-0.2968931713516794	0.8621880017048396	5.07045394187437	1.8973666204718345	-0.20326557471344972	1.4272554431797655	0.9515275111182274	-0.05539355607253551
6175_137	-0.23280364650475027	-0.2531782316635402	-0.1341384789438598	-0.2281861605820861	-0.08734786352240176	-0.14708831756523652	0.9985610572024642	-0.11749473106344907	-0.14344230516839124	-0.12724545318335398	-0.14794379344810157	-0.045413710747214564	-0.1662812189755105	-0.15298433808616452	-0.23025790892566964	-0.18343621109467348	-0.2559898527453349	3.482743264964418	-0.09758161852152568	-0.40051101268105477	-0.12673509506839753	-0.1344223412989674	-0.4577259248287067	-0.08281941777850334	-0.11841125145931367	1.5381207878453915	2.262993980734457	4.253746582606648	2.436709396476978	0.9205443911800612	-0.09338544717243387	-0.15512688135287359	-0.059801924305369555	-0.10315758998286595	-0.20351288208236826	3.1554055501049576	4.539507643699781	0.8272247015146368	1.4057436790850664	-0.22922412966588113	0.8950387893750212	-0.2968931713516794	-0.2364242869632701	-0.2328509661847053	-0.2998579568643849	-0.20326557471344972	-0.1821824692543348	-0.14708477754988236	-0.05539355607253551
6175_156	1.9644209308314693	1.35625968077056	1.8117716701114537	1.7177239884732272	1.011264425145708	1.798821831490077	0.9985610572024642	2.4474546263980876	1.465995607265709	0.9713668354847557	-0.14794379344810157	-0.045413710747214564	2.23161405382286	2.0442402392500547	2.8142645287977532	2.013788366241546	2.4520603483568753	0.8677834869282202	1.5118562939125746	-0.40051101268105477	0.9718771935997121	2.430527016162569	-0.4577259248287067	1.0157928708896065	0.9802010372087959	2.4254239828462945	1.5008539286875602	1.584536214820702	2.0013913252191324	2.219827375310322	1.8525247018828794	1.4543110310812268	1.5496359881287307	1.8427525590724474	3.5100591846219396	1.8397287561990203	0.3348150243088152	0.8272247015146368	1.7422159157062793	3.4843479370384265	0.8950387893750212	1.90033140598454	3.8744495772100414	2.165044306613665	2.408192244237825	0.89534671395466	2.0150421080818846	2.050139799786337	-0.05539355607253551
6175_175	0.8658086421633594	-0.2531782316635402	1.8117716701114537	1.9690384167541333	-0.08734786352240176	1.4623495948688638	2.9444712062577776	2.0797298462727705	1.465995607265709	2.5808047479188563	2.417005564013435	2.6626364903549953	-0.1662812189755105	2.8915380996372586	2.4777922921765403	1.7624739379606398	2.1419054200530354	1.7150813473154236	1.0010306701465839	1.7967135646551646	2.271160177729973	0.9641899473691423	1.1517119876053938	-0.08281941777850334	0.9802010372087959	1.5381207878453915	2.262993980734457	0.7372383544334983	2.436709396476978	-0.17806789748804866	1.005226841495676	2.8893955563705496	-0.059801924305369555	1.5062803224512344	1.4059250303517323	3.1554055501049576	1.433427312976925	2.561825756902743	2.6295191107071823	2.603989214390335	0.8950387893750212	0.8017191173164304	2.1614709858351002	2.475199234917505	1.8973666204718345	1.9939590026227698	1.7637276798009784	1.462353134884218	-0.05539355607253551
6175_119	-0.23280364650475027	2.14471704113483	-0.1341384789438598	-0.2281861605820861	-0.08734786352240176	-0.14708831756523652	-0.10005123146564551	-0.11749473106344907	-0.14344230516839124	-0.12724545318335398	-0.14794379344810157	-0.045413710747214564	1.7796289300798027	-0.15298433808616452	2.167637363872701	-0.18343621109467348	0.8426224359227747	3.482743264964418	-0.09758161852152568	2.4327023313751615	-0.12673509506839753	-0.1344223412989674	1.940169347969664	-0.08281941777850334	-0.11841125145931367	1.990105911588449	-0.445056220367753	-0.36137393423461134	2.0013913252191324	-0.17806789748804866	-0.09338544717243387	-0.15512688135287359	-0.059801924305369555	-0.10315758998286595	-0.20351288208236826	3.1554055501049576	2.9497748023450137	-0.27138758715347305	-0.20369423334903392	-0.22922412966588113	0.8950387893750212	-0.2968931713516794	-0.2364242869632701	-0.2328509661847053	-0.2998579568643849	-0.20326557471344972	-0.1821824692543348	-0.14708477754988236	-0.05539355607253551
6175_152	2.1650916262936204	3.4603938350407675	-0.1341384789438598	-0.2281861605820861	-0.08734786352240176	-0.14708831756523652	-0.10005123146564551	-0.11749473106344907	-0.14344230516839124	-0.12724545318335398	-0.14794379344810157	-0.045413710747214564	-0.1662812189755105	1.7929258109691488	-0.23025790892566964	-0.18343621109467348	2.6884491264211055	-0.23082880173988968	-0.09758161852152568	2.4327023313751615	-0.12673509506839753	-0.1344223412989674	-0.4577259248287067	-0.08281941777850334	-0.11841125145931367	-0.40778936120992176	4.170064296473506	2.583065044931829	-0.396503947579238	-0.17806789748804866	-0.09338544717243387	-0.15512688135287359	-0.059801924305369555	-0.10315758998286595	-0.20351288208236826	0.5404457720687594	2.2807251733641287	-0.27138758715347305	-0.20369423334903392	-0.22922412966588113	0.8950387893750212	5.006411736707396	1.3730136254708303	1.3765869462493954	-0.2998579568643849	-0.20326557471344972	-0.1821824692543348	-0.14708477754988236	-0.05539355607253551
6175_176	1.37663426592935	-0.2531782316635402	2.06308609839236	1.3812517518520142	2.1098767138138177	-0.14708831756523652	1.8458589175896678	-0.11749473106344907	3.5701297615359167	0.9713668354847557	0.9506684952200082	-0.045413710747214564	-0.1662812189755105	0.945627950581945	2.8142645287977532	1.4260017013394268	2.788532584978088	0.8677834869282202	-0.09758161852152568	1.9973842601173157	1.8191750539869156	2.263472931499403	1.4881842242266066	-0.08281941777850334	0.9802010372087959	-0.40778936120992176	1.9528390524306176	-0.36137393423461134	-0.396503947579238	-0.17806789748804866	-0.09338544717243387	1.7907832677024398	1.8861082247499439	-0.10315758998286595	2.8410095556410546	1.387743632455963	2.9497748023450137	1.3380503252806273	1.7422159157062793	1.3802137827682193	3.9073003648802227	3.416678895352628	-0.2364242869632701	1.713059182870608	1.8973666204718345	0.89534671395466	0.9164298194137749	-0.14708477754988236	-0.05539355607253551
6175_208	-0.23280364650475027	-0.2531782316635402	-0.1341384789438598	-0.2281861605820861	-0.08734786352240176	-0.14708831756523652	-0.10005123146564551	-0.11749473106344907	-0.14344230516839124	-0.12724545318335398	-0.14794379344810157	-0.045413710747214564	0.932331069692599	-0.15298433808616452	-0.23025790892566964	-0.18343621109467348	-0.2559898527453349	-0.23082880173988968	-0.09758161852152568	-0.40051101268105477	-0.12673509506839753	-0.1344223412989674	-0.4577259248287067	-0.08281941777850334	-0.11841125145931367	-0.40778936120992176	-0.445056220367753	-0.36137393423461134	-0.396503947579238	-0.17806789748804866	-0.09338544717243387	-0.15512688135287359	1.0388103643627402	-0.10315758998286595	-0.20351288208236826	-0.5581665165993503	-0.7637972643592945	5.722573840153096	-0.20369423334903392	-0.22922412966588113	-0.2035734992930884	-0.2968931713516794	-0.2364242869632701	-0.2328509661847053	-0.2998579568643849	-0.20326557471344972	-0.1821824692543348	-0.14708477754988236	-0.05539355607253551
6175_166	-0.23280364650475027	-0.2531782316635402	-0.1341384789438598	-0.2281861605820861	-0.08734786352240176	-0.14708831756523652	-0.10005123146564551	-0.11749473106344907	-0.14344230516839124	-0.12724545318335398	-0.14794379344810157	-0.045413710747214564	3.547290847728797	-0.15298433808616452	-0.23025790892566964	-0.18343621109467348	1.6899202963099784	-0.23082880173988968	-0.09758161852152568	2.6440114250423683	-0.12673509506839753	-0.1344223412989674	-0.4577259248287067	-0.08281941777850334	-0.11841125145931367	-0.40778936120992176	-0.445056220367753	-0.36137393423461134	2.6480184901441848	-0.17806789748804866	-0.09338544717243387	-0.15512688135287359	-0.059801924305369555	-0.10315758998286595	-0.20351288208236826	4.390593373778818	3.6306518903131444	-0.27138758715347305	-0.20369423334903392	-0.22922412966588113	3.5099985674112193	-0.2968931713516794	-0.2364242869632701	-0.2328509661847053	2.265091400597152	-0.20326557471344972	-0.1821824692543348	-0.14708477754988236	-0.05539355607253551
6175_74	-0.23280364650475027	1.35625968077056	0.9644738097242499	-0.2281861605820861	-0.08734786352240176	-0.14708831756523652	-0.10005123146564551	0.9811175576046607	-0.14344230516839124	-0.12724545318335398	0.9506684952200082	-0.045413710747214564	-0.1662812189755105	-0.15298433808616452	-0.23025790892566964	-0.18343621109467348	1.3534480596887652	1.3786091106942107	-0.09758161852152568	2.6440114250423683	1.4827028173657029	-0.1344223412989674	2.10722343263283	-0.08281941777850334	-0.11841125145931367	1.2016485512241788	1.5008539286875602	-0.36137393423461134	0.7021083410888718	-0.17806789748804866	-0.09338544717243387	0.9434854073152361	-0.059801924305369555	-0.10315758998286595	-0.20351288208236826	3.1554055501049576	4.184962626018874	0.8272247015146368	-0.20369423334903392	-0.22922412966588113	-0.2035734992930884	1.312544741082421	-0.2364242869632701	-0.2328509661847053	1.3095799555697156	-0.20326557471344972	0.9164298194137749	-0.14708477754988236	-0.05539355607253551
6175_165	2.1650916262936204	0.8454340570045694	1.8117716701114537	0.8704261280860236	-0.08734786352240176	0.9515239711028732	1.5093866809684549	1.4919431813706514	2.4215070522931454	1.8186646958719594	2.249951479350269	-0.045413710747214564	1.44315669345859	3.560587728618143	1.7156522401296437	1.4260017013394268	1.6899202963099784	0.8677834869282202	-0.09758161852152568	0.6981012759870551	2.0704894822678215	2.430527016162569	1.4881842242266066	1.0157928708896065	2.0788133258769057	2.6367330765135013	-0.445056220367753	0.7372383544334983	1.2129339648548625	1.7678422515672647	1.005226841495676	2.8893955563705496	-0.059801924305369555	-0.10315758998286595	1.9937116952538512	1.387743632455963	0.3348150243088152	2.7731348505699502	2.840828204374389	2.603989214390335	1.993651078043131	1.649016977703634	1.7094858620920432	2.3320983912768316	3.413714109839923	1.4061723377206508	2.5258677318478755	1.462353134884218	-0.05539355607253551
6175_159	-0.23280364650475027	-0.2531782316635402	-0.1341384789438598	-0.2281861605820861	-0.08734786352240176	-0.14708831756523652	-0.10005123146564551	-0.11749473106344907	-0.14344230516839124	0.9713668354847557	-0.14794379344810157	-0.045413710747214564	-0.1662812189755105	-0.15298433808616452	-0.23025790892566964	-0.18343621109467348	-0.2559898527453349	-0.23082880173988968	-0.09758161852152568	1.2089268997530458	-0.12673509506839753	-0.1344223412989674	-0.4577259248287067	-0.08281941777850334	-0.11841125145931367	0.6908229274581879	-0.445056220367753	-0.36137393423461134	1.2129339648548625	-0.17806789748804866	-0.09338544717243387	-0.15512688135287359	-0.059801924305369555	-0.10315758998286595	-0.20351288208236826	-0.5581665165993503	-0.7637972643592945	-0.27138758715347305	-0.20369423334903392	-0.22922412966588113	-0.2035734992930884	-0.2968931713516794	-0.2364242869632701	-0.2328509661847053	-0.2998579568643849	-0.20326557471344972	-0.1821824692543348	-0.14708477754988236	-0.05539355607253551
6175_171	1.9644209308314693	1.35625968077056	1.4752994334902407	2.1697091122162844	-0.08734786352240176	2.2508069552331342	1.5093866809684549	2.2804005417349216	2.0537822721678283	2.0699791241528653	1.461494118985999	-0.045413710747214564	1.44315669345859	1.4564535743479359	2.4777922921765403	2.761002768071767	2.1419054200530354	0.8677834869282202	1.8483285305337875	0.6981012759870551	-0.12673509506839753	0.9641899473691423	-0.4577259248287067	1.0157928708896065	0.9802010372087959	2.6367330765135013	-0.445056220367753	1.584536214820702	1.2129339648548625	1.7678422515672647	1.005226841495676	2.8893955563705496	1.0388103643627402	0.9954546986852436	0.8950994065857414	2.275046827456866	0.8456406480748059	2.7731348505699502	2.1942010394493368	1.7166860193894322	1.4058644131410118	-0.2968931713516794	1.3730136254708303	2.165044306613665	0.7987543318037247	-0.20326557471344972	2.651030874801881	2.250810495248488	1.554044356361565
6175_210	-0.23280364650475027	5.740783195643029	-0.1341384789438598	-0.2281861605820861	-0.08734786352240176	-0.14708831756523652	1.5093866809684549	-0.11749473106344907	-0.14344230516839124	-0.12724545318335398	-0.14794379344810157	-0.045413710747214564	-0.1662812189755105	-0.15298433808616452	-0.23025790892566964	-0.18343621109467348	-0.2559898527453349	-0.23082880173988968	-0.09758161852152568	-0.40051101268105477	-0.12673509506839753	-0.1344223412989674	-0.4577259248287067	-0.08281941777850334	-0.11841125145931367	-0.40778936120992176	-0.445056220367753	-0.36137393423461134	-0.396503947579238	-0.17806789748804866	-0.09338544717243387	-0.15512688135287359	-0.059801924305369555	-0.10315758998286595	-0.20351288208236826	-0.5581665165993503	-0.7637972643592945	-0.27138758715347305	-0.20369423334903392	-0.22922412966588113	-0.2035734992930884	-0.2968931713516794	-0.2364242869632701	-0.2328509661847053	-0.2998579568643849	4.41185494212781	-0.1821824692543348	-0.14708477754988236	-0.05539355607253551
6175_188	-0.23280364650475027	-0.2531782316635402	-0.1341384789438598	-0.2281861605820861	-0.08734786352240176	2.4178610398963003	-0.10005123146564551	-0.11749473106344907	-0.14344230516839124	-0.12724545318335398	-0.14794379344810157	-0.045413710747214564	-0.1662812189755105	-0.15298433808616452	-0.23025790892566964	-0.18343621109467348	-0.2559898527453349	-0.23082880173988968	-0.09758161852152568	-0.40051101268105477	-0.12673509506839753	-0.1344223412989674	-0.4577259248287067	-0.08281941777850334	-0.11841125145931367	2.6367330765135013	3.268515846336555	1.835850643101608	1.2129339648548625	-0.17806789748804866	-0.09338544717243387	-0.15512688135287359	-0.059801924305369555	-0.10315758998286595	-0.20351288208236826	4.390593373778818	4.539507643699781	-0.27138758715347305	-0.20369423334903392	-0.22922412966588113	-0.2035734992930884	1.90033140598454	-0.2364242869632701	-0.2328509661847053	-0.2998579568643849	-0.20326557471344972	-0.1821824692543348	-0.14708477754988236	-0.05539355607253551
6175_154	-0.23280364650475027	-0.2531782316635402	2.263756793854511	1.3812517518520142	1.011264425145708	2.6861250264909797	-0.10005123146564551	-0.11749473106344907	5.159862602890684	0.9713668354847557	2.6852695506081146	-0.045413710747214564	1.44315669345859	0.945627950581945	1.7156522401296437	0.9151760775734363	-0.2559898527453349	-0.23082880173988968	2.0996429588146936	1.2089268997530458	-0.12673509506839753	-0.1344223412989674	-0.4577259248287067	1.5266184946555972	-0.11841125145931367	1.5381207878453915	-0.445056220367753	-0.36137393423461134	-0.396503947579238	-0.17806789748804866	-0.09338544717243387	-0.15512688135287359	-0.059801924305369555	-0.10315758998286595	-0.20351288208236826	0.5404457720687594	2.2807251733641287	1.3380503252806273	-0.20369423334903392	-0.22922412966588113	-0.2035734992930884	2.1010021014466913	-0.2364242869632701	2.165044306613665	-0.2998579568643849	-0.20326557471344972	-0.1821824692543348	-0.14708477754988236	-0.05539355607253551
6175_112	2.1650916262936204	2.7913442060598825	-0.1341384789438598	1.7177239884732272	-0.08734786352240176	2.797350661601204	-0.10005123146564551	1.4919431813706514	-0.14344230516839124	-0.12724545318335398	-0.14794379344810157	-0.045413710747214564	-0.1662812189755105	-0.15298433808616452	-0.23025790892566964	2.013788366241546	-0.2559898527453349	2.334120555721647	-0.09758161852152568	2.6440114250423683	-0.12673509506839753	1.4750155711351332	3.9367232298437322	1.5266184946555972	-0.11841125145931367	3.3057827054943862	3.6658176438055583	3.3521981324696966	2.6480184901441848	-0.17806789748804866	-0.09338544717243387	0.9434854073152361	-0.059801924305369555	-0.10315758998286595	-0.20351288208236826	-0.5581665165993503	0.8456406480748059	-0.27138758715347305	-0.20369423334903392	-0.22922412966588113	-0.2035734992930884	-0.2968931713516794	-0.2364242869632701	-0.2328509661847053	-0.2998579568643849	-0.20326557471344972	-0.1821824692543348	-0.14708477754988236	-0.05539355607253551
6175_340	-0.23280364650475027	-0.2531782316635402	-0.1341384789438598	-0.2281861605820861	-0.08734786352240176	-0.14708831756523652	-0.10005123146564551	-0.11749473106344907	-0.14344230516839124	-0.12724545318335398	-0.14794379344810157	-0.045413710747214564	-0.1662812189755105	-0.15298433808616452	-0.23025790892566964	-0.18343621109467348	-0.2559898527453349	-0.23082880173988968	-0.09758161852152568	-0.40051101268105477	-0.12673509506839753	-0.1344223412989674	5.5362355024778624	-0.08281941777850334	-0.11841125145931367	-0.40778936120992176	-0.445056220367753	-0.36137393423461134	-0.396503947579238	-0.17806789748804866	-0.09338544717243387	-0.15512688135287359	-0.059801924305369555	-0.10315758998286595	-0.20351288208236826	-0.5581665165993503	-0.7637972643592945	-0.27138758715347305	-0.20369423334903392	-0.22922412966588113	-0.2035734992930884	-0.2968931713516794	-0.2364242869632701	-0.2328509661847053	-0.2998579568643849	-0.20326557471344972	-0.1821824692543348	-0.14708477754988236	-0.05539355607253551
6175_246	1.37663426592935	-0.2531782316635402	-0.1341384789438598	-0.2281861605820861	1.011264425145708	-0.14708831756523652	-0.10005123146564551	1.4919431813706514	-0.14344230516839124	-0.12724545318335398	-0.14794379344810157	-0.045413710747214564	-0.1662812189755105	-0.15298433808616452	-0.23025790892566964	-0.18343621109467348	-0.2559898527453349	-0.23082880173988968	-0.09758161852152568	1.9973842601173157	0.9718771935997121	-0.1344223412989674	1.4881842242266066	-0.08281941777850334	-0.11841125145931367	0.6908229274581879	4.503703670010415	3.7494999299387	2.3115462535229723	-0.17806789748804866	-0.09338544717243387	-0.15512688135287359	-0.059801924305369555	-0.10315758998286595	-0.20351288208236826	-0.5581665165993503	3.3470765998140166	1.9258369901827463	0.8949180553190755	0.8693881590022287	1.4058644131410118	4.097555983320759	-0.2364242869632701	-0.2328509661847053	-0.2998579568643849	1.7426445743418637	-0.1821824692543348	-0.14708477754988236	-0.05539355607253551
6175_80	-0.23280364650475027	1.35625968077056	-0.1341384789438598	-0.2281861605820861	-0.08734786352240176	-0.14708831756523652	-0.10005123146564551	-0.11749473106344907	0.9551699834997185	-0.12724545318335398	-0.14794379344810157	-0.045413710747214564	-0.1662812189755105	-0.15298433808616452	2.167637363872701	0.9151760775734363	2.788532584978088	-0.23082880173988968	-0.09758161852152568	2.4327023313751615	-0.12673509506839753	-0.1344223412989674	3.6531479393446045	-0.08281941777850334	-0.11841125145931367	3.7030845029633896	-0.445056220367753	-0.36137393423461134	-0.396503947579238	-0.17806789748804866	-0.09338544717243387	-0.15512688135287359	-0.059801924305369555	-0.10315758998286595	-0.20351288208236826	-0.5581665165993503	3.3470765998140166	-0.27138758715347305	-0.20369423334903392	-0.22922412966588113	-0.2035734992930884	-0.2968931713516794	-0.2364242869632701	-0.2328509661847053	-0.2998579568643849	-0.20326557471344972	-0.1821824692543348	-0.14708477754988236	-0.05539355607253551
6175_142	2.8117187912186727	2.14471704113483	1.4752994334902407	2.3367631968794504	1.5220900489116986	2.797350661601204	-0.10005123146564551	0.9811175576046607	2.0537822721678283	2.0699791241528653	1.461494118985999	-0.045413710747214564	1.44315669345859	0.945627950581945	1.9669666684105498	2.214459061703697	2.1419054200530354	1.9663957755963297	1.0010306701465839	1.5453991363742585	-0.12673509506839753	-0.1344223412989674	1.1517119876053938	1.0157928708896065	0.9802010372087959	0.6908229274581879	-0.445056220367753	1.2480639781994889	0.7021083410888718	0.9205443911800612	1.5160524652616665	0.9434854073152361	-0.059801924305369555	-0.10315758998286595	0.8950994065857414	2.4863559211240727	0.3348150243088152	1.6745225619018402	0.8949180553190755	-0.22922412966588113	-0.2035734992930884	-0.2968931713516794	0.8621880017048396	3.480721100519603	0.7987543318037247	1.4061723377206508	1.4272554431797655	1.462353134884218	1.0432187325955744
6175_201	-0.23280364650475027	-0.2531782316635402	-0.1341384789438598	-0.2281861605820861	-0.08734786352240176	-0.14708831756523652	-0.10005123146564551	-0.11749473106344907	-0.14344230516839124	-0.12724545318335398	-0.14794379344810157	-0.045413710747214564	-0.1662812189755105	4.928420026898299	-0.23025790892566964	-0.18343621109467348	-0.2559898527453349	1.3786091106942107	-0.09758161852152568	2.5439279664853856	-0.12673509506839753	-0.1344223412989674	4.845578983230369	-0.08281941777850334	-0.11841125145931367	-0.40778936120992176	-0.445056220367753	-0.36137393423461134	-0.396503947579238	-0.17806789748804866	-0.09338544717243387	-0.15512688135287359	-0.059801924305369555	-0.10315758998286595	-0.20351288208236826	-0.5581665165993503	-0.7637972643592945	-0.27138758715347305	-0.20369423334903392	-0.22922412966588113	-0.2035734992930884	-0.2968931713516794	-0.2364242869632701	-0.2328509661847053	-0.2998579568643849	-0.20326557471344972	-0.1821824692543348	-0.14708477754988236	-0.05539355607253551
6175_168	-0.23280364650475027	-0.2531782316635402	-0.1341384789438598	-0.2281861605820861	-0.08734786352240176	-0.14708831756523652	-0.10005123146564551	-0.11749473106344907	-0.14344230516839124	-0.12724545318335398	-0.14794379344810157	1.9004964383080987	-0.1662812189755105	-0.15298433808616452	-0.23025790892566964	-0.18343621109467348	-0.2559898527453349	-0.23082880173988968	-0.09758161852152568	1.5453991363742585	-0.12673509506839753	-0.1344223412989674	1.1517119876053938	-0.08281941777850334	-0.11841125145931367	3.7030845029633896	3.268515846336555	2.6831485034888116	1.2129339648548625	-0.17806789748804866	-0.09338544717243387	-0.15512688135287359	-0.059801924305369555	0.9954546986852436	-0.20351288208236826	3.1554055501049576	4.031993281237447	-0.27138758715347305	3.509877833355274	-0.22922412966588113	0.8950387893750212	2.7476292663717437	-0.2364242869632701	1.9643736111515142	-0.2998579568643849	0.89534671395466	-0.1821824692543348	-0.14708477754988236	-0.05539355607253551
6175_181	1.37663426592935	-0.2531782316635402	-0.1341384789438598	-0.2281861605820861	-0.08734786352240176	0.9515239711028732	0.9985610572024642	-0.11749473106344907	-0.14344230516839124	-0.12724545318335398	-0.14794379344810157	-0.045413710747214564	-0.1662812189755105	-0.15298433808616452	-0.23025790892566964	0.9151760775734363	1.3534480596887652	-0.23082880173988968	-0.09758161852152568	1.7967135646551646	-0.12673509506839753	-0.1344223412989674	3.6531479393446045	-0.08281941777850334	-0.11841125145931367	-0.40778936120992176	-0.445056220367753	-0.36137393423461134	-0.396503947579238	-0.17806789748804866	-0.09338544717243387	-0.15512688135287359	-0.059801924305369555	-0.10315758998286595	-0.20351288208236826	1.387743632455963	0.8456406480748059	-0.27138758715347305	-0.20369423334903392	-0.22922412966588113	-0.2035734992930884	-0.2968931713516794	-0.2364242869632701	-0.2328509661847053	-0.2998579568643849	-0.20326557471344972	-0.1821824692543348	-0.14708477754988236	-0.05539355607253551
6175_264	1.7131065025505632	-0.2531782316635402	-0.1341384789438598	-0.2281861605820861	-0.08734786352240176	0.9515239711028732	-0.10005123146564551	0.9811175576046607	-0.14344230516839124	0.9713668354847557	0.9506684952200082	-0.045413710747214564	1.44315669345859	-0.15298433808616452	-0.23025790892566964	-0.18343621109467348	0.8426224359227747	0.8677834869282202	1.0010306701465839	-0.40051101268105477	2.0704894822678215	1.4750155711351332	0.640886363839403	-0.08281941777850334	-0.11841125145931367	1.990105911588449	4.858248687691323	3.3521981324696966	2.1684454098822985	-0.17806789748804866	-0.09338544717243387	-0.15512688135287359	-0.059801924305369555	1.5062803224512344	1.4059250303517323	0.5404457720687594	-0.7637972643592945	1.3380503252806273	-0.20369423334903392	2.3357252277956557	0.8950387893750212	2.647545807814761	2.808098150760153	0.8657613224834045	1.6460521921909284	0.89534671395466	-0.1821824692543348	-0.14708477754988236	-0.05539355607253551
6175_200	0.8658086421633594	-0.2531782316635402	-0.1341384789438598	5.765775266724483	-0.08734786352240176	0.9515239711028732	-0.10005123146564551	-0.11749473106344907	0.9551699834997185	-0.12724545318335398	-0.14794379344810157	-0.045413710747214564	-0.1662812189755105	-0.15298433808616452	-0.23025790892566964	-0.18343621109467348	-0.2559898527453349	-0.23082880173988968	-0.09758161852152568	-0.40051101268105477	-0.12673509506839753	-0.1344223412989674	-0.4577259248287067	-0.08281941777850334	-0.11841125145931367	-0.40778936120992176	-0.445056220367753	-0.36137393423461134	-0.396503947579238	-0.17806789748804866	-0.09338544717243387	-0.15512688135287359	-0.059801924305369555	-0.10315758998286595	-0.20351288208236826	-0.5581665165993503	-0.7637972643592945	-0.27138758715347305	1.7422159157062793	-0.22922412966588113	1.4058644131410118	-0.2968931713516794	-0.2364242869632701	-0.2328509661847053	-0.2998579568643849	1.9939590026227698	-0.1821824692543348	-0.14708477754988236	-0.05539355607253551
6175_209	-0.23280364650475027	-0.2531782316635402	-0.1341384789438598	-0.2281861605820861	-0.08734786352240176	-0.14708831756523652	-0.10005123146564551	-0.11749473106344907	-0.14344230516839124	-0.12724545318335398	-0.14794379344810157	-0.045413710747214564	-0.1662812189755105	-0.15298433808616452	-0.23025790892566964	-0.18343621109467348	-0.2559898527453349	-0.23082880173988968	-0.09758161852152568	-0.40051101268105477	-0.12673509506839753	-0.1344223412989674	-0.4577259248287067	-0.08281941777850334	-0.11841125145931367	2.157159996251615	3.6658176438055583	-0.36137393423461134	-0.396503947579238	-0.17806789748804866	-0.09338544717243387	-0.15512688135287359	-0.059801924305369555	-0.10315758998286595	-0.20351288208236826	3.1554055501049576	4.539507643699781	-0.27138758715347305	-0.20369423334903392	-0.22922412966588113	-0.2035734992930884	1.312544741082421	-0.2364242869632701	-0.2328509661847053	-0.2998579568643849	-0.20326557471344972	-0.1821824692543348	-0.14708477754988236	-0.05539355607253551
6175_86	2.8117187912186727	-0.2531782316635402	0.9644738097242499	3.4853859061222217	1.011264425145708	2.8974341201581866	1.8458589175896678	0.9811175576046607	2.5646078959338188	0.9713668354847557	0.9506684952200082	-0.045413710747214564	-0.1662812189755105	-0.15298433808616452	2.4777922921765403	2.3815131463668635	2.308959504716202	2.334120555721647	1.5118562939125746	2.164438344780482	-0.12673509506839753	2.430527016162569	-0.4577259248287067	1.0157928708896065	2.0788133258769057	0.6908229274581879	-0.445056220367753	0.7372383544334983	2.436709396476978	2.5299823036141613	-0.09338544717243387	-0.15512688135287359	-0.059801924305369555	0.9954546986852436	2.504537319019842	-0.5581665165993503	-0.7637972643592945	1.9258369901827463	0.8949180553190755	-0.22922412966588113	-0.2035734992930884	0.8017191173164304	3.4771477797410375	1.3765869462493954	1.3095799555697156	1.4061723377206508	-0.1821824692543348	0.9515275111182274	-0.05539355607253551
6175_101	-0.23280364650475027	2.4548719694386696	-0.1341384789438598	-0.2281861605820861	-0.08734786352240176	-0.14708831756523652	-0.10005123146564551	-0.11749473106344907	-0.14344230516839124	-0.12724545318335398	-0.14794379344810157	-0.045413710747214564	-0.1662812189755105	-0.15298433808616452	-0.23025790892566964	3.5301358556096343	3.8548840114279765	3.482743264964418	2.846857360644915	2.5439279664853856	0.9718771935997121	-0.1344223412989674	4.3380646207680345	-0.08281941777850334	-0.11841125145931367	3.986659793462517	2.388157123688463	-0.36137393423461134	1.8007206297569813	-0.17806789748804866	-0.09338544717243387	-0.15512688135287359	-0.059801924305369555	-0.10315758998286595	-0.20351288208236826	-0.5581665165993503	-0.7637972643592945	-0.27138758715347305	-0.20369423334903392	-0.22922412966588113	-0.2035734992930884	-0.2968931713516794	-0.2364242869632701	-0.2328509661847053	-0.2998579568643849	-0.20326557471344972	-0.1821824692543348	-0.14708477754988236	-0.05539355607253551
6175_207	-0.23280364650475027	-0.2531782316635402	0.9644738097242499	0.8704261280860236	-0.08734786352240176	-0.14708831756523652	-0.10005123146564551	-0.11749473106344907	0.9551699834997185	-0.12724545318335398	1.7979663556072116	-0.045413710747214564	-0.1662812189755105	-0.15298433808616452	0.86835437974244	-0.18343621109467348	-0.2559898527453349	-0.23082880173988968	-0.09758161852152568	0.6981012759870551	1.8191750539869156	-0.1344223412989674	-0.4577259248287067	-0.08281941777850334	-0.11841125145931367	-0.40778936120992176	1.1643816920663475	1.584536214820702	-0.396503947579238	-0.17806789748804866	1.5160524652616665	-0.15512688135287359	1.0388103643627402	-0.10315758998286595	2.3614364753791683	1.6390580607368692	-0.7637972643592945	3.4421844795508347	3.509877833355274	2.478826071436329	1.7423366497622248	1.312544741082421	-0.2364242869632701	1.3765869462493954	1.3095799555697156	-0.20326557471344972	1.4272554431797655	4.648705768046859	-0.05539355607253551
6175_158	2.1650916262936204	0.8454340570045694	-0.1341384789438598	1.9690384167541333	-0.08734786352240176	2.050136259770983	-0.10005123146564551	1.8284154179918641	0.9551699834997185	1.8186646958719594	-0.14794379344810157	-0.045413710747214564	-0.1662812189755105	2.0442402392500547	0.86835437974244	1.7624739379606398	0.8426224359227747	-0.23082880173988968	-0.09758161852152568	2.6440114250423683	-0.12673509506839753	1.4750155711351332	0.640886363839403	-0.08281941777850334	-0.11841125145931367	-0.40778936120992176	-0.445056220367753	1.584536214820702	-0.396503947579238	0.9205443911800612	-0.09338544717243387	0.9434854073152361	-0.059801924305369555	-0.10315758998286595	3.907360982090943	2.0067828408621864	-0.7637972643592945	-0.27138758715347305	0.8949180553190755	-0.22922412966588113	-0.2035734992930884	2.4111570297505307	4.158024867709169	-0.2328509661847053	3.8110159073089265	-0.20326557471344972	0.9164298194137749	-0.14708477754988236	-0.05539355607253551
6175_162	1.9644209308314693	1.692731917391773	0.9644738097242499	1.9690384167541333	1.011264425145708	0.9515239711028732	-0.10005123146564551	-0.11749473106344907	-0.14344230516839124	0.9713668354847557	2.7964951857183387	1.0531985779208952	0.932331069692599	1.4564535743479359	2.167637363872701	-0.18343621109467348	1.6899202963099784	0.8677834869282202	1.0010306701465839	0.6981012759870551	1.4827028173657029	2.810016637867473	1.1517119876053938	1.86309073127681	0.9802010372087959	0.6908229274581879	-0.445056220367753	0.7372383544334983	1.5494062014760752	2.6551454465681674	1.8525247018828794	2.0420976959833457	-0.059801924305369555	1.5062803224512344	1.4059250303517323	-0.5581665165993503	0.3348150243088152	1.9258369901827463	3.509877833355274	0.8693881590022287	-0.2035734992930884	2.7476292663717437	2.808098150760153	0.8657613224834045	0.7987543318037247	0.89534671395466	1.7637276798009784	1.462353134884218	1.554044356361565
6175_206	2.1650916262936204	-0.2531782316635402	1.8117716701114537	1.9690384167541333	1.5220900489116986	0.9515239711028732	0.9985610572024642	2.2804005417349216	1.465995607265709	0.9713668354847557	0.9506684952200082	2.151810866589005	0.932331069692599	0.945627950581945	2.6029554351305464	2.3815131463668635	1.3534480596887652	1.9663957755963297	1.0010306701465839	1.9973842601173157	0.9718771935997121	0.9641899473691423	-0.4577259248287067	-0.08281941777850334	1.4910266609747866	3.3057827054943862	-0.445056220367753	-0.36137393423461134	-0.396503947579238	1.7678422515672647	-0.09338544717243387	2.5529233197493366	-0.059801924305369555	1.5062803224512344	2.3614364753791683	0.5404457720687594	0.8456406480748059	1.6745225619018402	2.361255124112503	2.815298308057542	1.4058644131410118	1.649016977703634	2.808098150760153	1.3765869462493954	1.6460521921909284	1.9939590026227698	0.9164298194137749	-0.14708477754988236	-0.05539355607253551
6175_32	-0.23280364650475027	-0.2531782316635402	-0.1341384789438598	-0.2281861605820861	-0.08734786352240176	2.050136259770983	-0.10005123146564551	-0.11749473106344907	-0.14344230516839124	-0.12724545318335398	-0.14794379344810157	-0.045413710747214564	-0.1662812189755105	-0.15298433808616452	-0.23025790892566964	-0.18343621109467348	-0.2559898527453349	-0.23082880173988968	-0.09758161852152568	-0.40051101268105477	-0.12673509506839753	-0.1344223412989674	4.4910339655494615	-0.08281941777850334	-0.11841125145931367	1.7894352161262976	1.1643816920663475	-0.36137393423461134	-0.396503947579238	1.7678422515672647	-0.09338544717243387	-0.15512688135287359	-0.059801924305369555	-0.10315758998286595	-0.20351288208236826	0.5404457720687594	-0.7637972643592945	0.8272247015146368	-0.20369423334903392	-0.22922412966588113	-0.2035734992930884	-0.2968931713516794	-0.2364242869632701	-0.2328509661847053	-0.2998579568643849	4.745494315664719	-0.1821824692543348	1.462353134884218	-0.05539355607253551
6175_180	0.8658086421633594	1.692731917391773	1.8117716701114537	0.8704261280860236	-0.08734786352240176	-0.14708831756523652	-0.10005123146564551	1.4919431813706514	-0.14344230516839124	-0.12724545318335398	-0.14794379344810157	-0.045413710747214564	-0.1662812189755105	-0.15298433808616452	2.8142645287977532	-0.18343621109467348	0.8426224359227747	-0.23082880173988968	1.5118562939125746	-0.40051101268105477	-0.12673509506839753	0.9641899473691423	-0.4577259248287067	-0.08281941777850334	0.9802010372087959	-0.40778936120992176	1.5008539286875602	4.033075220437827	-0.396503947579238	0.9205443911800612	-0.09338544717243387	1.7907832677024398	1.5496359881287307	0.9954546986852436	-0.20351288208236826	1.0512713958347502	1.182112884696019	-0.27138758715347305	1.9935303439871854	1.3802137827682193	-0.2035734992930884	-0.2968931713516794	-0.2364242869632701	1.713059182870608	0.7987543318037247	0.89534671395466	0.9164298194137749	0.9515275111182274	-0.05539355607253551
6175_202	-0.23280364650475027	-0.2531782316635402	0.9644738097242499	-0.2281861605820861	-0.08734786352240176	0.9515239711028732	-0.10005123146564551	1.4919431813706514	1.802467843886922	0.9713668354847557	2.417005564013435	2.6626364903549953	2.8782412187479123	-0.15298433808616452	2.167637363872701	1.4260017013394268	1.6899202963099784	-0.23082880173988968	1.0010306701465839	-0.40051101268105477	1.4827028173657029	-0.1344223412989674	-0.4577259248287067	-0.08281941777850334	0.9802010372087959	-0.40778936120992176	-0.445056220367753	1.584536214820702	2.6480184901441848	1.431370014946052	-0.09338544717243387	-0.15512688135287359	-0.059801924305369555	-0.10315758998286595	-0.20351288208236826	1.6390580607368692	0.8456406480748059	-0.27138758715347305	0.8949180553190755	1.3802137827682193	0.8950387893750212	1.649016977703634	2.7080146922031703	0.8657613224834045	1.3095799555697156	1.4061723377206508	-0.1821824692543348	-0.14708477754988236	-0.05539355607253551
6175_266	-0.23280364650475027	-0.2531782316635402	-0.1341384789438598	-0.2281861605820861	-0.08734786352240176	-0.14708831756523652	-0.10005123146564551	-0.11749473106344907	-0.14344230516839124	-0.12724545318335398	-0.14794379344810157	-0.045413710747214564	-0.1662812189755105	-0.15298433808616452	-0.23025790892566964	-0.18343621109467348	-0.2559898527453349	-0.23082880173988968	-0.09758161852152568	-0.40051101268105477	-0.12673509506839753	-0.1344223412989674	-0.4577259248287067	-0.08281941777850334	-0.11841125145931367	4.673615003774541	3.268515846336555	-0.36137393423461134	1.8007206297569813	-0.17806789748804866	-0.09338544717243387	-0.15512688135287359	-0.059801924305369555	-0.10315758998286595	-0.20351288208236826	3.1554055501049576	2.2807251733641287	-0.27138758715347305	-0.20369423334903392	-0.22922412966588113	-0.2035734992930884	0.8017191173164304	-0.2364242869632701	-0.2328509661847053	-0.2998579568643849	-0.20326557471344972	-0.1821824692543348	-0.14708477754988236	-0.05539355607253551
6175_146	-0.23280364650475027	-0.2531782316635402	-0.1341384789438598	-0.2281861605820861	-0.08734786352240176	-0.14708831756523652	-0.10005123146564551	-0.11749473106344907	-0.14344230516839124	-0.12724545318335398	-0.14794379344810157	-0.045413710747214564	-0.1662812189755105	-0.15298433808616452	-0.23025790892566964	-0.18343621109467348	-0.2559898527453349	-0.23082880173988968	-0.09758161852152568	1.2089268997530458	1.4827028173657029	-0.1344223412989674	5.5362355024778624	-0.08281941777850334	-0.11841125145931367	-0.40778936120992176	-0.445056220367753	-0.36137393423461134	-0.396503947579238	-0.17806789748804866	-0.09338544717243387	-0.15512688135287359	-0.059801924305369555	-0.10315758998286595	-0.20351288208236826	-0.5581665165993503	-0.7637972643592945	-0.27138758715347305	-0.20369423334903392	-0.22922412966588113	-0.2035734992930884	-0.2968931713516794	-0.2364242869632701	-0.2328509661847053	-0.2998579568643849	-0.20326557471344972	-0.1821824692543348	-0.14708477754988236	-0.05539355607253551
6175_317	-0.23280364650475027	-0.2531782316635402	-0.1341384789438598	-0.2281861605820861	-0.08734786352240176	-0.14708831756523652	-0.10005123146564551	-0.11749473106344907	-0.14344230516839124	-0.12724545318335398	-0.14794379344810157	-0.045413710747214564	0.932331069692599	-0.15298433808616452	-0.23025790892566964	-0.18343621109467348	-0.2559898527453349	-0.23082880173988968	-0.09758161852152568	-0.40051101268105477	-0.12673509506839753	-0.1344223412989674	-0.4577259248287067	-0.08281941777850334	-0.11841125145931367	-0.40778936120992176	-0.445056220367753	-0.36137393423461134	-0.396503947579238	-0.17806789748804866	-0.09338544717243387	-0.15512688135287359	-0.059801924305369555	-0.10315758998286595	-0.20351288208236826	0.5404457720687594	5.230164162947275	-0.27138758715347305	-0.20369423334903392	-0.22922412966588113	-0.2035734992930884	-0.2968931713516794	-0.2364242869632701	-0.2328509661847053	-0.2998579568643849	-0.20326557471344972	-0.1821824692543348	-0.14708477754988236	-0.05539355607253551
6175_203	1.9644209308314693	-0.2531782316635402	1.4752994334902407	1.7177239884732272	-0.08734786352240176	-0.14708831756523652	-0.10005123146564551	0.9811175576046607	-0.14344230516839124	0.9713668354847557	0.9506684952200082	1.5640242016868857	1.7796289300798027	1.4564535743479359	1.3791800035084307	1.7624739379606398	2.1419054200530354	-0.23082880173988968	-0.09758161852152568	1.7967135646551646	0.9718771935997121	-0.1344223412989674	-0.4577259248287067	-0.08281941777850334	1.4910266609747866	1.990105911588449	-0.445056220367753	2.0365213385637593	0.7021083410888718	0.9205443911800612	2.1038391301637858	2.6780864627033423	1.8861082247499439	1.8427525590724474	2.1943823907160023	-0.5581665165993503	-0.7637972643592945	-0.27138758715347305	2.1942010394493368	2.3357252277956557	0.8950387893750212	1.649016977703634	2.7080146922031703	1.3765869462493954	-0.2998579568643849	0.89534671395466	0.9164298194137749	0.9515275111182274	-0.05539355607253551
6175_198	-0.23280364650475027	-0.2531782316635402	-0.1341384789438598	-0.2281861605820861	-0.08734786352240176	-0.14708831756523652	-0.10005123146564551	-0.11749473106344907	-0.14344230516839124	-0.12724545318335398	-0.14794379344810157	-0.045413710747214564	-0.1662812189755105	-0.15298433808616452	-0.23025790892566964	-0.18343621109467348	-0.2559898527453349	-0.23082880173988968	-0.09758161852152568	1.5453991363742585	-0.12673509506839753	-0.1344223412989674	-0.4577259248287067	-0.08281941777850334	-0.11841125145931367	-0.40778936120992176	1.1643816920663475	-0.36137393423461134	0.7021083410888718	-0.17806789748804866	-0.09338544717243387	-0.15512688135287359	-0.059801924305369555	-0.10315758998286595	-0.20351288208236826	2.4863559211240727	3.3470765998140166	-0.27138758715347305	-0.20369423334903392	-0.22922412966588113	-0.2035734992930884	2.647545807814761	-0.2364242869632701	-0.2328509661847053	0.7987543318037247	-0.20326557471344972	-0.1821824692543348	-0.14708477754988236	-0.05539355607253551
6175_211	-0.23280364650475027	2.14471704113483	-0.1341384789438598	1.7177239884732272	-0.08734786352240176	2.050136259770983	-0.10005123146564551	-0.11749473106344907	-0.14344230516839124	0.9713668354847557	1.461494118985999	-0.045413710747214564	0.932331069692599	2.8915380996372586	3.483314157778638	-0.18343621109467348	3.4575822139589727	0.8677834869282202	-0.09758161852152568	-0.40051101268105477	-0.12673509506839753	-0.1344223412989674	2.3754874192275093	-0.08281941777850334	-0.11841125145931367	2.4254239828462945	-0.445056220367753	2.2035754232269253	2.0013913252191324	0.9205443911800612	2.1038391301637858	-0.15512688135287359	-0.059801924305369555	-0.10315758998286595	2.3614364753791683	-0.5581665165993503	1.6340980084390762	2.7731348505699502	-0.20369423334903392	-0.22922412966588113	-0.2035734992930884	-0.2968931713516794	1.7094858620920432	-0.2328509661847053	1.3095799555697156	2.741173404452991	0.9164298194137749	2.797354201616558	-0.05539355607253551
6175_234	0.8658086421633594	2.4548719694386696	-0.1341384789438598	-0.2281861605820861	-0.08734786352240176	-0.14708831756523652	-0.10005123146564551	1.4919431813706514	-0.14344230516839124	-0.12724545318335398	-0.14794379344810157	-0.045413710747214564	-0.1662812189755105	-0.15298433808616452	-0.23025790892566964	-0.18343621109467348	3.4575822139589727	0.8677834869282202	-0.09758161852152568	2.6440114250423683	-0.12673509506839753	0.9641899473691423	2.3754874192275093	-0.08281941777850334	0.9802010372087959	-0.40778936120992176	0.6535560683003567	-0.36137393423461134	1.5494062014760752	-0.17806789748804866	-0.09338544717243387	2.6780864627033423	-0.059801924305369555	0.9954546986852436	1.9937116952538512	1.6390580607368692	2.2807251733641287	-0.27138758715347305	-0.20369423334903392	-0.22922412966588113	-0.2035734992930884	0.8017191173164304	-0.2364242869632701	1.713059182870608	-0.2998579568643849	-0.20326557471344972	-0.1821824692543348	-0.14708477754988236	-0.05539355607253551
6175_127	-0.23280364650475027	0.8454340570045694	2.263756793854511	-0.2281861605820861	-0.08734786352240176	-0.14708831756523652	-0.10005123146564551	-0.11749473106344907	-0.14344230516839124	-0.12724545318335398	-0.14794379344810157	-0.045413710747214564	1.44315669345859	-0.15298433808616452	-0.23025790892566964	0.9151760775734363	1.6899202963099784	-0.23082880173988968	-0.09758161852152568	2.5439279664853856	-0.12673509506839753	2.062802236037252	1.7394986525075127	-0.08281941777850334	-0.11841125145931367	1.990105911588449	2.499382758798687	0.7372383544334983	2.6480184901441848	-0.17806789748804866	-0.09338544717243387	-0.15512688135287359	-0.059801924305369555	-0.10315758998286595	0.8950994065857414	1.387743632455963	2.9497748023450137	-0.27138758715347305	-0.20369423334903392	3.4843479370384265	1.993651078043131	0.8017191173164304	-0.2364242869632701	-0.2328509661847053	0.7987543318037247	2.194629698084921	-0.1821824692543348	-0.14708477754988236	-0.05539355607253551
6175_215	1.7131065025505632	-0.2531782316635402	2.06308609839236	1.7177239884732272	1.011264425145708	-0.14708831756523652	0.9985610572024642	-0.11749473106344907	0.9551699834997185	1.4821924592507465	0.9506684952200082	-0.045413710747214564	-0.1662812189755105	0.945627950581945	1.3791800035084307	1.4260017013394268	-0.2559898527453349	1.3786091106942107	1.8483285305337875	4.2146095041602045	0.9718771935997121	-0.1344223412989674	-0.4577259248287067	-0.08281941777850334	1.4910266609747866	-0.40778936120992176	0.6535560683003567	1.835850643101608	0.7021083410888718	1.431370014946052	-0.09338544717243387	0.9434854073152361	-0.059801924305369555	-0.10315758998286595	2.6297004619738478	2.1498836845028597	0.3348150243088152	1.9258369901827463	-0.20369423334903392	-0.22922412966588113	0.8950387893750212	-0.2968931713516794	1.3730136254708303	-0.2328509661847053	0.7987543318037247	-0.20326557471344972	0.9164298194137749	0.9515275111182274	-0.05539355607253551
6175_212	-0.23280364650475027	0.8454340570045694	-0.1341384789438598	-0.2281861605820861	-0.08734786352240176	-0.14708831756523652	-0.10005123146564551	-0.11749473106344907	-0.14344230516839124	-0.12724545318335398	-0.14794379344810157	-0.045413710747214564	-0.1662812189755105	-0.15298433808616452	-0.23025790892566964	-0.18343621109467348	-0.2559898527453349	-0.23082880173988968	-0.09758161852152568	-0.40051101268105477	-0.12673509506839753	-0.1344223412989674	1.4881842242266066	-0.08281941777850334	-0.11841125145931367	-0.40778936120992176	-0.445056220367753	-0.36137393423461134	-0.396503947579238	-0.17806789748804866	-0.09338544717243387	-0.15512688135287359	-0.059801924305369555	-0.10315758998286595	-0.20351288208236826	2.0067828408621864	4.539507643699781	-0.27138758715347305	-0.20369423334903392	1.3802137827682193	-0.2035734992930884	-0.2968931713516794	-0.2364242869632701	-0.2328509661847053	-0.2998579568643849	-0.20326557471344972	-0.1821824692543348	-0.14708477754988236	-0.05539355607253551
6175_239	1.37663426592935	2.5800351123926757	0.9644738097242499	-0.2281861605820861	1.5220900489116986	2.4178610398963003	1.5093866809684549	1.8284154179918641	2.0537822721678283	1.8186646958719594	0.9506684952200082	-0.045413710747214564	1.44315669345859	2.0442402392500547	2.167637363872701	-0.18343621109467348	1.9412347245908845	0.8677834869282202	-0.09758161852152568	1.2089268997530458	2.0704894822678215	-0.1344223412989674	0.640886363839403	1.0157928708896065	-0.11841125145931367	-0.40778936120992176	-0.445056220367753	1.2480639781994889	1.2129339648548625	2.0191566798481704	1.005226841495676	-0.15512688135287359	-0.059801924305369555	0.9954546986852436	2.3614364753791683	-0.5581665165993503	-0.7637972643592945	-0.27138758715347305	1.9935303439871854	-0.22922412966588113	1.7423366497622248	-0.2968931713516794	-0.2364242869632701	-0.2328509661847053	0.7987543318037247	2.361683782748087	1.7637276798009784	3.5664872891544253	-0.05539355607253551
6175_213	2.1650916262936204	-0.2531782316635402	0.9644738097242499	2.8163362771413367	-0.08734786352240176	1.4623495948688638	2.097173345870574	-0.11749473106344907	0.9551699834997185	2.8171935259830865	2.5601064076541085	-0.045413710747214564	-0.1662812189755105	0.945627950581945	1.7156522401296437	0.9151760775734363	1.9412347245908845	1.3786091106942107	1.0010306701465839	-0.40051101268105477	2.0704894822678215	1.4750155711351332	-0.4577259248287067	-0.08281941777850334	-0.11841125145931367	-0.40778936120992176	-0.445056220367753	1.584536214820702	1.2129339648548625	1.7678422515672647	-0.09338544717243387	0.9434854073152361	-0.059801924305369555	0.9954546986852436	-0.20351288208236826	0.5404457720687594	3.3470765998140166	-0.27138758715347305	1.4057436790850664	0.8693881590022287	1.4058644131410118	-0.2968931713516794	1.3730136254708303	-0.2328509661847053	-0.2998579568643849	0.89534671395466	1.4272554431797655	1.462353134884218	1.554044356361565
6175_263	-0.23280364650475027	1.9440463456726789	-0.1341384789438598	-0.2281861605820861	-0.08734786352240176	-0.14708831756523652	-0.10005123146564551	-0.11749473106344907	1.465995607265709	-0.12724545318335398	-0.14794379344810157	-0.045413710747214564	1.7796289300798027	-0.15298433808616452	-0.23025790892566964	-0.18343621109467348	0.8426224359227747	1.7150813473154236	-0.09758161852152568	3.3130610540232532	-0.12673509506839753	-0.1344223412989674	4.623678440155756	-0.08281941777850334	-0.11841125145931367	-0.40778936120992176	1.7521683569684665	-0.36137393423461134	-0.396503947579238	-0.17806789748804866	-0.09338544717243387	-0.15512688135287359	-0.059801924305369555	0.9954546986852436	-0.20351288208236826	0.5404457720687594	0.8456406480748059	-0.27138758715347305	-0.20369423334903392	-0.22922412966588113	0.8950387893750212	1.312544741082421	-0.2364242869632701	-0.2328509661847053	1.6460521921909284	-0.20326557471344972	-0.1821824692543348	-0.14708477754988236	-0.05539355607253551
6175_161	-0.23280364650475027	-0.2531782316635402	-0.1341384789438598	-0.2281861605820861	-0.08734786352240176	-0.14708831756523652	4.010822632707666	-0.11749473106344907	-0.14344230516839124	-0.12724545318335398	-0.14794379344810157	-0.045413710747214564	-0.1662812189755105	4.462136178755094	-0.23025790892566964	-0.18343621109467348	-0.2559898527453349	-0.23082880173988968	-0.09758161852152568	-0.40051101268105477	2.0704894822678215	-0.1344223412989674	-0.4577259248287067	-0.08281941777850334	-0.11841125145931367	-0.40778936120992176	-0.445056220367753	-0.36137393423461134	2.436709396476978	0.9205443911800612	-0.09338544717243387	2.8893955563705496	-0.059801924305369555	2.2947376828155046	-0.20351288208236826	-0.5581665165993503	-0.7637972643592945	-0.27138758715347305	-0.20369423334903392	-0.22922412966588113	-0.2035734992930884	-0.2968931713516794	0.8621880017048396	1.3765869462493954	-0.2998579568643849	-0.20326557471344972	2.3827668882072017	2.050139799786337	-0.05539355607253551
6175_223	1.7131065025505632	-0.2531782316635402	-0.1341384789438598	1.7177239884732272	1.011264425145708	0.9515239711028732	-0.10005123146564551	2.0797298462727705	1.465995607265709	1.4821924592507465	1.7979663556072116	-0.045413710747214564	-0.1662812189755105	-0.15298433808616452	2.6029554351305464	0.9151760775734363	0.8426224359227747	1.7150813473154236	-0.09758161852152568	1.2089268997530458	-0.12673509506839753	1.8114878077563459	-0.4577259248287067	-0.08281941777850334	1.4910266609747866	2.6367330765135013	-0.445056220367753	1.2480639781994889	0.7021083410888718	1.431370014946052	1.005226841495676	2.0420976959833457	-0.059801924305369555	1.5062803224512344	1.742397266972945	0.5404457720687594	0.3348150243088152	2.436662613948737	1.9935303439871854	2.603989214390335	-0.2035734992930884	-0.2968931713516794	2.5967890570929457	0.8657613224834045	1.3095799555697156	-0.20326557471344972	2.8623399684690884	1.462353134884218	1.0432187325955744
6175_337	-0.23280364650475027	-0.2531782316635402	-0.1341384789438598	-0.2281861605820861	-0.08734786352240176	-0.14708831756523652	-0.10005123146564551	-0.11749473106344907	-0.14344230516839124	-0.12724545318335398	-0.14794379344810157	-0.045413710747214564	-0.1662812189755105	-0.15298433808616452	-0.23025790892566964	-0.18343621109467348	-0.2559898527453349	-0.23082880173988968	-0.09758161852152568	-0.40051101268105477	-0.12673509506839753	-0.1344223412989674	-0.4577259248287067	-0.08281941777850334	-0.11841125145931367	2.3002608398922884	3.6658176438055583	0.7372383544334983	1.2129339648548625	-0.17806789748804866	-0.09338544717243387	-0.15512688135287359	-0.059801924305369555	-0.10315758998286595	-0.20351288208236826	1.6390580607368692	4.539507643699781	1.3380503252806273	-0.20369423334903392	-0.22922412966588113	-0.2035734992930884	2.7476292663717437	-0.2364242869632701	-0.2328509661847053	-0.2998579568643849	-0.20326557471344972	1.4272554431797655	-0.14708477754988236	-0.05539355607253551
6175_287	-0.23280364650475027	-0.2531782316635402	-0.1341384789438598	-0.2281861605820861	-0.08734786352240176	-0.14708831756523652	-0.10005123146564551	-0.11749473106344907	-0.14344230516839124	-0.12724545318335398	-0.14794379344810157	-0.045413710747214564	-0.1662812189755105	-0.15298433808616452	-0.23025790892566964	-0.18343621109467348	-0.2559898527453349	-0.23082880173988968	-0.09758161852152568	-0.40051101268105477	-0.12673509506839753	-0.1344223412989674	-0.4577259248287067	-0.08281941777850334	-0.11841125145931367	-0.40778936120992176	-0.445056220367753	-0.36137393423461134	-0.396503947579238	-0.17806789748804866	-0.09338544717243387	-0.15512688135287359	-0.059801924305369555	-0.10315758998286595	-0.20351288208236826	-0.5581665165993503	-0.7637972643592945	-0.27138758715347305	-0.20369423334903392	-0.22922412966588113	-0.2035734992930884	-0.2968931713516794	-0.2364242869632701	-0.2328509661847053	-0.2998579568643849	-0.20326557471344972	-0.1821824692543348	-0.14708477754988236	-0.05539355607253551
6175_221	1.37663426592935	1.35625968077056	0.9644738097242499	1.3812517518520142	-0.08734786352240176	-0.14708831756523652	-0.10005123146564551	1.8284154179918641	0.9551699834997185	-0.12724545318335398	0.9506684952200082	1.9004964383080987	1.44315669345859	-0.15298433808616452	1.9669666684105498	2.013788366241546	1.9412347245908845	0.8677834869282202	-0.09758161852152568	0.6981012759870551	1.4827028173657029	-0.1344223412989674	1.1517119876053938	1.0157928708896065	-0.11841125145931367	3.3057827054943862	0.6535560683003567	2.2035754232269253	0.7021083410888718	1.7678422515672647	1.005226841495676	1.4543110310812268	-0.059801924305369555	-0.10315758998286595	1.4059250303517323	1.6390580607368692	0.3348150243088152	1.3380503252806273	-0.20369423334903392	2.7152148495005592	1.993651078043131	0.8017191173164304	2.808098150760153	1.9643736111515142	1.8973666204718345	1.7426445743418637	2.0150421080818846	0.9515275111182274	-0.05539355607253551
6175_222	-0.23280364650475027	-0.2531782316635402	-0.1341384789438598	1.9690384167541333	-0.08734786352240176	-0.14708831756523652	-0.10005123146564551	-0.11749473106344907	-0.14344230516839124	-0.12724545318335398	-0.14794379344810157	-0.045413710747214564	-0.1662812189755105	-0.15298433808616452	-0.23025790892566964	-0.18343621109467348	-0.2559898527453349	-0.23082880173988968	-0.09758161852152568	-0.40051101268105477	-0.12673509506839753	-0.1344223412989674	2.586796512894716	-0.08281941777850334	-0.11841125145931367	4.790707670055904	-0.445056220367753	1.2480639781994889	0.7021083410888718	-0.17806789748804866	-0.09338544717243387	-0.15512688135287359	-0.059801924305369555	-0.10315758998286595	-0.20351288208236826	1.8397287561990203	2.9497748023450137	-0.27138758715347305	-0.20369423334903392	-0.22922412966588113	-0.2035734992930884	2.1010021014466913	-0.2364242869632701	-0.2328509661847053	-0.2998579568643849	-0.20326557471344972	2.0150421080818846	-0.14708477754988236	-0.05539355607253551
6175_147	-0.23280364650475027	-0.2531782316635402	-0.1341384789438598	-0.2281861605820861	-0.08734786352240176	-0.14708831756523652	-0.10005123146564551	-0.11749473106344907	-0.14344230516839124	-0.12724545318335398	-0.14794379344810157	-0.045413710747214564	-0.1662812189755105	-0.15298433808616452	-0.23025790892566964	-0.18343621109467348	-0.2559898527453349	2.47722139936232	-0.09758161852152568	-0.40051101268105477	-0.12673509506839753	-0.1344223412989674	-0.4577259248287067	-0.08281941777850334	-0.11841125145931367	-0.40778936120992176	1.9528390524306176	2.0365213385637593	-0.396503947579238	-0.17806789748804866	-0.09338544717243387	0.9434854073152361	-0.059801924305369555	-0.10315758998286595	-0.20351288208236826	1.6390580607368692	3.6306518903131444	-0.27138758715347305	-0.20369423334903392	-0.22922412966588113	-0.2035734992930884	1.312544741082421	-0.2364242869632701	-0.2328509661847053	-0.2998579568643849	-0.20326557471344972	-0.1821824692543348	-0.14708477754988236	-0.05539355607253551
6175_229	0.8658086421633594	0.8454340570045694	1.8117716701114537	1.9690384167541333	1.011264425145708	2.050136259770983	0.9985610572024642	-0.11749473106344907	1.465995607265709	2.2706498196150164	2.249951479350269	-0.045413710747214564	0.932331069692599	1.4564535743479359	1.7156522401296437	1.4260017013394268	2.577223491310881	0.8677834869282202	1.0010306701465839	1.7967135646551646	1.4827028173657029	-0.1344223412989674	0.640886363839403	-0.08281941777850334	0.9802010372087959	1.2016485512241788	-0.445056220367753	0.7372383544334983	1.5494062014760752	-0.17806789748804866	-0.09338544717243387	0.9434854073152361	-0.059801924305369555	0.9954546986852436	2.3614364753791683	2.4863559211240727	0.8456406480748059	0.8272247015146368	1.9935303439871854	0.8693881590022287	0.8950387893750212	-0.2968931713516794	1.3730136254708303	1.713059182870608	1.3095799555697156	1.4061723377206508	1.7637276798009784	0.9515275111182274	1.554044356361565
6175_290	-0.23280364650475027	-0.2531782316635402	-0.1341384789438598	-0.2281861605820861	-0.08734786352240176	-0.14708831756523652	-0.10005123146564551	-0.11749473106344907	-0.14344230516839124	-0.12724545318335398	-0.14794379344810157	-0.045413710747214564	-0.1662812189755105	-0.15298433808616452	-0.23025790892566964	-0.18343621109467348	-0.2559898527453349	-0.23082880173988968	-0.09758161852152568	-0.40051101268105477	5.176569812990678	-0.1344223412989674	-0.4577259248287067	-0.08281941777850334	-0.11841125145931367	-0.40778936120992176	-0.445056220367753	-0.36137393423461134	-0.396503947579238	-0.17806789748804866	-0.09338544717243387	-0.15512688135287359	-0.059801924305369555	-0.10315758998286595	-0.20351288208236826	-0.5581665165993503	-0.7637972643592945	-0.27138758715347305	-0.20369423334903392	-0.22922412966588113	-0.2035734992930884	-0.2968931713516794	-0.2364242869632701	-0.2328509661847053	-0.2998579568643849	-0.20326557471344972	-0.1821824692543348	-0.14708477754988236	-0.05539355607253551
6175_242	-0.23280364650475027	-0.2531782316635402	-0.1341384789438598	-0.2281861605820861	-0.08734786352240176	-0.14708831756523652	-0.10005123146564551	-0.11749473106344907	-0.14344230516839124	-0.12724545318335398	-0.14794379344810157	-0.045413710747214564	-0.1662812189755105	-0.15298433808616452	-0.23025790892566964	-0.18343621109467348	-0.2559898527453349	-0.23082880173988968	-0.09758161852152568	2.6440114250423683	-0.12673509506839753	-0.1344223412989674	-0.4577259248287067	-0.08281941777850334	-0.11841125145931367	2.157159996251615	3.6658176438055583	3.3521981324696966	1.5494062014760752	-0.17806789748804866	-0.09338544717243387	-0.15512688135287359	-0.059801924305369555	-0.10315758998286595	-0.20351288208236826	2.275046827456866	2.2807251733641287	2.436662613948737	-0.20369423334903392	-0.22922412966588113	1.993651078043131	1.312544741082421	-0.2364242869632701	-0.2328509661847053	-0.2998579568643849	0.89534671395466	-0.1821824692543348	-0.14708477754988236	-0.05539355607253551
6175_252	3.4807684201995577	1.35625968077056	1.8117716701114537	0.8704261280860236	-0.08734786352240176	-0.14708831756523652	1.5093866809684549	-0.11749473106344907	1.802467843886922	1.4821924592507465	1.7979663556072116	-0.045413710747214564	-0.1662812189755105	0.945627950581945	1.7156522401296437	0.9151760775734363	2.4520603483568753	-0.23082880173988968	-0.09758161852152568	1.2089268997530458	-0.12673509506839753	3.5791497254053404	-0.4577259248287067	1.0157928708896065	-0.11841125145931367	-0.40778936120992176	1.5008539286875602	0.7372383544334983	1.2129339648548625	0.9205443911800612	-0.09338544717243387	0.9434854073152361	1.0388103643627402	0.9954546986852436	0.8950994065857414	0.5404457720687594	-0.7637972643592945	3.4421844795508347	-0.20369423334903392	0.8693881590022287	-0.2035734992930884	-0.2968931713516794	0.8621880017048396	2.165044306613665	-0.2998579568643849	2.194629698084921	2.2157128035440357	-0.14708477754988236	-0.05539355607253551
6175_225	1.7131065025505632	-0.2531782316635402	0.9644738097242499	0.8704261280860236	-0.08734786352240176	-0.14708831756523652	0.9985610572024642	0.9811175576046607	-0.14344230516839124	1.4821924592507465	0.9506684952200082	1.0531985779208952	-0.1662812189755105	0.945627950581945	2.8142645287977532	1.4260017013394268	2.4520603483568753	-0.23082880173988968	1.0010306701465839	1.5453991363742585	0.9718771935997121	1.4750155711351332	1.1517119876053938	1.5266184946555972	1.8274988975959994	1.7894352161262976	-0.445056220367753	2.2035754232269253	2.1684454098822985	-0.17806789748804866	2.1038391301637858	1.7907832677024398	1.0388103643627402	0.9954546986852436	1.742397266972945	1.0512713958347502	0.3348150243088152	2.1265076856448974	1.9935303439871854	2.3357252277956557	-0.2035734992930884	1.90033140598454	1.9608002903729491	1.3765869462493954	0.7987543318037247	0.89534671395466	1.4272554431797655	1.798825371505431	-0.05539355607253551
6175_227	-0.23280364650475027	-0.2531782316635402	-0.1341384789438598	0.8704261280860236	-0.08734786352240176	2.050136259770983	1.5093866809684549	-0.11749473106344907	2.0537822721678283	1.8186646958719594	2.8965786442753214	2.352481562051156	1.44315669345859	0.945627950581945	2.334691448535867	1.7624739379606398	1.6899202963099784	1.7150813473154236	1.0010306701465839	0.6981012759870551	1.8191750539869156	-0.1344223412989674	-0.4577259248287067	1.5266184946555972	0.9802010372087959	0.6908229274581879	-0.445056220367753	2.583065044931829	0.7021083410888718	0.9205443911800612	1.005226841495676	0.9434854073152361	-0.059801924305369555	2.461791767478671	1.742397266972945	0.5404457720687594	0.3348150243088152	2.1265076856448974	1.7422159157062793	2.7152148495005592	1.4058644131410118	1.649016977703634	1.7094858620920432	-0.2328509661847053	2.098037315933986	0.89534671395466	1.7637276798009784	0.9515275111182274	-0.05539355607253551
6175_189	-0.23280364650475027	1.9440463456726789	-0.1341384789438598	2.4798640405201238	1.011264425145708	2.5609618835369736	-0.10005123146564551	-0.11749473106344907	3.5701297615359167	1.4821924592507465	2.0492807838881175	-0.045413710747214564	-0.1662812189755105	0.945627950581945	2.334691448535867	1.4260017013394268	-0.2559898527453349	1.7150813473154236	1.0010306701465839	1.5453991363742585	-0.12673509506839753	1.4750155711351332	-0.4577259248287067	1.86309073127681	-0.11841125145931367	-0.40778936120992176	1.1643816920663475	1.2480639781994889	-0.396503947579238	2.0191566798481704	-0.09338544717243387	-0.15512688135287359	-0.059801924305369555	-0.10315758998286595	-0.20351288208236826	-0.5581665165993503	-0.7637972643592945	0.8272247015146368	-0.20369423334903392	-0.22922412966588113	0.8950387893750212	-0.2968931713516794	1.3730136254708303	-0.2328509661847053	1.3095799555697156	1.7426445743418637	0.9164298194137749	-0.14708477754988236	2.342501716725835
6175_237	1.7131065025505632	1.35625968077056	-0.1341384789438598	0.8704261280860236	-0.08734786352240176	1.4623495948688638	0.9985610572024642	1.4919431813706514	1.465995607265709	0.9713668354847557	0.9506684952200082	1.5640242016868857	0.932331069692599	0.945627950581945	2.8142645287977532	-0.18343621109467348	-0.2559898527453349	0.8677834869282202	1.5118562939125746	1.2089268997530458	0.9718771935997121	-0.1344223412989674	-0.4577259248287067	-0.08281941777850334	-0.11841125145931367	-0.40778936120992176	0.6535560683003567	0.7372383544334983	2.6480184901441848	-0.17806789748804866	-0.09338544717243387	-0.15512688135287359	-0.059801924305369555	0.9954546986852436	1.9937116952538512	2.275046827456866	2.180641714807146	2.2935617703080635	1.9935303439871854	1.7166860193894322	0.8950387893750212	1.90033140598454	1.9608002903729491	2.3320983912768316	1.3095799555697156	1.7426445743418637	-0.1821824692543348	2.560965423552328	-0.05539355607253551
6175_251	2.1650916262936204	3.4603938350407675	-0.1341384789438598	-0.2281861605820861	-0.08734786352240176	-0.14708831756523652	-0.10005123146564551	-0.11749473106344907	-0.14344230516839124	-0.12724545318335398	-0.14794379344810157	-0.045413710747214564	-0.1662812189755105	0.945627950581945	-0.23025790892566964	-0.18343621109467348	1.3534480596887652	2.813693635983533	-0.09758161852152568	3.3130610540232532	-0.12673509506839753	-0.1344223412989674	4.157394592012553	-0.08281941777850334	-0.11841125145931367	1.2016485512241788	2.1198931370937837	-0.36137393423461134	0.7021083410888718	0.9205443911800612	-0.09338544717243387	-0.15512688135287359	-0.059801924305369555	-0.10315758998286595	-0.20351288208236826	0.5404457720687594	1.6340980084390762	-0.27138758715347305	-0.20369423334903392	-0.22922412966588113	-0.2035734992930884	-0.2968931713516794	-0.2364242869632701	-0.2328509661847053	-0.2998579568643849	-0.20326557471344972	-0.1821824692543348	-0.14708477754988236	-0.05539355607253551
6175_315	-0.23280364650475027	-0.2531782316635402	-0.1341384789438598	-0.2281861605820861	-0.08734786352240176	5.156216590493839	-0.10005123146564551	-0.11749473106344907	-0.14344230516839124	-0.12724545318335398	-0.14794379344810157	-0.045413710747214564	-0.1662812189755105	-0.15298433808616452	-0.23025790892566964	-0.18343621109467348	-0.2559898527453349	-0.23082880173988968	-0.09758161852152568	-0.40051101268105477	-0.12673509506839753	-0.1344223412989674	-0.4577259248287067	-0.08281941777850334	-0.11841125145931367	-0.40778936120992176	-0.445056220367753	-0.36137393423461134	-0.396503947579238	-0.17806789748804866	-0.09338544717243387	-0.15512688135287359	-0.059801924305369555	-0.10315758998286595	-0.20351288208236826	1.0512713958347502	2.9497748023450137	-0.27138758715347305	-0.20369423334903392	-0.22922412966588113	-0.2035734992930884	-0.2968931713516794	-0.2364242869632701	-0.2328509661847053	-0.2998579568643849	-0.20326557471344972	-0.1821824692543348	-0.14708477754988236	-0.05539355607253551
6175_249	0.8658086421633594	2.14471704113483	-0.1341384789438598	-0.2281861605820861	1.5220900489116986	-0.14708831756523652	-0.10005123146564551	1.4919431813706514	1.465995607265709	2.2706498196150164	2.249951479350269	-0.045413710747214564	2.5417689821266998	1.4564535743479359	-0.23025790892566964	0.9151760775734363	-0.2559898527453349	-0.23082880173988968	1.0010306701465839	1.2089268997530458	-0.12673509506839753	1.8114878077563459	-0.4577259248287067	1.86309073127681	4.276037903213125	-0.40778936120992176	0.6535560683003567	2.583065044931829	1.2129339648548625	2.7663710816783915	-0.09338544717243387	-0.15512688135287359	-0.059801924305369555	0.9954546986852436	-0.20351288208236826	-0.5581665165993503	1.6340980084390762	-0.27138758715347305	-0.20369423334903392	-0.22922412966588113	1.4058644131410118	1.649016977703634	1.3730136254708303	-0.2328509661847053	0.7987543318037247	-0.20326557471344972	-0.1821824692543348	-0.14708477754988236	-0.05539355607253551
6175_87	1.37663426592935	2.5800351123926757	-0.1341384789438598	-0.2281861605820861	-0.08734786352240176	-0.14708831756523652	1.5093866809684549	-0.11749473106344907	-0.14344230516839124	-0.12724545318335398	-0.14794379344810157	-0.045413710747214564	-0.1662812189755105	-0.15298433808616452	-0.23025790892566964	-0.18343621109467348	-0.2559898527453349	-0.23082880173988968	-0.09758161852152568	-0.40051101268105477	-0.12673509506839753	-0.1344223412989674	2.586796512894716	-0.08281941777850334	-0.11841125145931367	-0.40778936120992176	1.7521683569684665	-0.36137393423461134	-0.396503947579238	-0.17806789748804866	-0.09338544717243387	-0.15512688135287359	-0.059801924305369555	-0.10315758998286595	-0.20351288208236826	-0.5581665165993503	3.851323252481965	-0.27138758715347305	-0.20369423334903392	-0.22922412966588113	-0.2035734992930884	1.649016977703634	-0.2364242869632701	-0.2328509661847053	-0.2998579568643849	-0.20326557471344972	-0.1821824692543348	-0.14708477754988236	-0.05539355607253551
6175_298	0.8658086421633594	0.8454340570045694	0.9644738097242499	0.8704261280860236	-0.08734786352240176	-0.14708831756523652	-0.10005123146564551	1.4919431813706514	-0.14344230516839124	-0.12724545318335398	-0.14794379344810157	-0.045413710747214564	2.23161405382286	-0.15298433808616452	2.167637363872701	-0.18343621109467348	0.8426224359227747	0.8677834869282202	-0.09758161852152568	0.6981012759870551	1.8191750539869156	0.9641899473691423	0.640886363839403	-0.08281941777850334	0.9802010372087959	1.5381207878453915	-0.445056220367753	1.2480639781994889	1.2129339648548625	0.9205443911800612	-0.09338544717243387	2.0420976959833457	-0.059801924305369555	0.9954546986852436	2.1943823907160023	1.0512713958347502	0.3348150243088152	0.8272247015146368	1.9935303439871854	4.165225025006558	1.4058644131410118	1.312544741082421	1.3730136254708303	-0.2328509661847053	-0.2998579568643849	-0.20326557471344972	-0.1821824692543348	0.9515275111182274	-0.05539355607253551
6175_114	-0.23280364650475027	-0.2531782316635402	-0.1341384789438598	1.3812517518520142	-0.08734786352240176	-0.14708831756523652	-0.10005123146564551	-0.11749473106344907	-0.14344230516839124	-0.12724545318335398	-0.14794379344810157	-0.045413710747214564	-0.1662812189755105	-0.15298433808616452	-0.23025790892566964	-0.18343621109467348	0.8426224359227747	-0.23082880173988968	-0.09758161852152568	-0.40051101268105477	-0.12673509506839753	-0.1344223412989674	4.845578983230369	-0.08281941777850334	-0.11841125145931367	-0.40778936120992176	-0.445056220367753	-0.36137393423461134	-0.396503947579238	-0.17806789748804866	-0.09338544717243387	-0.15512688135287359	-0.059801924305369555	-0.10315758998286595	-0.20351288208236826	-0.5581665165993503	-0.7637972643592945	-0.27138758715347305	-0.20369423334903392	-0.22922412966588113	-0.2035734992930884	-0.2968931713516794	0.8621880017048396	2.165044306613665	-0.2998579568643849	-0.20326557471344972	-0.1821824692543348	0.9515275111182274	-0.05539355607253551
6175_205	-0.23280364650475027	-0.2531782316635402	-0.1341384789438598	-0.2281861605820861	-0.08734786352240176	-0.14708831756523652	-0.10005123146564551	-0.11749473106344907	-0.14344230516839124	-0.12724545318335398	-0.14794379344810157	-0.045413710747214564	-0.1662812189755105	-0.15298433808616452	-0.23025790892566964	-0.18343621109467348	-0.2559898527453349	-0.23082880173988968	-0.09758161852152568	-0.40051101268105477	-0.12673509506839753	-0.1344223412989674	-0.4577259248287067	-0.08281941777850334	-0.11841125145931367	-0.40778936120992176	-0.445056220367753	-0.36137393423461134	-0.396503947579238	-0.17806789748804866	-0.09338544717243387	-0.15512688135287359	-0.059801924305369555	-0.10315758998286595	-0.20351288208236826	-0.5581665165993503	4.539507643699781	-0.27138758715347305	-0.20369423334903392	-0.22922412966588113	-0.2035734992930884	0.8017191173164304	-0.2364242869632701	-0.2328509661847053	-0.2998579568643849	-0.20326557471344972	-0.1821824692543348	-0.14708477754988236	-0.05539355607253551
6175_250	-0.23280364650475027	2.4548719694386696	-0.1341384789438598	1.7177239884732272	-0.08734786352240176	-0.14708831756523652	-0.10005123146564551	2.590555470038761	0.9551699834997185	2.2706498196150164	1.7979663556072116	1.0531985779208952	-0.1662812189755105	2.244910934712206	1.7156522401296437	-0.18343621109467348	1.6899202963099784	-0.23082880173988968	-0.09758161852152568	1.7967135646551646	-0.12673509506839753	1.8114878077563459	-0.4577259248287067	-0.08281941777850334	2.926111186264109	-0.40778936120992176	-0.445056220367753	1.2480639781994889	-0.396503947579238	2.0191566798481704	2.7398278968837824	-0.15512688135287359	-0.059801924305369555	-0.10315758998286595	2.8410095556410546	1.0512713958347502	2.2807251733641287	-0.27138758715347305	-0.20369423334903392	1.7166860193894322	-0.2035734992930884	-0.2968931713516794	-0.2364242869632701	-0.2328509661847053	0.7987543318037247	-0.20326557471344972	0.9164298194137749	1.798825371505431	-0.05539355607253551
6175_276	1.7131065025505632	-0.2531782316635402	0.9644738097242499	1.7177239884732272	1.011264425145708	-0.14708831756523652	1.5093866809684549	2.0797298462727705	1.802467843886922	-0.12724545318335398	-0.14794379344810157	1.5640242016868857	0.932331069692599	1.4564535743479359	1.7156522401296437	0.9151760775734363	1.6899202963099784	0.8677834869282202	-0.09758161852152568	1.2089268997530458	-0.12673509506839753	0.9641899473691423	1.1517119876053938	1.0157928708896065	-0.11841125145931367	-0.40778936120992176	0.6535560683003567	1.2480639781994889	-0.396503947579238	2.0191566798481704	1.5160524652616665	1.4543110310812268	1.5496359881287307	1.5062803224512344	1.4059250303517323	1.6390580607368692	1.182112884696019	1.3380503252806273	1.9935303439871854	2.815298308057542	1.4058644131410118	1.312544741082421	2.47162591413894	0.8657613224834045	0.7987543318037247	0.89534671395466	2.0150421080818846	-0.14708477754988236	-0.05539355607253551
6175_243	0.8658086421633594	1.35625968077056	0.9644738097242499	1.3812517518520142	-0.08734786352240176	-0.14708831756523652	0.9985610572024642	-0.11749473106344907	-0.14344230516839124	1.4821924592507465	1.7979663556072116	-0.045413710747214564	-0.1662812189755105	-0.15298433808616452	2.334691448535867	0.9151760775734363	1.9412347245908845	2.813693635983533	1.0010306701465839	-0.40051101268105477	-0.12673509506839753	1.8114878077563459	-0.4577259248287067	-0.08281941777850334	-0.11841125145931367	-0.40778936120992176	-0.445056220367753	1.584536214820702	0.7021083410888718	0.9205443911800612	-0.09338544717243387	1.4543110310812268	1.0388103643627402	-0.10315758998286595	0.8950994065857414	0.5404457720687594	1.433427312976925	-0.27138758715347305	0.8949180553190755	1.3802137827682193	0.8950387893750212	-0.2968931713516794	1.7094858620920432	-0.2328509661847053	-0.2998579568643849	0.89534671395466	-0.1821824692543348	-0.14708477754988236	-0.05539355607253551
6175_219	-0.23280364650475027	-0.2531782316635402	-0.1341384789438598	-0.2281861605820861	-0.08734786352240176	-0.14708831756523652	-0.10005123146564551	-0.11749473106344907	-0.14344230516839124	-0.12724545318335398	-0.14794379344810157	-0.045413710747214564	1.44315669345859	-0.15298433808616452	-0.23025790892566964	-0.18343621109467348	1.3534480596887652	0.8677834869282202	1.0010306701465839	3.993938141991384	-0.12673509506839753	-0.1344223412989674	1.1517119876053938	-0.08281941777850334	-0.11841125145931367	-0.40778936120992176	-0.445056220367753	0.7372383544334983	-0.396503947579238	1.431370014946052	1.005226841495676	0.9434854073152361	-0.059801924305369555	-0.10315758998286595	0.8950994065857414	1.0512713958347502	1.8011520931022422	-0.27138758715347305	0.8949180553190755	-0.22922412966588113	0.8950387893750212	1.649016977703634	-0.2364242869632701	0.8657613224834045	1.8973666204718345	-0.20326557471344972	-0.1821824692543348	-0.14708477754988236	-0.05539355607253551
6175_278	-0.23280364650475027	-0.2531782316635402	-0.1341384789438598	-0.2281861605820861	-0.08734786352240176	-0.14708831756523652	-0.10005123146564551	-0.11749473106344907	-0.14344230516839124	-0.12724545318335398	-0.14794379344810157	-0.045413710747214564	-0.1662812189755105	-0.15298433808616452	-0.23025790892566964	-0.18343621109467348	-0.2559898527453349	-0.23082880173988968	-0.09758161852152568	-0.40051101268105477	-0.12673509506839753	-0.1344223412989674	-0.4577259248287067	-0.08281941777850334	-0.11841125145931367	-0.40778936120992176	-0.445056220367753	3.7494999299387	-0.396503947579238	-0.17806789748804866	-0.09338544717243387	-0.15512688135287359	-0.059801924305369555	-0.10315758998286595	-0.20351288208236826	3.1554055501049576	0.8456406480748059	2.6730513920129675	-0.20369423334903392	-0.22922412966588113	2.8409489384303344	-0.2968931713516794	-0.2364242869632701	-0.2328509661847053	-0.2998579568643849	-0.20326557471344972	-0.1821824692543348	-0.14708477754988236	-0.05539355607253551
6175_231	1.9644209308314693	-0.2531782316635402	1.8117716701114537	0.8704261280860236	1.5220900489116986	2.6861250264909797	-0.10005123146564551	-0.11749473106344907	4.251006849504048	-0.12724545318335398	-0.14794379344810157	-0.045413710747214564	-0.1662812189755105	0.945627950581945	0.86835437974244	0.9151760775734363	-0.2559898527453349	1.3786091106942107	1.0010306701465839	0.6981012759870551	1.4827028173657029	-0.1344223412989674	0.640886363839403	1.0157928708896065	-0.11841125145931367	2.157159996251615	-0.445056220367753	-0.36137393423461134	-0.396503947579238	0.9205443911800612	-0.09338544717243387	2.242768391445497	-0.059801924305369555	0.9954546986852436	1.9937116952538512	-0.5581665165993503	-0.7637972643592945	1.6745225619018402	-0.20369423334903392	-0.22922412966588113	-0.2035734992930884	-0.2968931713516794	1.3730136254708303	-0.2328509661847053	-0.2998579568643849	0.89534671395466	-0.1821824692543348	-0.14708477754988236	-0.05539355607253551
6175_297	1.37663426592935	1.692731917391773	-0.1341384789438598	1.3812517518520142	-0.08734786352240176	2.4178610398963003	1.5093866809684549	-0.11749473106344907	1.465995607265709	-0.12724545318335398	0.9506684952200082	-0.045413710747214564	-0.1662812189755105	1.7929258109691488	2.8142645287977532	-0.18343621109467348	-0.2559898527453349	-0.23082880173988968	1.5118562939125746	-0.40051101268105477	-0.12673509506839753	1.8114878077563459	-0.4577259248287067	-0.08281941777850334	3.9924626127139975	-0.40778936120992176	-0.445056220367753	0.7372383544334983	1.2129339648548625	-0.17806789748804866	1.5160524652616665	1.7907832677024398	-0.059801924305369555	0.9954546986852436	1.742397266972945	-0.5581665165993503	-0.7637972643592945	2.1265076856448974	1.4057436790850664	-0.22922412966588113	-0.2035734992930884	-0.2968931713516794	-0.2364242869632701	-0.2328509661847053	1.6460521921909284	2.6299477693427664	-0.1821824692543348	-0.14708477754988236	-0.05539355607253551
6175_270	1.37663426592935	1.692731917391773	-0.1341384789438598	0.8704261280860236	-0.08734786352240176	1.4623495948688638	0.9985610572024642	-0.11749473106344907	1.465995607265709	1.8186646958719594	0.9506684952200082	-0.045413710747214564	0.932331069692599	1.4564535743479359	0.86835437974244	0.9151760775734363	1.3534480596887652	-0.23082880173988968	-0.09758161852152568	-0.40051101268105477	1.4827028173657029	1.4750155711351332	-0.4577259248287067	1.0157928708896065	1.4910266609747866	1.7894352161262976	1.5008539286875602	2.0365213385637593	-0.396503947579238	-0.17806789748804866	-0.09338544717243387	2.0420976959833457	-0.059801924305369555	-0.10315758998286595	1.4059250303517323	1.0512713958347502	-0.7637972643592945	0.8272247015146368	2.6295191107071823	0.8693881590022287	0.8950387893750212	1.649016977703634	0.8621880017048396	0.8657613224834045	-0.2998579568643849	-0.20326557471344972	1.4272554431797655	0.9515275111182274	1.0432187325955744
6175_282	1.37663426592935	2.14471704113483	-0.1341384789438598	1.7177239884732272	-0.08734786352240176	0.9515239711028732	-0.10005123146564551	-0.11749473106344907	-0.14344230516839124	-0.12724545318335398	-0.14794379344810157	-0.045413710747214564	-0.1662812189755105	1.7929258109691488	-0.23025790892566964	-0.18343621109467348	-0.2559898527453349	-0.23082880173988968	1.0010306701465839	1.2089268997530458	2.5813151060338124	-0.1344223412989674	-0.4577259248287067	1.0157928708896065	0.9802010372087959	0.6908229274581879	-0.445056220367753	0.7372383544334983	0.7021083410888718	1.431370014946052	2.471563910289103	-0.15512688135287359	-0.059801924305369555	-0.10315758998286595	-0.20351288208236826	-0.5581665165993503	0.3348150243088152	3.4421844795508347	0.8949180553190755	0.8693881590022287	-0.2035734992930884	0.8017191173164304	-0.2364242869632701	-0.2328509661847053	2.5333553871918313	-0.20326557471344972	-0.1821824692543348	2.4178645799116545	-0.05539355607253551
6175_220	-0.23280364650475027	0.8454340570045694	0.9644738097242499	1.7177239884732272	3.626224203181906	0.9515239711028732	1.5093866809684549	0.9811175576046607	1.802467843886922	0.9713668354847557	2.0492807838881175	-0.045413710747214564	-0.1662812189755105	0.945627950581945	0.86835437974244	0.9151760775734363	1.6899202963099784	1.3786091106942107	-0.09758161852152568	1.2089268997530458	-0.12673509506839753	-0.1344223412989674	1.1517119876053938	1.0157928708896065	1.4910266609747866	-0.40778936120992176	-0.445056220367753	0.7372383544334983	-0.396503947579238	2.0191566798481704	1.005226841495676	1.7907832677024398	-0.059801924305369555	-0.10315758998286595	1.742397266972945	1.387743632455963	-0.7637972643592945	0.8272247015146368	1.7422159157062793	-0.22922412966588113	1.4058644131410118	-0.2968931713516794	1.3730136254708303	1.713059182870608	-0.2998579568643849	-0.20326557471344972	0.9164298194137749	-0.14708477754988236	-0.05539355607253551
6175_385	-0.23280364650475027	-0.2531782316635402	-0.1341384789438598	-0.2281861605820861	-0.08734786352240176	-0.14708831756523652	-0.10005123146564551	-0.11749473106344907	-0.14344230516839124	-0.12724545318335398	-0.14794379344810157	-0.045413710747214564	-0.1662812189755105	-0.15298433808616452	-0.23025790892566964	-0.18343621109467348	-0.2559898527453349	-0.23082880173988968	-0.09758161852152568	-0.40051101268105477	-0.12673509506839753	-0.1344223412989674	-0.4577259248287067	-0.08281941777850334	-0.11841125145931367	-0.40778936120992176	-0.445056220367753	-0.36137393423461134	-0.396503947579238	0.9205443911800612	-0.09338544717243387	-0.15512688135287359	-0.059801924305369555	-0.10315758998286595	-0.20351288208236826	-0.5581665165993503	-0.7637972643592945	-0.27138758715347305	-0.20369423334903392	-0.22922412966588113	-0.2035734992930884	-0.2968931713516794	-0.2364242869632701	-0.2328509661847053	-0.2998579568643849	-0.20326557471344972	-0.1821824692543348	-0.14708477754988236	-0.05539355607253551
6175_179	0.8658086421633594	0.8454340570045694	-0.1341384789438598	-0.2281861605820861	-0.08734786352240176	-0.14708831756523652	-0.10005123146564551	-0.11749473106344907	0.9551699834997185	-0.12724545318335398	-0.14794379344810157	-0.045413710747214564	0.932331069692599	-0.15298433808616452	-0.23025790892566964	0.9151760775734363	1.3534480596887652	0.8677834869282202	-0.09758161852152568	1.7967135646551646	-0.12673509506839753	-0.1344223412989674	2.2503242762735036	-0.08281941777850334	-0.11841125145931367	-0.40778936120992176	1.7521683569684665	1.2480639781994889	2.6480184901441848	1.431370014946052	-0.09338544717243387	-0.15512688135287359	-0.059801924305369555	-0.10315758998286595	-0.20351288208236826	1.387743632455963	0.8456406480748059	-0.27138758715347305	2.1942010394493368	-0.22922412966588113	0.8950387893750212	0.8017191173164304	-0.2364242869632701	-0.2328509661847053	1.6460521921909284	-0.20326557471344972	-0.1821824692543348	-0.14708477754988236	-0.05539355607253551
6175_342	-0.23280364650475027	-0.2531782316635402	-0.1341384789438598	-0.2281861605820861	-0.08734786352240176	-0.14708831756523652	-0.10005123146564551	-0.11749473106344907	-0.14344230516839124	-0.12724545318335398	-0.14794379344810157	-0.045413710747214564	-0.1662812189755105	-0.15298433808616452	-0.23025790892566964	-0.18343621109467348	-0.2559898527453349	-0.23082880173988968	-0.09758161852152568	-0.40051101268105477	-0.12673509506839753	-0.1344223412989674	-0.4577259248287067	-0.08281941777850334	-0.11841125145931367	1.2016485512241788	1.7521683569684665	-0.36137393423461134	-0.396503947579238	-0.17806789748804866	-0.09338544717243387	-0.15512688135287359	-0.059801924305369555	-0.10315758998286595	-0.20351288208236826	-0.5581665165993503	4.434699766906531	-0.27138758715347305	-0.20369423334903392	-0.22922412966588113	-0.2035734992930884	1.90033140598454	-0.2364242869632701	-0.2328509661847053	-0.2998579568643849	-0.20326557471344972	-0.1821824692543348	-0.14708477754988236	-0.05539355607253551
6175_375	-0.23280364650475027	0.8454340570045694	-0.1341384789438598	-0.2281861605820861	-0.08734786352240176	-0.14708831756523652	-0.10005123146564551	-0.11749473106344907	-0.14344230516839124	-0.12724545318335398	-0.14794379344810157	-0.045413710747214564	-0.1662812189755105	-0.15298433808616452	-0.23025790892566964	-0.18343621109467348	-0.2559898527453349	-0.23082880173988968	-0.09758161852152568	-0.40051101268105477	-0.12673509506839753	-0.1344223412989674	-0.4577259248287067	-0.08281941777850334	-0.11841125145931367	3.7030845029633896	3.6658176438055583	1.584536214820702	0.7021083410888718	-0.17806789748804866	-0.09338544717243387	-0.15512688135287359	-0.059801924305369555	-0.10315758998286595	-0.20351288208236826	2.1498836845028597	3.3470765998140166	-0.27138758715347305	-0.20369423334903392	-0.22922412966588113	-0.2035734992930884	0.8017191173164304	-0.2364242869632701	-0.2328509661847053	-0.2998579568643849	-0.20326557471344972	-0.1821824692543348	-0.14708477754988236	-0.05539355607253551
6175_265	-0.23280364650475027	-0.2531782316635402	-0.1341384789438598	-0.2281861605820861	-0.08734786352240176	-0.14708831756523652	-0.10005123146564551	-0.11749473106344907	-0.14344230516839124	-0.12724545318335398	-0.14794379344810157	-0.045413710747214564	-0.1662812189755105	-0.15298433808616452	-0.23025790892566964	-0.18343621109467348	-0.2559898527453349	-0.23082880173988968	-0.09758161852152568	-0.40051101268105477	-0.12673509506839753	-0.1344223412989674	-0.4577259248287067	-0.08281941777850334	-0.11841125145931367	1.990105911588449	-0.445056220367753	0.7372383544334983	1.2129339648548625	-0.17806789748804866	-0.09338544717243387	-0.15512688135287359	-0.059801924305369555	-0.10315758998286595	-0.20351288208236826	-0.5581665165993503	2.9497748023450137	-0.27138758715347305	3.509877833355274	-0.22922412966588113	1.7423366497622248	-0.2968931713516794	-0.2364242869632701	1.3765869462493954	0.7987543318037247	3.510306491990858	-0.1821824692543348	-0.14708477754988236	-0.05539355607253551
6175_268	-0.23280364650475027	-0.2531782316635402	-0.1341384789438598	-0.2281861605820861	-0.08734786352240176	-0.14708831756523652	-0.10005123146564551	-0.11749473106344907	-0.14344230516839124	-0.12724545318335398	-0.14794379344810157	-0.045413710747214564	-0.1662812189755105	-0.15298433808616452	0.86835437974244	0.9151760775734363	-0.2559898527453349	-0.23082880173988968	-0.09758161852152568	-0.40051101268105477	-0.12673509506839753	-0.1344223412989674	-0.4577259248287067	-0.08281941777850334	-0.11841125145931367	2.6367330765135013	-0.445056220367753	-0.36137393423461134	2.6480184901441848	-0.17806789748804866	-0.09338544717243387	-0.15512688135287359	-0.059801924305369555	-0.10315758998286595	-0.20351288208236826	-0.5581665165993503	0.8456406480748059	-0.27138758715347305	1.7422159157062793	-0.22922412966588113	-0.2035734992930884	-0.2968931713516794	1.7094858620920432	0.8657613224834045	0.7987543318037247	-0.20326557471344972	-0.1821824692543348	-0.14708477754988236	-0.05539355607253551
6175_366	-0.23280364650475027	-0.2531782316635402	-0.1341384789438598	0.8704261280860236	-0.08734786352240176	1.798821831490077	2.9444712062577776	0.9811175576046607	-0.14344230516839124	-0.12724545318335398	-0.14794379344810157	-0.045413710747214564	-0.1662812189755105	2.791454641080276	1.9669666684105498	0.9151760775734363	1.3534480596887652	1.9663957755963297	-0.09758161852152568	-0.40051101268105477	1.4827028173657029	-0.1344223412989674	-0.4577259248287067	-0.08281941777850334	0.9802010372087959	-0.40778936120992176	-0.445056220367753	-0.36137393423461134	-0.396503947579238	1.7678422515672647	-0.09338544717243387	2.242768391445497	1.0388103643627402	-0.10315758998286595	-0.20351288208236826	-0.5581665165993503	0.3348150243088152	2.6730513920129675	-0.20369423334903392	0.8693881590022287	0.8950387893750212	1.649016977703634	1.3730136254708303	0.8657613224834045	0.7987543318037247	-0.20326557471344972	1.4272554431797655	-0.14708477754988236	-0.05539355607253551
6175_306	-0.23280364650475027	-0.2531782316635402	-0.1341384789438598	-0.2281861605820861	-0.08734786352240176	-0.14708831756523652	4.294397923206793	-0.11749473106344907	-0.14344230516839124	-0.12724545318335398	-0.14794379344810157	-0.045413710747214564	1.7796289300798027	-0.15298433808616452	-0.23025790892566964	-0.18343621109467348	-0.2559898527453349	-0.23082880173988968	-0.09758161852152568	-0.40051101268105477	-0.12673509506839753	-0.1344223412989674	-0.4577259248287067	-0.08281941777850334	-0.11841125145931367	1.2016485512241788	1.7521683569684665	-0.36137393423461134	-0.396503947579238	1.7678422515672647	1.005226841495676	2.8893955563705496	-0.059801924305369555	0.9954546986852436	1.9937116952538512	-0.5581665165993503	-0.7637972643592945	-0.27138758715347305	-0.20369423334903392	-0.22922412966588113	-0.2035734992930884	-0.2968931713516794	1.7094858620920432	-0.2328509661847053	1.3095799555697156	-0.20326557471344972	-0.1821824692543348	2.4178645799116545	-0.05539355607253551
6175_279	-0.23280364650475027	-0.2531782316635402	-0.1341384789438598	-0.2281861605820861	-0.08734786352240176	1.4623495948688638	-0.10005123146564551	0.9811175576046607	0.9551699834997185	-0.12724545318335398	1.461494118985999	-0.045413710747214564	-0.1662812189755105	0.945627950581945	1.9669666684105498	-0.18343621109467348	-0.2559898527453349	0.8677834869282202	-0.09758161852152568	0.6981012759870551	-0.12673509506839753	2.062802236037252	1.4881842242266066	1.5266184946555972	1.8274988975959994	2.536649617956519	1.1643816920663475	0.7372383544334983	0.7021083410888718	1.7678422515672647	2.7398278968837824	2.0420976959833457	-0.059801924305369555	0.9954546986852436	1.742397266972945	-0.5581665165993503	1.182112884696019	1.6745225619018402	1.7422159157062793	1.7166860193894322	0.8950387893750212	-0.2968931713516794	2.1614709858351002	-0.2328509661847053	0.7987543318037247	1.4061723377206508	-0.1821824692543348	-0.14708477754988236	-0.05539355607253551
6175_344	0.8658086421633594	3.4603938350407675	-0.1341384789438598	-0.2281861605820861	1.011264425145708	-0.14708831756523652	-0.10005123146564551	0.9811175576046607	2.0537822721678283	1.4821924592507465	-0.14794379344810157	1.0531985779208952	1.44315669345859	0.945627950581945	-0.23025790892566964	-0.18343621109467348	2.308959504716202	-0.23082880173988968	1.0010306701465839	-0.40051101268105477	1.4827028173657029	-0.1344223412989674	-0.4577259248287067	-0.08281941777850334	0.9802010372087959	1.2016485512241788	1.1643816920663475	1.2480639781994889	-0.396503947579238	-0.17806789748804866	-0.09338544717243387	0.9434854073152361	-0.059801924305369555	-0.10315758998286595	1.4059250303517323	2.275046827456866	0.3348150243088152	-0.27138758715347305	-0.20369423334903392	0.8693881590022287	-0.2035734992930884	0.8017191173164304	-0.2364242869632701	1.3765869462493954	0.7987543318037247	-0.20326557471344972	1.7637276798009784	-0.14708477754988236	-0.05539355607253551
6175_300	1.7131065025505632	2.3117711257979963	-0.1341384789438598	-0.2281861605820861	-0.08734786352240176	-0.14708831756523652	-0.10005123146564551	-0.11749473106344907	-0.14344230516839124	-0.12724545318335398	-0.14794379344810157	-0.045413710747214564	-0.1662812189755105	-0.15298433808616452	-0.23025790892566964	-0.18343621109467348	-0.2559898527453349	1.3786091106942107	-0.09758161852152568	1.5453991363742585	-0.12673509506839753	-0.1344223412989674	1.4881842242266066	-0.08281941777850334	-0.11841125145931367	3.3057827054943862	-0.445056220367753	0.7372383544334983	-0.396503947579238	-0.17806789748804866	-0.09338544717243387	-0.15512688135287359	-0.059801924305369555	-0.10315758998286595	-0.20351288208236826	-0.5581665165993503	2.2807251733641287	0.8272247015146368	-0.20369423334903392	-0.22922412966588113	-0.2035734992930884	-0.2968931713516794	-0.2364242869632701	-0.2328509661847053	4.094591197808054	-0.20326557471344972	-0.1821824692543348	-0.14708477754988236	-0.05539355607253551
6175_327	1.37663426592935	-0.2531782316635402	-0.1341384789438598	0.8704261280860236	1.011264425145708	1.4623495948688638	1.5093866809684549	-0.11749473106344907	0.9551699834997185	0.9713668354847557	2.0492807838881175	1.0531985779208952	0.932331069692599	2.244910934712206	-0.23025790892566964	1.4260017013394268	-0.2559898527453349	-0.23082880173988968	-0.09758161852152568	2.164438344780482	-0.12673509506839753	-0.1344223412989674	-0.4577259248287067	-0.08281941777850334	-0.11841125145931367	2.157159996251615	-0.445056220367753	0.7372383544334983	2.1684454098822985	-0.17806789748804866	-0.09338544717243387	0.9434854073152361	-0.059801924305369555	-0.10315758998286595	1.742397266972945	1.0512713958347502	0.3348150243088152	2.7731348505699502	1.4057436790850664	-0.22922412966588113	1.7423366497622248	-0.2968931713516794	1.7094858620920432	0.8657613224834045	1.6460521921909284	-0.20326557471344972	-0.1821824692543348	-0.14708477754988236	-0.05539355607253551
6175_174	0.8658086421633594	-0.2531782316635402	-0.1341384789438598	0.8704261280860236	-0.08734786352240176	-0.14708831756523652	-0.10005123146564551	-0.11749473106344907	-0.14344230516839124	-0.12724545318335398	-0.14794379344810157	-0.045413710747214564	-0.1662812189755105	-0.15298433808616452	-0.23025790892566964	-0.18343621109467348	-0.2559898527453349	3.482743264964418	-0.09758161852152568	-0.40051101268105477	-0.12673509506839753	-0.1344223412989674	3.9367232298437322	-0.08281941777850334	-0.11841125145931367	-0.40778936120992176	0.6535560683003567	-0.36137393423461134	0.7021083410888718	-0.17806789748804866	-0.09338544717243387	-0.15512688135287359	-0.059801924305369555	-0.10315758998286595	-0.20351288208236826	0.5404457720687594	-0.7637972643592945	-0.27138758715347305	-0.20369423334903392	-0.22922412966588113	-0.2035734992930884	-0.2968931713516794	-0.2364242869632701	-0.2328509661847053	-0.2998579568643849	-0.20326557471344972	-0.1821824692543348	-0.14708477754988236	-0.05539355607253551
6175_260	1.7131065025505632	-0.2531782316635402	-0.1341384789438598	-0.2281861605820861	-0.08734786352240176	-0.14708831756523652	-0.10005123146564551	-0.11749473106344907	-0.14344230516839124	-0.12724545318335398	-0.14794379344810157	-0.045413710747214564	-0.1662812189755105	-0.15298433808616452	-0.23025790892566964	0.9151760775734363	0.8426224359227747	-0.23082880173988968	-0.09758161852152568	2.6440114250423683	-0.12673509506839753	1.8114878077563459	3.9367232298437322	-0.08281941777850334	-0.11841125145931367	1.7894352161262976	3.268515846336555	-0.36137393423461134	-0.396503947579238	-0.17806789748804866	-0.09338544717243387	-0.15512688135287359	-0.059801924305369555	-0.10315758998286595	0.8950994065857414	-0.5581665165993503	0.3348150243088152	-0.27138758715347305	-0.20369423334903392	-0.22922412966588113	-0.2035734992930884	0.8017191173164304	-0.2364242869632701	-0.2328509661847053	-0.2998579568643849	-0.20326557471344972	-0.1821824692543348	-0.14708477754988236	-0.05539355607253551
6175_419	-0.23280364650475027	-0.2531782316635402	-0.1341384789438598	-0.2281861605820861	-0.08734786352240176	-0.14708831756523652	-0.10005123146564551	-0.11749473106344907	-0.14344230516839124	-0.12724545318335398	-0.14794379344810157	-0.045413710747214564	-0.1662812189755105	-0.15298433808616452	-0.23025790892566964	-0.18343621109467348	-0.2559898527453349	-0.23082880173988968	-0.09758161852152568	-0.40051101268105477	-0.12673509506839753	-0.1344223412989674	-0.4577259248287067	-0.08281941777850334	-0.11841125145931367	3.986659793462517	1.1643816920663475	1.2480639781994889	-0.396503947579238	-0.17806789748804866	-0.09338544717243387	-0.15512688135287359	-0.059801924305369555	-0.10315758998286595	-0.20351288208236826	2.4863559211240727	3.3470765998140166	0.8272247015146368	-0.20369423334903392	-0.22922412966588113	-0.2035734992930884	1.90033140598454	-0.2364242869632701	-0.2328509661847053	-0.2998579568643849	-0.20326557471344972	-0.1821824692543348	-0.14708477754988236	-0.05539355607253551
6175_289	-0.23280364650475027	0.8454340570045694	0.9644738097242499	1.3812517518520142	-0.08734786352240176	-0.14708831756523652	-0.10005123146564551	-0.11749473106344907	1.802467843886922	-0.12724545318335398	1.461494118985999	-0.045413710747214564	0.932331069692599	-0.15298433808616452	2.4777922921765403	-0.18343621109467348	-0.2559898527453349	1.7150813473154236	1.0010306701465839	-0.40051101268105477	-0.12673509506839753	1.4750155711351332	1.4881842242266066	-0.08281941777850334	-0.11841125145931367	1.7894352161262976	-0.445056220367753	1.584536214820702	1.5494062014760752	0.9205443911800612	1.5160524652616665	0.9434854073152361	-0.059801924305369555	-0.10315758998286595	1.4059250303517323	-0.5581665165993503	0.8456406480748059	2.1265076856448974	0.8949180553190755	0.8693881590022287	1.7423366497622248	1.649016977703634	2.1614709858351002	0.8657613224834045	1.3095799555697156	0.89534671395466	-0.1821824692543348	0.9515275111182274	-0.05539355607253551
6175_316	-0.23280364650475027	-0.2531782316635402	0.9644738097242499	1.3812517518520142	-0.08734786352240176	0.9515239711028732	1.5093866809684549	1.4919431813706514	0.9551699834997185	1.8186646958719594	1.461494118985999	-0.045413710747214564	0.932331069692599	0.945627950581945	1.9669666684105498	0.9151760775734363	-0.2559898527453349	0.8677834869282202	-0.09758161852152568	1.7967135646551646	1.4827028173657029	1.4750155711351332	0.640886363839403	-0.08281941777850334	1.4910266609747866	0.6908229274581879	-0.445056220367753	-0.36137393423461134	1.2129339648548625	0.9205443911800612	-0.09338544717243387	1.7907832677024398	-0.059801924305369555	0.9954546986852436	1.742397266972945	0.5404457720687594	-0.7637972643592945	2.7731348505699502	0.8949180553190755	0.8693881590022287	1.4058644131410118	-0.2968931713516794	1.7094858620920432	-0.2328509661847053	1.3095799555697156	-0.20326557471344972	-0.1821824692543348	-0.14708477754988236	-0.05539355607253551
6175_329	-0.23280364650475027	-0.2531782316635402	0.9644738097242499	0.8704261280860236	-0.08734786352240176	-0.14708831756523652	0.9985610572024642	0.9811175576046607	1.802467843886922	0.9713668354847557	-0.14794379344810157	-0.045413710747214564	0.932331069692599	-0.15298433808616452	1.7156522401296437	1.7624739379606398	1.6899202963099784	0.8677834869282202	1.8483285305337875	1.2089268997530458	-0.12673509506839753	-0.1344223412989674	-0.4577259248287067	-0.08281941777850334	-0.11841125145931367	1.2016485512241788	1.5008539286875602	0.7372383544334983	-0.396503947579238	0.9205443911800612	-0.09338544717243387	0.9434854073152361	-0.059801924305369555	2.2947376828155046	1.9937116952538512	2.1498836845028597	0.8456406480748059	-0.27138758715347305	1.4057436790850664	2.815298308057542	-0.2035734992930884	-0.2968931713516794	1.9608002903729491	-0.2328509661847053	0.7987543318037247	-0.20326557471344972	-0.1821824692543348	0.9515275111182274	1.0432187325955744
6175_408	-0.23280364650475027	-0.2531782316635402	-0.1341384789438598	-0.2281861605820861	-0.08734786352240176	-0.14708831756523652	-0.10005123146564551	-0.11749473106344907	-0.14344230516839124	-0.12724545318335398	-0.14794379344810157	-0.045413710747214564	-0.1662812189755105	-0.15298433808616452	-0.23025790892566964	-0.18343621109467348	-0.2559898527453349	-0.23082880173988968	-0.09758161852152568	-0.40051101268105477	0.9718771935997121	-0.1344223412989674	-0.4577259248287067	-0.08281941777850334	-0.11841125145931367	3.3057827054943862	2.59946621735567	1.835850643101608	3.997945207093201	2.219827375310322	-0.09338544717243387	0.9434854073152361	-0.059801924305369555	-0.10315758998286595	-0.20351288208236826	0.5404457720687594	-0.7637972643592945	-0.27138758715347305	-0.20369423334903392	0.8693881590022287	-0.2035734992930884	-0.2968931713516794	-0.2364242869632701	-0.2328509661847053	2.5333553871918313	-0.20326557471344972	-0.1821824692543348	-0.14708477754988236	-0.05539355607253551
6175_448	-0.23280364650475027	-0.2531782316635402	-0.1341384789438598	-0.2281861605820861	-0.08734786352240176	-0.14708831756523652	-0.10005123146564551	-0.11749473106344907	-0.14344230516839124	-0.12724545318335398	-0.14794379344810157	-0.045413710747214564	-0.1662812189755105	-0.15298433808616452	-0.23025790892566964	-0.18343621109467348	-0.2559898527453349	-0.23082880173988968	-0.09758161852152568	-0.40051101268105477	-0.12673509506839753	-0.1344223412989674	-0.4577259248287067	-0.08281941777850334	-0.11841125145931367	1.990105911588449	3.268515846336555	-0.36137393423461134	-0.396503947579238	-0.17806789748804866	-0.09338544717243387	-0.15512688135287359	-0.059801924305369555	-0.10315758998286595	-0.20351288208236826	1.387743632455963	4.031993281237447	-0.27138758715347305	-0.20369423334903392	-0.22922412966588113	-0.2035734992930884	1.312544741082421	-0.2364242869632701	-0.2328509661847053	-0.2998579568643849	-0.20326557471344972	-0.1821824692543348	-0.14708477754988236	-0.05539355607253551
6175_320	-0.23280364650475027	1.692731917391773	0.9644738097242499	0.8704261280860236	-0.08734786352240176	1.4623495948688638	-0.10005123146564551	0.9811175576046607	0.9551699834997185	1.4821924592507465	1.461494118985999	-0.045413710747214564	-0.1662812189755105	-0.15298433808616452	1.3791800035084307	1.7624739379606398	0.8426224359227747	-0.23082880173988968	-0.09758161852152568	1.7967135646551646	-0.12673509506839753	2.062802236037252	-0.4577259248287067	1.0157928708896065	1.8274988975959994	0.6908229274581879	-0.445056220367753	0.7372383544334983	1.2129339648548625	-0.17806789748804866	-0.09338544717243387	-0.15512688135287359	1.0388103643627402	-0.10315758998286595	1.742397266972945	1.0512713958347502	-0.7637972643592945	-0.27138758715347305	0.8949180553190755	2.7152148495005592	1.993651078043131	-0.2968931713516794	2.1614709858351002	-0.2328509661847053	2.098037315933986	1.7426445743418637	0.9164298194137749	1.462353134884218	-0.05539355607253551
6175_323	2.3321457109567865	-0.2531782316635402	0.9644738097242499	0.8704261280860236	-0.08734786352240176	1.4623495948688638	-0.10005123146564551	1.4919431813706514	-0.14344230516839124	1.4821924592507465	-0.14794379344810157	-0.045413710747214564	-0.1662812189755105	0.945627950581945	0.86835437974244	0.9151760775734363	1.6899202963099784	1.9663957755963297	1.0010306701465839	0.6981012759870551	-0.12673509506839753	-0.1344223412989674	-0.4577259248287067	1.5266184946555972	0.9802010372087959	0.6908229274581879	-0.445056220367753	-0.36137393423461134	0.7021083410888718	0.9205443911800612	1.005226841495676	0.9434854073152361	-0.059801924305369555	-0.10315758998286595	1.4059250303517323	0.5404457720687594	1.6340980084390762	2.7731348505699502	-0.20369423334903392	1.3802137827682193	1.4058644131410118	-0.2968931713516794	1.7094858620920432	2.165044306613665	0.7987543318037247	-0.20326557471344972	-0.1821824692543348	-0.14708477754988236	-0.05539355607253551
6175_374	-0.23280364650475027	-0.2531782316635402	-0.1341384789438598	-0.2281861605820861	-0.08734786352240176	-0.14708831756523652	-0.10005123146564551	-0.11749473106344907	-0.14344230516839124	-0.12724545318335398	-0.14794379344810157	-0.045413710747214564	-0.1662812189755105	0.945627950581945	-0.23025790892566964	-0.18343621109467348	-0.2559898527453349	-0.23082880173988968	-0.09758161852152568	-0.40051101268105477	-0.12673509506839753	-0.1344223412989674	0.640886363839403	-0.08281941777850334	-0.11841125145931367	-0.40778936120992176	-0.445056220367753	-0.36137393423461134	-0.396503947579238	-0.17806789748804866	-0.09338544717243387	-0.15512688135287359	-0.059801924305369555	-0.10315758998286595	-0.20351288208236826	-0.5581665165993503	4.317607100625168	-0.27138758715347305	-0.20369423334903392	-0.22922412966588113	-0.2035734992930884	-0.2968931713516794	-0.2364242869632701	-0.2328509661847053	-0.2998579568643849	-0.20326557471344972	-0.1821824692543348	-0.14708477754988236	-0.05539355607253551
6175_336	-0.23280364650475027	-0.2531782316635402	-0.1341384789438598	-0.2281861605820861	-0.08734786352240176	-0.14708831756523652	-0.10005123146564551	-0.11749473106344907	-0.14344230516839124	-0.12724545318335398	-0.14794379344810157	-0.045413710747214564	-0.1662812189755105	-0.15298433808616452	0.86835437974244	1.4260017013394268	-0.2559898527453349	-0.23082880173988968	-0.09758161852152568	-0.40051101268105477	-0.12673509506839753	-0.1344223412989674	-0.4577259248287067	-0.08281941777850334	-0.11841125145931367	-0.40778936120992176	0.6535560683003567	1.584536214820702	-0.396503947579238	-0.17806789748804866	-0.09338544717243387	-0.15512688135287359	-0.059801924305369555	-0.10315758998286595	-0.20351288208236826	-0.5581665165993503	4.317607100625168	-0.27138758715347305	-0.20369423334903392	-0.22922412966588113	-0.2035734992930884	-0.2968931713516794	-0.2364242869632701	-0.2328509661847053	-0.2998579568643849	-0.20326557471344972	-0.1821824692543348	-0.14708477754988236	-0.05539355607253551
6175_425	-0.23280364650475027	-0.2531782316635402	-0.1341384789438598	-0.2281861605820861	-0.08734786352240176	-0.14708831756523652	-0.10005123146564551	-0.11749473106344907	-0.14344230516839124	-0.12724545318335398	-0.14794379344810157	-0.045413710747214564	-0.1662812189755105	-0.15298433808616452	-0.23025790892566964	-0.18343621109467348	-0.2559898527453349	-0.23082880173988968	-0.09758161852152568	-0.40051101268105477	-0.12673509506839753	-0.1344223412989674	-0.4577259248287067	-0.08281941777850334	-0.11841125145931367	-0.40778936120992176	0.6535560683003567	2.3466762668675987	-0.396503947579238	-0.17806789748804866	-0.09338544717243387	-0.15512688135287359	-0.059801924305369555	-0.10315758998286595	-0.20351288208236826	-0.5581665165993503	0.3348150243088152	4.677372303224695	-0.20369423334903392	-0.22922412966588113	-0.2035734992930884	-0.2968931713516794	1.7094858620920432	-0.2328509661847053	-0.2998579568643849	-0.20326557471344972	-0.1821824692543348	-0.14708477754988236	-0.05539355607253551
6175_437	-0.23280364650475027	-0.2531782316635402	-0.1341384789438598	-0.2281861605820861	-0.08734786352240176	-0.14708831756523652	-0.10005123146564551	-0.11749473106344907	-0.14344230516839124	-0.12724545318335398	-0.14794379344810157	-0.045413710747214564	-0.1662812189755105	-0.15298433808616452	-0.23025790892566964	-0.18343621109467348	-0.2559898527453349	-0.23082880173988968	-0.09758161852152568	-0.40051101268105477	-0.12673509506839753	-0.1344223412989674	-0.4577259248287067	-0.08281941777850334	-0.11841125145931367	-0.40778936120992176	-0.445056220367753	-0.36137393423461134	-0.396503947579238	-0.17806789748804866	-0.09338544717243387	-0.15512688135287359	-0.059801924305369555	-0.10315758998286595	-0.20351288208236826	-0.5581665165993503	-0.7637972643592945	-0.27138758715347305	-0.20369423334903392	-0.22922412966588113	-0.2035734992930884	-0.2968931713516794	-0.2364242869632701	-0.2328509661847053	-0.2998579568643849	-0.20326557471344972	4.899221895730128	-0.14708477754988236	-0.05539355607253551
6175_92	0.8658086421633594	-0.2531782316635402	-0.1341384789438598	-0.2281861605820861	-0.08734786352240176	1.4623495948688638	-0.10005123146564551	0.9811175576046607	0.9551699834997185	1.4821924592507465	1.461494118985999	-0.045413710747214564	-0.1662812189755105	-0.15298433808616452	0.86835437974244	-0.18343621109467348	1.3534480596887652	0.8677834869282202	-0.09758161852152568	0.6981012759870551	-0.12673509506839753	2.430527016162569	2.3754874192275093	1.0157928708896065	0.9802010372087959	-0.40778936120992176	2.1198931370937837	-0.36137393423461134	-0.396503947579238	-0.17806789748804866	1.5160524652616665	-0.15512688135287359	-0.059801924305369555	0.9954546986852436	1.4059250303517323	1.6390580607368692	1.8011520931022422	1.9258369901827463	-0.20369423334903392	0.8693881590022287	-0.2035734992930884	0.8017191173164304	-0.2364242869632701	1.713059182870608	1.6460521921909284	0.89534671395466	2.7622565099121057	-0.14708477754988236	-0.05539355607253551
6175_256	-0.23280364650475027	0.8454340570045694	-0.1341384789438598	-0.2281861605820861	-0.08734786352240176	-0.14708831756523652	-0.10005123146564551	-0.11749473106344907	-0.14344230516839124	-0.12724545318335398	-0.14794379344810157	-0.045413710747214564	0.932331069692599	-0.15298433808616452	2.8142645287977532	-0.18343621109467348	0.8426224359227747	2.713610177426551	-0.09758161852152568	-0.40051101268105477	-0.12673509506839753	-0.1344223412989674	3.6531479393446045	-0.08281941777850334	-0.11841125145931367	-0.40778936120992176	-0.445056220367753	-0.36137393423461134	-0.396503947579238	-0.17806789748804866	-0.09338544717243387	-0.15512688135287359	-0.059801924305369555	-0.10315758998286595	-0.20351288208236826	-0.5581665165993503	-0.7637972643592945	-0.27138758715347305	-0.20369423334903392	-0.22922412966588113	-0.2035734992930884	-0.2968931713516794	-0.2364242869632701	-0.2328509661847053	-0.2998579568643849	0.89534671395466	-0.1821824692543348	-0.14708477754988236	-0.05539355607253551
6175_281	-0.23280364650475027	-0.2531782316635402	-0.1341384789438598	-0.2281861605820861	1.011264425145708	-0.14708831756523652	-0.10005123146564551	-0.11749473106344907	-0.14344230516839124	-0.12724545318335398	0.9506684952200082	-0.045413710747214564	-0.1662812189755105	0.945627950581945	-0.23025790892566964	-0.18343621109467348	-0.2559898527453349	-0.23082880173988968	-0.09758161852152568	-0.40051101268105477	-0.12673509506839753	-0.1344223412989674	0.640886363839403	-0.08281941777850334	-0.11841125145931367	1.7894352161262976	0.6535560683003567	-0.36137393423461134	-0.396503947579238	-0.17806789748804866	-0.09338544717243387	-0.15512688135287359	-0.059801924305369555	0.9954546986852436	-0.20351288208236826	1.8397287561990203	2.9497748023450137	-0.27138758715347305	-0.20369423334903392	1.3802137827682193	-0.2035734992930884	0.8017191173164304	-0.2364242869632701	-0.2328509661847053	-0.2998579568643849	-0.20326557471344972	-0.1821824692543348	-0.14708477754988236	-0.05539355607253551
6175_332	0.8658086421633594	1.9440463456726789	0.9644738097242499	-0.2281861605820861	-0.08734786352240176	2.6861250264909797	-0.10005123146564551	0.9811175576046607	-0.14344230516839124	-0.12724545318335398	0.9506684952200082	-0.045413710747214564	-0.1662812189755105	1.4564535743479359	-0.23025790892566964	-0.18343621109467348	-0.2559898527453349	-0.23082880173988968	-0.09758161852152568	-0.40051101268105477	-0.12673509506839753	-0.1344223412989674	-0.4577259248287067	-0.08281941777850334	1.8274988975959994	-0.40778936120992176	-0.445056220367753	-0.36137393423461134	-0.396503947579238	-0.17806789748804866	2.1038391301637858	-0.15512688135287359	-0.059801924305369555	-0.10315758998286595	-0.20351288208236826	1.0512713958347502	0.3348150243088152	-0.27138758715347305	0.8949180553190755	0.8693881590022287	-0.2035734992930884	-0.2968931713516794	-0.2364242869632701	-0.2328509661847053	0.7987543318037247	-0.20326557471344972	1.4272554431797655	0.9515275111182274	-0.05539355607253551
6175_387	-0.23280364650475027	-0.2531782316635402	-0.1341384789438598	-0.2281861605820861	-0.08734786352240176	-0.14708831756523652	-0.10005123146564551	-0.11749473106344907	-0.14344230516839124	-0.12724545318335398	-0.14794379344810157	-0.045413710747214564	-0.1662812189755105	-0.15298433808616452	-0.23025790892566964	-0.18343621109467348	1.9412347245908845	-0.23082880173988968	-0.09758161852152568	1.5453991363742585	-0.12673509506839753	-0.1344223412989674	4.4910339655494615	-0.08281941777850334	-0.11841125145931367	1.990105911588449	-0.445056220367753	-0.36137393423461134	0.7021083410888718	-0.17806789748804866	-0.09338544717243387	-0.15512688135287359	-0.059801924305369555	-0.10315758998286595	-0.20351288208236826	-0.5581665165993503	-0.7637972643592945	-0.27138758715347305	-0.20369423334903392	-0.22922412966588113	-0.2035734992930884	-0.2968931713516794	-0.2364242869632701	-0.2328509661847053	-0.2998579568643849	-0.20326557471344972	0.9164298194137749	-0.14708477754988236	-0.05539355607253551
6175_345	-0.23280364650475027	-0.2531782316635402	-0.1341384789438598	-0.2281861605820861	-0.08734786352240176	3.5664837491390715	-0.10005123146564551	-0.11749473106344907	-0.14344230516839124	-0.12724545318335398	-0.14794379344810157	1.0531985779208952	-0.1662812189755105	1.7929258109691488	2.8142645287977532	-0.18343621109467348	-0.2559898527453349	-0.23082880173988968	-0.09758161852152568	0.6981012759870551	-0.12673509506839753	0.9641899473691423	-0.4577259248287067	-0.08281941777850334	-0.11841125145931367	-0.40778936120992176	-0.445056220367753	-0.36137393423461134	-0.396503947579238	-0.17806789748804866	1.5160524652616665	-0.15512688135287359	-0.059801924305369555	-0.10315758998286595	2.8410095556410546	-0.5581665165993503	0.3348150243088152	-0.27138758715347305	-0.20369423334903392	0.8693881590022287	2.8409489384303344	-0.2968931713516794	-0.2364242869632701	-0.2328509661847053	-0.2998579568643849	-0.20326557471344972	1.4272554431797655	2.4178645799116545	-0.05539355607253551
6175_307	-0.23280364650475027	-0.2531782316635402	-0.1341384789438598	0.8704261280860236	1.011264425145708	-0.14708831756523652	-0.10005123146564551	-0.11749473106344907	-0.14344230516839124	-0.12724545318335398	-0.14794379344810157	-0.045413710747214564	-0.1662812189755105	-0.15298433808616452	-0.23025790892566964	-0.18343621109467348	-0.2559898527453349	-0.23082880173988968	-0.09758161852152568	-0.40051101268105477	-0.12673509506839753	-0.1344223412989674	-0.4577259248287067	-0.08281941777850334	-0.11841125145931367	-0.40778936120992176	1.5008539286875602	1.2480639781994889	3.3170681191250697	-0.17806789748804866	-0.09338544717243387	0.9434854073152361	-0.059801924305369555	-0.10315758998286595	2.3614364753791683	1.6390580607368692	1.9442529367429155	-0.27138758715347305	2.361255124112503	-0.22922412966588113	-0.2035734992930884	-0.2968931713516794	1.9608002903729491	-0.2328509661847053	0.7987543318037247	-0.20326557471344972	-0.1821824692543348	-0.14708477754988236	-0.05539355607253551
6175_178	1.37663426592935	-0.2531782316635402	-0.1341384789438598	-0.2281861605820861	1.011264425145708	-0.14708831756523652	-0.10005123146564551	0.9811175576046607	-0.14344230516839124	0.9713668354847557	-0.14794379344810157	-0.045413710747214564	-0.1662812189755105	-0.15298433808616452	-0.23025790892566964	-0.18343621109467348	2.577223491310881	2.167066471058481	-0.09758161852152568	-0.40051101268105477	-0.12673509506839753	-0.1344223412989674	-0.4577259248287067	-0.08281941777850334	-0.11841125145931367	-0.40778936120992176	-0.445056220367753	0.7372383544334983	-0.396503947579238	-0.17806789748804866	-0.09338544717243387	2.0420976959833457	-0.059801924305369555	-0.10315758998286595	1.9937116952538512	-0.5581665165993503	1.433427312976925	0.8272247015146368	-0.20369423334903392	0.8693881590022287	-0.2035734992930884	-0.2968931713516794	1.3730136254708303	-0.2328509661847053	2.265091400597152	-0.20326557471344972	-0.1821824692543348	-0.14708477754988236	-0.05539355607253551
6175_193	-0.23280364650475027	-0.2531782316635402	-0.1341384789438598	-0.2281861605820861	-0.08734786352240176	-0.14708831756523652	-0.10005123146564551	-0.11749473106344907	-0.14344230516839124	-0.12724545318335398	-0.14794379344810157	-0.045413710747214564	-0.1662812189755105	-0.15298433808616452	-0.23025790892566964	-0.18343621109467348	3.4575822139589727	-0.23082880173988968	-0.09758161852152568	2.3075391884211554	-0.12673509506839753	-0.1344223412989674	4.157394592012553	-0.08281941777850334	-0.11841125145931367	-0.40778936120992176	1.5008539286875602	-0.36137393423461134	0.7021083410888718	-0.17806789748804866	-0.09338544717243387	-0.15512688135287359	-0.059801924305369555	-0.10315758998286595	-0.20351288208236826	-0.5581665165993503	-0.7637972643592945	-0.27138758715347305	-0.20369423334903392	-0.22922412966588113	-0.2035734992930884	-0.2968931713516794	-0.2364242869632701	-0.2328509661847053	-0.2998579568643849	-0.20326557471344972	-0.1821824692543348	-0.14708477754988236	-0.05539355607253551
6175_284	-0.23280364650475027	-0.2531782316635402	-0.1341384789438598	-0.2281861605820861	-0.08734786352240176	-0.14708831756523652	-0.10005123146564551	-0.11749473106344907	-0.14344230516839124	-0.12724545318335398	-0.14794379344810157	-0.045413710747214564	-0.1662812189755105	-0.15298433808616452	-0.23025790892566964	-0.18343621109467348	-0.2559898527453349	-0.23082880173988968	-0.09758161852152568	1.2089268997530458	-0.12673509506839753	-0.1344223412989674	-0.4577259248287067	-0.08281941777850334	-0.11841125145931367	-0.40778936120992176	-0.445056220367753	-0.36137393423461134	-0.396503947579238	-0.17806789748804866	-0.09338544717243387	-0.15512688135287359	-0.059801924305369555	-0.10315758998286595	-0.20351288208236826	-0.5581665165993503	-0.7637972643592945	-0.27138758715347305	-0.20369423334903392	-0.22922412966588113	-0.2035734992930884	-0.2968931713516794	4.844980078021193	-0.2328509661847053	-0.2998579568643849	-0.20326557471344972	-0.1821824692543348	-0.14708477754988236	-0.05539355607253551
6175_418	-0.23280364650475027	-0.2531782316635402	-0.1341384789438598	-0.2281861605820861	-0.08734786352240176	-0.14708831756523652	-0.10005123146564551	-0.11749473106344907	-0.14344230516839124	-0.12724545318335398	-0.14794379344810157	-0.045413710747214564	-0.1662812189755105	-0.15298433808616452	-0.23025790892566964	-0.18343621109467348	-0.2559898527453349	-0.23082880173988968	-0.09758161852152568	-0.40051101268105477	-0.12673509506839753	-0.1344223412989674	-0.4577259248287067	-0.08281941777850334	-0.11841125145931367	-0.40778936120992176	-0.445056220367753	-0.36137393423461134	-0.396503947579238	-0.17806789748804866	-0.09338544717243387	-0.15512688135287359	-0.059801924305369555	-0.10315758998286595	-0.20351288208236826	-0.5581665165993503	-0.7637972643592945	-0.27138758715347305	-0.20369423334903392	-0.22922412966588113	-0.2035734992930884	-0.2968931713516794	-0.2364242869632701	-0.2328509661847053	1.3095799555697156	4.878138790271014	-0.1821824692543348	-0.14708477754988236	-0.05539355607253551
6175_293	0.8658086421633594	1.35625968077056	-0.1341384789438598	-0.2281861605820861	-0.08734786352240176	-0.14708831756523652	-0.10005123146564551	-0.11749473106344907	-0.14344230516839124	-0.12724545318335398	0.9506684952200082	-0.045413710747214564	-0.1662812189755105	-0.15298433808616452	-0.23025790892566964	-0.18343621109467348	-0.2559898527453349	-0.23082880173988968	-0.09758161852152568	1.9973842601173157	-0.12673509506839753	-0.1344223412989674	-0.4577259248287067	-0.08281941777850334	-0.11841125145931367	3.3057827054943862	2.59946621735567	-0.36137393423461134	0.7021083410888718	-0.17806789748804866	-0.09338544717243387	-0.15512688135287359	-0.059801924305369555	-0.10315758998286595	-0.20351288208236826	-0.5581665165993503	3.6306518903131444	-0.27138758715347305	-0.20369423334903392	-0.22922412966588113	-0.2035734992930884	0.8017191173164304	-0.2364242869632701	-0.2328509661847053	-0.2998579568643849	-0.20326557471344972	-0.1821824692543348	-0.14708477754988236	-0.05539355607253551
6175_456	1.37663426592935	2.7913442060598825	-0.1341384789438598	1.7177239884732272	-0.08734786352240176	-0.14708831756523652	-0.10005123146564551	-0.11749473106344907	-0.14344230516839124	-0.12724545318335398	0.9506684952200082	-0.045413710747214564	1.44315669345859	-0.15298433808616452	-0.23025790892566964	-0.18343621109467348	2.308959504716202	-0.23082880173988968	-0.09758161852152568	-0.40051101268105477	-0.12673509506839753	-0.1344223412989674	3.255846141875601	-0.08281941777850334	-0.11841125145931367	-0.40778936120992176	1.1643816920663475	-0.36137393423461134	-0.396503947579238	-0.17806789748804866	-0.09338544717243387	-0.15512688135287359	-0.059801924305369555	-0.10315758998286595	-0.20351288208236826	1.6390580607368692	0.8456406480748059	0.8272247015146368	-0.20369423334903392	-0.22922412966588113	-0.2035734992930884	-0.2968931713516794	0.8621880017048396	-0.2328509661847053	-0.2998579568643849	-0.20326557471344972	-0.1821824692543348	-0.14708477754988236	-0.05539355607253551
6175_356	2.3321457109567865	-0.2531782316635402	-0.1341384789438598	-0.2281861605820861	-0.08734786352240176	1.798821831490077	-0.10005123146564551	-0.11749473106344907	0.9551699834997185	0.9713668354847557	0.9506684952200082	-0.045413710747214564	-0.1662812189755105	-0.15298433808616452	1.9669666684105498	1.7624739379606398	-0.2559898527453349	1.3786091106942107	-0.09758161852152568	-0.40051101268105477	-0.12673509506839753	2.263472931499403	0.640886363839403	-0.08281941777850334	0.9802010372087959	-0.40778936120992176	-0.445056220367753	0.7372383544334983	-0.396503947579238	2.0191566798481704	-0.09338544717243387	1.4543110310812268	-0.059801924305369555	2.0940669873533535	1.742397266972945	0.5404457720687594	-0.7637972643592945	-0.27138758715347305	1.4057436790850664	2.1686711431324897	1.4058644131410118	-0.2968931713516794	1.9608002903729491	-0.2328509661847053	0.7987543318037247	0.89534671395466	1.7637276798009784	-0.14708477754988236	-0.05539355607253551
6175_359	-0.23280364650475027	-0.2531782316635402	-0.1341384789438598	4.720573729796082	-0.08734786352240176	-0.14708831756523652	-0.10005123146564551	-0.11749473106344907	-0.14344230516839124	-0.12724545318335398	-0.14794379344810157	-0.045413710747214564	-0.1662812189755105	-0.15298433808616452	-0.23025790892566964	-0.18343621109467348	-0.2559898527453349	-0.23082880173988968	-0.09758161852152568	-0.40051101268105477	-0.12673509506839753	-0.1344223412989674	-0.4577259248287067	-0.08281941777850334	-0.11841125145931367	-0.40778936120992176	-0.445056220367753	-0.36137393423461134	-0.396503947579238	-0.17806789748804866	-0.09338544717243387	-0.15512688135287359	-0.059801924305369555	-0.10315758998286595	-0.20351288208236826	-0.5581665165993503	0.3348150243088152	-0.27138758715347305	-0.20369423334903392	-0.22922412966588113	-0.2035734992930884	-0.2968931713516794	-0.2364242869632701	-0.2328509661847053	-0.2998579568643849	-0.20326557471344972	-0.1821824692543348	-0.14708477754988236	-0.05539355607253551
6175_286	1.7131065025505632	-0.2531782316635402	0.9644738097242499	1.3812517518520142	1.011264425145708	0.9515239711028732	-0.10005123146564551	1.4919431813706514	0.9551699834997185	0.9713668354847557	1.461494118985999	-0.045413710747214564	1.44315669345859	-0.15298433808616452	-0.23025790892566964	1.7624739379606398	1.3534480596887652	-0.23082880173988968	-0.09758161852152568	0.6981012759870551	1.8191750539869156	-0.1344223412989674	-0.4577259248287067	2.315075855019867	1.4910266609747866	-0.40778936120992176	1.1643816920663475	-0.36137393423461134	-0.396503947579238	0.9205443911800612	-0.09338544717243387	2.409822476108663	1.0388103643627402	1.5062803224512344	-0.20351288208236826	-0.5581665165993503	1.182112884696019	-0.27138758715347305	-0.20369423334903392	-0.22922412966588113	-0.2035734992930884	-0.2968931713516794	1.9608002903729491	-0.2328509661847053	-0.2998579568643849	-0.20326557471344972	-0.1821824692543348	0.9515275111182274	-0.05539355607253551
6175_355	-0.23280364650475027	-0.2531782316635402	-0.1341384789438598	-0.2281861605820861	-0.08734786352240176	-0.14708831756523652	-0.10005123146564551	-0.11749473106344907	-0.14344230516839124	-0.12724545318335398	-0.14794379344810157	-0.045413710747214564	-0.1662812189755105	-0.15298433808616452	-0.23025790892566964	-0.18343621109467348	-0.2559898527453349	-0.23082880173988968	-0.09758161852152568	-0.40051101268105477	-0.12673509506839753	-0.1344223412989674	-0.4577259248287067	-0.08281941777850334	-0.11841125145931367	3.986659793462517	-0.445056220367753	-0.36137393423461134	-0.396503947579238	-0.17806789748804866	-0.09338544717243387	-0.15512688135287359	-0.059801924305369555	-0.10315758998286595	-0.20351288208236826	3.1554055501049576	1.433427312976925	-0.27138758715347305	-0.20369423334903392	-0.22922412966588113	1.4058644131410118	-0.2968931713516794	-0.2364242869632701	-0.2328509661847053	-0.2998579568643849	-0.20326557471344972	-0.1821824692543348	-0.14708477754988236	-0.05539355607253551
6175_439	-0.23280364650475027	-0.2531782316635402	-0.1341384789438598	-0.2281861605820861	-0.08734786352240176	-0.14708831756523652	-0.10005123146564551	-0.11749473106344907	-0.14344230516839124	-0.12724545318335398	-0.14794379344810157	-0.045413710747214564	-0.1662812189755105	-0.15298433808616452	-0.23025790892566964	-0.18343621109467348	-0.2559898527453349	-0.23082880173988968	-0.09758161852152568	-0.40051101268105477	-0.12673509506839753	-0.1344223412989674	-0.4577259248287067	-0.08281941777850334	-0.11841125145931367	-0.40778936120992176	2.388157123688463	0.7372383544334983	0.7021083410888718	-0.17806789748804866	-0.09338544717243387	-0.15512688135287359	-0.059801924305369555	-0.10315758998286595	-0.20351288208236826	-0.5581665165993503	0.8456406480748059	4.123061567518966	1.9935303439871854	-0.22922412966588113	-0.2035734992930884	2.7476292663717437	-0.2364242869632701	1.9643736111515142	0.7987543318037247	-0.20326557471344972	-0.1821824692543348	-0.14708477754988236	-0.05539355607253551
6175_376	-0.23280364650475027	-0.2531782316635402	-0.1341384789438598	-0.2281861605820861	-0.08734786352240176	-0.14708831756523652	-0.10005123146564551	-0.11749473106344907	-0.14344230516839124	-0.12724545318335398	-0.14794379344810157	-0.045413710747214564	-0.1662812189755105	-0.15298433808616452	-0.23025790892566964	-0.18343621109467348	-0.2559898527453349	-0.23082880173988968	-0.09758161852152568	-0.40051101268105477	-0.12673509506839753	-0.1344223412989674	-0.4577259248287067	-0.08281941777850334	-0.11841125145931367	-0.40778936120992176	3.6658176438055583	-0.36137393423461134	-0.396503947579238	-0.17806789748804866	-0.09338544717243387	-0.15512688135287359	-0.059801924305369555	-0.10315758998286595	-0.20351288208236826	-0.5581665165993503	3.6306518903131444	-0.27138758715347305	-0.20369423334903392	-0.22922412966588113	-0.2035734992930884	1.90033140598454	-0.2364242869632701	-0.2328509661847053	-0.2998579568643849	-0.20326557471344972	-0.1821824692543348	-0.14708477754988236	-0.05539355607253551
6175_390	-0.23280364650475027	-0.2531782316635402	-0.1341384789438598	-0.2281861605820861	-0.08734786352240176	-0.14708831756523652	-0.10005123146564551	-0.11749473106344907	-0.14344230516839124	0.9713668354847557	-0.14794379344810157	-0.045413710747214564	-0.1662812189755105	-0.15298433808616452	-0.23025790892566964	-0.18343621109467348	-0.2559898527453349	-0.23082880173988968	-0.09758161852152568	-0.40051101268105477	-0.12673509506839753	-0.1344223412989674	1.1517119876053938	-0.08281941777850334	-0.11841125145931367	-0.40778936120992176	-0.445056220367753	-0.36137393423461134	-0.396503947579238	-0.17806789748804866	-0.09338544717243387	-0.15512688135287359	-0.059801924305369555	-0.10315758998286595	-0.20351288208236826	-0.5581665165993503	0.3348150243088152	-0.27138758715347305	-0.20369423334903392	-0.22922412966588113	-0.2035734992930884	-0.2968931713516794	-0.2364242869632701	-0.2328509661847053	2.5333553871918313	2.361683782748087	-0.1821824692543348	4.247364377122556	-0.05539355607253551
6175_392	-0.23280364650475027	-0.2531782316635402	-0.1341384789438598	-0.2281861605820861	-0.08734786352240176	-0.14708831756523652	-0.10005123146564551	-0.11749473106344907	-0.14344230516839124	-0.12724545318335398	-0.14794379344810157	-0.045413710747214564	-0.1662812189755105	-0.15298433808616452	-0.23025790892566964	-0.18343621109467348	-0.2559898527453349	-0.23082880173988968	-0.09758161852152568	-0.40051101268105477	-0.12673509506839753	-0.1344223412989674	-0.4577259248287067	-0.08281941777850334	-0.11841125145931367	-0.40778936120992176	-0.445056220367753	-0.36137393423461134	-0.396503947579238	-0.17806789748804866	-0.09338544717243387	-0.15512688135287359	-0.059801924305369555	-0.10315758998286595	-0.20351288208236826	-0.5581665165993503	4.184962626018874	-0.27138758715347305	-0.20369423334903392	-0.22922412966588113	-0.2035734992930884	-0.2968931713516794	-0.2364242869632701	-0.2328509661847053	-0.2998579568643849	-0.20326557471344972	-0.1821824692543348	-0.14708477754988236	-0.05539355607253551
6175_396	-0.23280364650475027	-0.2531782316635402	-0.1341384789438598	-0.2281861605820861	-0.08734786352240176	-0.14708831756523652	-0.10005123146564551	-0.11749473106344907	-0.14344230516839124	-0.12724545318335398	-0.14794379344810157	-0.045413710747214564	-0.1662812189755105	-0.15298433808616452	-0.23025790892566964	-0.18343621109467348	-0.2559898527453349	-0.23082880173988968	-0.09758161852152568	-0.40051101268105477	-0.12673509506839753	-0.1344223412989674	-0.4577259248287067	-0.08281941777850334	-0.11841125145931367	-0.40778936120992176	-0.445056220367753	-0.36137393423461134	-0.396503947579238	-0.17806789748804866	-0.09338544717243387	-0.15512688135287359	-0.059801924305369555	-0.10315758998286595	-0.20351288208236826	-0.5581665165993503	-0.7637972643592945	-0.27138758715347305	-0.20369423334903392	-0.22922412966588113	-0.2035734992930884	-0.2968931713516794	-0.2364242869632701	-0.2328509661847053	4.648901933513783	-0.20326557471344972	-0.1821824692543348	-0.14708477754988236	-0.05539355607253551
6175_492	-0.23280364650475027	-0.2531782316635402	-0.1341384789438598	-0.2281861605820861	-0.08734786352240176	-0.14708831756523652	-0.10005123146564551	-0.11749473106344907	-0.14344230516839124	-0.12724545318335398	-0.14794379344810157	-0.045413710747214564	-0.1662812189755105	-0.15298433808616452	-0.23025790892566964	-0.18343621109467348	-0.2559898527453349	-0.23082880173988968	-0.09758161852152568	3.3130610540232532	-0.12673509506839753	-0.1344223412989674	-0.4577259248287067	-0.08281941777850334	-0.11841125145931367	-0.40778936120992176	-0.445056220367753	-0.36137393423461134	-0.396503947579238	-0.17806789748804866	-0.09338544717243387	-0.15512688135287359	-0.059801924305369555	-0.10315758998286595	-0.20351288208236826	-0.5581665165993503	3.851323252481965	-0.27138758715347305	-0.20369423334903392	-0.22922412966588113	-0.2035734992930884	-0.2968931713516794	-0.2364242869632701	-0.2328509661847053	-0.2998579568643849	-0.20326557471344972	-0.1821824692543348	-0.14708477754988236	-0.05539355607253551
6175_516	-0.23280364650475027	-0.2531782316635402	-0.1341384789438598	-0.2281861605820861	-0.08734786352240176	-0.14708831756523652	-0.10005123146564551	-0.11749473106344907	-0.14344230516839124	-0.12724545318335398	-0.14794379344810157	-0.045413710747214564	-0.1662812189755105	-0.15298433808616452	-0.23025790892566964	-0.18343621109467348	-0.2559898527453349	-0.23082880173988968	-0.09758161852152568	-0.40051101268105477	-0.12673509506839753	-0.1344223412989674	-0.4577259248287067	-0.08281941777850334	-0.11841125145931367	1.7894352161262976	2.262993980734457	-0.36137393423461134	0.7021083410888718	-0.17806789748804866	-0.09338544717243387	-0.15512688135287359	-0.059801924305369555	-0.10315758998286595	-0.20351288208236826	3.1554055501049576	3.6306518903131444	-0.27138758715347305	-0.20369423334903392	-0.22922412966588113	-0.2035734992930884	1.312544741082421	-0.2364242869632701	-0.2328509661847053	-0.2998579568643849	-0.20326557471344972	-0.1821824692543348	-0.14708477754988236	-0.05539355607253551
6175_194	-0.23280364650475027	0.8454340570045694	-0.1341384789438598	-0.2281861605820861	-0.08734786352240176	-0.14708831756523652	-0.10005123146564551	-0.11749473106344907	-0.14344230516839124	-0.12724545318335398	-0.14794379344810157	-0.045413710747214564	-0.1662812189755105	-0.15298433808616452	-0.23025790892566964	-0.18343621109467348	2.788532584978088	0.8677834869282202	-0.09758161852152568	0.6981012759870551	-0.12673509506839753	-0.1344223412989674	2.2503242762735036	-0.08281941777850334	-0.11841125145931367	1.2016485512241788	-0.445056220367753	2.4718394098216048	1.2129339648548625	-0.17806789748804866	-0.09338544717243387	-0.15512688135287359	-0.059801924305369555	-0.10315758998286595	-0.20351288208236826	2.4863559211240727	2.9497748023450137	-0.27138758715347305	-0.20369423334903392	-0.22922412966588113	-0.2035734992930884	-0.2968931713516794	-0.2364242869632701	-0.2328509661847053	1.3095799555697156	-0.20326557471344972	-0.1821824692543348	-0.14708477754988236	-0.05539355607253551
6175_451	-0.23280364650475027	-0.2531782316635402	-0.1341384789438598	-0.2281861605820861	-0.08734786352240176	-0.14708831756523652	-0.10005123146564551	-0.11749473106344907	-0.14344230516839124	-0.12724545318335398	-0.14794379344810157	-0.045413710747214564	-0.1662812189755105	-0.15298433808616452	-0.23025790892566964	-0.18343621109467348	-0.2559898527453349	-0.23082880173988968	-0.09758161852152568	-0.40051101268105477	-0.12673509506839753	-0.1344223412989674	-0.4577259248287067	-0.08281941777850334	-0.11841125145931367	-0.40778936120992176	2.499382758798687	-0.36137393423461134	-0.396503947579238	-0.17806789748804866	-0.09338544717243387	-0.15512688135287359	-0.059801924305369555	-0.10315758998286595	-0.20351288208236826	0.5404457720687594	3.851323252481965	-0.27138758715347305	-0.20369423334903392	-0.22922412966588113	-0.2035734992930884	1.90033140598454	-0.2364242869632701	-0.2328509661847053	0.7987543318037247	-0.20326557471344972	-0.1821824692543348	-0.14708477754988236	-0.05539355607253551
6175_244	-0.23280364650475027	-0.2531782316635402	-0.1341384789438598	-0.2281861605820861	-0.08734786352240176	-0.14708831756523652	-0.10005123146564551	-0.11749473106344907	-0.14344230516839124	-0.12724545318335398	-0.14794379344810157	-0.045413710747214564	-0.1662812189755105	-0.15298433808616452	-0.23025790892566964	-0.18343621109467348	-0.2559898527453349	-0.23082880173988968	-0.09758161852152568	-0.40051101268105477	-0.12673509506839753	-0.1344223412989674	-0.4577259248287067	-0.08281941777850334	-0.11841125145931367	-0.40778936120992176	-0.445056220367753	-0.36137393423461134	-0.396503947579238	-0.17806789748804866	-0.09338544717243387	-0.15512688135287359	-0.059801924305369555	-0.10315758998286595	-0.20351288208236826	-0.5581665165993503	-0.7637972643592945	-0.27138758715347305	-0.20369423334903392	-0.22922412966588113	-0.2035734992930884	-0.2968931713516794	-0.2364242869632701	-0.2328509661847053	-0.2998579568643849	-0.20326557471344972	-0.1821824692543348	-0.14708477754988236	-0.05539355607253551
6175_449	-0.23280364650475027	-0.2531782316635402	-0.1341384789438598	-0.2281861605820861	-0.08734786352240176	-0.14708831756523652	-0.10005123146564551	-0.11749473106344907	-0.14344230516839124	-0.12724545318335398	-0.14794379344810157	-0.045413710747214564	-0.1662812189755105	-0.15298433808616452	-0.23025790892566964	-0.18343621109467348	-0.2559898527453349	-0.23082880173988968	-0.09758161852152568	-0.40051101268105477	-0.12673509506839753	-0.1344223412989674	-0.4577259248287067	-0.08281941777850334	-0.11841125145931367	-0.40778936120992176	-0.445056220367753	-0.36137393423461134	-0.396503947579238	-0.17806789748804866	-0.09338544717243387	-0.15512688135287359	-0.059801924305369555	-0.10315758998286595	-0.20351288208236826	-0.5581665165993503	-0.7637972643592945	-0.27138758715347305	-0.20369423334903392	-0.22922412966588113	-0.2035734992930884	-0.2968931713516794	-0.2364242869632701	-0.2328509661847053	-0.2998579568643849	-0.20326557471344972	-0.1821824692543348	-0.14708477754988236	-0.05539355607253551
6175_566	-0.23280364650475027	-0.2531782316635402	-0.1341384789438598	-0.2281861605820861	-0.08734786352240176	-0.14708831756523652	-0.10005123146564551	-0.11749473106344907	-0.14344230516839124	-0.12724545318335398	-0.14794379344810157	-0.045413710747214564	-0.1662812189755105	-0.15298433808616452	-0.23025790892566964	-0.18343621109467348	-0.2559898527453349	-0.23082880173988968	-0.09758161852152568	-0.40051101268105477	-0.12673509506839753	-0.1344223412989674	-0.4577259248287067	-0.08281941777850334	-0.11841125145931367	2.4254239828462945	0.6535560683003567	3.3521981324696966	-0.396503947579238	-0.17806789748804866	-0.09338544717243387	-0.15512688135287359	-0.059801924305369555	-0.10315758998286595	-0.20351288208236826	1.8397287561990203	-0.7637972643592945	2.1265076856448974	-0.20369423334903392	-0.22922412966588113	-0.2035734992930884	0.8017191173164304	3.8744495772100414	-0.2328509661847053	-0.2998579568643849	-0.20326557471344972	-0.1821824692543348	-0.14708477754988236	-0.05539355607253551
6175_318	-0.23280364650475027	-0.2531782316635402	-0.1341384789438598	-0.2281861605820861	-0.08734786352240176	-0.14708831756523652	-0.10005123146564551	-0.11749473106344907	-0.14344230516839124	-0.12724545318335398	-0.14794379344810157	-0.045413710747214564	-0.1662812189755105	-0.15298433808616452	-0.23025790892566964	-0.18343621109467348	-0.2559898527453349	-0.23082880173988968	-0.09758161852152568	1.2089268997530458	-0.12673509506839753	-0.1344223412989674	-0.4577259248287067	-0.08281941777850334	-0.11841125145931367	-0.40778936120992176	1.5008539286875602	-0.36137393423461134	0.7021083410888718	-0.17806789748804866	-0.09338544717243387	-0.15512688135287359	-0.059801924305369555	-0.10315758998286595	-0.20351288208236826	2.4863559211240727	3.6306518903131444	-0.27138758715347305	-0.20369423334903392	-0.22922412966588113	-0.2035734992930884	1.649016977703634	-0.2364242869632701	-0.2328509661847053	-0.2998579568643849	-0.20326557471344972	-0.1821824692543348	-0.14708477754988236	-0.05539355607253551
6175_352	-0.23280364650475027	-0.2531782316635402	-0.1341384789438598	-0.2281861605820861	-0.08734786352240176	-0.14708831756523652	-0.10005123146564551	-0.11749473106344907	-0.14344230516839124	-0.12724545318335398	-0.14794379344810157	-0.045413710747214564	-0.1662812189755105	-0.15298433808616452	-0.23025790892566964	-0.18343621109467348	-0.2559898527453349	-0.23082880173988968	-0.09758161852152568	-0.40051101268105477	-0.12673509506839753	-0.1344223412989674	-0.4577259248287067	-0.08281941777850334	-0.11841125145931367	4.38800118438682	2.262993980734457	1.584536214820702	-0.396503947579238	-0.17806789748804866	-0.09338544717243387	-0.15512688135287359	-0.059801924305369555	-0.10315758998286595	-0.20351288208236826	-0.5581665165993503	-0.7637972643592945	-0.27138758715347305	-0.20369423334903392	-0.22922412966588113	-0.2035734992930884	-0.2968931713516794	-0.2364242869632701	-0.2328509661847053	-0.2998579568643849	-0.20326557471344972	-0.1821824692543348	-0.14708477754988236	-0.05539355607253551
6175_473	-0.23280364650475027	-0.2531782316635402	-0.1341384789438598	-0.2281861605820861	-0.08734786352240176	-0.14708831756523652	-0.10005123146564551	-0.11749473106344907	-0.14344230516839124	-0.12724545318335398	-0.14794379344810157	-0.045413710747214564	-0.1662812189755105	-0.15298433808616452	-0.23025790892566964	-0.18343621109467348	-0.2559898527453349	-0.23082880173988968	-0.09758161852152568	-0.40051101268105477	-0.12673509506839753	-0.1344223412989674	-0.4577259248287067	-0.08281941777850334	-0.11841125145931367	1.7894352161262976	1.1643816920663475	-0.36137393423461134	1.5494062014760752	-0.17806789748804866	-0.09338544717243387	-0.15512688135287359	-0.059801924305369555	0.9954546986852436	-0.20351288208236826	3.1554055501049576	3.3470765998140166	-0.27138758715347305	-0.20369423334903392	-0.22922412966588113	1.4058644131410118	1.312544741082421	-0.2364242869632701	0.8657613224834045	0.7987543318037247	1.4061723377206508	-0.1821824692543348	-0.14708477754988236	-0.05539355607253551
6175_157	-0.23280364650475027	-0.2531782316635402	-0.1341384789438598	-0.2281861605820861	-0.08734786352240176	-0.14708831756523652	-0.10005123146564551	-0.11749473106344907	-0.14344230516839124	-0.12724545318335398	-0.14794379344810157	-0.045413710747214564	-0.1662812189755105	-0.15298433808616452	-0.23025790892566964	1.4260017013394268	0.8426224359227747	1.9663957755963297	-0.09758161852152568	2.6440114250423683	-0.12673509506839753	-0.1344223412989674	1.1517119876053938	-0.08281941777850334	-0.11841125145931367	-0.40778936120992176	1.9528390524306176	-0.36137393423461134	0.7021083410888718	-0.17806789748804866	-0.09338544717243387	-0.15512688135287359	-0.059801924305369555	-0.10315758998286595	-0.20351288208236826	1.8397287561990203	2.0694160796969214	-0.27138758715347305	-0.20369423334903392	-0.22922412966588113	-0.2035734992930884	-0.2968931713516794	-0.2364242869632701	-0.2328509661847053	-0.2998579568643849	-0.20326557471344972	-0.1821824692543348	-0.14708477754988236	-0.05539355607253551
6175_197	-0.23280364650475027	-0.2531782316635402	-0.1341384789438598	-0.2281861605820861	-0.08734786352240176	-0.14708831756523652	-0.10005123146564551	-0.11749473106344907	-0.14344230516839124	-0.12724545318335398	-0.14794379344810157	-0.045413710747214564	-0.1662812189755105	-0.15298433808616452	-0.23025790892566964	-0.18343621109467348	2.1419054200530354	2.813693635983533	-0.09758161852152568	-0.40051101268105477	-0.12673509506839753	-0.1344223412989674	3.6531479393446045	-0.08281941777850334	-0.11841125145931367	-0.40778936120992176	-0.445056220367753	-0.36137393423461134	-0.396503947579238	-0.17806789748804866	-0.09338544717243387	-0.15512688135287359	-0.059801924305369555	-0.10315758998286595	-0.20351288208236826	2.4863559211240727	0.3348150243088152	-0.27138758715347305	-0.20369423334903392	-0.22922412966588113	-0.2035734992930884	-0.2968931713516794	-0.2364242869632701	-0.2328509661847053	-0.2998579568643849	0.89534671395466	-0.1821824692543348	-0.14708477754988236	-0.05539355607253551
6175_430	-0.23280364650475027	-0.2531782316635402	1.4752994334902407	-0.2281861605820861	-0.08734786352240176	-0.14708831756523652	-0.10005123146564551	-0.11749473106344907	-0.14344230516839124	-0.12724545318335398	-0.14794379344810157	-0.045413710747214564	-0.1662812189755105	-0.15298433808616452	-0.23025790892566964	-0.18343621109467348	-0.2559898527453349	-0.23082880173988968	-0.09758161852152568	-0.40051101268105477	-0.12673509506839753	-0.1344223412989674	-0.4577259248287067	-0.08281941777850334	-0.11841125145931367	1.2016485512241788	-0.445056220367753	0.7372383544334983	-0.396503947579238	-0.17806789748804866	-0.09338544717243387	1.4543110310812268	-0.059801924305369555	-0.10315758998286595	-0.20351288208236826	0.5404457720687594	3.851323252481965	-0.27138758715347305	-0.20369423334903392	-0.22922412966588113	-0.2035734992930884	-0.2968931713516794	-0.2364242869632701	-0.2328509661847053	-0.2998579568643849	-0.20326557471344972	0.9164298194137749	-0.14708477754988236	-0.05539355607253551
6175_132	-0.23280364650475027	-0.2531782316635402	-0.1341384789438598	-0.2281861605820861	-0.08734786352240176	-0.14708831756523652	-0.10005123146564551	-0.11749473106344907	-0.14344230516839124	-0.12724545318335398	-0.14794379344810157	-0.045413710747214564	-0.1662812189755105	-0.15298433808616452	-0.23025790892566964	-0.18343621109467348	-0.2559898527453349	0.8677834869282202	-0.09758161852152568	-0.40051101268105477	-0.12673509506839753	-0.1344223412989674	-0.4577259248287067	1.0157928708896065	-0.11841125145931367	1.2016485512241788	0.6535560683003567	-0.36137393423461134	-0.396503947579238	-0.17806789748804866	-0.09338544717243387	-0.15512688135287359	-0.059801924305369555	-0.10315758998286595	-0.20351288208236826	2.4863559211240727	1.9442529367429155	-0.27138758715347305	-0.20369423334903392	-0.22922412966588113	-0.2035734992930884	-0.2968931713516794	2.1614709858351002	-0.2328509661847053	0.7987543318037247	-0.20326557471344972	-0.1821824692543348	-0.14708477754988236	-0.05539355607253551
6175_378	-0.23280364650475027	-0.2531782316635402	-0.1341384789438598	-0.2281861605820861	1.011264425145708	-0.14708831756523652	-0.10005123146564551	-0.11749473106344907	-0.14344230516839124	-0.12724545318335398	-0.14794379344810157	1.0531985779208952	-0.1662812189755105	-0.15298433808616452	0.86835437974244	-0.18343621109467348	1.6899202963099784	1.3786091106942107	-0.09758161852152568	-0.40051101268105477	-0.12673509506839753	-0.1344223412989674	-0.4577259248287067	-0.08281941777850334	-0.11841125145931367	1.2016485512241788	0.6535560683003567	1.835850643101608	1.2129339648548625	0.9205443911800612	-0.09338544717243387	1.4543110310812268	1.0388103643627402	-0.10315758998286595	1.9937116952538512	-0.5581665165993503	0.8456406480748059	2.436662613948737	-0.20369423334903392	0.8693881590022287	-0.2035734992930884	1.90033140598454	2.1614709858351002	0.8657613224834045	1.6460521921909284	-0.20326557471344972	-0.1821824692543348	-0.14708477754988236	1.0432187325955744
6175_443	-0.23280364650475027	-0.2531782316635402	-0.1341384789438598	-0.2281861605820861	-0.08734786352240176	-0.14708831756523652	-0.10005123146564551	-0.11749473106344907	-0.14344230516839124	-0.12724545318335398	-0.14794379344810157	-0.045413710747214564	-0.1662812189755105	-0.15298433808616452	-0.23025790892566964	-0.18343621109467348	-0.2559898527453349	-0.23082880173988968	-0.09758161852152568	-0.40051101268105477	-0.12673509506839753	-0.1344223412989674	-0.4577259248287067	-0.08281941777850334	-0.11841125145931367	-0.40778936120992176	1.9528390524306176	-0.36137393423461134	-0.396503947579238	-0.17806789748804866	1.8525247018828794	-0.15512688135287359	-0.059801924305369555	-0.10315758998286595	-0.20351288208236826	-0.5581665165993503	-0.7637972643592945	-0.27138758715347305	3.509877833355274	-0.22922412966588113	-0.2035734992930884	-0.2968931713516794	-0.2364242869632701	-0.2328509661847053	-0.2998579568643849	-0.20326557471344972	-0.1821824692543348	-0.14708477754988236	-0.05539355607253551
6175_475	1.37663426592935	-0.2531782316635402	-0.1341384789438598	0.8704261280860236	-0.08734786352240176	-0.14708831756523652	-0.10005123146564551	0.9811175576046607	-0.14344230516839124	-0.12724545318335398	-0.14794379344810157	-0.045413710747214564	-0.1662812189755105	3.560587728618143	0.86835437974244	-0.18343621109467348	0.8426224359227747	-0.23082880173988968	-0.09758161852152568	-0.40051101268105477	-0.12673509506839753	-0.1344223412989674	-0.4577259248287067	-0.08281941777850334	-0.11841125145931367	-0.40778936120992176	-0.445056220367753	-0.36137393423461134	-0.396503947579238	2.0191566798481704	-0.09338544717243387	0.9434854073152361	1.0388103643627402	1.8427525590724474	2.3614364753791683	-0.5581665165993503	-0.7637972643592945	2.2935617703080635	0.8949180553190755	-0.22922412966588113	-0.2035734992930884	-0.2968931713516794	-0.2364242869632701	1.3765869462493954	-0.2998579568643849	-0.20326557471344972	0.9164298194137749	-0.14708477754988236	-0.05539355607253551
6175_416	1.7131065025505632	-0.2531782316635402	0.9644738097242499	2.60502718347413	1.5220900489116986	1.798821831490077	0.9985610572024642	-0.11749473106344907	-0.14344230516839124	0.9713668354847557	-0.14794379344810157	-0.045413710747214564	1.44315669345859	-0.15298433808616452	1.3791800035084307	-0.18343621109467348	0.8426224359227747	0.8677834869282202	-0.09758161852152568	-0.40051101268105477	0.9718771935997121	1.4750155711351332	-0.4577259248287067	-0.08281941777850334	-0.11841125145931367	-0.40778936120992176	-0.445056220367753	0.7372383544334983	1.2129339648548625	-0.17806789748804866	1.005226841495676	-0.15512688135287359	-0.059801924305369555	0.9954546986852436	-0.20351288208236826	1.6390580607368692	0.8456406480748059	-0.27138758715347305	-0.20369423334903392	0.8693881590022287	-0.2035734992930884	0.8017191173164304	0.8621880017048396	1.9643736111515142	0.7987543318037247	-0.20326557471344972	1.4272554431797655	-0.14708477754988236	-0.05539355607253551
6175_464	-0.23280364650475027	-0.2531782316635402	-0.1341384789438598	-0.2281861605820861	-0.08734786352240176	-0.14708831756523652	-0.10005123146564551	-0.11749473106344907	-0.14344230516839124	-0.12724545318335398	-0.14794379344810157	-0.045413710747214564	-0.1662812189755105	-0.15298433808616452	-0.23025790892566964	-0.18343621109467348	-0.2559898527453349	-0.23082880173988968	-0.09758161852152568	-0.40051101268105477	-0.12673509506839753	-0.1344223412989674	-0.4577259248287067	-0.08281941777850334	-0.11841125145931367	-0.40778936120992176	1.7521683569684665	-0.36137393423461134	-0.396503947579238	-0.17806789748804866	-0.09338544717243387	-0.15512688135287359	-0.059801924305369555	-0.10315758998286595	-0.20351288208236826	-0.5581665165993503	4.031993281237447	-0.27138758715347305	-0.20369423334903392	-0.22922412966588113	-0.2035734992930884	0.8017191173164304	-0.2364242869632701	-0.2328509661847053	-0.2998579568643849	-0.20326557471344972	-0.1821824692543348	-0.14708477754988236	-0.05539355607253551
6175_517	-0.23280364650475027	-0.2531782316635402	-0.1341384789438598	-0.2281861605820861	-0.08734786352240176	-0.14708831756523652	-0.10005123146564551	-0.11749473106344907	-0.14344230516839124	-0.12724545318335398	-0.14794379344810157	-0.045413710747214564	-0.1662812189755105	-0.15298433808616452	-0.23025790892566964	-0.18343621109467348	-0.2559898527453349	-0.23082880173988968	-0.09758161852152568	-0.40051101268105477	-0.12673509506839753	-0.1344223412989674	-0.4577259248287067	-0.08281941777850334	-0.11841125145931367	-0.40778936120992176	-0.445056220367753	-0.36137393423461134	-0.396503947579238	-0.17806789748804866	-0.09338544717243387	-0.15512688135287359	-0.059801924305369555	-0.10315758998286595	-0.20351288208236826	4.2376240289973905	-0.7637972643592945	-0.27138758715347305	-0.20369423334903392	-0.22922412966588113	-0.2035734992930884	-0.2968931713516794	-0.2364242869632701	-0.2328509661847053	-0.2998579568643849	-0.20326557471344972	-0.1821824692543348	-0.14708477754988236	-0.05539355607253551
6175_216	0.8658086421633594	1.692731917391773	-0.1341384789438598	-0.2281861605820861	-0.08734786352240176	-0.14708831756523652	-0.10005123146564551	-0.11749473106344907	-0.14344230516839124	-0.12724545318335398	-0.14794379344810157	-0.045413710747214564	-0.1662812189755105	-0.15298433808616452	-0.23025790892566964	1.7624739379606398	2.788532584978088	1.9663957755963297	-0.09758161852152568	1.5453991363742585	-0.12673509506839753	-0.1344223412989674	2.586796512894716	-0.08281941777850334	-0.11841125145931367	2.536649617956519	2.499382758798687	-0.36137393423461134	0.7021083410888718	-0.17806789748804866	-0.09338544717243387	-0.15512688135287359	-0.059801924305369555	-0.10315758998286595	-0.20351288208236826	-0.5581665165993503	0.8456406480748059	-0.27138758715347305	-0.20369423334903392	-0.22922412966588113	0.8950387893750212	-0.2968931713516794	-0.2364242869632701	-0.2328509661847053	-0.2998579568643849	0.89534671395466	-0.1821824692543348	-0.14708477754988236	-0.05539355607253551
6175_291	-0.23280364650475027	-0.2531782316635402	-0.1341384789438598	-0.2281861605820861	-0.08734786352240176	-0.14708831756523652	-0.10005123146564551	-0.11749473106344907	-0.14344230516839124	-0.12724545318335398	-0.14794379344810157	-0.045413710747214564	-0.1662812189755105	-0.15298433808616452	-0.23025790892566964	0.9151760775734363	-0.2559898527453349	-0.23082880173988968	-0.09758161852152568	-0.40051101268105477	-0.12673509506839753	-0.1344223412989674	1.7394986525075127	-0.08281941777850334	-0.11841125145931367	-0.40778936120992176	2.59946621735567	-0.36137393423461134	1.5494062014760752	-0.17806789748804866	-0.09338544717243387	-0.15512688135287359	-0.059801924305369555	-0.10315758998286595	-0.20351288208236826	3.1554055501049576	2.2807251733641287	-0.27138758715347305	-0.20369423334903392	-0.22922412966588113	0.8950387893750212	-0.2968931713516794	-0.2364242869632701	-0.2328509661847053	-0.2998579568643849	-0.20326557471344972	-0.1821824692543348	-0.14708477754988236	-0.05539355607253551
6175_362	-0.23280364650475027	-0.2531782316635402	-0.1341384789438598	-0.2281861605820861	-0.08734786352240176	1.798821831490077	-0.10005123146564551	-0.11749473106344907	-0.14344230516839124	-0.12724545318335398	-0.14794379344810157	-0.045413710747214564	0.932331069692599	-0.15298433808616452	1.9669666684105498	1.4260017013394268	1.6899202963099784	2.167066471058481	-0.09758161852152568	-0.40051101268105477	-0.12673509506839753	-0.1344223412989674	-0.4577259248287067	-0.08281941777850334	2.589638949642896	1.5381207878453915	-0.445056220367753	1.2480639781994889	0.7021083410888718	-0.17806789748804866	-0.09338544717243387	1.4543110310812268	-0.059801924305369555	-0.10315758998286595	1.4059250303517323	-0.5581665165993503	1.433427312976925	0.8272247015146368	-0.20369423334903392	0.8693881590022287	-0.2035734992930884	-0.2968931713516794	1.9608002903729491	-0.2328509661847053	-0.2998579568643849	-0.20326557471344972	0.9164298194137749	-0.14708477754988236	-0.05539355607253551
6175_477	0.8658086421633594	-0.2531782316635402	-0.1341384789438598	4.567604385014655	-0.08734786352240176	-0.14708831756523652	-0.10005123146564551	-0.11749473106344907	-0.14344230516839124	-0.12724545318335398	-0.14794379344810157	-0.045413710747214564	-0.1662812189755105	-0.15298433808616452	-0.23025790892566964	-0.18343621109467348	-0.2559898527453349	-0.23082880173988968	-0.09758161852152568	-0.40051101268105477	-0.12673509506839753	-0.1344223412989674	-0.4577259248287067	-0.08281941777850334	-0.11841125145931367	-0.40778936120992176	-0.445056220367753	-0.36137393423461134	-0.396503947579238	-0.17806789748804866	-0.09338544717243387	-0.15512688135287359	-0.059801924305369555	0.9954546986852436	-0.20351288208236826	-0.5581665165993503	-0.7637972643592945	-0.27138758715347305	-0.20369423334903392	-0.22922412966588113	-0.2035734992930884	-0.2968931713516794	-0.2364242869632701	-0.2328509661847053	-0.2998579568643849	-0.20326557471344972	-0.1821824692543348	-0.14708477754988236	-0.05539355607253551
6175_358	-0.23280364650475027	-0.2531782316635402	-0.1341384789438598	-0.2281861605820861	-0.08734786352240176	-0.14708831756523652	-0.10005123146564551	-0.11749473106344907	-0.14344230516839124	-0.12724545318335398	-0.14794379344810157	-0.045413710747214564	0.932331069692599	-0.15298433808616452	-0.23025790892566964	-0.18343621109467348	-0.2559898527453349	-0.23082880173988968	-0.09758161852152568	-0.40051101268105477	-0.12673509506839753	-0.1344223412989674	2.2503242762735036	-0.08281941777850334	-0.11841125145931367	-0.40778936120992176	1.1643816920663475	1.2480639781994889	1.2129339648548625	-0.17806789748804866	-0.09338544717243387	-0.15512688135287359	-0.059801924305369555	0.9954546986852436	-0.20351288208236826	3.1554055501049576	2.180641714807146	-0.27138758715347305	-0.20369423334903392	-0.22922412966588113	1.4058644131410118	-0.2968931713516794	-0.2364242869632701	-0.2328509661847053	1.3095799555697156	-0.20326557471344972	-0.1821824692543348	-0.14708477754988236	-0.05539355607253551
6175_395	1.7131065025505632	-0.2531782316635402	-0.1341384789438598	2.4798640405201238	-0.08734786352240176	-0.14708831756523652	-0.10005123146564551	-0.11749473106344907	-0.14344230516839124	-0.12724545318335398	-0.14794379344810157	-0.045413710747214564	-0.1662812189755105	0.945627950581945	0.86835437974244	-0.18343621109467348	-0.2559898527453349	-0.23082880173988968	-0.09758161852152568	2.4327023313751615	-0.12673509506839753	-0.1344223412989674	-0.4577259248287067	1.5266184946555972	-0.11841125145931367	-0.40778936120992176	-0.445056220367753	-0.36137393423461134	0.7021083410888718	-0.17806789748804866	1.005226841495676	-0.15512688135287359	-0.059801924305369555	-0.10315758998286595	-0.20351288208236826	-0.5581665165993503	-0.7637972643592945	2.7731348505699502	-0.20369423334903392	2.1686711431324897	-0.2035734992930884	-0.2968931713516794	-0.2364242869632701	1.3765869462493954	-0.2998579568643849	-0.20326557471344972	-0.1821824692543348	2.4178645799116545	1.0432187325955744
6175_470	0.8658086421633594	-0.2531782316635402	0.9644738097242499	1.7177239884732272	-0.08734786352240176	-0.14708831756523652	3.6135208352386625	-0.11749473106344907	-0.14344230516839124	-0.12724545318335398	-0.14794379344810157	-0.045413710747214564	-0.1662812189755105	2.6802290059700513	-0.23025790892566964	-0.18343621109467348	-0.2559898527453349	-0.23082880173988968	-0.09758161852152568	-0.40051101268105477	-0.12673509506839753	-0.1344223412989674	-0.4577259248287067	1.0157928708896065	-0.11841125145931367	-0.40778936120992176	0.6535560683003567	-0.36137393423461134	-0.396503947579238	-0.17806789748804866	-0.09338544717243387	2.409822476108663	-0.059801924305369555	-0.10315758998286595	-0.20351288208236826	0.5404457720687594	-0.7637972643592945	0.8272247015146368	-0.20369423334903392	-0.22922412966588113	-0.2035734992930884	1.312544741082421	-0.2364242869632701	-0.2328509661847053	-0.2998579568643849	-0.20326557471344972	-0.1821824692543348	-0.14708477754988236	-0.05539355607253551
6175_519	-0.23280364650475027	-0.2531782316635402	-0.1341384789438598	-0.2281861605820861	-0.08734786352240176	-0.14708831756523652	-0.10005123146564551	-0.11749473106344907	-0.14344230516839124	-0.12724545318335398	-0.14794379344810157	-0.045413710747214564	-0.1662812189755105	-0.15298433808616452	-0.23025790892566964	-0.18343621109467348	-0.2559898527453349	-0.23082880173988968	-0.09758161852152568	-0.40051101268105477	-0.12673509506839753	-0.1344223412989674	-0.4577259248287067	-0.08281941777850334	-0.11841125145931367	-0.40778936120992176	-0.445056220367753	-0.36137393423461134	-0.396503947579238	-0.17806789748804866	-0.09338544717243387	-0.15512688135287359	-0.059801924305369555	-0.10315758998286595	-0.20351288208236826	-0.5581665165993503	-0.7637972643592945	-0.27138758715347305	-0.20369423334903392	-0.22922412966588113	-0.2035734992930884	-0.2968931713516794	-0.2364242869632701	-0.2328509661847053	-0.2998579568643849	-0.20326557471344972	4.613608076342406	-0.14708477754988236	-0.05539355607253551
6175_527	-0.23280364650475027	-0.2531782316635402	-0.1341384789438598	-0.2281861605820861	-0.08734786352240176	-0.14708831756523652	-0.10005123146564551	-0.11749473106344907	-0.14344230516839124	-0.12724545318335398	-0.14794379344810157	-0.045413710747214564	-0.1662812189755105	-0.15298433808616452	-0.23025790892566964	-0.18343621109467348	-0.2559898527453349	-0.23082880173988968	-0.09758161852152568	-0.40051101268105477	-0.12673509506839753	-0.1344223412989674	-0.4577259248287067	-0.08281941777850334	-0.11841125145931367	2.3002608398922884	3.268515846336555	-0.36137393423461134	-0.396503947579238	-0.17806789748804866	-0.09338544717243387	-0.15512688135287359	-0.059801924305369555	-0.10315758998286595	-0.20351288208236826	2.0067828408621864	3.3470765998140166	-0.27138758715347305	-0.20369423334903392	-0.22922412966588113	-0.2035734992930884	-0.2968931713516794	-0.2364242869632701	-0.2328509661847053	-0.2998579568643849	-0.20326557471344972	-0.1821824692543348	-0.14708477754988236	-0.05539355607253551
6175_301	-0.23280364650475027	-0.2531782316635402	-0.1341384789438598	-0.2281861605820861	-0.08734786352240176	-0.14708831756523652	-0.10005123146564551	-0.11749473106344907	-0.14344230516839124	-0.12724545318335398	-0.14794379344810157	-0.045413710747214564	-0.1662812189755105	-0.15298433808616452	-0.23025790892566964	-0.18343621109467348	-0.2559898527453349	-0.23082880173988968	-0.09758161852152568	-0.40051101268105477	-0.12673509506839753	-0.1344223412989674	-0.4577259248287067	-0.08281941777850334	-0.11841125145931367	-0.40778936120992176	-0.445056220367753	-0.36137393423461134	-0.396503947579238	-0.17806789748804866	-0.09338544717243387	-0.15512688135287359	-0.059801924305369555	-0.10315758998286595	-0.20351288208236826	4.056954000241909	-0.7637972643592945	-0.27138758715347305	-0.20369423334903392	-0.22922412966588113	-0.2035734992930884	-0.2968931713516794	-0.2364242869632701	-0.2328509661847053	-0.2998579568643849	-0.20326557471344972	-0.1821824692543348	-0.14708477754988236	-0.05539355607253551
6175_379	-0.23280364650475027	-0.2531782316635402	-0.1341384789438598	-0.2281861605820861	-0.08734786352240176	-0.14708831756523652	-0.10005123146564551	-0.11749473106344907	-0.14344230516839124	-0.12724545318335398	-0.14794379344810157	-0.045413710747214564	-0.1662812189755105	-0.15298433808616452	-0.23025790892566964	-0.18343621109467348	-0.2559898527453349	-0.23082880173988968	-0.09758161852152568	3.3130610540232532	-0.12673509506839753	-0.1344223412989674	2.586796512894716	-0.08281941777850334	-0.11841125145931367	-0.40778936120992176	1.1643816920663475	2.583065044931829	-0.396503947579238	-0.17806789748804866	-0.09338544717243387	-0.15512688135287359	-0.059801924305369555	-0.10315758998286595	-0.20351288208236826	1.8397287561990203	1.8011520931022422	-0.27138758715347305	-0.20369423334903392	-0.22922412966588113	-0.2035734992930884	2.2680561861098574	-0.2364242869632701	-0.2328509661847053	-0.2998579568643849	-0.20326557471344972	0.9164298194137749	-0.14708477754988236	-0.05539355607253551
6175_550	1.37663426592935	1.35625968077056	-0.1341384789438598	-0.2281861605820861	-0.08734786352240176	-0.14708831756523652	-0.10005123146564551	-0.11749473106344907	-0.14344230516839124	-0.12724545318335398	-0.14794379344810157	-0.045413710747214564	-0.1662812189755105	-0.15298433808616452	-0.23025790892566964	0.9151760775734363	-0.2559898527453349	-0.23082880173988968	-0.09758161852152568	0.6981012759870551	1.8191750539869156	-0.1344223412989674	1.940169347969664	-0.08281941777850334	-0.11841125145931367	3.3057827054943862	2.388157123688463	1.835850643101608	1.2129339648548625	-0.17806789748804866	-0.09338544717243387	0.9434854073152361	-0.059801924305369555	-0.10315758998286595	-0.20351288208236826	0.5404457720687594	1.182112884696019	-0.27138758715347305	-0.20369423334903392	-0.22922412966588113	-0.2035734992930884	-0.2968931713516794	-0.2364242869632701	-0.2328509661847053	-0.2998579568643849	-0.20326557471344972	-0.1821824692543348	-0.14708477754988236	-0.05539355607253551
6175_409	-0.23280364650475027	-0.2531782316635402	-0.1341384789438598	2.3367631968794504	-0.08734786352240176	-0.14708831756523652	-0.10005123146564551	-0.11749473106344907	-0.14344230516839124	0.9713668354847557	-0.14794379344810157	-0.045413710747214564	-0.1662812189755105	-0.15298433808616452	0.86835437974244	0.9151760775734363	-0.2559898527453349	-0.23082880173988968	-0.09758161852152568	0.6981012759870551	-0.12673509506839753	2.062802236037252	-0.4577259248287067	1.5266184946555972	-0.11841125145931367	-0.40778936120992176	-0.445056220367753	1.2480639781994889	-0.396503947579238	2.0191566798481704	-0.09338544717243387	2.5529233197493366	-0.059801924305369555	0.9954546986852436	1.4059250303517323	-0.5581665165993503	-0.7637972643592945	-0.27138758715347305	-0.20369423334903392	0.8693881590022287	-0.2035734992930884	-0.2968931713516794	0.8621880017048396	-0.2328509661847053	1.8973666204718345	-0.20326557471344972	-0.1821824692543348	1.462353134884218	-0.05539355607253551
6175_420	1.37663426592935	1.35625968077056	0.9644738097242499	2.1697091122162844	-0.08734786352240176	2.4178610398963003	-0.10005123146564551	-0.11749473106344907	-0.14344230516839124	-0.12724545318335398	-0.14794379344810157	-0.045413710747214564	-0.1662812189755105	2.0442402392500547	2.167637363872701	-0.18343621109467348	1.3534480596887652	-0.23082880173988968	-0.09758161852152568	-0.40051101268105477	-0.12673509506839753	-0.1344223412989674	-0.4577259248287067	-0.08281941777850334	-0.11841125145931367	1.5381207878453915	-0.445056220367753	-0.36137393423461134	-0.396503947579238	1.431370014946052	2.1038391301637858	-0.15512688135287359	-0.059801924305369555	0.9954546986852436	-0.20351288208236826	-0.5581665165993503	-0.7637972643592945	1.3380503252806273	-0.20369423334903392	1.3802137827682193	-0.2035734992930884	-0.2968931713516794	1.3730136254708303	-0.2328509661847053	-0.2998579568643849	-0.20326557471344972	-0.1821824692543348	-0.14708477754988236	-0.05539355607253551
6175_148	-0.23280364650475027	1.692731917391773	-0.1341384789438598	-0.2281861605820861	-0.08734786352240176	-0.14708831756523652	-0.10005123146564551	-0.11749473106344907	-0.14344230516839124	-0.12724545318335398	-0.14794379344810157	-0.045413710747214564	-0.1662812189755105	-0.15298433808616452	-0.23025790892566964	-0.18343621109467348	0.8426224359227747	0.8677834869282202	-0.09758161852152568	0.6981012759870551	-0.12673509506839753	0.9641899473691423	2.3754874192275093	-0.08281941777850334	-0.11841125145931367	2.6367330765135013	-0.445056220367753	0.7372383544334983	1.2129339648548625	-0.17806789748804866	-0.09338544717243387	-0.15512688135287359	-0.059801924305369555	-0.10315758998286595	-0.20351288208236826	1.0512713958347502	0.3348150243088152	-0.27138758715347305	-0.20369423334903392	-0.22922412966588113	-0.2035734992930884	-0.2968931713516794	-0.2364242869632701	-0.2328509661847053	-0.2998579568643849	-0.20326557471344972	-0.1821824692543348	-0.14708477754988236	-0.05539355607253551
6175_88	-0.23280364650475027	0.8454340570045694	-0.1341384789438598	-0.2281861605820861	-0.08734786352240176	-0.14708831756523652	-0.10005123146564551	-0.11749473106344907	-0.14344230516839124	-0.12724545318335398	-0.14794379344810157	-0.045413710747214564	-0.1662812189755105	-0.15298433808616452	-0.23025790892566964	-0.18343621109467348	-0.2559898527453349	-0.23082880173988968	-0.09758161852152568	-0.40051101268105477	-0.12673509506839753	-0.1344223412989674	1.4881842242266066	-0.08281941777850334	-0.11841125145931367	-0.40778936120992176	1.5008539286875602	-0.36137393423461134	-0.396503947579238	-0.17806789748804866	-0.09338544717243387	-0.15512688135287359	-0.059801924305369555	-0.10315758998286595	-0.20351288208236826	-0.5581665165993503	1.6340980084390762	-0.27138758715347305	-0.20369423334903392	-0.22922412966588113	-0.2035734992930884	-0.2968931713516794	-0.2364242869632701	-0.2328509661847053	-0.2998579568643849	-0.20326557471344972	-0.1821824692543348	-0.14708477754988236	-0.05539355607253551
6175_230	-0.23280364650475027	-0.2531782316635402	-0.1341384789438598	-0.2281861605820861	-0.08734786352240176	-0.14708831756523652	-0.10005123146564551	-0.11749473106344907	-0.14344230516839124	-0.12724545318335398	-0.14794379344810157	-0.045413710747214564	-0.1662812189755105	-0.15298433808616452	-0.23025790892566964	-0.18343621109467348	-0.2559898527453349	-0.23082880173988968	-0.09758161852152568	-0.40051101268105477	-0.12673509506839753	-0.1344223412989674	-0.4577259248287067	-0.08281941777850334	-0.11841125145931367	-0.40778936120992176	2.59946621735567	-0.36137393423461134	-0.396503947579238	-0.17806789748804866	-0.09338544717243387	-0.15512688135287359	-0.059801924305369555	-0.10315758998286595	-0.20351288208236826	2.1498836845028597	2.9497748023450137	-0.27138758715347305	-0.20369423334903392	-0.22922412966588113	-0.2035734992930884	-0.2968931713516794	-0.2364242869632701	-0.2328509661847053	-0.2998579568643849	-0.20326557471344972	-0.1821824692543348	-0.14708477754988236	-0.05539355607253551
6175_321	-0.23280364650475027	-0.2531782316635402	-0.1341384789438598	-0.2281861605820861	-0.08734786352240176	-0.14708831756523652	-0.10005123146564551	-0.11749473106344907	-0.14344230516839124	-0.12724545318335398	-0.14794379344810157	-0.045413710747214564	-0.1662812189755105	-0.15298433808616452	-0.23025790892566964	-0.18343621109467348	-0.2559898527453349	-0.23082880173988968	-0.09758161852152568	-0.40051101268105477	-0.12673509506839753	-0.1344223412989674	3.9367232298437322	-0.08281941777850334	-0.11841125145931367	-0.40778936120992176	-0.445056220367753	-0.36137393423461134	1.2129339648548625	-0.17806789748804866	-0.09338544717243387	-0.15512688135287359	-0.059801924305369555	-0.10315758998286595	-0.20351288208236826	0.5404457720687594	-0.7637972643592945	-0.27138758715347305	-0.20369423334903392	-0.22922412966588113	-0.2035734992930884	-0.2968931713516794	-0.2364242869632701	-0.2328509661847053	1.3095799555697156	-0.20326557471344972	-0.1821824692543348	-0.14708477754988236	-0.05539355607253551
6175_357	-0.23280364650475027	-0.2531782316635402	-0.1341384789438598	-0.2281861605820861	-0.08734786352240176	-0.14708831756523652	-0.10005123146564551	-0.11749473106344907	-0.14344230516839124	-0.12724545318335398	-0.14794379344810157	-0.045413710747214564	-0.1662812189755105	-0.15298433808616452	-0.23025790892566964	0.9151760775734363	0.8426224359227747	-0.23082880173988968	-0.09758161852152568	0.6981012759870551	-0.12673509506839753	-0.1344223412989674	1.4881842242266066	-0.08281941777850334	-0.11841125145931367	2.6367330765135013	1.1643816920663475	-0.36137393423461134	2.436709396476978	-0.17806789748804866	-0.09338544717243387	-0.15512688135287359	-0.059801924305369555	-0.10315758998286595	-0.20351288208236826	0.5404457720687594	2.0694160796969214	-0.27138758715347305	-0.20369423334903392	-0.22922412966588113	-0.2035734992930884	1.312544741082421	-0.2364242869632701	0.8657613224834045	2.098037315933986	-0.20326557471344972	-0.1821824692543348	-0.14708477754988236	-0.05539355607253551
6175_382	-0.23280364650475027	-0.2531782316635402	2.810300500222581	-0.2281861605820861	-0.08734786352240176	-0.14708831756523652	-0.10005123146564551	-0.11749473106344907	-0.14344230516839124	-0.12724545318335398	-0.14794379344810157	-0.045413710747214564	-0.1662812189755105	-0.15298433808616452	-0.23025790892566964	-0.18343621109467348	0.8426224359227747	1.9663957755963297	-0.09758161852152568	0.6981012759870551	-0.12673509506839753	-0.1344223412989674	0.640886363839403	-0.08281941777850334	-0.11841125145931367	1.2016485512241788	-0.445056220367753	-0.36137393423461134	0.7021083410888718	-0.17806789748804866	-0.09338544717243387	-0.15512688135287359	-0.059801924305369555	-0.10315758998286595	-0.20351288208236826	-0.5581665165993503	-0.7637972643592945	-0.27138758715347305	-0.20369423334903392	-0.22922412966588113	-0.2035734992930884	-0.2968931713516794	-0.2364242869632701	-0.2328509661847053	-0.2998579568643849	-0.20326557471344972	-0.1821824692543348	-0.14708477754988236	-0.05539355607253551
6175_466	-0.23280364650475027	1.692731917391773	-0.1341384789438598	-0.2281861605820861	-0.08734786352240176	0.9515239711028732	-0.10005123146564551	-0.11749473106344907	-0.14344230516839124	-0.12724545318335398	-0.14794379344810157	-0.045413710747214564	-0.1662812189755105	-0.15298433808616452	-0.23025790892566964	2.3815131463668635	2.788532584978088	-0.23082880173988968	-0.09758161852152568	-0.40051101268105477	-0.12673509506839753	-0.1344223412989674	2.3754874192275093	-0.08281941777850334	-0.11841125145931367	2.6367330765135013	-0.445056220367753	-0.36137393423461134	-0.396503947579238	-0.17806789748804866	-0.09338544717243387	-0.15512688135287359	-0.059801924305369555	-0.10315758998286595	-0.20351288208236826	1.387743632455963	1.8011520931022422	-0.27138758715347305	-0.20369423334903392	-0.22922412966588113	-0.2035734992930884	-0.2968931713516794	-0.2364242869632701	-0.2328509661847053	-0.2998579568643849	-0.20326557471344972	-0.1821824692543348	-0.14708477754988236	-0.05539355607253551
6175_478	-0.23280364650475027	-0.2531782316635402	-0.1341384789438598	1.3812517518520142	-0.08734786352240176	-0.14708831756523652	0.9985610572024642	-0.11749473106344907	-0.14344230516839124	-0.12724545318335398	-0.14794379344810157	-0.045413710747214564	-0.1662812189755105	-0.15298433808616452	0.86835437974244	-0.18343621109467348	-0.2559898527453349	-0.23082880173988968	-0.09758161852152568	0.6981012759870551	-0.12673509506839753	-0.1344223412989674	-0.4577259248287067	-0.08281941777850334	2.926111186264109	-0.40778936120992176	-0.445056220367753	-0.36137393423461134	-0.396503947579238	-0.17806789748804866	2.1038391301637858	-0.15512688135287359	-0.059801924305369555	-0.10315758998286595	-0.20351288208236826	-0.5581665165993503	-0.7637972643592945	-0.27138758715347305	-0.20369423334903392	-0.22922412966588113	-0.2035734992930884	-0.2968931713516794	2.808098150760153	-0.2328509661847053	0.7987543318037247	-0.20326557471344972	-0.1821824692543348	1.798825371505431	-0.05539355607253551
6175_728	-0.23280364650475027	-0.2531782316635402	-0.1341384789438598	-0.2281861605820861	-0.08734786352240176	-0.14708831756523652	-0.10005123146564551	-0.11749473106344907	-0.14344230516839124	-0.12724545318335398	-0.14794379344810157	-0.045413710747214564	-0.1662812189755105	-0.15298433808616452	-0.23025790892566964	-0.18343621109467348	-0.2559898527453349	-0.23082880173988968	-0.09758161852152568	-0.40051101268105477	-0.12673509506839753	-0.1344223412989674	-0.4577259248287067	-0.08281941777850334	-0.11841125145931367	-0.40778936120992176	0.6535560683003567	-0.36137393423461134	-0.396503947579238	-0.17806789748804866	-0.09338544717243387	-0.15512688135287359	-0.059801924305369555	-0.10315758998286595	-0.20351288208236826	-0.5581665165993503	0.8456406480748059	-0.27138758715347305	0.8949180553190755	-0.22922412966588113	-0.2035734992930884	-0.2968931713516794	-0.2364242869632701	-0.2328509661847053	-0.2998579568643849	-0.20326557471344972	-0.1821824692543348	-0.14708477754988236	-0.05539355607253551
6175_400	1.37663426592935	1.9440463456726789	-0.1341384789438598	-0.2281861605820861	-0.08734786352240176	-0.14708831756523652	-0.10005123146564551	-0.11749473106344907	-0.14344230516839124	-0.12724545318335398	-0.14794379344810157	-0.045413710747214564	-0.1662812189755105	-0.15298433808616452	-0.23025790892566964	-0.18343621109467348	-0.2559898527453349	0.8677834869282202	-0.09758161852152568	-0.40051101268105477	-0.12673509506839753	-0.1344223412989674	-0.4577259248287067	-0.08281941777850334	-0.11841125145931367	1.7894352161262976	-0.445056220367753	-0.36137393423461134	-0.396503947579238	-0.17806789748804866	-0.09338544717243387	0.9434854073152361	-0.059801924305369555	-0.10315758998286595	1.4059250303517323	2.4863559211240727	1.182112884696019	-0.27138758715347305	-0.20369423334903392	-0.22922412966588113	-0.2035734992930884	-0.2968931713516794	-0.2364242869632701	-0.2328509661847053	2.744664480859038	1.4061723377206508	-0.1821824692543348	0.9515275111182274	1.8905165929827779
6175_403	-0.23280364650475027	0.8454340570045694	-0.1341384789438598	-0.2281861605820861	-0.08734786352240176	-0.14708831756523652	-0.10005123146564551	-0.11749473106344907	-0.14344230516839124	-0.12724545318335398	-0.14794379344810157	-0.045413710747214564	0.932331069692599	-0.15298433808616452	-0.23025790892566964	-0.18343621109467348	-0.2559898527453349	-0.23082880173988968	-0.09758161852152568	0.6981012759870551	-0.12673509506839753	-0.1344223412989674	0.640886363839403	-0.08281941777850334	-0.11841125145931367	-0.40778936120992176	-0.445056220367753	-0.36137393423461134	-0.396503947579238	-0.17806789748804866	-0.09338544717243387	-0.15512688135287359	-0.059801924305369555	-0.10315758998286595	-0.20351288208236826	0.5404457720687594	-0.7637972643592945	-0.27138758715347305	-0.20369423334903392	-0.22922412966588113	-0.2035734992930884	-0.2968931713516794	-0.2364242869632701	-0.2328509661847053	-0.2998579568643849	-0.20326557471344972	-0.1821824692543348	-0.14708477754988236	-0.05539355607253551
6175_446	0.8658086421633594	0.8454340570045694	-0.1341384789438598	1.3812517518520142	-0.08734786352240176	-0.14708831756523652	-0.10005123146564551	-0.11749473106344907	-0.14344230516839124	-0.12724545318335398	-0.14794379344810157	-0.045413710747214564	3.9445926451978006	-0.15298433808616452	-0.23025790892566964	-0.18343621109467348	-0.2559898527453349	-0.23082880173988968	-0.09758161852152568	2.164438344780482	-0.12673509506839753	-0.1344223412989674	-0.4577259248287067	-0.08281941777850334	0.9802010372087959	-0.40778936120992176	1.5008539286875602	0.7372383544334983	-0.396503947579238	-0.17806789748804866	-0.09338544717243387	-0.15512688135287359	-0.059801924305369555	-0.10315758998286595	-0.20351288208236826	0.5404457720687594	1.182112884696019	-0.27138758715347305	-0.20369423334903392	-0.22922412966588113	-0.2035734992930884	0.8017191173164304	-0.2364242869632701	-0.2328509661847053	-0.2998579568643849	-0.20326557471344972	-0.1821824692543348	-0.14708477754988236	-0.05539355607253551
6175_224	1.37663426592935	-0.2531782316635402	-0.1341384789438598	-0.2281861605820861	-0.08734786352240176	-0.14708831756523652	-0.10005123146564551	-0.11749473106344907	-0.14344230516839124	-0.12724545318335398	-0.14794379344810157	-0.045413710747214564	2.8782412187479123	-0.15298433808616452	-0.23025790892566964	-0.18343621109467348	-0.2559898527453349	-0.23082880173988968	-0.09758161852152568	2.5439279664853856	-0.12673509506839753	-0.1344223412989674	1.4881842242266066	-0.08281941777850334	-0.11841125145931367	3.3057827054943862	-0.445056220367753	-0.36137393423461134	-0.396503947579238	-0.17806789748804866	-0.09338544717243387	-0.15512688135287359	-0.059801924305369555	-0.10315758998286595	-0.20351288208236826	1.0512713958347502	0.3348150243088152	-0.27138758715347305	-0.20369423334903392	-0.22922412966588113	-0.2035734992930884	-0.2968931713516794	-0.2364242869632701	-0.2328509661847053	-0.2998579568643849	-0.20326557471344972	-0.1821824692543348	-0.14708477754988236	-0.05539355607253551
6175_255	-0.23280364650475027	-0.2531782316635402	-0.1341384789438598	-0.2281861605820861	-0.08734786352240176	-0.14708831756523652	-0.10005123146564551	-0.11749473106344907	1.802467843886922	-0.12724545318335398	-0.14794379344810157	-0.045413710747214564	-0.1662812189755105	-0.15298433808616452	-0.23025790892566964	-0.18343621109467348	-0.2559898527453349	-0.23082880173988968	-0.09758161852152568	-0.40051101268105477	-0.12673509506839753	-0.1344223412989674	3.6531479393446045	-0.08281941777850334	-0.11841125145931367	-0.40778936120992176	-0.445056220367753	-0.36137393423461134	-0.396503947579238	-0.17806789748804866	-0.09338544717243387	-0.15512688135287359	-0.059801924305369555	-0.10315758998286595	-0.20351288208236826	-0.5581665165993503	-0.7637972643592945	-0.27138758715347305	-0.20369423334903392	-0.22922412966588113	-0.2035734992930884	-0.2968931713516794	-0.2364242869632701	-0.2328509661847053	-0.2998579568643849	3.510306491990858	-0.1821824692543348	-0.14708477754988236	-0.05539355607253551
6175_296	-0.23280364650475027	-0.2531782316635402	-0.1341384789438598	-0.2281861605820861	-0.08734786352240176	-0.14708831756523652	-0.10005123146564551	-0.11749473106344907	-0.14344230516839124	-0.12724545318335398	-0.14794379344810157	-0.045413710747214564	-0.1662812189755105	-0.15298433808616452	-0.23025790892566964	-0.18343621109467348	-0.2559898527453349	-0.23082880173988968	-0.09758161852152568	-0.40051101268105477	-0.12673509506839753	-0.1344223412989674	-0.4577259248287067	-0.08281941777850334	-0.11841125145931367	-0.40778936120992176	-0.445056220367753	-0.36137393423461134	-0.396503947579238	-0.17806789748804866	-0.09338544717243387	-0.15512688135287359	-0.059801924305369555	-0.10315758998286595	-0.20351288208236826	2.3862724625670904	3.3470765998140166	-0.27138758715347305	-0.20369423334903392	-0.22922412966588113	-0.2035734992930884	1.90033140598454	-0.2364242869632701	1.3765869462493954	-0.2998579568643849	-0.20326557471344972	-0.1821824692543348	-0.14708477754988236	-0.05539355607253551
6175_486	-0.23280364650475027	-0.2531782316635402	-0.1341384789438598	-0.2281861605820861	-0.08734786352240176	-0.14708831756523652	-0.10005123146564551	-0.11749473106344907	-0.14344230516839124	-0.12724545318335398	0.9506684952200082	-0.045413710747214564	-0.1662812189755105	-0.15298433808616452	-0.23025790892566964	-0.18343621109467348	-0.2559898527453349	-0.23082880173988968	-0.09758161852152568	-0.40051101268105477	-0.12673509506839753	-0.1344223412989674	-0.4577259248287067	-0.08281941777850334	-0.11841125145931367	0.6908229274581879	0.6535560683003567	-0.36137393423461134	1.2129339648548625	-0.17806789748804866	-0.09338544717243387	-0.15512688135287359	-0.059801924305369555	0.9954546986852436	1.742397266972945	-0.5581665165993503	3.3470765998140166	2.2935617703080635	-0.20369423334903392	-0.22922412966588113	-0.2035734992930884	-0.2968931713516794	-0.2364242869632701	-0.2328509661847053	-0.2998579568643849	-0.20326557471344972	-0.1821824692543348	-0.14708477754988236	-0.05539355607253551
6175_134	-0.23280364650475027	-0.2531782316635402	-0.1341384789438598	-0.2281861605820861	-0.08734786352240176	-0.14708831756523652	-0.10005123146564551	-0.11749473106344907	0.9551699834997185	-0.12724545318335398	-0.14794379344810157	-0.045413710747214564	-0.1662812189755105	-0.15298433808616452	-0.23025790892566964	-0.18343621109467348	-0.2559898527453349	-0.23082880173988968	-0.09758161852152568	-0.40051101268105477	-0.12673509506839753	-0.1344223412989674	-0.4577259248287067	-0.08281941777850334	-0.11841125145931367	-0.40778936120992176	-0.445056220367753	1.835850643101608	-0.396503947579238	-0.17806789748804866	-0.09338544717243387	-0.15512688135287359	-0.059801924305369555	-0.10315758998286595	-0.20351288208236826	-0.5581665165993503	-0.7637972643592945	-0.27138758715347305	-0.20369423334903392	-0.22922412966588113	-0.2035734992930884	-0.2968931713516794	-0.2364242869632701	-0.2328509661847053	-0.2998579568643849	-0.20326557471344972	-0.1821824692543348	-0.14708477754988236	-0.05539355607253551
6175_311	-0.23280364650475027	-0.2531782316635402	-0.1341384789438598	-0.2281861605820861	-0.08734786352240176	-0.14708831756523652	-0.10005123146564551	-0.11749473106344907	-0.14344230516839124	-0.12724545318335398	-0.14794379344810157	-0.045413710747214564	-0.1662812189755105	-0.15298433808616452	-0.23025790892566964	-0.18343621109467348	-0.2559898527453349	-0.23082880173988968	-0.09758161852152568	-0.40051101268105477	-0.12673509506839753	-0.1344223412989674	-0.4577259248287067	-0.08281941777850334	-0.11841125145931367	1.5381207878453915	1.1643816920663475	-0.36137393423461134	-0.396503947579238	-0.17806789748804866	-0.09338544717243387	-0.15512688135287359	-0.059801924305369555	0.9954546986852436	-0.20351288208236826	2.3862724625670904	3.3470765998140166	-0.27138758715347305	-0.20369423334903392	1.3802137827682193	2.6296398447631275	0.8017191173164304	-0.2364242869632701	-0.2328509661847053	-0.2998579568643849	-0.20326557471344972	-0.1821824692543348	-0.14708477754988236	-0.05539355607253551
6175_482	-0.23280364650475027	-0.2531782316635402	-0.1341384789438598	-0.2281861605820861	-0.08734786352240176	-0.14708831756523652	-0.10005123146564551	-0.11749473106344907	-0.14344230516839124	3.983628410989957	-0.14794379344810157	-0.045413710747214564	-0.1662812189755105	1.4564535743479359	-0.23025790892566964	-0.18343621109467348	1.3534480596887652	1.3786091106942107	-0.09758161852152568	-0.40051101268105477	-0.12673509506839753	-0.1344223412989674	-0.4577259248287067	-0.08281941777850334	-0.11841125145931367	-0.40778936120992176	-0.445056220367753	-0.36137393423461134	0.7021083410888718	-0.17806789748804866	-0.09338544717243387	-0.15512688135287359	-0.059801924305369555	-0.10315758998286595	-0.20351288208236826	-0.5581665165993503	-0.7637972643592945	-0.27138758715347305	-0.20369423334903392	-0.22922412966588113	-0.2035734992930884	1.312544741082421	0.8621880017048396	-0.2328509661847053	1.3095799555697156	-0.20326557471344972	-0.1821824692543348	-0.14708477754988236	-0.05539355607253551
6175_261	-0.23280364650475027	-0.2531782316635402	-0.1341384789438598	-0.2281861605820861	-0.08734786352240176	-0.14708831756523652	-0.10005123146564551	-0.11749473106344907	-0.14344230516839124	-0.12724545318335398	-0.14794379344810157	-0.045413710747214564	-0.1662812189755105	-0.15298433808616452	-0.23025790892566964	-0.18343621109467348	-0.2559898527453349	-0.23082880173988968	-0.09758161852152568	-0.40051101268105477	-0.12673509506839753	-0.1344223412989674	-0.4577259248287067	-0.08281941777850334	-0.11841125145931367	-0.40778936120992176	1.5008539286875602	-0.36137393423461134	-0.396503947579238	-0.17806789748804866	-0.09338544717243387	-0.15512688135287359	-0.059801924305369555	-0.10315758998286595	-0.20351288208236826	3.8362826380730883	1.8011520931022422	-0.27138758715347305	-0.20369423334903392	-0.22922412966588113	-0.2035734992930884	-0.2968931713516794	-0.2364242869632701	-0.2328509661847053	-0.2998579568643849	-0.20326557471344972	-0.1821824692543348	-0.14708477754988236	-0.05539355607253551
6175_461	-0.23280364650475027	-0.2531782316635402	-0.1341384789438598	-0.2281861605820861	-0.08734786352240176	-0.14708831756523652	-0.10005123146564551	-0.11749473106344907	-0.14344230516839124	-0.12724545318335398	-0.14794379344810157	-0.045413710747214564	-0.1662812189755105	-0.15298433808616452	-0.23025790892566964	-0.18343621109467348	-0.2559898527453349	-0.23082880173988968	-0.09758161852152568	-0.40051101268105477	-0.12673509506839753	-0.1344223412989674	-0.4577259248287067	-0.08281941777850334	-0.11841125145931367	-0.40778936120992176	0.6535560683003567	1.2480639781994889	-0.396503947579238	-0.17806789748804866	-0.09338544717243387	-0.15512688135287359	-0.059801924305369555	-0.10315758998286595	-0.20351288208236826	1.0512713958347502	1.6340980084390762	-0.27138758715347305	-0.20369423334903392	3.4843479370384265	-0.2035734992930884	0.8017191173164304	-0.2364242869632701	-0.2328509661847053	-0.2998579568643849	-0.20326557471344972	-0.1821824692543348	-0.14708477754988236	-0.05539355607253551
6175_491	-0.23280364650475027	-0.2531782316635402	-0.1341384789438598	-0.2281861605820861	-0.08734786352240176	-0.14708831756523652	-0.10005123146564551	-0.11749473106344907	-0.14344230516839124	-0.12724545318335398	-0.14794379344810157	-0.045413710747214564	-0.1662812189755105	-0.15298433808616452	-0.23025790892566964	-0.18343621109467348	-0.2559898527453349	-0.23082880173988968	-0.09758161852152568	-0.40051101268105477	-0.12673509506839753	-0.1344223412989674	-0.4577259248287067	-0.08281941777850334	-0.11841125145931367	0.6908229274581879	1.1643816920663475	-0.36137393423461134	0.7021083410888718	-0.17806789748804866	-0.09338544717243387	-0.15512688135287359	-0.059801924305369555	-0.10315758998286595	-0.20351288208236826	3.1554055501049576	2.9497748023450137	-0.27138758715347305	-0.20369423334903392	-0.22922412966588113	-0.2035734992930884	-0.2968931713516794	-0.2364242869632701	-0.2328509661847053	1.6460521921909284	-0.20326557471344972	-0.1821824692543348	-0.14708477754988236	-0.05539355607253551
6175_775	-0.23280364650475027	-0.2531782316635402	-0.1341384789438598	-0.2281861605820861	-0.08734786352240176	-0.14708831756523652	-0.10005123146564551	-0.11749473106344907	-0.14344230516839124	-0.12724545318335398	-0.14794379344810157	-0.045413710747214564	-0.1662812189755105	-0.15298433808616452	-0.23025790892566964	-0.18343621109467348	-0.2559898527453349	-0.23082880173988968	-0.09758161852152568	-0.40051101268105477	-0.12673509506839753	-0.1344223412989674	-0.4577259248287067	-0.08281941777850334	-0.11841125145931367	-0.40778936120992176	-0.445056220367753	-0.36137393423461134	-0.396503947579238	-0.17806789748804866	-0.09338544717243387	-0.15512688135287359	-0.059801924305369555	-0.10315758998286595	-0.20351288208236826	-0.5581665165993503	3.851323252481965	-0.27138758715347305	-0.20369423334903392	-0.22922412966588113	-0.2035734992930884	-0.2968931713516794	-0.2364242869632701	-0.2328509661847053	-0.2998579568643849	-0.20326557471344972	-0.1821824692543348	-0.14708477754988236	-0.05539355607253551
6175_484	-0.23280364650475027	-0.2531782316635402	-0.1341384789438598	-0.2281861605820861	-0.08734786352240176	-0.14708831756523652	-0.10005123146564551	-0.11749473106344907	-0.14344230516839124	-0.12724545318335398	2.249951479350269	-0.045413710747214564	-0.1662812189755105	-0.15298433808616452	2.4777922921765403	-0.18343621109467348	-0.2559898527453349	-0.23082880173988968	-0.09758161852152568	-0.40051101268105477	-0.12673509506839753	-0.1344223412989674	-0.4577259248287067	-0.08281941777850334	-0.11841125145931367	-0.40778936120992176	-0.445056220367753	-0.36137393423461134	-0.396503947579238	-0.17806789748804866	-0.09338544717243387	-0.15512688135287359	-0.059801924305369555	-0.10315758998286595	-0.20351288208236826	0.5404457720687594	-0.7637972643592945	-0.27138758715347305	-0.20369423334903392	-0.22922412966588113	4.19087565537935	-0.2968931713516794	-0.2364242869632701	-0.2328509661847053	-0.2998579568643849	-0.20326557471344972	-0.1821824692543348	-0.14708477754988236	-0.05539355607253551
6175_501	-0.23280364650475027	-0.2531782316635402	-0.1341384789438598	-0.2281861605820861	-0.08734786352240176	-0.14708831756523652	-0.10005123146564551	-0.11749473106344907	-0.14344230516839124	-0.12724545318335398	-0.14794379344810157	-0.045413710747214564	-0.1662812189755105	-0.15298433808616452	-0.23025790892566964	-0.18343621109467348	-0.2559898527453349	-0.23082880173988968	-0.09758161852152568	-0.40051101268105477	-0.12673509506839753	-0.1344223412989674	-0.4577259248287067	-0.08281941777850334	-0.11841125145931367	-0.40778936120992176	0.6535560683003567	-0.36137393423461134	0.7021083410888718	-0.17806789748804866	-0.09338544717243387	-0.15512688135287359	-0.059801924305369555	-0.10315758998286595	-0.20351288208236826	3.1554055501049576	2.9497748023450137	-0.27138758715347305	-0.20369423334903392	-0.22922412966588113	-0.2035734992930884	0.8017191173164304	-0.2364242869632701	-0.2328509661847053	-0.2998579568643849	-0.20326557471344972	-0.1821824692543348	-0.14708477754988236	-0.05539355607253551
6175_668	-0.23280364650475027	-0.2531782316635402	-0.1341384789438598	-0.2281861605820861	-0.08734786352240176	-0.14708831756523652	-0.10005123146564551	-0.11749473106344907	-0.14344230516839124	-0.12724545318335398	-0.14794379344810157	-0.045413710747214564	-0.1662812189755105	-0.15298433808616452	-0.23025790892566964	-0.18343621109467348	-0.2559898527453349	-0.23082880173988968	-0.09758161852152568	-0.40051101268105477	-0.12673509506839753	-0.1344223412989674	-0.4577259248287067	-0.08281941777850334	-0.11841125145931367	-0.40778936120992176	2.59946621735567	-0.36137393423461134	-0.396503947579238	-0.17806789748804866	-0.09338544717243387	-0.15512688135287359	-0.059801924305369555	-0.10315758998286595	-0.20351288208236826	1.8397287561990203	2.9497748023450137	-0.27138758715347305	-0.20369423334903392	-0.22922412966588113	-0.2035734992930884	2.7476292663717437	-0.2364242869632701	-0.2328509661847053	-0.2998579568643849	-0.20326557471344972	-0.1821824692543348	-0.14708477754988236	-0.05539355607253551
6175_426	0.8658086421633594	-0.2531782316635402	0.9644738097242499	1.3812517518520142	-0.08734786352240176	-0.14708831756523652	-0.10005123146564551	-0.11749473106344907	0.9551699834997185	-0.12724545318335398	-0.14794379344810157	-0.045413710747214564	-0.1662812189755105	-0.15298433808616452	0.86835437974244	2.013788366241546	-0.2559898527453349	-0.23082880173988968	-0.09758161852152568	0.6981012759870551	-0.12673509506839753	-0.1344223412989674	2.486713054337734	1.0157928708896065	-0.11841125145931367	2.6367330765135013	-0.445056220367753	-0.36137393423461134	1.2129339648548625	1.431370014946052	1.005226841495676	2.0420976959833457	-0.059801924305369555	-0.10315758998286595	-0.20351288208236826	-0.5581665165993503	1.182112884696019	-0.27138758715347305	-0.20369423334903392	-0.22922412966588113	-0.2035734992930884	0.8017191173164304	-0.2364242869632701	0.8657613224834045	-0.2998579568643849	-0.20326557471344972	-0.1821824692543348	-0.14708477754988236	-0.05539355607253551
6175_512	1.37663426592935	-0.2531782316635402	-0.1341384789438598	-0.2281861605820861	-0.08734786352240176	-0.14708831756523652	-0.10005123146564551	-0.11749473106344907	2.2544529676299794	-0.12724545318335398	0.9506684952200082	-0.045413710747214564	-0.1662812189755105	-0.15298433808616452	1.3791800035084307	-0.18343621109467348	0.8426224359227747	-0.23082880173988968	-0.09758161852152568	0.6981012759870551	-0.12673509506839753	-0.1344223412989674	1.4881842242266066	-0.08281941777850334	-0.11841125145931367	1.7894352161262976	1.5008539286875602	-0.36137393423461134	-0.396503947579238	-0.17806789748804866	-0.09338544717243387	-0.15512688135287359	-0.059801924305369555	-0.10315758998286595	0.8950994065857414	-0.5581665165993503	-0.7637972643592945	3.4421844795508347	-0.20369423334903392	-0.22922412966588113	-0.2035734992930884	-0.2968931713516794	-0.2364242869632701	-0.2328509661847053	-0.2998579568643849	-0.20326557471344972	1.4272554431797655	-0.14708477754988236	-0.05539355607253551
6175_592	-0.23280364650475027	-0.2531782316635402	-0.1341384789438598	-0.2281861605820861	-0.08734786352240176	-0.14708831756523652	-0.10005123146564551	-0.11749473106344907	-0.14344230516839124	-0.12724545318335398	-0.14794379344810157	-0.045413710747214564	-0.1662812189755105	-0.15298433808616452	-0.23025790892566964	-0.18343621109467348	-0.2559898527453349	-0.23082880173988968	-0.09758161852152568	-0.40051101268105477	-0.12673509506839753	-0.1344223412989674	-0.4577259248287067	-0.08281941777850334	-0.11841125145931367	2.6367330765135013	2.59946621735567	-0.36137393423461134	-0.396503947579238	-0.17806789748804866	-0.09338544717243387	-0.15512688135287359	-0.059801924305369555	-0.10315758998286595	-0.20351288208236826	2.275046827456866	2.2807251733641287	-0.27138758715347305	-0.20369423334903392	-0.22922412966588113	-0.2035734992930884	0.8017191173164304	-0.2364242869632701	-0.2328509661847053	-0.2998579568643849	-0.20326557471344972	-0.1821824692543348	-0.14708477754988236	-0.05539355607253551
6175_214	-0.23280364650475027	-0.2531782316635402	-0.1341384789438598	-0.2281861605820861	-0.08734786352240176	-0.14708831756523652	-0.10005123146564551	-0.11749473106344907	-0.14344230516839124	-0.12724545318335398	-0.14794379344810157	-0.045413710747214564	-0.1662812189755105	-0.15298433808616452	-0.23025790892566964	-0.18343621109467348	-0.2559898527453349	-0.23082880173988968	-0.09758161852152568	-0.40051101268105477	-0.12673509506839753	-0.1344223412989674	-0.4577259248287067	-0.08281941777850334	-0.11841125145931367	-0.40778936120992176	-0.445056220367753	-0.36137393423461134	-0.396503947579238	-0.17806789748804866	-0.09338544717243387	-0.15512688135287359	-0.059801924305369555	-0.10315758998286595	-0.20351288208236826	-0.5581665165993503	-0.7637972643592945	-0.27138758715347305	-0.20369423334903392	-0.22922412966588113	-0.2035734992930884	-0.2968931713516794	-0.2364242869632701	-0.2328509661847053	-0.2998579568643849	3.9076082894598616	-0.1821824692543348	-0.14708477754988236	-0.05539355607253551
6175_324	-0.23280364650475027	-0.2531782316635402	0.9644738097242499	1.7177239884732272	-0.08734786352240176	-0.14708831756523652	-0.10005123146564551	-0.11749473106344907	-0.14344230516839124	-0.12724545318335398	-0.14794379344810157	-0.045413710747214564	-0.1662812189755105	-0.15298433808616452	-0.23025790892566964	2.214459061703697	-0.2559898527453349	-0.23082880173988968	-0.09758161852152568	1.2089268997530458	-0.12673509506839753	-0.1344223412989674	2.586796512894716	-0.08281941777850334	-0.11841125145931367	-0.40778936120992176	0.6535560683003567	2.6831485034888116	1.2129339648548625	-0.17806789748804866	-0.09338544717243387	-0.15512688135287359	-0.059801924305369555	-0.10315758998286595	0.8950994065857414	1.0512713958347502	-0.7637972643592945	-0.27138758715347305	-0.20369423334903392	-0.22922412966588113	-0.2035734992930884	-0.2968931713516794	-0.2364242869632701	-0.2328509661847053	-0.2998579568643849	-0.20326557471344972	-0.1821824692543348	-0.14708477754988236	-0.05539355607253551
6175_462	-0.23280364650475027	-0.2531782316635402	-0.1341384789438598	-0.2281861605820861	-0.08734786352240176	-0.14708831756523652	-0.10005123146564551	2.590555470038761	-0.14344230516839124	-0.12724545318335398	-0.14794379344810157	-0.045413710747214564	-0.1662812189755105	-0.15298433808616452	-0.23025790892566964	-0.18343621109467348	0.8426224359227747	1.3786091106942107	-0.09758161852152568	0.6981012759870551	-0.12673509506839753	-0.1344223412989674	-0.4577259248287067	-0.08281941777850334	0.9802010372087959	-0.40778936120992176	-0.445056220367753	1.2480639781994889	2.0013913252191324	0.9205443911800612	-0.09338544717243387	-0.15512688135287359	-0.059801924305369555	-0.10315758998286595	-0.20351288208236826	-0.5581665165993503	-0.7637972643592945	3.4421844795508347	-0.20369423334903392	-0.22922412966588113	-0.2035734992930884	-0.2968931713516794	-0.2364242869632701	-0.2328509661847053	-0.2998579568643849	-0.20326557471344972	-0.1821824692543348	-0.14708477754988236	-0.05539355607253551
6175_506	-0.23280364650475027	-0.2531782316635402	-0.1341384789438598	-0.2281861605820861	1.011264425145708	-0.14708831756523652	-0.10005123146564551	-0.11749473106344907	1.465995607265709	-0.12724545318335398	-0.14794379344810157	-0.045413710747214564	-0.1662812189755105	-0.15298433808616452	-0.23025790892566964	-0.18343621109467348	-0.2559898527453349	-0.23082880173988968	1.0010306701465839	1.9973842601173157	-0.12673509506839753	-0.1344223412989674	-0.4577259248287067	-0.08281941777850334	-0.11841125145931367	2.6367330765135013	-0.445056220367753	-0.36137393423461134	-0.396503947579238	0.9205443911800612	1.005226841495676	-0.15512688135287359	-0.059801924305369555	-0.10315758998286595	1.742397266972945	-0.5581665165993503	-0.7637972643592945	-0.27138758715347305	1.4057436790850664	-0.22922412966588113	-0.2035734992930884	-0.2968931713516794	-0.2364242869632701	-0.2328509661847053	2.744664480859038	-0.20326557471344972	2.0150421080818846	-0.14708477754988236	-0.05539355607253551
6175_569	-0.23280364650475027	-0.2531782316635402	-0.1341384789438598	-0.2281861605820861	-0.08734786352240176	-0.14708831756523652	-0.10005123146564551	-0.11749473106344907	-0.14344230516839124	-0.12724545318335398	-0.14794379344810157	-0.045413710747214564	-0.1662812189755105	-0.15298433808616452	-0.23025790892566964	-0.18343621109467348	-0.2559898527453349	-0.23082880173988968	-0.09758161852152568	-0.40051101268105477	-0.12673509506839753	-0.1344223412989674	-0.4577259248287067	-0.08281941777850334	-0.11841125145931367	1.7894352161262976	3.268515846336555	-0.36137393423461134	-0.396503947579238	-0.17806789748804866	-0.09338544717243387	-0.15512688135287359	-0.059801924305369555	-0.10315758998286595	-0.20351288208236826	2.1498836845028597	2.2807251733641287	-0.27138758715347305	-0.20369423334903392	-0.22922412966588113	-0.2035734992930884	1.312544741082421	-0.2364242869632701	-0.2328509661847053	-0.2998579568643849	-0.20326557471344972	-0.1821824692543348	-0.14708477754988236	-0.05539355607253551
6175_601	-0.23280364650475027	-0.2531782316635402	-0.1341384789438598	-0.2281861605820861	-0.08734786352240176	-0.14708831756523652	-0.10005123146564551	-0.11749473106344907	-0.14344230516839124	-0.12724545318335398	-0.14794379344810157	-0.045413710747214564	-0.1662812189755105	-0.15298433808616452	-0.23025790892566964	-0.18343621109467348	-0.2559898527453349	-0.23082880173988968	-0.09758161852152568	-0.40051101268105477	-0.12673509506839753	3.976451522874344	3.255846141875601	-0.08281941777850334	-0.11841125145931367	-0.40778936120992176	-0.445056220367753	-0.36137393423461134	-0.396503947579238	-0.17806789748804866	-0.09338544717243387	-0.15512688135287359	-0.059801924305369555	-0.10315758998286595	-0.20351288208236826	-0.5581665165993503	-0.7637972643592945	-0.27138758715347305	-0.20369423334903392	-0.22922412966588113	-0.2035734992930884	-0.2968931713516794	-0.2364242869632701	-0.2328509661847053	-0.2998579568643849	-0.20326557471344972	-0.1821824692543348	-0.14708477754988236	-0.05539355607253551
6175_407	-0.23280364650475027	2.3117711257979963	-0.1341384789438598	-0.2281861605820861	-0.08734786352240176	-0.14708831756523652	-0.10005123146564551	-0.11749473106344907	-0.14344230516839124	-0.12724545318335398	-0.14794379344810157	-0.045413710747214564	-0.1662812189755105	-0.15298433808616452	0.86835437974244	-0.18343621109467348	-0.2559898527453349	-0.23082880173988968	-0.09758161852152568	2.6440114250423683	-0.12673509506839753	-0.1344223412989674	1.4881842242266066	-0.08281941777850334	-0.11841125145931367	-0.40778936120992176	-0.445056220367753	-0.36137393423461134	-0.396503947579238	-0.17806789748804866	-0.09338544717243387	-0.15512688135287359	-0.059801924305369555	-0.10315758998286595	-0.20351288208236826	0.5404457720687594	0.3348150243088152	3.4421844795508347	-0.20369423334903392	-0.22922412966588113	-0.2035734992930884	-0.2968931713516794	-0.2364242869632701	-0.2328509661847053	2.408192244237825	-0.20326557471344972	-0.1821824692543348	-0.14708477754988236	-0.05539355607253551
6175_410	0.8658086421633594	-0.2531782316635402	-0.1341384789438598	0.8704261280860236	-0.08734786352240176	1.4623495948688638	-0.10005123146564551	0.9811175576046607	-0.14344230516839124	-0.12724545318335398	1.461494118985999	-0.045413710747214564	-0.1662812189755105	0.945627950581945	-0.23025790892566964	1.4260017013394268	0.8426224359227747	0.8677834869282202	-0.09758161852152568	-0.40051101268105477	-0.12673509506839753	0.9641899473691423	-0.4577259248287067	1.0157928708896065	-0.11841125145931367	0.6908229274581879	0.6535560683003567	1.2480639781994889	0.7021083410888718	-0.17806789748804866	-0.09338544717243387	-0.15512688135287359	1.0388103643627402	0.9954546986852436	0.8950994065857414	-0.5581665165993503	0.3348150243088152	-0.27138758715347305	-0.20369423334903392	0.8693881590022287	-0.2035734992930884	-0.2968931713516794	0.8621880017048396	-0.2328509661847053	1.3095799555697156	0.89534671395466	-0.1821824692543348	-0.14708477754988236	-0.05539355607253551
6175_546	-0.23280364650475027	-0.2531782316635402	-0.1341384789438598	-0.2281861605820861	-0.08734786352240176	-0.14708831756523652	-0.10005123146564551	-0.11749473106344907	-0.14344230516839124	-0.12724545318335398	-0.14794379344810157	-0.045413710747214564	-0.1662812189755105	-0.15298433808616452	-0.23025790892566964	-0.18343621109467348	-0.2559898527453349	-0.23082880173988968	-0.09758161852152568	-0.40051101268105477	-0.12673509506839753	-0.1344223412989674	3.6531479393446045	-0.08281941777850334	-0.11841125145931367	-0.40778936120992176	-0.445056220367753	-0.36137393423461134	-0.396503947579238	-0.17806789748804866	-0.09338544717243387	-0.15512688135287359	-0.059801924305369555	-0.10315758998286595	-0.20351288208236826	-0.5581665165993503	-0.7637972643592945	-0.27138758715347305	-0.20369423334903392	-0.22922412966588113	-0.2035734992930884	0.8017191173164304	-0.2364242869632701	-0.2328509661847053	-0.2998579568643849	-0.20326557471344972	-0.1821824692543348	-0.14708477754988236	-0.05539355607253551
6175_502	0.8658086421633594	-0.2531782316635402	-0.1341384789438598	-0.2281861605820861	-0.08734786352240176	1.4623495948688638	-0.10005123146564551	2.0797298462727705	1.802467843886922	0.9713668354847557	1.461494118985999	-0.045413710747214564	0.932331069692599	0.945627950581945	1.9669666684105498	0.9151760775734363	-0.2559898527453349	-0.23082880173988968	1.5118562939125746	-0.40051101268105477	-0.12673509506839753	-0.1344223412989674	-0.4577259248287067	-0.08281941777850334	-0.11841125145931367	0.6908229274581879	-0.445056220367753	0.7372383544334983	0.7021083410888718	-0.17806789748804866	-0.09338544717243387	0.9434854073152361	-0.059801924305369555	1.5062803224512344	1.4059250303517323	-0.5581665165993503	0.3348150243088152	-0.27138758715347305	0.8949180553190755	0.8693881590022287	1.4058644131410118	0.8017191173164304	-0.2364242869632701	-0.2328509661847053	0.7987543318037247	-0.20326557471344972	-0.1821824692543348	0.9515275111182274	-0.05539355607253551
6175_554	1.7131065025505632	-0.2531782316635402	0.9644738097242499	-0.2281861605820861	-0.08734786352240176	-0.14708831756523652	0.9985610572024642	0.9811175576046607	-0.14344230516839124	-0.12724545318335398	0.9506684952200082	-0.045413710747214564	-0.1662812189755105	-0.15298433808616452	1.3791800035084307	-0.18343621109467348	1.3534480596887652	-0.23082880173988968	-0.09758161852152568	-0.40051101268105477	-0.12673509506839753	-0.1344223412989674	1.1517119876053938	-0.08281941777850334	-0.11841125145931367	0.6908229274581879	-0.445056220367753	-0.36137393423461134	-0.396503947579238	0.9205443911800612	-0.09338544717243387	1.7907832677024398	1.5496359881287307	0.9954546986852436	1.742397266972945	-0.5581665165993503	-0.7637972643592945	-0.27138758715347305	0.8949180553190755	2.1686711431324897	0.8950387893750212	0.8017191173164304	1.3730136254708303	-0.2328509661847053	-0.2998579568643849	1.4061723377206508	-0.1821824692543348	-0.14708477754988236	-0.05539355607253551
6175_621	-0.23280364650475027	-0.2531782316635402	-0.1341384789438598	-0.2281861605820861	-0.08734786352240176	-0.14708831756523652	-0.10005123146564551	-0.11749473106344907	-0.14344230516839124	-0.12724545318335398	-0.14794379344810157	-0.045413710747214564	-0.1662812189755105	-0.15298433808616452	0.86835437974244	-0.18343621109467348	-0.2559898527453349	-0.23082880173988968	-0.09758161852152568	-0.40051101268105477	-0.12673509506839753	-0.1344223412989674	-0.4577259248287067	-0.08281941777850334	-0.11841125145931367	-0.40778936120992176	-0.445056220367753	0.7372383544334983	1.2129339648548625	-0.17806789748804866	-0.09338544717243387	-0.15512688135287359	-0.059801924305369555	-0.10315758998286595	-0.20351288208236826	-0.5581665165993503	-0.7637972643592945	-0.27138758715347305	-0.20369423334903392	-0.22922412966588113	-0.2035734992930884	4.097555983320759	-0.2364242869632701	-0.2328509661847053	-0.2998579568643849	-0.20326557471344972	-0.1821824692543348	-0.14708477754988236	-0.05539355607253551
6175_649	-0.23280364650475027	-0.2531782316635402	-0.1341384789438598	-0.2281861605820861	1.011264425145708	-0.14708831756523652	-0.10005123146564551	-0.11749473106344907	-0.14344230516839124	-0.12724545318335398	-0.14794379344810157	-0.045413710747214564	-0.1662812189755105	-0.15298433808616452	-0.23025790892566964	-0.18343621109467348	-0.2559898527453349	-0.23082880173988968	-0.09758161852152568	-0.40051101268105477	-0.12673509506839753	-0.1344223412989674	-0.4577259248287067	-0.08281941777850334	-0.11841125145931367	-0.40778936120992176	0.6535560683003567	-0.36137393423461134	3.3170681191250697	-0.17806789748804866	-0.09338544717243387	-0.15512688135287359	-0.059801924305369555	-0.10315758998286595	-0.20351288208236826	-0.5581665165993503	1.182112884696019	-0.27138758715347305	-0.20369423334903392	-0.22922412966588113	-0.2035734992930884	-0.2968931713516794	-0.2364242869632701	-0.2328509661847053	1.3095799555697156	-0.20326557471344972	-0.1821824692543348	-0.14708477754988236	-0.05539355607253551
6175_404	0.8658086421633594	-0.2531782316635402	-0.1341384789438598	-0.2281861605820861	-0.08734786352240176	-0.14708831756523652	-0.10005123146564551	0.9811175576046607	0.9551699834997185	-0.12724545318335398	-0.14794379344810157	1.0531985779208952	1.7796289300798027	0.945627950581945	2.167637363872701	0.9151760775734363	0.8426224359227747	1.3786091106942107	-0.09758161852152568	-0.40051101268105477	-0.12673509506839753	-0.1344223412989674	0.640886363839403	1.0157928708896065	0.9802010372087959	-0.40778936120992176	-0.445056220367753	-0.36137393423461134	-0.396503947579238	-0.17806789748804866	1.005226841495676	-0.15512688135287359	-0.059801924305369555	-0.10315758998286595	-0.20351288208236826	0.5404457720687594	-0.7637972643592945	-0.27138758715347305	0.8949180553190755	-0.22922412966588113	-0.2035734992930884	-0.2968931713516794	2.7080146922031703	-0.2328509661847053	0.7987543318037247	-0.20326557471344972	1.4272554431797655	-0.14708477754988236	-0.05539355607253551
6175_627	-0.23280364650475027	-0.2531782316635402	-0.1341384789438598	-0.2281861605820861	-0.08734786352240176	-0.14708831756523652	-0.10005123146564551	-0.11749473106344907	-0.14344230516839124	-0.12724545318335398	-0.14794379344810157	-0.045413710747214564	-0.1662812189755105	-0.15298433808616452	-0.23025790892566964	-0.18343621109467348	-0.2559898527453349	-0.23082880173988968	-0.09758161852152568	1.2089268997530458	-0.12673509506839753	-0.1344223412989674	-0.4577259248287067	-0.08281941777850334	-0.11841125145931367	-0.40778936120992176	-0.445056220367753	-0.36137393423461134	-0.396503947579238	-0.17806789748804866	1.5160524652616665	-0.15512688135287359	-0.059801924305369555	-0.10315758998286595	0.8950994065857414	3.1554055501049576	-0.7637972643592945	-0.27138758715347305	-0.20369423334903392	-0.22922412966588113	-0.2035734992930884	-0.2968931713516794	-0.2364242869632701	-0.2328509661847053	-0.2998579568643849	0.89534671395466	3.531389597449973	-0.14708477754988236	-0.05539355607253551
6175_330	-0.23280364650475027	-0.2531782316635402	0.9644738097242499	-0.2281861605820861	-0.08734786352240176	-0.14708831756523652	-0.10005123146564551	-0.11749473106344907	1.465995607265709	-0.12724545318335398	-0.14794379344810157	-0.045413710747214564	-0.1662812189755105	-0.15298433808616452	-0.23025790892566964	-0.18343621109467348	-0.2559898527453349	0.8677834869282202	-0.09758161852152568	2.6440114250423683	-0.12673509506839753	-0.1344223412989674	-0.4577259248287067	-0.08281941777850334	-0.11841125145931367	-0.40778936120992176	2.388157123688463	-0.36137393423461134	-0.396503947579238	-0.17806789748804866	-0.09338544717243387	-0.15512688135287359	-0.059801924305369555	-0.10315758998286595	-0.20351288208236826	-0.5581665165993503	2.2807251733641287	-0.27138758715347305	-0.20369423334903392	0.8693881590022287	-0.2035734992930884	-0.2968931713516794	-0.2364242869632701	0.8657613224834045	-0.2998579568643849	-0.20326557471344972	-0.1821824692543348	-0.14708477754988236	-0.05539355607253551
6175_476	1.37663426592935	-0.2531782316635402	-0.1341384789438598	-0.2281861605820861	-0.08734786352240176	-0.14708831756523652	-0.10005123146564551	-0.11749473106344907	-0.14344230516839124	-0.12724545318335398	-0.14794379344810157	-0.045413710747214564	-0.1662812189755105	-0.15298433808616452	-0.23025790892566964	0.9151760775734363	-0.2559898527453349	-0.23082880173988968	-0.09758161852152568	3.3130610540232532	-0.12673509506839753	-0.1344223412989674	-0.4577259248287067	-0.08281941777850334	-0.11841125145931367	-0.40778936120992176	-0.445056220367753	-0.36137393423461134	0.7021083410888718	0.9205443911800612	-0.09338544717243387	-0.15512688135287359	-0.059801924305369555	-0.10315758998286595	1.9937116952538512	0.5404457720687594	0.3348150243088152	0.8272247015146368	0.8949180553190755	-0.22922412966588113	0.8950387893750212	0.8017191173164304	1.3730136254708303	-0.2328509661847053	-0.2998579568643849	-0.20326557471344972	0.9164298194137749	-0.14708477754988236	-0.05539355607253551
6175_643	-0.23280364650475027	-0.2531782316635402	-0.1341384789438598	-0.2281861605820861	1.011264425145708	-0.14708831756523652	-0.10005123146564551	-0.11749473106344907	-0.14344230516839124	-0.12724545318335398	-0.14794379344810157	-0.045413710747214564	0.932331069692599	-0.15298433808616452	-0.23025790892566964	-0.18343621109467348	-0.2559898527453349	-0.23082880173988968	-0.09758161852152568	-0.40051101268105477	-0.12673509506839753	-0.1344223412989674	-0.4577259248287067	-0.08281941777850334	-0.11841125145931367	1.5381207878453915	3.6658176438055583	-0.36137393423461134	-0.396503947579238	-0.17806789748804866	-0.09338544717243387	-0.15512688135287359	-0.059801924305369555	-0.10315758998286595	-0.20351288208236826	-0.5581665165993503	2.2807251733641287	-0.27138758715347305	-0.20369423334903392	-0.22922412966588113	-0.2035734992930884	-0.2968931713516794	-0.2364242869632701	-0.2328509661847053	-0.2998579568643849	-0.20326557471344972	-0.1821824692543348	0.9515275111182274	-0.05539355607253551
6175_524	-0.23280364650475027	-0.2531782316635402	-0.1341384789438598	1.9690384167541333	-0.08734786352240176	0.9515239711028732	-0.10005123146564551	-0.11749473106344907	-0.14344230516839124	-0.12724545318335398	-0.14794379344810157	-0.045413710747214564	-0.1662812189755105	2.6802290059700513	0.86835437974244	-0.18343621109467348	0.8426224359227747	1.3786091106942107	-0.09758161852152568	0.6981012759870551	-0.12673509506839753	-0.1344223412989674	-0.4577259248287067	-0.08281941777850334	-0.11841125145931367	1.2016485512241788	-0.445056220367753	0.7372383544334983	-0.396503947579238	-0.17806789748804866	-0.09338544717243387	1.4543110310812268	-0.059801924305369555	1.8427525590724474	0.8950994065857414	-0.5581665165993503	-0.7637972643592945	-0.27138758715347305	-0.20369423334903392	-0.22922412966588113	-0.2035734992930884	1.649016977703634	-0.2364242869632701	0.8657613224834045	0.7987543318037247	-0.20326557471344972	0.9164298194137749	0.9515275111182274	-0.05539355607253551
6175_447	-0.23280364650475027	-0.2531782316635402	-0.1341384789438598	0.8704261280860236	-0.08734786352240176	-0.14708831756523652	1.8458589175896678	-0.11749473106344907	-0.14344230516839124	-0.12724545318335398	-0.14794379344810157	-0.045413710747214564	-0.1662812189755105	2.4119650193753723	-0.23025790892566964	-0.18343621109467348	1.3534480596887652	-0.23082880173988968	-0.09758161852152568	1.5453991363742585	-0.12673509506839753	-0.1344223412989674	0.640886363839403	-0.08281941777850334	-0.11841125145931367	-0.40778936120992176	-0.445056220367753	-0.36137393423461134	-0.396503947579238	0.9205443911800612	-0.09338544717243387	2.6780864627033423	-0.059801924305369555	-0.10315758998286595	-0.20351288208236826	-0.5581665165993503	0.8456406480748059	-0.27138758715347305	-0.20369423334903392	-0.22922412966588113	-0.2035734992930884	-0.2968931713516794	1.7094858620920432	-0.2328509661847053	-0.2998579568643849	-0.20326557471344972	-0.1821824692543348	2.050139799786337	-0.05539355607253551
6175_667	-0.23280364650475027	-0.2531782316635402	-0.1341384789438598	-0.2281861605820861	-0.08734786352240176	-0.14708831756523652	-0.10005123146564551	-0.11749473106344907	-0.14344230516839124	-0.12724545318335398	-0.14794379344810157	-0.045413710747214564	-0.1662812189755105	-0.15298433808616452	-0.23025790892566964	-0.18343621109467348	-0.2559898527453349	-0.23082880173988968	-0.09758161852152568	-0.40051101268105477	-0.12673509506839753	-0.1344223412989674	-0.4577259248287067	-0.08281941777850334	-0.11841125145931367	-0.40778936120992176	-0.445056220367753	-0.36137393423461134	3.714369916594073	-0.17806789748804866	-0.09338544717243387	-0.15512688135287359	-0.059801924305369555	-0.10315758998286595	-0.20351288208236826	2.4863559211240727	-0.7637972643592945	-0.27138758715347305	-0.20369423334903392	-0.22922412966588113	-0.2035734992930884	-0.2968931713516794	-0.2364242869632701	-0.2328509661847053	-0.2998579568643849	-0.20326557471344972	-0.1821824692543348	-0.14708477754988236	-0.05539355607253551
6175_488	-0.23280364650475027	-0.2531782316635402	-0.1341384789438598	0.8704261280860236	-0.08734786352240176	-0.14708831756523652	0.9985610572024642	-0.11749473106344907	-0.14344230516839124	-0.12724545318335398	-0.14794379344810157	-0.045413710747214564	-0.1662812189755105	1.4564535743479359	1.9669666684105498	0.9151760775734363	-0.2559898527453349	-0.23082880173988968	-0.09758161852152568	-0.40051101268105477	-0.12673509506839753	-0.1344223412989674	1.1517119876053938	-0.08281941777850334	1.4910266609747866	-0.40778936120992176	1.1643816920663475	1.2480639781994889	1.2129339648548625	-0.17806789748804866	1.005226841495676	-0.15512688135287359	-0.059801924305369555	-0.10315758998286595	-0.20351288208236826	1.0512713958347502	-0.7637972643592945	-0.27138758715347305	-0.20369423334903392	0.8693881590022287	0.8950387893750212	-0.2968931713516794	-0.2364242869632701	1.713059182870608	-0.2998579568643849	-0.20326557471344972	0.9164298194137749	2.050139799786337	-0.05539355607253551
6175_533	-0.23280364650475027	-0.2531782316635402	-0.1341384789438598	-0.2281861605820861	-0.08734786352240176	-0.14708831756523652	-0.10005123146564551	-0.11749473106344907	-0.14344230516839124	-0.12724545318335398	-0.14794379344810157	-0.045413710747214564	-0.1662812189755105	-0.15298433808616452	-0.23025790892566964	-0.18343621109467348	2.6884491264211055	-0.23082880173988968	-0.09758161852152568	-0.40051101268105477	-0.12673509506839753	-0.1344223412989674	3.255846141875601	-0.08281941777850334	-0.11841125145931367	-0.40778936120992176	-0.445056220367753	-0.36137393423461134	-0.396503947579238	-0.17806789748804866	-0.09338544717243387	-0.15512688135287359	-0.059801924305369555	-0.10315758998286595	-0.20351288208236826	-0.5581665165993503	-0.7637972643592945	-0.27138758715347305	-0.20369423334903392	-0.22922412966588113	-0.2035734992930884	-0.2968931713516794	-0.2364242869632701	-0.2328509661847053	-0.2998579568643849	-0.20326557471344972	-0.1821824692543348	-0.14708477754988236	-0.05539355607253551
6175_565	1.7131065025505632	1.692731917391773	-0.1341384789438598	1.3812517518520142	-0.08734786352240176	-0.14708831756523652	0.9985610572024642	-0.11749473106344907	0.9551699834997185	1.8186646958719594	1.7979663556072116	-0.045413710747214564	-0.1662812189755105	-0.15298433808616452	-0.23025790892566964	0.9151760775734363	0.8426224359227747	-0.23082880173988968	-0.09758161852152568	-0.40051101268105477	1.4827028173657029	-0.1344223412989674	1.1517119876053938	-0.08281941777850334	-0.11841125145931367	-0.40778936120992176	0.6535560683003567	-0.36137393423461134	-0.396503947579238	0.9205443911800612	-0.09338544717243387	-0.15512688135287359	-0.059801924305369555	-0.10315758998286595	-0.20351288208236826	1.0512713958347502	-0.7637972643592945	0.8272247015146368	2.504355967753176	-0.22922412966588113	-0.2035734992930884	-0.2968931713516794	-0.2364242869632701	-0.2328509661847053	-0.2998579568643849	-0.20326557471344972	-0.1821824692543348	-0.14708477754988236	-0.05539355607253551
6175_679	-0.23280364650475027	-0.2531782316635402	-0.1341384789438598	-0.2281861605820861	-0.08734786352240176	-0.14708831756523652	-0.10005123146564551	-0.11749473106344907	-0.14344230516839124	-0.12724545318335398	-0.14794379344810157	-0.045413710747214564	-0.1662812189755105	-0.15298433808616452	-0.23025790892566964	-0.18343621109467348	-0.2559898527453349	-0.23082880173988968	-0.09758161852152568	-0.40051101268105477	-0.12673509506839753	-0.1344223412989674	3.9367232298437322	-0.08281941777850334	-0.11841125145931367	-0.40778936120992176	-0.445056220367753	-0.36137393423461134	-0.396503947579238	-0.17806789748804866	-0.09338544717243387	-0.15512688135287359	-0.059801924305369555	-0.10315758998286595	-0.20351288208236826	-0.5581665165993503	-0.7637972643592945	-0.27138758715347305	-0.20369423334903392	-0.22922412966588113	-0.2035734992930884	-0.2968931713516794	-0.2364242869632701	-0.2328509661847053	-0.2998579568643849	-0.20326557471344972	-0.1821824692543348	-0.14708477754988236	-0.05539355607253551
6175_682	-0.23280364650475027	-0.2531782316635402	-0.1341384789438598	-0.2281861605820861	-0.08734786352240176	-0.14708831756523652	-0.10005123146564551	-0.11749473106344907	-0.14344230516839124	-0.12724545318335398	-0.14794379344810157	-0.045413710747214564	-0.1662812189755105	-0.15298433808616452	-0.23025790892566964	-0.18343621109467348	-0.2559898527453349	-0.23082880173988968	-0.09758161852152568	-0.40051101268105477	-0.12673509506839753	-0.1344223412989674	-0.4577259248287067	-0.08281941777850334	-0.11841125145931367	1.5381207878453915	1.9528390524306176	-0.36137393423461134	1.2129339648548625	-0.17806789748804866	-0.09338544717243387	-0.15512688135287359	-0.059801924305369555	-0.10315758998286595	-0.20351288208236826	1.8397287561990203	2.2807251733641287	2.7731348505699502	-0.20369423334903392	-0.22922412966588113	-0.2035734992930884	-0.2968931713516794	-0.2364242869632701	-0.2328509661847053	1.6460521921909284	-0.20326557471344972	-0.1821824692543348	-0.14708477754988236	-0.05539355607253551
6175_544	-0.23280364650475027	-0.2531782316635402	-0.1341384789438598	2.4798640405201238	-0.08734786352240176	0.9515239711028732	-0.10005123146564551	0.9811175576046607	0.9551699834997185	-0.12724545318335398	-0.14794379344810157	-0.045413710747214564	0.932331069692599	1.4564535743479359	0.86835437974244	0.9151760775734363	0.8426224359227747	-0.23082880173988968	-0.09758161852152568	0.6981012759870551	-0.12673509506839753	-0.1344223412989674	-0.4577259248287067	-0.08281941777850334	-0.11841125145931367	1.5381207878453915	-0.445056220367753	-0.36137393423461134	0.7021083410888718	2.0191566798481704	1.8525247018828794	-0.15512688135287359	-0.059801924305369555	-0.10315758998286595	-0.20351288208236826	-0.5581665165993503	-0.7637972643592945	0.8272247015146368	-0.20369423334903392	-0.22922412966588113	-0.2035734992930884	-0.2968931713516794	-0.2364242869632701	0.8657613224834045	-0.2998579568643849	1.4061723377206508	1.4272554431797655	-0.14708477754988236	-0.05539355607253551
6175_579	-0.23280364650475027	-0.2531782316635402	-0.1341384789438598	-0.2281861605820861	-0.08734786352240176	-0.14708831756523652	-0.10005123146564551	-0.11749473106344907	-0.14344230516839124	-0.12724545318335398	-0.14794379344810157	-0.045413710747214564	-0.1662812189755105	-0.15298433808616452	-0.23025790892566964	-0.18343621109467348	-0.2559898527453349	-0.23082880173988968	-0.09758161852152568	-0.40051101268105477	-0.12673509506839753	4.2600268133734716	-0.4577259248287067	-0.08281941777850334	-0.11841125145931367	-0.40778936120992176	-0.445056220367753	-0.36137393423461134	-0.396503947579238	-0.17806789748804866	-0.09338544717243387	-0.15512688135287359	-0.059801924305369555	-0.10315758998286595	-0.20351288208236826	-0.5581665165993503	-0.7637972643592945	-0.27138758715347305	-0.20369423334903392	-0.22922412966588113	-0.2035734992930884	-0.2968931713516794	-0.2364242869632701	-0.2328509661847053	-0.2998579568643849	-0.20326557471344972	-0.1821824692543348	-0.14708477754988236	-0.05539355607253551
6175_644	-0.23280364650475027	-0.2531782316635402	-0.1341384789438598	-0.2281861605820861	-0.08734786352240176	-0.14708831756523652	-0.10005123146564551	-0.11749473106344907	-0.14344230516839124	-0.12724545318335398	-0.14794379344810157	-0.045413710747214564	-0.1662812189755105	-0.15298433808616452	-0.23025790892566964	-0.18343621109467348	-0.2559898527453349	-0.23082880173988968	-0.09758161852152568	-0.40051101268105477	-0.12673509506839753	-0.1344223412989674	2.586796512894716	-0.08281941777850334	-0.11841125145931367	-0.40778936120992176	-0.445056220367753	-0.36137393423461134	-0.396503947579238	-0.17806789748804866	-0.09338544717243387	-0.15512688135287359	2.5051474331561674	-0.10315758998286595	-0.20351288208236826	-0.5581665165993503	1.182112884696019	-0.27138758715347305	-0.20369423334903392	-0.22922412966588113	-0.2035734992930884	-0.2968931713516794	-0.2364242869632701	-0.2328509661847053	-0.2998579568643849	-0.20326557471344972	-0.1821824692543348	3.5664872891544253	-0.05539355607253551
6175_665	-0.23280364650475027	-0.2531782316635402	-0.1341384789438598	-0.2281861605820861	1.011264425145708	-0.14708831756523652	-0.10005123146564551	-0.11749473106344907	-0.14344230516839124	-0.12724545318335398	-0.14794379344810157	-0.045413710747214564	-0.1662812189755105	-0.15298433808616452	2.167637363872701	-0.18343621109467348	-0.2559898527453349	-0.23082880173988968	-0.09758161852152568	-0.40051101268105477	-0.12673509506839753	-0.1344223412989674	-0.4577259248287067	-0.08281941777850334	-0.11841125145931367	2.4254239828462945	-0.445056220367753	-0.36137393423461134	-0.396503947579238	-0.17806789748804866	-0.09338544717243387	-0.15512688135287359	-0.059801924305369555	-0.10315758998286595	-0.20351288208236826	-0.5581665165993503	-0.7637972643592945	-0.27138758715347305	-0.20369423334903392	-0.22922412966588113	0.8950387893750212	-0.2968931713516794	-0.2364242869632701	-0.2328509661847053	-0.2998579568643849	-0.20326557471344972	3.531389597449973	-0.14708477754988236	-0.05539355607253551
6175_763	-0.23280364650475027	-0.2531782316635402	-0.1341384789438598	-0.2281861605820861	-0.08734786352240176	-0.14708831756523652	-0.10005123146564551	-0.11749473106344907	-0.14344230516839124	-0.12724545318335398	-0.14794379344810157	-0.045413710747214564	-0.1662812189755105	-0.15298433808616452	-0.23025790892566964	-0.18343621109467348	-0.2559898527453349	-0.23082880173988968	-0.09758161852152568	-0.40051101268105477	-0.12673509506839753	-0.1344223412989674	-0.4577259248287067	-0.08281941777850334	-0.11841125145931367	-0.40778936120992176	-0.445056220367753	-0.36137393423461134	-0.396503947579238	-0.17806789748804866	-0.09338544717243387	-0.15512688135287359	-0.059801924305369555	-0.10315758998286595	-0.20351288208236826	-0.5581665165993503	-0.7637972643592945	-0.27138758715347305	-0.20369423334903392	-0.22922412966588113	-0.2035734992930884	-0.2968931713516794	-0.2364242869632701	-0.2328509661847053	-0.2998579568643849	-0.20326557471344972	-0.1821824692543348	-0.14708477754988236	-0.05539355607253551
6175_840	-0.23280364650475027	-0.2531782316635402	-0.1341384789438598	-0.2281861605820861	-0.08734786352240176	-0.14708831756523652	-0.10005123146564551	-0.11749473106344907	-0.14344230516839124	-0.12724545318335398	-0.14794379344810157	-0.045413710747214564	-0.1662812189755105	-0.15298433808616452	-0.23025790892566964	-0.18343621109467348	-0.2559898527453349	-0.23082880173988968	-0.09758161852152568	-0.40051101268105477	-0.12673509506839753	-0.1344223412989674	-0.4577259248287067	-0.08281941777850334	-0.11841125145931367	-0.40778936120992176	-0.445056220367753	-0.36137393423461134	-0.396503947579238	-0.17806789748804866	-0.09338544717243387	-0.15512688135287359	-0.059801924305369555	-0.10315758998286595	-0.20351288208236826	-0.5581665165993503	-0.7637972643592945	-0.27138758715347305	-0.20369423334903392	-0.22922412966588113	-0.2035734992930884	-0.2968931713516794	-0.2364242869632701	-0.2328509661847053	-0.2998579568643849	-0.20326557471344972	-0.1821824692543348	-0.14708477754988236	-0.05539355607253551
6175_505	-0.23280364650475027	-0.2531782316635402	0.9644738097242499	0.8704261280860236	-0.08734786352240176	-0.14708831756523652	-0.10005123146564551	-0.11749473106344907	-0.14344230516839124	-0.12724545318335398	-0.14794379344810157	-0.045413710747214564	-0.1662812189755105	-0.15298433808616452	0.86835437974244	-0.18343621109467348	-0.2559898527453349	-0.23082880173988968	-0.09758161852152568	1.2089268997530458	1.8191750539869156	-0.1344223412989674	-0.4577259248287067	-0.08281941777850334	0.9802010372087959	1.5381207878453915	-0.445056220367753	1.835850643101608	-0.396503947579238	0.9205443911800612	-0.09338544717243387	2.0420976959833457	-0.059801924305369555	-0.10315758998286595	-0.20351288208236826	-0.5581665165993503	-0.7637972643592945	-0.27138758715347305	-0.20369423334903392	1.9680004476703383	0.8950387893750212	1.649016977703634	-0.2364242869632701	0.8657613224834045	-0.2998579568643849	-0.20326557471344972	-0.1821824692543348	-0.14708477754988236	-0.05539355607253551
6175_526	-0.23280364650475027	-0.2531782316635402	0.9644738097242499	-0.2281861605820861	-0.08734786352240176	-0.14708831756523652	-0.10005123146564551	-0.11749473106344907	1.465995607265709	0.9713668354847557	-0.14794379344810157	-0.045413710747214564	-0.1662812189755105	-0.15298433808616452	-0.23025790892566964	-0.18343621109467348	0.8426224359227747	-0.23082880173988968	-0.09758161852152568	-0.40051101268105477	-0.12673509506839753	-0.1344223412989674	-0.4577259248287067	-0.08281941777850334	-0.11841125145931367	-0.40778936120992176	0.6535560683003567	2.2035754232269253	1.2129339648548625	0.9205443911800612	-0.09338544717243387	-0.15512688135287359	-0.059801924305369555	-0.10315758998286595	0.8950994065857414	-0.5581665165993503	-0.7637972643592945	0.8272247015146368	1.4057436790850664	-0.22922412966588113	-0.2035734992930884	-0.2968931713516794	-0.2364242869632701	-0.2328509661847053	-0.2998579568643849	-0.20326557471344972	-0.1821824692543348	-0.14708477754988236	-0.05539355607253551
6175_753	-0.23280364650475027	-0.2531782316635402	-0.1341384789438598	-0.2281861605820861	-0.08734786352240176	-0.14708831756523652	-0.10005123146564551	-0.11749473106344907	-0.14344230516839124	-0.12724545318335398	-0.14794379344810157	-0.045413710747214564	-0.1662812189755105	-0.15298433808616452	-0.23025790892566964	-0.18343621109467348	-0.2559898527453349	-0.23082880173988968	-0.09758161852152568	-0.40051101268105477	-0.12673509506839753	-0.1344223412989674	-0.4577259248287067	-0.08281941777850334	-0.11841125145931367	-0.40778936120992176	-0.445056220367753	-0.36137393423461134	-0.396503947579238	-0.17806789748804866	-0.09338544717243387	-0.15512688135287359	-0.059801924305369555	-0.10315758998286595	-0.20351288208236826	-0.5581665165993503	-0.7637972643592945	-0.27138758715347305	-0.20369423334903392	-0.22922412966588113	-0.2035734992930884	-0.2968931713516794	-0.2364242869632701	-0.2328509661847053	4.094591197808054	-0.20326557471344972	-0.1821824692543348	-0.14708477754988236	-0.05539355607253551
6175_463	-0.23280364650475027	-0.2531782316635402	-0.1341384789438598	0.8704261280860236	-0.08734786352240176	-0.14708831756523652	0.9985610572024642	-0.11749473106344907	-0.14344230516839124	-0.12724545318335398	-0.14794379344810157	-0.045413710747214564	-0.1662812189755105	-0.15298433808616452	0.86835437974244	-0.18343621109467348	-0.2559898527453349	1.3786091106942107	-0.09758161852152568	1.2089268997530458	-0.12673509506839753	-0.1344223412989674	-0.4577259248287067	1.0157928708896065	-0.11841125145931367	-0.40778936120992176	0.6535560683003567	2.2035754232269253	1.5494062014760752	-0.17806789748804866	-0.09338544717243387	1.4543110310812268	-0.059801924305369555	-0.10315758998286595	-0.20351288208236826	1.0512713958347502	0.3348150243088152	0.8272247015146368	1.4057436790850664	1.9680004476703383	1.4058644131410118	-0.2968931713516794	-0.2364242869632701	0.8657613224834045	-0.2998579568643849	-0.20326557471344972	-0.1821824692543348	-0.14708477754988236	-0.05539355607253551
6175_618	-0.23280364650475027	-0.2531782316635402	-0.1341384789438598	-0.2281861605820861	-0.08734786352240176	-0.14708831756523652	-0.10005123146564551	-0.11749473106344907	-0.14344230516839124	-0.12724545318335398	-0.14794379344810157	-0.045413710747214564	-0.1662812189755105	-0.15298433808616452	-0.23025790892566964	-0.18343621109467348	-0.2559898527453349	-0.23082880173988968	-0.09758161852152568	-0.40051101268105477	-0.12673509506839753	-0.1344223412989674	-0.4577259248287067	-0.08281941777850334	-0.11841125145931367	-0.40778936120992176	1.7521683569684665	-0.36137393423461134	-0.396503947579238	-0.17806789748804866	-0.09338544717243387	-0.15512688135287359	-0.059801924305369555	-0.10315758998286595	1.4059250303517323	-0.5581665165993503	3.3470765998140166	-0.27138758715347305	-0.20369423334903392	-0.22922412966588113	-0.2035734992930884	-0.2968931713516794	-0.2364242869632701	-0.2328509661847053	-0.2998579568643849	-0.20326557471344972	-0.1821824692543348	-0.14708477754988236	-0.05539355607253551
6175_786	-0.23280364650475027	-0.2531782316635402	-0.1341384789438598	-0.2281861605820861	-0.08734786352240176	-0.14708831756523652	1.5093866809684549	-0.11749473106344907	-0.14344230516839124	-0.12724545318335398	-0.14794379344810157	-0.045413710747214564	-0.1662812189755105	2.244910934712206	-0.23025790892566964	-0.18343621109467348	-0.2559898527453349	-0.23082880173988968	-0.09758161852152568	-0.40051101268105477	-0.12673509506839753	-0.1344223412989674	-0.4577259248287067	-0.08281941777850334	-0.11841125145931367	-0.40778936120992176	2.388157123688463	-0.36137393423461134	-0.396503947579238	-0.17806789748804866	-0.09338544717243387	0.9434854073152361	-0.059801924305369555	-0.10315758998286595	-0.20351288208236826	-0.5581665165993503	2.9497748023450137	-0.27138758715347305	-0.20369423334903392	-0.22922412966588113	-0.2035734992930884	2.1010021014466913	-0.2364242869632701	-0.2328509661847053	-0.2998579568643849	-0.20326557471344972	-0.1821824692543348	-0.14708477754988236	-0.05539355607253551
6175_267	-0.23280364650475027	-0.2531782316635402	-0.1341384789438598	-0.2281861605820861	-0.08734786352240176	-0.14708831756523652	-0.10005123146564551	-0.11749473106344907	-0.14344230516839124	-0.12724545318335398	-0.14794379344810157	-0.045413710747214564	-0.1662812189755105	-0.15298433808616452	-0.23025790892566964	-0.18343621109467348	-0.2559898527453349	2.167066471058481	-0.09758161852152568	-0.40051101268105477	-0.12673509506839753	-0.1344223412989674	-0.4577259248287067	-0.08281941777850334	-0.11841125145931367	-0.40778936120992176	1.7521683569684665	-0.36137393423461134	-0.396503947579238	-0.17806789748804866	-0.09338544717243387	-0.15512688135287359	-0.059801924305369555	-0.10315758998286595	1.4059250303517323	0.5404457720687594	0.8456406480748059	-0.27138758715347305	-0.20369423334903392	-0.22922412966588113	-0.2035734992930884	0.8017191173164304	1.7094858620920432	-0.2328509661847053	-0.2998579568643849	3.510306491990858	0.9164298194137749	-0.14708477754988236	-0.05539355607253551
6175_305	-0.23280364650475027	-0.2531782316635402	-0.1341384789438598	0.8704261280860236	1.011264425145708	-0.14708831756523652	0.9985610572024642	-0.11749473106344907	0.9551699834997185	-0.12724545318335398	-0.14794379344810157	-0.045413710747214564	-0.1662812189755105	-0.15298433808616452	1.3791800035084307	-0.18343621109467348	-0.2559898527453349	-0.23082880173988968	-0.09758161852152568	-0.40051101268105477	-0.12673509506839753	1.8114878077563459	-0.4577259248287067	-0.08281941777850334	-0.11841125145931367	-0.40778936120992176	-0.445056220367753	2.0365213385637593	-0.396503947579238	0.9205443911800612	-0.09338544717243387	-0.15512688135287359	-0.059801924305369555	-0.10315758998286595	-0.20351288208236826	0.5404457720687594	-0.7637972643592945	-0.27138758715347305	-0.20369423334903392	-0.22922412966588113	-0.2035734992930884	-0.2968931713516794	2.1614709858351002	2.811671471538718	-0.2998579568643849	-0.20326557471344972	-0.1821824692543348	0.9515275111182274	-0.05539355607253551
6175_388	-0.23280364650475027	-0.2531782316635402	-0.1341384789438598	-0.2281861605820861	-0.08734786352240176	-0.14708831756523652	-0.10005123146564551	-0.11749473106344907	-0.14344230516839124	-0.12724545318335398	-0.14794379344810157	-0.045413710747214564	2.23161405382286	-0.15298433808616452	-0.23025790892566964	-0.18343621109467348	-0.2559898527453349	-0.23082880173988968	-0.09758161852152568	2.3075391884211554	-0.12673509506839753	-0.1344223412989674	2.586796512894716	-0.08281941777850334	-0.11841125145931367	-0.40778936120992176	-0.445056220367753	0.7372383544334983	-0.396503947579238	-0.17806789748804866	-0.09338544717243387	-0.15512688135287359	-0.059801924305369555	-0.10315758998286595	0.8950994065857414	-0.5581665165993503	1.182112884696019	-0.27138758715347305	-0.20369423334903392	-0.22922412966588113	-0.2035734992930884	1.312544741082421	-0.2364242869632701	-0.2328509661847053	-0.2998579568643849	-0.20326557471344972	-0.1821824692543348	-0.14708477754988236	-0.05539355607253551
6175_499	0.8658086421633594	0.8454340570045694	-0.1341384789438598	3.882687703591225	-0.08734786352240176	-0.14708831756523652	-0.10005123146564551	-0.11749473106344907	-0.14344230516839124	-0.12724545318335398	-0.14794379344810157	-0.045413710747214564	-0.1662812189755105	-0.15298433808616452	0.86835437974244	0.9151760775734363	-0.2559898527453349	-0.23082880173988968	-0.09758161852152568	-0.40051101268105477	-0.12673509506839753	-0.1344223412989674	-0.4577259248287067	-0.08281941777850334	-0.11841125145931367	0.6908229274581879	-0.445056220367753	-0.36137393423461134	-0.396503947579238	-0.17806789748804866	-0.09338544717243387	-0.15512688135287359	-0.059801924305369555	-0.10315758998286595	-0.20351288208236826	-0.5581665165993503	-0.7637972643592945	-0.27138758715347305	-0.20369423334903392	-0.22922412966588113	-0.2035734992930884	-0.2968931713516794	-0.2364242869632701	-0.2328509661847053	-0.2998579568643849	-0.20326557471344972	-0.1821824692543348	-0.14708477754988236	-0.05539355607253551
6175_552	-0.23280364650475027	-0.2531782316635402	0.9644738097242499	-0.2281861605820861	-0.08734786352240176	-0.14708831756523652	-0.10005123146564551	0.9811175576046607	-0.14344230516839124	0.9713668354847557	-0.14794379344810157	-0.045413710747214564	-0.1662812189755105	-0.15298433808616452	0.86835437974244	0.9151760775734363	-0.2559898527453349	-0.23082880173988968	1.0010306701465839	-0.40051101268105477	-0.12673509506839753	-0.1344223412989674	-0.4577259248287067	-0.08281941777850334	2.279484021339057	-0.40778936120992176	-0.445056220367753	1.835850643101608	-0.396503947579238	-0.17806789748804866	1.005226841495676	-0.15512688135287359	1.0388103643627402	-0.10315758998286595	-0.20351288208236826	-0.5581665165993503	-0.7637972643592945	1.6745225619018402	-0.20369423334903392	0.8693881590022287	-0.2035734992930884	-0.2968931713516794	-0.2364242869632701	1.713059182870608	-0.2998579568643849	0.89534671395466	-0.1821824692543348	2.560965423552328	-0.05539355607253551
6175_661	-0.23280364650475027	-0.2531782316635402	-0.1341384789438598	-0.2281861605820861	-0.08734786352240176	-0.14708831756523652	-0.10005123146564551	-0.11749473106344907	-0.14344230516839124	-0.12724545318335398	-0.14794379344810157	-0.045413710747214564	-0.1662812189755105	-0.15298433808616452	-0.23025790892566964	-0.18343621109467348	-0.2559898527453349	-0.23082880173988968	-0.09758161852152568	-0.40051101268105477	-0.12673509506839753	-0.1344223412989674	-0.4577259248287067	-0.08281941777850334	-0.11841125145931367	-0.40778936120992176	2.1198931370937837	-0.36137393423461134	-0.396503947579238	-0.17806789748804866	-0.09338544717243387	-0.15512688135287359	-0.059801924305369555	-0.10315758998286595	-0.20351288208236826	3.552707347573961	0.8456406480748059	-0.27138758715347305	-0.20369423334903392	-0.22922412966588113	1.993651078043131	-0.2968931713516794	-0.2364242869632701	-0.2328509661847053	-0.2998579568643849	-0.20326557471344972	-0.1821824692543348	-0.14708477754988236	-0.05539355607253551
6175_732	-0.23280364650475027	-0.2531782316635402	-0.1341384789438598	-0.2281861605820861	-0.08734786352240176	-0.14708831756523652	-0.10005123146564551	-0.11749473106344907	-0.14344230516839124	-0.12724545318335398	-0.14794379344810157	-0.045413710747214564	-0.1662812189755105	-0.15298433808616452	-0.23025790892566964	-0.18343621109467348	-0.2559898527453349	-0.23082880173988968	-0.09758161852152568	-0.40051101268105477	-0.12673509506839753	-0.1344223412989674	-0.4577259248287067	-0.08281941777850334	-0.11841125145931367	-0.40778936120992176	2.1198931370937837	-0.36137393423461134	-0.396503947579238	-0.17806789748804866	-0.09338544717243387	-0.15512688135287359	-0.059801924305369555	-0.10315758998286595	-0.20351288208236826	-0.5581665165993503	3.3470765998140166	-0.27138758715347305	-0.20369423334903392	-0.22922412966588113	-0.2035734992930884	-0.2968931713516794	-0.2364242869632701	-0.2328509661847053	-0.2998579568643849	-0.20326557471344972	-0.1821824692543348	-0.14708477754988236	-0.05539355607253551
6175_749	-0.23280364650475027	-0.2531782316635402	-0.1341384789438598	-0.2281861605820861	-0.08734786352240176	-0.14708831756523652	-0.10005123146564551	-0.11749473106344907	-0.14344230516839124	-0.12724545318335398	-0.14794379344810157	-0.045413710747214564	-0.1662812189755105	-0.15298433808616452	-0.23025790892566964	-0.18343621109467348	-0.2559898527453349	-0.23082880173988968	-0.09758161852152568	-0.40051101268105477	-0.12673509506839753	-0.1344223412989674	-0.4577259248287067	-0.08281941777850334	-0.11841125145931367	0.6908229274581879	2.59946621735567	-0.36137393423461134	-0.396503947579238	-0.17806789748804866	-0.09338544717243387	-0.15512688135287359	-0.059801924305369555	-0.10315758998286595	-0.20351288208236826	2.4863559211240727	2.2807251733641287	-0.27138758715347305	-0.20369423334903392	-0.22922412966588113	-0.2035734992930884	-0.2968931713516794	-0.2364242869632701	-0.2328509661847053	-0.2998579568643849	-0.20326557471344972	-0.1821824692543348	-0.14708477754988236	-0.05539355607253551
6175_597	-0.23280364650475027	-0.2531782316635402	0.9644738097242499	-0.2281861605820861	-0.08734786352240176	-0.14708831756523652	-0.10005123146564551	-0.11749473106344907	-0.14344230516839124	-0.12724545318335398	-0.14794379344810157	-0.045413710747214564	-0.1662812189755105	1.7929258109691488	-0.23025790892566964	0.9151760775734363	-0.2559898527453349	-0.23082880173988968	1.5118562939125746	-0.40051101268105477	-0.12673509506839753	1.4750155711351332	-0.4577259248287067	-0.08281941777850334	-0.11841125145931367	-0.40778936120992176	-0.445056220367753	-0.36137393423461134	-0.396503947579238	-0.17806789748804866	-0.09338544717243387	-0.15512688135287359	-0.059801924305369555	-0.10315758998286595	-0.20351288208236826	0.5404457720687594	-0.7637972643592945	-0.27138758715347305	1.9935303439871854	-0.22922412966588113	0.8950387893750212	1.649016977703634	-0.2364242869632701	0.8657613224834045	0.7987543318037247	1.4061723377206508	-0.1821824692543348	0.9515275111182274	-0.05539355607253551
6175_629	-0.23280364650475027	-0.2531782316635402	1.4752994334902407	-0.2281861605820861	-0.08734786352240176	0.9515239711028732	-0.10005123146564551	-0.11749473106344907	-0.14344230516839124	-0.12724545318335398	-0.14794379344810157	-0.045413710747214564	-0.1662812189755105	1.4564535743479359	2.167637363872701	1.7624739379606398	-0.2559898527453349	1.9663957755963297	-0.09758161852152568	-0.40051101268105477	-0.12673509506839753	-0.1344223412989674	0.640886363839403	-0.08281941777850334	-0.11841125145931367	-0.40778936120992176	-0.445056220367753	0.7372383544334983	0.7021083410888718	0.9205443911800612	-0.09338544717243387	-0.15512688135287359	-0.059801924305369555	-0.10315758998286595	-0.20351288208236826	0.5404457720687594	-0.7637972643592945	-0.27138758715347305	-0.20369423334903392	0.8693881590022287	-0.2035734992930884	-0.2968931713516794	-0.2364242869632701	-0.2328509661847053	0.7987543318037247	0.89534671395466	-0.1821824692543348	-0.14708477754988236	-0.05539355607253551
6175_645	2.1650916262936204	-0.2531782316635402	-0.1341384789438598	-0.2281861605820861	-0.08734786352240176	-0.14708831756523652	-0.10005123146564551	-0.11749473106344907	-0.14344230516839124	-0.12724545318335398	-0.14794379344810157	-0.045413710747214564	-0.1662812189755105	-0.15298433808616452	1.3791800035084307	-0.18343621109467348	1.9412347245908845	-0.23082880173988968	-0.09758161852152568	-0.40051101268105477	-0.12673509506839753	-0.1344223412989674	-0.4577259248287067	-0.08281941777850334	0.9802010372087959	-0.40778936120992176	1.5008539286875602	-0.36137393423461134	1.5494062014760752	-0.17806789748804866	-0.09338544717243387	-0.15512688135287359	-0.059801924305369555	-0.10315758998286595	0.8950994065857414	1.0512713958347502	-0.7637972643592945	-0.27138758715347305	-0.20369423334903392	-0.22922412966588113	-0.2035734992930884	-0.2968931713516794	-0.2364242869632701	-0.2328509661847053	-0.2998579568643849	-0.20326557471344972	0.9164298194137749	0.9515275111182274	-0.05539355607253551
6175_656	0.8658086421633594	-0.2531782316635402	0.9644738097242499	-0.2281861605820861	-0.08734786352240176	-0.14708831756523652	0.9985610572024642	-0.11749473106344907	-0.14344230516839124	-0.12724545318335398	-0.14794379344810157	-0.045413710747214564	-0.1662812189755105	-0.15298433808616452	-0.23025790892566964	-0.18343621109467348	-0.2559898527453349	-0.23082880173988968	-0.09758161852152568	1.2089268997530458	-0.12673509506839753	-0.1344223412989674	-0.4577259248287067	-0.08281941777850334	-0.11841125145931367	1.5381207878453915	1.7521683569684665	0.7372383544334983	-0.396503947579238	-0.17806789748804866	-0.09338544717243387	-0.15512688135287359	-0.059801924305369555	-0.10315758998286595	-0.20351288208236826	1.387743632455963	2.180641714807146	-0.27138758715347305	1.7422159157062793	-0.22922412966588113	-0.2035734992930884	-0.2968931713516794	0.8621880017048396	-0.2328509661847053	-0.2998579568643849	0.89534671395466	-0.1821824692543348	-0.14708477754988236	-0.05539355607253551
6175_677	-0.23280364650475027	-0.2531782316635402	-0.1341384789438598	-0.2281861605820861	-0.08734786352240176	-0.14708831756523652	-0.10005123146564551	-0.11749473106344907	-0.14344230516839124	-0.12724545318335398	-0.14794379344810157	-0.045413710747214564	-0.1662812189755105	-0.15298433808616452	-0.23025790892566964	-0.18343621109467348	-0.2559898527453349	-0.23082880173988968	-0.09758161852152568	-0.40051101268105477	-0.12673509506839753	-0.1344223412989674	-0.4577259248287067	-0.08281941777850334	-0.11841125145931367	-0.40778936120992176	-0.445056220367753	-0.36137393423461134	-0.396503947579238	-0.17806789748804866	-0.09338544717243387	-0.15512688135287359	-0.059801924305369555	-0.10315758998286595	-0.20351288208236826	-0.5581665165993503	-0.7637972643592945	-0.27138758715347305	-0.20369423334903392	-0.22922412966588113	-0.2035734992930884	-0.2968931713516794	-0.2364242869632701	-0.2328509661847053	-0.2998579568643849	-0.20326557471344972	-0.1821824692543348	-0.14708477754988236	-0.05539355607253551
6175_697	-0.23280364650475027	-0.2531782316635402	-0.1341384789438598	-0.2281861605820861	-0.08734786352240176	-0.14708831756523652	-0.10005123146564551	-0.11749473106344907	-0.14344230516839124	-0.12724545318335398	-0.14794379344810157	-0.045413710747214564	-0.1662812189755105	-0.15298433808616452	-0.23025790892566964	-0.18343621109467348	-0.2559898527453349	-0.23082880173988968	-0.09758161852152568	-0.40051101268105477	-0.12673509506839753	-0.1344223412989674	-0.4577259248287067	-0.08281941777850334	-0.11841125145931367	3.7030845029633896	1.9528390524306176	-0.36137393423461134	-0.396503947579238	-0.17806789748804866	-0.09338544717243387	-0.15512688135287359	-0.059801924305369555	1.5062803224512344	-0.20351288208236826	-0.5581665165993503	-0.7637972643592945	-0.27138758715347305	-0.20369423334903392	-0.22922412966588113	-0.2035734992930884	-0.2968931713516794	0.8621880017048396	-0.2328509661847053	-0.2998579568643849	-0.20326557471344972	-0.1821824692543348	-0.14708477754988236	-0.05539355607253551
6175_713	-0.23280364650475027	1.35625968077056	-0.1341384789438598	-0.2281861605820861	-0.08734786352240176	-0.14708831756523652	-0.10005123146564551	-0.11749473106344907	-0.14344230516839124	-0.12724545318335398	-0.14794379344810157	-0.045413710747214564	-0.1662812189755105	-0.15298433808616452	-0.23025790892566964	-0.18343621109467348	-0.2559898527453349	-0.23082880173988968	-0.09758161852152568	1.2089268997530458	-0.12673509506839753	-0.1344223412989674	2.2503242762735036	-0.08281941777850334	-0.11841125145931367	-0.40778936120992176	-0.445056220367753	-0.36137393423461134	-0.396503947579238	-0.17806789748804866	-0.09338544717243387	-0.15512688135287359	-0.059801924305369555	-0.10315758998286595	-0.20351288208236826	1.8397287561990203	1.6340980084390762	-0.27138758715347305	-0.20369423334903392	-0.22922412966588113	-0.2035734992930884	-0.2968931713516794	-0.2364242869632701	-0.2328509661847053	-0.2998579568643849	-0.20326557471344972	-0.1821824692543348	-0.14708477754988236	-0.05539355607253551
6175_453	-0.23280364650475027	-0.2531782316635402	0.9644738097242499	-0.2281861605820861	-0.08734786352240176	-0.14708831756523652	1.5093866809684549	1.4919431813706514	-0.14344230516839124	-0.12724545318335398	-0.14794379344810157	-0.045413710747214564	1.44315669345859	-0.15298433808616452	0.86835437974244	-0.18343621109467348	0.8426224359227747	0.8677834869282202	-0.09758161852152568	0.6981012759870551	-0.12673509506839753	0.9641899473691423	-0.4577259248287067	-0.08281941777850334	-0.11841125145931367	-0.40778936120992176	-0.445056220367753	0.7372383544334983	-0.396503947579238	-0.17806789748804866	1.8525247018828794	1.4543110310812268	-0.059801924305369555	-0.10315758998286595	1.4059250303517323	-0.5581665165993503	-0.7637972643592945	1.3380503252806273	0.8949180553190755	1.7166860193894322	0.8950387893750212	-0.2968931713516794	-0.2364242869632701	-0.2328509661847053	-0.2998579568643849	0.89534671395466	0.9164298194137749	-0.14708477754988236	-0.05539355607253551
6175_511	-0.23280364650475027	-0.2531782316635402	-0.1341384789438598	1.3812517518520142	-0.08734786352240176	-0.14708831756523652	-0.10005123146564551	-0.11749473106344907	-0.14344230516839124	-0.12724545318335398	-0.14794379344810157	-0.045413710747214564	-0.1662812189755105	-0.15298433808616452	-0.23025790892566964	-0.18343621109467348	-0.2559898527453349	1.3786091106942107	-0.09758161852152568	1.5453991363742585	-0.12673509506839753	-0.1344223412989674	2.586796512894716	-0.08281941777850334	-0.11841125145931367	-0.40778936120992176	-0.445056220367753	-0.36137393423461134	2.436709396476978	-0.17806789748804866	-0.09338544717243387	-0.15512688135287359	-0.059801924305369555	-0.10315758998286595	-0.20351288208236826	-0.5581665165993503	-0.7637972643592945	-0.27138758715347305	-0.20369423334903392	-0.22922412966588113	-0.2035734992930884	-0.2968931713516794	-0.2364242869632701	-0.2328509661847053	-0.2998579568643849	-0.20326557471344972	-0.1821824692543348	-0.14708477754988236	-0.05539355607253551
6175_549	1.37663426592935	-0.2531782316635402	-0.1341384789438598	-0.2281861605820861	-0.08734786352240176	0.9515239711028732	-0.10005123146564551	-0.11749473106344907	0.9551699834997185	-0.12724545318335398	-0.14794379344810157	-0.045413710747214564	0.932331069692599	-0.15298433808616452	0.86835437974244	-0.18343621109467348	-0.2559898527453349	0.8677834869282202	-0.09758161852152568	-0.40051101268105477	-0.12673509506839753	-0.1344223412989674	-0.4577259248287067	-0.08281941777850334	-0.11841125145931367	-0.40778936120992176	-0.445056220367753	0.7372383544334983	-0.396503947579238	-0.17806789748804866	-0.09338544717243387	1.4543110310812268	-0.059801924305369555	-0.10315758998286595	0.8950994065857414	0.5404457720687594	0.3348150243088152	-0.27138758715347305	-0.20369423334903392	-0.22922412966588113	-0.2035734992930884	1.649016977703634	-0.2364242869632701	-0.2328509661847053	-0.2998579568643849	0.89534671395466	1.7637276798009784	-0.14708477754988236	-0.05539355607253551
6175_585	-0.23280364650475027	-0.2531782316635402	-0.1341384789438598	-0.2281861605820861	-0.08734786352240176	-0.14708831756523652	-0.10005123146564551	-0.11749473106344907	-0.14344230516839124	-0.12724545318335398	0.9506684952200082	-0.045413710747214564	-0.1662812189755105	-0.15298433808616452	-0.23025790892566964	-0.18343621109467348	-0.2559898527453349	-0.23082880173988968	-0.09758161852152568	-0.40051101268105477	-0.12673509506839753	-0.1344223412989674	-0.4577259248287067	-0.08281941777850334	-0.11841125145931367	-0.40778936120992176	2.388157123688463	-0.36137393423461134	-0.396503947579238	-0.17806789748804866	-0.09338544717243387	0.9434854073152361	-0.059801924305369555	-0.10315758998286595	-0.20351288208236826	1.6390580607368692	0.3348150243088152	-0.27138758715347305	-0.20369423334903392	-0.22922412966588113	-0.2035734992930884	2.647545807814761	-0.2364242869632701	1.713059182870608	-0.2998579568643849	-0.20326557471344972	-0.1821824692543348	-0.14708477754988236	-0.05539355607253551
6175_611	-0.23280364650475027	-0.2531782316635402	-0.1341384789438598	-0.2281861605820861	-0.08734786352240176	-0.14708831756523652	-0.10005123146564551	-0.11749473106344907	-0.14344230516839124	-0.12724545318335398	-0.14794379344810157	-0.045413710747214564	-0.1662812189755105	-0.15298433808616452	-0.23025790892566964	-0.18343621109467348	-0.2559898527453349	-0.23082880173988968	-0.09758161852152568	-0.40051101268105477	-0.12673509506839753	-0.1344223412989674	-0.4577259248287067	-0.08281941777850334	-0.11841125145931367	3.7030845029633896	-0.445056220367753	-0.36137393423461134	-0.396503947579238	-0.17806789748804866	-0.09338544717243387	2.242768391445497	-0.059801924305369555	-0.10315758998286595	-0.20351288208236826	-0.5581665165993503	-0.7637972643592945	-0.27138758715347305	-0.20369423334903392	-0.22922412966588113	-0.2035734992930884	-0.2968931713516794	-0.2364242869632701	-0.2328509661847053	-0.2998579568643849	-0.20326557471344972	-0.1821824692543348	-0.14708477754988236	-0.05539355607253551
6175_669	-0.23280364650475027	1.692731917391773	-0.1341384789438598	-0.2281861605820861	-0.08734786352240176	-0.14708831756523652	-0.10005123146564551	-0.11749473106344907	-0.14344230516839124	-0.12724545318335398	-0.14794379344810157	-0.045413710747214564	-0.1662812189755105	-0.15298433808616452	-0.23025790892566964	-0.18343621109467348	-0.2559898527453349	-0.23082880173988968	-0.09758161852152568	2.6440114250423683	-0.12673509506839753	-0.1344223412989674	2.586796512894716	-0.08281941777850334	-0.11841125145931367	-0.40778936120992176	1.1643816920663475	1.2480639781994889	-0.396503947579238	-0.17806789748804866	-0.09338544717243387	-0.15512688135287359	-0.059801924305369555	-0.10315758998286595	1.4059250303517323	-0.5581665165993503	0.3348150243088152	-0.27138758715347305	-0.20369423334903392	-0.22922412966588113	-0.2035734992930884	-0.2968931713516794	-0.2364242869632701	-0.2328509661847053	-0.2998579568643849	-0.20326557471344972	-0.1821824692543348	-0.14708477754988236	-0.05539355607253551
6175_698	-0.23280364650475027	-0.2531782316635402	-0.1341384789438598	-0.2281861605820861	-0.08734786352240176	-0.14708831756523652	-0.10005123146564551	-0.11749473106344907	-0.14344230516839124	-0.12724545318335398	-0.14794379344810157	-0.045413710747214564	2.030943358360709	-0.15298433808616452	-0.23025790892566964	-0.18343621109467348	-0.2559898527453349	-0.23082880173988968	-0.09758161852152568	-0.40051101268105477	-0.12673509506839753	-0.1344223412989674	-0.4577259248287067	-0.08281941777850334	-0.11841125145931367	-0.40778936120992176	-0.445056220367753	-0.36137393423461134	0.7021083410888718	-0.17806789748804866	-0.09338544717243387	-0.15512688135287359	-0.059801924305369555	-0.10315758998286595	-0.20351288208236826	2.1498836845028597	1.182112884696019	-0.27138758715347305	-0.20369423334903392	-0.22922412966588113	-0.2035734992930884	-0.2968931713516794	-0.2364242869632701	-0.2328509661847053	-0.2998579568643849	-0.20326557471344972	-0.1821824692543348	-0.14708477754988236	-0.05539355607253551
6175_734	-0.23280364650475027	-0.2531782316635402	-0.1341384789438598	-0.2281861605820861	-0.08734786352240176	-0.14708831756523652	-0.10005123146564551	-0.11749473106344907	-0.14344230516839124	-0.12724545318335398	-0.14794379344810157	-0.045413710747214564	-0.1662812189755105	-0.15298433808616452	-0.23025790892566964	-0.18343621109467348	-0.2559898527453349	-0.23082880173988968	-0.09758161852152568	-0.40051101268105477	-0.12673509506839753	-0.1344223412989674	-0.4577259248287067	-0.08281941777850334	-0.11841125145931367	-0.40778936120992176	-0.445056220367753	-0.36137393423461134	-0.396503947579238	-0.17806789748804866	-0.09338544717243387	3.558445185351434	-0.059801924305369555	-0.10315758998286595	-0.20351288208236826	-0.5581665165993503	-0.7637972643592945	-0.27138758715347305	-0.20369423334903392	-0.22922412966588113	-0.2035734992930884	-0.2968931713516794	-0.2364242869632701	1.3765869462493954	-0.2998579568643849	-0.20326557471344972	-0.1821824692543348	-0.14708477754988236	-0.05539355607253551
6175_736	-0.23280364650475027	-0.2531782316635402	0.9644738097242499	0.8704261280860236	-0.08734786352240176	-0.14708831756523652	-0.10005123146564551	-0.11749473106344907	-0.14344230516839124	0.9713668354847557	-0.14794379344810157	-0.045413710747214564	0.932331069692599	-0.15298433808616452	-0.23025790892566964	-0.18343621109467348	-0.2559898527453349	0.8677834869282202	-0.09758161852152568	0.6981012759870551	-0.12673509506839753	1.4750155711351332	-0.4577259248287067	-0.08281941777850334	-0.11841125145931367	0.6908229274581879	-0.445056220367753	-0.36137393423461134	1.2129339648548625	-0.17806789748804866	-0.09338544717243387	-0.15512688135287359	-0.059801924305369555	-0.10315758998286595	-0.20351288208236826	0.5404457720687594	-0.7637972643592945	-0.27138758715347305	0.8949180553190755	0.8693881590022287	1.7423366497622248	-0.2968931713516794	0.8621880017048396	-0.2328509661847053	1.3095799555697156	-0.20326557471344972	0.9164298194137749	0.9515275111182274	-0.05539355607253551
6175_406	-0.23280364650475027	-0.2531782316635402	-0.1341384789438598	-0.2281861605820861	-0.08734786352240176	-0.14708831756523652	-0.10005123146564551	-0.11749473106344907	-0.14344230516839124	-0.12724545318335398	-0.14794379344810157	-0.045413710747214564	-0.1662812189755105	-0.15298433808616452	-0.23025790892566964	-0.18343621109467348	-0.2559898527453349	-0.23082880173988968	-0.09758161852152568	-0.40051101268105477	-0.12673509506839753	-0.1344223412989674	-0.4577259248287067	-0.08281941777850334	-0.11841125145931367	-0.40778936120992176	-0.445056220367753	-0.36137393423461134	-0.396503947579238	-0.17806789748804866	-0.09338544717243387	-0.15512688135287359	-0.059801924305369555	-0.10315758998286595	0.8950994065857414	-0.5581665165993503	-0.7637972643592945	-0.27138758715347305	-0.20369423334903392	1.3802137827682193	-0.2035734992930884	-0.2968931713516794	-0.2364242869632701	2.811671471538718	3.413714109839923	-0.20326557471344972	-0.1821824692543348	-0.14708477754988236	-0.05539355607253551
6175_459	-0.23280364650475027	-0.2531782316635402	-0.1341384789438598	-0.2281861605820861	-0.08734786352240176	-0.14708831756523652	-0.10005123146564551	-0.11749473106344907	-0.14344230516839124	-0.12724545318335398	-0.14794379344810157	-0.045413710747214564	2.030943358360709	-0.15298433808616452	-0.23025790892566964	-0.18343621109467348	-0.2559898527453349	-0.23082880173988968	-0.09758161852152568	-0.40051101268105477	-0.12673509506839753	-0.1344223412989674	1.1517119876053938	-0.08281941777850334	-0.11841125145931367	-0.40778936120992176	-0.445056220367753	-0.36137393423461134	-0.396503947579238	-0.17806789748804866	-0.09338544717243387	-0.15512688135287359	-0.059801924305369555	-0.10315758998286595	-0.20351288208236826	-0.5581665165993503	0.3348150243088152	-0.27138758715347305	-0.20369423334903392	-0.22922412966588113	-0.2035734992930884	-0.2968931713516794	-0.2364242869632701	-0.2328509661847053	-0.2998579568643849	-0.20326557471344972	-0.1821824692543348	-0.14708477754988236	-0.05539355607253551
6175_493	-0.23280364650475027	-0.2531782316635402	-0.1341384789438598	-0.2281861605820861	-0.08734786352240176	0.9515239711028732	-0.10005123146564551	-0.11749473106344907	-0.14344230516839124	-0.12724545318335398	-0.14794379344810157	-0.045413710747214564	-0.1662812189755105	-0.15298433808616452	-0.23025790892566964	-0.18343621109467348	-0.2559898527453349	-0.23082880173988968	-0.09758161852152568	-0.40051101268105477	-0.12673509506839753	-0.1344223412989674	-0.4577259248287067	-0.08281941777850334	-0.11841125145931367	-0.40778936120992176	-0.445056220367753	-0.36137393423461134	-0.396503947579238	-0.17806789748804866	-0.09338544717243387	-0.15512688135287359	-0.059801924305369555	-0.10315758998286595	-0.20351288208236826	2.4863559211240727	-0.7637972643592945	-0.27138758715347305	-0.20369423334903392	-0.22922412966588113	-0.2035734992930884	-0.2968931713516794	-0.2364242869632701	-0.2328509661847053	-0.2998579568643849	-0.20326557471344972	-0.1821824692543348	-0.14708477754988236	-0.05539355607253551
6175_497	-0.23280364650475027	-0.2531782316635402	-0.1341384789438598	-0.2281861605820861	-0.08734786352240176	-0.14708831756523652	-0.10005123146564551	0.9811175576046607	-0.14344230516839124	-0.12724545318335398	-0.14794379344810157	-0.045413710747214564	-0.1662812189755105	-0.15298433808616452	0.86835437974244	-0.18343621109467348	-0.2559898527453349	-0.23082880173988968	-0.09758161852152568	-0.40051101268105477	-0.12673509506839753	0.9641899473691423	-0.4577259248287067	-0.08281941777850334	-0.11841125145931367	1.2016485512241788	-0.445056220367753	-0.36137393423461134	0.7021083410888718	-0.17806789748804866	-0.09338544717243387	-0.15512688135287359	-0.059801924305369555	0.9954546986852436	-0.20351288208236826	0.5404457720687594	-0.7637972643592945	0.8272247015146368	-0.20369423334903392	-0.22922412966588113	-0.2035734992930884	-0.2968931713516794	-0.2364242869632701	-0.2328509661847053	-0.2998579568643849	1.4061723377206508	-0.1821824692543348	2.050139799786337	1.0432187325955744
6175_582	-0.23280364650475027	-0.2531782316635402	-0.1341384789438598	-0.2281861605820861	-0.08734786352240176	-0.14708831756523652	-0.10005123146564551	-0.11749473106344907	-0.14344230516839124	-0.12724545318335398	-0.14794379344810157	-0.045413710747214564	-0.1662812189755105	-0.15298433808616452	-0.23025790892566964	-0.18343621109467348	-0.2559898527453349	-0.23082880173988968	-0.09758161852152568	-0.40051101268105477	-0.12673509506839753	-0.1344223412989674	-0.4577259248287067	-0.08281941777850334	-0.11841125145931367	3.7030845029633896	-0.445056220367753	-0.36137393423461134	-0.396503947579238	-0.17806789748804866	-0.09338544717243387	-0.15512688135287359	-0.059801924305369555	-0.10315758998286595	-0.20351288208236826	-0.5581665165993503	-0.7637972643592945	-0.27138758715347305	-0.20369423334903392	-0.22922412966588113	-0.2035734992930884	-0.2968931713516794	-0.2364242869632701	-0.2328509661847053	-0.2998579568643849	-0.20326557471344972	-0.1821824692543348	-0.14708477754988236	-0.05539355607253551
6175_605	-0.23280364650475027	-0.2531782316635402	-0.1341384789438598	-0.2281861605820861	1.011264425145708	-0.14708831756523652	-0.10005123146564551	0.9811175576046607	-0.14344230516839124	1.4821924592507465	-0.14794379344810157	-0.045413710747214564	-0.1662812189755105	-0.15298433808616452	-0.23025790892566964	-0.18343621109467348	0.8426224359227747	0.8677834869282202	1.5118562939125746	0.6981012759870551	0.9718771935997121	-0.1344223412989674	1.1517119876053938	-0.08281941777850334	-0.11841125145931367	-0.40778936120992176	1.1643816920663475	-0.36137393423461134	-0.396503947579238	0.9205443911800612	-0.09338544717243387	-0.15512688135287359	-0.059801924305369555	-0.10315758998286595	0.8950994065857414	0.5404457720687594	-0.7637972643592945	-0.27138758715347305	1.7422159157062793	0.8693881590022287	-0.2035734992930884	-0.2968931713516794	1.3730136254708303	0.8657613224834045	-0.2998579568643849	-0.20326557471344972	-0.1821824692543348	-0.14708477754988236	-0.05539355607253551
6175_663	0.8658086421633594	1.692731917391773	-0.1341384789438598	-0.2281861605820861	-0.08734786352240176	-0.14708831756523652	-0.10005123146564551	-0.11749473106344907	1.465995607265709	-0.12724545318335398	-0.14794379344810157	-0.045413710747214564	-0.1662812189755105	0.945627950581945	-0.23025790892566964	0.9151760775734363	-0.2559898527453349	-0.23082880173988968	-0.09758161852152568	1.5453991363742585	0.9718771935997121	-0.1344223412989674	-0.4577259248287067	-0.08281941777850334	-0.11841125145931367	-0.40778936120992176	-0.445056220367753	-0.36137393423461134	1.5494062014760752	-0.17806789748804866	2.1038391301637858	-0.15512688135287359	-0.059801924305369555	-0.10315758998286595	-0.20351288208236826	-0.5581665165993503	-0.7637972643592945	2.436662613948737	0.8949180553190755	-0.22922412966588113	-0.2035734992930884	-0.2968931713516794	-0.2364242869632701	-0.2328509661847053	-0.2998579568643849	-0.20326557471344972	-0.1821824692543348	0.9515275111182274	-0.05539355607253551
6175_724	1.37663426592935	-0.2531782316635402	-0.1341384789438598	-0.2281861605820861	-0.08734786352240176	-0.14708831756523652	-0.10005123146564551	1.4919431813706514	-0.14344230516839124	-0.12724545318335398	-0.14794379344810157	-0.045413710747214564	-0.1662812189755105	-0.15298433808616452	-0.23025790892566964	-0.18343621109467348	-0.2559898527453349	-0.23082880173988968	1.0010306701465839	-0.40051101268105477	-0.12673509506839753	-0.1344223412989674	-0.4577259248287067	-0.08281941777850334	0.9802010372087959	-0.40778936120992176	-0.445056220367753	-0.36137393423461134	-0.396503947579238	-0.17806789748804866	-0.09338544717243387	-0.15512688135287359	-0.059801924305369555	0.9954546986852436	1.4059250303517323	1.0512713958347502	-0.7637972643592945	0.8272247015146368	-0.20369423334903392	-0.22922412966588113	-0.2035734992930884	-0.2968931713516794	2.3285250704982663	-0.2328509661847053	1.3095799555697156	-0.20326557471344972	-0.1821824692543348	1.798825371505431	-0.05539355607253551
6175_729	-0.23280364650475027	-0.2531782316635402	-0.1341384789438598	-0.2281861605820861	-0.08734786352240176	-0.14708831756523652	-0.10005123146564551	-0.11749473106344907	-0.14344230516839124	-0.12724545318335398	-0.14794379344810157	-0.045413710747214564	-0.1662812189755105	-0.15298433808616452	-0.23025790892566964	-0.18343621109467348	-0.2559898527453349	-0.23082880173988968	-0.09758161852152568	-0.40051101268105477	-0.12673509506839753	-0.1344223412989674	-0.4577259248287067	-0.08281941777850334	-0.11841125145931367	-0.40778936120992176	-0.445056220367753	3.7494999299387	-0.396503947579238	-0.17806789748804866	-0.09338544717243387	-0.15512688135287359	-0.059801924305369555	-0.10315758998286595	-0.20351288208236826	-0.5581665165993503	-0.7637972643592945	-0.27138758715347305	-0.20369423334903392	-0.22922412966588113	-0.2035734992930884	-0.2968931713516794	-0.2364242869632701	-0.2328509661847053	-0.2998579568643849	-0.20326557471344972	-0.1821824692543348	-0.14708477754988236	-0.05539355607253551
6175_794	-0.23280364650475027	-0.2531782316635402	-0.1341384789438598	-0.2281861605820861	-0.08734786352240176	-0.14708831756523652	-0.10005123146564551	-0.11749473106344907	-0.14344230516839124	-0.12724545318335398	-0.14794379344810157	-0.045413710747214564	-0.1662812189755105	-0.15298433808616452	-0.23025790892566964	-0.18343621109467348	-0.2559898527453349	-0.23082880173988968	-0.09758161852152568	-0.40051101268105477	-0.12673509506839753	-0.1344223412989674	3.6531479393446045	-0.08281941777850334	-0.11841125145931367	-0.40778936120992176	-0.445056220367753	-0.36137393423461134	-0.396503947579238	-0.17806789748804866	-0.09338544717243387	-0.15512688135287359	-0.059801924305369555	-0.10315758998286595	-0.20351288208236826	-0.5581665165993503	-0.7637972643592945	-0.27138758715347305	-0.20369423334903392	-0.22922412966588113	-0.2035734992930884	-0.2968931713516794	-0.2364242869632701	-0.2328509661847053	-0.2998579568643849	-0.20326557471344972	-0.1821824692543348	-0.14708477754988236	-0.05539355607253551
6175_399	-0.23280364650475027	-0.2531782316635402	-0.1341384789438598	-0.2281861605820861	-0.08734786352240176	-0.14708831756523652	-0.10005123146564551	-0.11749473106344907	-0.14344230516839124	1.4821924592507465	-0.14794379344810157	-0.045413710747214564	-0.1662812189755105	-0.15298433808616452	-0.23025790892566964	-0.18343621109467348	-0.2559898527453349	1.3786091106942107	-0.09758161852152568	0.6981012759870551	-0.12673509506839753	-0.1344223412989674	0.640886363839403	-0.08281941777850334	-0.11841125145931367	1.2016485512241788	2.388157123688463	-0.36137393423461134	0.7021083410888718	-0.17806789748804866	-0.09338544717243387	-0.15512688135287359	-0.059801924305369555	-0.10315758998286595	-0.20351288208236826	2.0067828408621864	-0.7637972643592945	-0.27138758715347305	-0.20369423334903392	-0.22922412966588113	-0.2035734992930884	-0.2968931713516794	-0.2364242869632701	-0.2328509661847053	0.7987543318037247	-0.20326557471344972	-0.1821824692543348	-0.14708477754988236	-0.05539355607253551
6175_528	-0.23280364650475027	-0.2531782316635402	-0.1341384789438598	-0.2281861605820861	-0.08734786352240176	-0.14708831756523652	-0.10005123146564551	-0.11749473106344907	-0.14344230516839124	-0.12724545318335398	-0.14794379344810157	-0.045413710747214564	-0.1662812189755105	-0.15298433808616452	-0.23025790892566964	0.9151760775734363	-0.2559898527453349	-0.23082880173988968	-0.09758161852152568	-0.40051101268105477	-0.12673509506839753	-0.1344223412989674	-0.4577259248287067	-0.08281941777850334	-0.11841125145931367	-0.40778936120992176	-0.445056220367753	-0.36137393423461134	-0.396503947579238	-0.17806789748804866	-0.09338544717243387	-0.15512688135287359	-0.059801924305369555	-0.10315758998286595	-0.20351288208236826	-0.5581665165993503	-0.7637972643592945	-0.27138758715347305	-0.20369423334903392	-0.22922412966588113	-0.2035734992930884	-0.2968931713516794	-0.2364242869632701	-0.2328509661847053	-0.2998579568643849	-0.20326557471344972	-0.1821824692543348	-0.14708477754988236	-0.05539355607253551
6175_574	0.8658086421633594	-0.2531782316635402	-0.1341384789438598	1.3812517518520142	-0.08734786352240176	1.4623495948688638	-0.10005123146564551	-0.11749473106344907	-0.14344230516839124	-0.12724545318335398	-0.14794379344810157	-0.045413710747214564	2.77815776019093	-0.15298433808616452	-0.23025790892566964	-0.18343621109467348	-0.2559898527453349	-0.23082880173988968	-0.09758161852152568	1.2089268997530458	-0.12673509506839753	0.9641899473691423	1.1517119876053938	-0.08281941777850334	-0.11841125145931367	-0.40778936120992176	-0.445056220367753	-0.36137393423461134	-0.396503947579238	-0.17806789748804866	-0.09338544717243387	-0.15512688135287359	-0.059801924305369555	-0.10315758998286595	-0.20351288208236826	-0.5581665165993503	1.182112884696019	-0.27138758715347305	-0.20369423334903392	-0.22922412966588113	-0.2035734992930884	-0.2968931713516794	-0.2364242869632701	-0.2328509661847053	-0.2998579568643849	-0.20326557471344972	-0.1821824692543348	-0.14708477754988236	-0.05539355607253551
6175_706	-0.23280364650475027	-0.2531782316635402	-0.1341384789438598	-0.2281861605820861	-0.08734786352240176	-0.14708831756523652	-0.10005123146564551	-0.11749473106344907	-0.14344230516839124	-0.12724545318335398	-0.14794379344810157	-0.045413710747214564	-0.1662812189755105	-0.15298433808616452	-0.23025790892566964	-0.18343621109467348	-0.2559898527453349	-0.23082880173988968	-0.09758161852152568	-0.40051101268105477	-0.12673509506839753	-0.1344223412989674	-0.4577259248287067	-0.08281941777850334	-0.11841125145931367	3.3057827054943862	-0.445056220367753	0.7372383544334983	-0.396503947579238	-0.17806789748804866	-0.09338544717243387	-0.15512688135287359	-0.059801924305369555	-0.10315758998286595	-0.20351288208236826	2.275046827456866	-0.7637972643592945	-0.27138758715347305	-0.20369423334903392	-0.22922412966588113	-0.2035734992930884	-0.2968931713516794	-0.2364242869632701	-0.2328509661847053	1.3095799555697156	-0.20326557471344972	-0.1821824692543348	-0.14708477754988236	-0.05539355607253551
6175_768	0.8658086421633594	-0.2531782316635402	-0.1341384789438598	-0.2281861605820861	1.011264425145708	-0.14708831756523652	-0.10005123146564551	-0.11749473106344907	-0.14344230516839124	-0.12724545318335398	-0.14794379344810157	-0.045413710747214564	-0.1662812189755105	-0.15298433808616452	-0.23025790892566964	-0.18343621109467348	1.6899202963099784	-0.23082880173988968	-0.09758161852152568	0.6981012759870551	2.0704894822678215	-0.1344223412989674	0.640886363839403	1.0157928708896065	-0.11841125145931367	-0.40778936120992176	-0.445056220367753	-0.36137393423461134	-0.396503947579238	-0.17806789748804866	-0.09338544717243387	-0.15512688135287359	1.0388103643627402	-0.10315758998286595	2.7409260970840723	1.0512713958347502	-0.7637972643592945	-0.27138758715347305	1.4057436790850664	-0.22922412966588113	-0.2035734992930884	0.8017191173164304	0.8621880017048396	-0.2328509661847053	-0.2998579568643849	-0.20326557471344972	-0.1821824692543348	-0.14708477754988236	-0.05539355607253551
6175_532	1.7131065025505632	-0.2531782316635402	0.9644738097242499	-0.2281861605820861	-0.08734786352240176	0.9515239711028732	-0.10005123146564551	-0.11749473106344907	-0.14344230516839124	-0.12724545318335398	-0.14794379344810157	-0.045413710747214564	-0.1662812189755105	-0.15298433808616452	-0.23025790892566964	0.9151760775734363	0.8426224359227747	-0.23082880173988968	-0.09758161852152568	1.2089268997530458	-0.12673509506839753	-0.1344223412989674	-0.4577259248287067	-0.08281941777850334	-0.11841125145931367	1.5381207878453915	-0.445056220367753	0.7372383544334983	-0.396503947579238	0.9205443911800612	-0.09338544717243387	2.0420976959833457	-0.059801924305369555	-0.10315758998286595	0.8950994065857414	-0.5581665165993503	-0.7637972643592945	0.8272247015146368	0.8949180553190755	0.8693881590022287	-0.2035734992930884	0.8017191173164304	0.8621880017048396	-0.2328509661847053	-0.2998579568643849	-0.20326557471344972	-0.1821824692543348	-0.14708477754988236	-0.05539355607253551
6175_542	1.7131065025505632	-0.2531782316635402	-0.1341384789438598	-0.2281861605820861	-0.08734786352240176	-0.14708831756523652	-0.10005123146564551	-0.11749473106344907	0.9551699834997185	0.9713668354847557	-0.14794379344810157	-0.045413710747214564	0.932331069692599	0.945627950581945	-0.23025790892566964	1.4260017013394268	0.8426224359227747	-0.23082880173988968	1.0010306701465839	0.6981012759870551	-0.12673509506839753	1.4750155711351332	-0.4577259248287067	-0.08281941777850334	0.9802010372087959	-0.40778936120992176	-0.445056220367753	0.7372383544334983	-0.396503947579238	-0.17806789748804866	-0.09338544717243387	0.9434854073152361	-0.059801924305369555	-0.10315758998286595	0.8950994065857414	0.5404457720687594	-0.7637972643592945	-0.27138758715347305	-0.20369423334903392	1.7166860193894322	0.8950387893750212	-0.2968931713516794	0.8621880017048396	-0.2328509661847053	-0.2998579568643849	0.89534671395466	0.9164298194137749	0.9515275111182274	-0.05539355607253551
6175_559	-0.23280364650475027	-0.2531782316635402	-0.1341384789438598	1.3812517518520142	1.011264425145708	-0.14708831756523652	-0.10005123146564551	-0.11749473106344907	-0.14344230516839124	-0.12724545318335398	-0.14794379344810157	-0.045413710747214564	-0.1662812189755105	-0.15298433808616452	0.86835437974244	-0.18343621109467348	-0.2559898527453349	-0.23082880173988968	-0.09758161852152568	-0.40051101268105477	-0.12673509506839753	-0.1344223412989674	-0.4577259248287067	-0.08281941777850334	-0.11841125145931367	1.5381207878453915	2.1198931370937837	-0.36137393423461134	0.7021083410888718	-0.17806789748804866	-0.09338544717243387	-0.15512688135287359	-0.059801924305369555	-0.10315758998286595	-0.20351288208236826	-0.5581665165993503	1.433427312976925	-0.27138758715347305	-0.20369423334903392	0.8693881590022287	0.8950387893750212	0.8017191173164304	0.8621880017048396	-0.2328509661847053	1.3095799555697156	-0.20326557471344972	-0.1821824692543348	0.9515275111182274	-0.05539355607253551
6175_568	-0.23280364650475027	2.14471704113483	-0.1341384789438598	-0.2281861605820861	-0.08734786352240176	-0.14708831756523652	-0.10005123146564551	-0.11749473106344907	-0.14344230516839124	-0.12724545318335398	-0.14794379344810157	-0.045413710747214564	-0.1662812189755105	-0.15298433808616452	-0.23025790892566964	-0.18343621109467348	2.1419054200530354	1.7150813473154236	-0.09758161852152568	1.9973842601173157	-0.12673509506839753	-0.1344223412989674	-0.4577259248287067	-0.08281941777850334	-0.11841125145931367	1.5381207878453915	-0.445056220367753	-0.36137393423461134	-0.396503947579238	-0.17806789748804866	-0.09338544717243387	-0.15512688135287359	-0.059801924305369555	-0.10315758998286595	-0.20351288208236826	-0.5581665165993503	-0.7637972643592945	-0.27138758715347305	-0.20369423334903392	-0.22922412966588113	0.8950387893750212	1.312544741082421	-0.2364242869632701	-0.2328509661847053	-0.2998579568643849	-0.20326557471344972	-0.1821824692543348	-0.14708477754988236	-0.05539355607253551
6175_594	-0.23280364650475027	-0.2531782316635402	-0.1341384789438598	-0.2281861605820861	-0.08734786352240176	-0.14708831756523652	-0.10005123146564551	-0.11749473106344907	-0.14344230516839124	-0.12724545318335398	-0.14794379344810157	-0.045413710747214564	-0.1662812189755105	-0.15298433808616452	-0.23025790892566964	-0.18343621109467348	-0.2559898527453349	-0.23082880173988968	-0.09758161852152568	-0.40051101268105477	-0.12673509506839753	-0.1344223412989674	-0.4577259248287067	-0.08281941777850334	-0.11841125145931367	-0.40778936120992176	-0.445056220367753	-0.36137393423461134	-0.396503947579238	-0.17806789748804866	-0.09338544717243387	-0.15512688135287359	-0.059801924305369555	-0.10315758998286595	-0.20351288208236826	-0.5581665165993503	-0.7637972643592945	-0.27138758715347305	-0.20369423334903392	-0.22922412966588113	2.5044767018091214	-0.2968931713516794	-0.2364242869632701	-0.2328509661847053	-0.2998579568643849	3.510306491990858	-0.1821824692543348	-0.14708477754988236	-0.05539355607253551
6175_639	0.8658086421633594	-0.2531782316635402	-0.1341384789438598	-0.2281861605820861	-0.08734786352240176	-0.14708831756523652	-0.10005123146564551	-0.11749473106344907	-0.14344230516839124	-0.12724545318335398	-0.14794379344810157	-0.045413710747214564	1.7796289300798027	1.7929258109691488	-0.23025790892566964	0.9151760775734363	-0.2559898527453349	-0.23082880173988968	-0.09758161852152568	-0.40051101268105477	-0.12673509506839753	-0.1344223412989674	-0.4577259248287067	-0.08281941777850334	-0.11841125145931367	-0.40778936120992176	-0.445056220367753	2.3466762668675987	0.7021083410888718	-0.17806789748804866	-0.09338544717243387	-0.15512688135287359	-0.059801924305369555	-0.10315758998286595	0.8950994065857414	-0.5581665165993503	-0.7637972643592945	-0.27138758715347305	-0.20369423334903392	-0.22922412966588113	2.3613758581684485	-0.2968931713516794	1.3730136254708303	-0.2328509661847053	-0.2998579568643849	-0.20326557471344972	-0.1821824692543348	-0.14708477754988236	-0.05539355607253551
6175_680	-0.23280364650475027	-0.2531782316635402	-0.1341384789438598	-0.2281861605820861	-0.08734786352240176	-0.14708831756523652	-0.10005123146564551	-0.11749473106344907	-0.14344230516839124	-0.12724545318335398	-0.14794379344810157	-0.045413710747214564	-0.1662812189755105	-0.15298433808616452	-0.23025790892566964	-0.18343621109467348	-0.2559898527453349	-0.23082880173988968	-0.09758161852152568	-0.40051101268105477	-0.12673509506839753	-0.1344223412989674	3.6531479393446045	-0.08281941777850334	-0.11841125145931367	-0.40778936120992176	-0.445056220367753	-0.36137393423461134	-0.396503947579238	-0.17806789748804866	-0.09338544717243387	-0.15512688135287359	-0.059801924305369555	-0.10315758998286595	-0.20351288208236826	-0.5581665165993503	-0.7637972643592945	-0.27138758715347305	-0.20369423334903392	-0.22922412966588113	-0.2035734992930884	-0.2968931713516794	-0.2364242869632701	-0.2328509661847053	-0.2998579568643849	-0.20326557471344972	-0.1821824692543348	-0.14708477754988236	-0.05539355607253551
6175_689	-0.23280364650475027	-0.2531782316635402	-0.1341384789438598	-0.2281861605820861	-0.08734786352240176	-0.14708831756523652	-0.10005123146564551	-0.11749473106344907	-0.14344230516839124	-0.12724545318335398	-0.14794379344810157	-0.045413710747214564	-0.1662812189755105	-0.15298433808616452	-0.23025790892566964	-0.18343621109467348	-0.2559898527453349	-0.23082880173988968	-0.09758161852152568	-0.40051101268105477	-0.12673509506839753	-0.1344223412989674	-0.4577259248287067	-0.08281941777850334	-0.11841125145931367	-0.40778936120992176	-0.445056220367753	-0.36137393423461134	-0.396503947579238	-0.17806789748804866	-0.09338544717243387	-0.15512688135287359	-0.059801924305369555	-0.10315758998286595	-0.20351288208236826	-0.5581665165993503	3.3470765998140166	-0.27138758715347305	-0.20369423334903392	0.8693881590022287	-0.2035734992930884	-0.2968931713516794	-0.2364242869632701	-0.2328509661847053	-0.2998579568643849	-0.20326557471344972	-0.1821824692543348	-0.14708477754988236	-0.05539355607253551
6175_498	-0.23280364650475027	-0.2531782316635402	-0.1341384789438598	-0.2281861605820861	-0.08734786352240176	-0.14708831756523652	-0.10005123146564551	-0.11749473106344907	-0.14344230516839124	-0.12724545318335398	-0.14794379344810157	-0.045413710747214564	-0.1662812189755105	-0.15298433808616452	-0.23025790892566964	-0.18343621109467348	-0.2559898527453349	-0.23082880173988968	-0.09758161852152568	-0.40051101268105477	-0.12673509506839753	-0.1344223412989674	-0.4577259248287067	-0.08281941777850334	-0.11841125145931367	-0.40778936120992176	2.1198931370937837	-0.36137393423461134	-0.396503947579238	-0.17806789748804866	-0.09338544717243387	-0.15512688135287359	-0.059801924305369555	-0.10315758998286595	-0.20351288208236826	-0.5581665165993503	2.9497748023450137	-0.27138758715347305	-0.20369423334903392	-0.22922412966588113	-0.2035734992930884	-0.2968931713516794	-0.2364242869632701	-0.2328509661847053	-0.2998579568643849	2.361683782748087	-0.1821824692543348	-0.14708477754988236	-0.05539355607253551
6175_523	-0.23280364650475027	-0.2531782316635402	0.9644738097242499	0.8704261280860236	1.011264425145708	-0.14708831756523652	-0.10005123146564551	0.9811175576046607	-0.14344230516839124	-0.12724545318335398	-0.14794379344810157	-0.045413710747214564	-0.1662812189755105	-0.15298433808616452	1.7156522401296437	0.9151760775734363	-0.2559898527453349	-0.23082880173988968	-0.09758161852152568	-0.40051101268105477	-0.12673509506839753	1.8114878077563459	-0.4577259248287067	-0.08281941777850334	-0.11841125145931367	-0.40778936120992176	-0.445056220367753	-0.36137393423461134	0.7021083410888718	1.431370014946052	-0.09338544717243387	-0.15512688135287359	1.0388103643627402	-0.10315758998286595	0.8950994065857414	-0.5581665165993503	-0.7637972643592945	0.8272247015146368	0.8949180553190755	1.7166860193894322	-0.2035734992930884	-0.2968931713516794	1.3730136254708303	-0.2328509661847053	-0.2998579568643849	-0.20326557471344972	-0.1821824692543348	-0.14708477754988236	-0.05539355607253551
6175_540	-0.23280364650475027	-0.2531782316635402	-0.1341384789438598	-0.2281861605820861	-0.08734786352240176	-0.14708831756523652	-0.10005123146564551	-0.11749473106344907	-0.14344230516839124	-0.12724545318335398	-0.14794379344810157	-0.045413710747214564	-0.1662812189755105	-0.15298433808616452	-0.23025790892566964	-0.18343621109467348	-0.2559898527453349	-0.23082880173988968	-0.09758161852152568	-0.40051101268105477	-0.12673509506839753	-0.1344223412989674	-0.4577259248287067	-0.08281941777850334	-0.11841125145931367	-0.40778936120992176	2.1198931370937837	-0.36137393423461134	0.7021083410888718	0.9205443911800612	-0.09338544717243387	-0.15512688135287359	-0.059801924305369555	-0.10315758998286595	1.742397266972945	2.0067828408621864	1.182112884696019	-0.27138758715347305	-0.20369423334903392	-0.22922412966588113	-0.2035734992930884	-0.2968931713516794	-0.2364242869632701	-0.2328509661847053	-0.2998579568643849	-0.20326557471344972	-0.1821824692543348	-0.14708477754988236	-0.05539355607253551
6175_562	-0.23280364650475027	-0.2531782316635402	-0.1341384789438598	-0.2281861605820861	-0.08734786352240176	-0.14708831756523652	-0.10005123146564551	-0.11749473106344907	-0.14344230516839124	-0.12724545318335398	-0.14794379344810157	-0.045413710747214564	-0.1662812189755105	-0.15298433808616452	-0.23025790892566964	-0.18343621109467348	-0.2559898527453349	-0.23082880173988968	-0.09758161852152568	-0.40051101268105477	-0.12673509506839753	-0.1344223412989674	-0.4577259248287067	-0.08281941777850334	-0.11841125145931367	-0.40778936120992176	-0.445056220367753	-0.36137393423461134	-0.396503947579238	-0.17806789748804866	-0.09338544717243387	-0.15512688135287359	-0.059801924305369555	-0.10315758998286595	-0.20351288208236826	-0.5581665165993503	1.182112884696019	-0.27138758715347305	-0.20369423334903392	-0.22922412966588113	-0.2035734992930884	-0.2968931713516794	-0.2364242869632701	-0.2328509661847053	-0.2998579568643849	-0.20326557471344972	-0.1821824692543348	-0.14708477754988236	-0.05539355607253551
6175_608	0.8658086421633594	-0.2531782316635402	-0.1341384789438598	2.3367631968794504	-0.08734786352240176	-0.14708831756523652	-0.10005123146564551	-0.11749473106344907	-0.14344230516839124	-0.12724545318335398	0.9506684952200082	-0.045413710747214564	-0.1662812189755105	-0.15298433808616452	-0.23025790892566964	1.4260017013394268	-0.2559898527453349	-0.23082880173988968	-0.09758161852152568	-0.40051101268105477	-0.12673509506839753	-0.1344223412989674	-0.4577259248287067	-0.08281941777850334	-0.11841125145931367	1.2016485512241788	-0.445056220367753	-0.36137393423461134	-0.396503947579238	2.5299823036141613	1.5160524652616665	-0.15512688135287359	-0.059801924305369555	-0.10315758998286595	0.8950994065857414	-0.5581665165993503	0.3348150243088152	-0.27138758715347305	0.8949180553190755	-0.22922412966588113	-0.2035734992930884	-0.2968931713516794	-0.2364242869632701	-0.2328509661847053	1.8973666204718345	-0.20326557471344972	-0.1821824692543348	-0.14708477754988236	-0.05539355607253551
6175_767	-0.23280364650475027	-0.2531782316635402	0.9644738097242499	0.8704261280860236	-0.08734786352240176	-0.14708831756523652	1.5093866809684549	-0.11749473106344907	-0.14344230516839124	-0.12724545318335398	0.9506684952200082	-0.045413710747214564	-0.1662812189755105	-0.15298433808616452	-0.23025790892566964	-0.18343621109467348	-0.2559898527453349	0.8677834869282202	-0.09758161852152568	0.6981012759870551	-0.12673509506839753	-0.1344223412989674	0.640886363839403	-0.08281941777850334	-0.11841125145931367	-0.40778936120992176	-0.445056220367753	-0.36137393423461134	-0.396503947579238	0.9205443911800612	-0.09338544717243387	2.242768391445497	1.0388103643627402	-0.10315758998286595	0.8950994065857414	-0.5581665165993503	-0.7637972643592945	-0.27138758715347305	-0.20369423334903392	-0.22922412966588113	-0.2035734992930884	-0.2968931713516794	-0.2364242869632701	-0.2328509661847053	-0.2998579568643849	0.89534671395466	-0.1821824692543348	-0.14708477754988236	-0.05539355607253551
6175_830	-0.23280364650475027	-0.2531782316635402	-0.1341384789438598	-0.2281861605820861	-0.08734786352240176	-0.14708831756523652	-0.10005123146564551	-0.11749473106344907	-0.14344230516839124	-0.12724545318335398	-0.14794379344810157	-0.045413710747214564	-0.1662812189755105	-0.15298433808616452	-0.23025790892566964	-0.18343621109467348	-0.2559898527453349	3.8800450624334215	-0.09758161852152568	-0.40051101268105477	-0.12673509506839753	-0.1344223412989674	-0.4577259248287067	-0.08281941777850334	-0.11841125145931367	-0.40778936120992176	-0.445056220367753	-0.36137393423461134	-0.396503947579238	-0.17806789748804866	-0.09338544717243387	-0.15512688135287359	-0.059801924305369555	-0.10315758998286595	-0.20351288208236826	-0.5581665165993503	-0.7637972643592945	-0.27138758715347305	-0.20369423334903392	-0.22922412966588113	-0.2035734992930884	-0.2968931713516794	-0.2364242869632701	-0.2328509661847053	-0.2998579568643849	-0.20326557471344972	-0.1821824692543348	-0.14708477754988236	-0.05539355607253551
6175_393	-0.23280364650475027	0.8454340570045694	-0.1341384789438598	-0.2281861605820861	-0.08734786352240176	1.798821831490077	-0.10005123146564551	-0.11749473106344907	-0.14344230516839124	-0.12724545318335398	-0.14794379344810157	-0.045413710747214564	-0.1662812189755105	-0.15298433808616452	-0.23025790892566964	-0.18343621109467348	0.8426224359227747	0.8677834869282202	-0.09758161852152568	0.6981012759870551	0.9718771935997121	-0.1344223412989674	-0.4577259248287067	-0.08281941777850334	-0.11841125145931367	-0.40778936120992176	-0.445056220367753	0.7372383544334983	-0.396503947579238	-0.17806789748804866	-0.09338544717243387	-0.15512688135287359	-0.059801924305369555	-0.10315758998286595	-0.20351288208236826	0.5404457720687594	-0.7637972643592945	-0.27138758715347305	-0.20369423334903392	-0.22922412966588113	-0.2035734992930884	-0.2968931713516794	-0.2364242869632701	0.8657613224834045	-0.2998579568643849	-0.20326557471344972	-0.1821824692543348	-0.14708477754988236	-0.05539355607253551
6175_538	-0.23280364650475027	-0.2531782316635402	-0.1341384789438598	-0.2281861605820861	-0.08734786352240176	-0.14708831756523652	-0.10005123146564551	-0.11749473106344907	-0.14344230516839124	-0.12724545318335398	-0.14794379344810157	-0.045413710747214564	-0.1662812189755105	-0.15298433808616452	-0.23025790892566964	-0.18343621109467348	-0.2559898527453349	-0.23082880173988968	-0.09758161852152568	-0.40051101268105477	-0.12673509506839753	-0.1344223412989674	-0.4577259248287067	-0.08281941777850334	-0.11841125145931367	2.157159996251615	-0.445056220367753	-0.36137393423461134	-0.396503947579238	-0.17806789748804866	-0.09338544717243387	-0.15512688135287359	-0.059801924305369555	-0.10315758998286595	-0.20351288208236826	-0.5581665165993503	2.9497748023450137	-0.27138758715347305	-0.20369423334903392	-0.22922412966588113	-0.2035734992930884	-0.2968931713516794	-0.2364242869632701	-0.2328509661847053	-0.2998579568643849	-0.20326557471344972	-0.1821824692543348	-0.14708477754988236	-0.05539355607253551
6175_576	-0.23280364650475027	-0.2531782316635402	-0.1341384789438598	-0.2281861605820861	-0.08734786352240176	-0.14708831756523652	-0.10005123146564551	-0.11749473106344907	-0.14344230516839124	0.9713668354847557	-0.14794379344810157	1.0531985779208952	2.23161405382286	-0.15298433808616452	-0.23025790892566964	-0.18343621109467348	-0.2559898527453349	-0.23082880173988968	1.0010306701465839	-0.40051101268105477	-0.12673509506839753	-0.1344223412989674	-0.4577259248287067	-0.08281941777850334	-0.11841125145931367	-0.40778936120992176	-0.445056220367753	-0.36137393423461134	-0.396503947579238	0.9205443911800612	-0.09338544717243387	-0.15512688135287359	-0.059801924305369555	-0.10315758998286595	-0.20351288208236826	-0.5581665165993503	0.8456406480748059	-0.27138758715347305	-0.20369423334903392	-0.22922412966588113	-0.2035734992930884	-0.2968931713516794	0.8621880017048396	-0.2328509661847053	-0.2998579568643849	-0.20326557471344972	-0.1821824692543348	-0.14708477754988236	-0.05539355607253551
6175_595	-0.23280364650475027	-0.2531782316635402	-0.1341384789438598	-0.2281861605820861	-0.08734786352240176	-0.14708831756523652	-0.10005123146564551	-0.11749473106344907	-0.14344230516839124	-0.12724545318335398	-0.14794379344810157	-0.045413710747214564	-0.1662812189755105	-0.15298433808616452	-0.23025790892566964	-0.18343621109467348	-0.2559898527453349	-0.23082880173988968	-0.09758161852152568	-0.40051101268105477	-0.12673509506839753	-0.1344223412989674	-0.4577259248287067	-0.08281941777850334	-0.11841125145931367	-0.40778936120992176	-0.445056220367753	-0.36137393423461134	-0.396503947579238	-0.17806789748804866	-0.09338544717243387	-0.15512688135287359	-0.059801924305369555	-0.10315758998286595	-0.20351288208236826	-0.5581665165993503	3.3470765998140166	-0.27138758715347305	-0.20369423334903392	-0.22922412966588113	-0.2035734992930884	-0.2968931713516794	-0.2364242869632701	-0.2328509661847053	-0.2998579568643849	-0.20326557471344972	-0.1821824692543348	-0.14708477754988236	-0.05539355607253551
6175_623	0.8658086421633594	2.7913442060598825	-0.1341384789438598	-0.2281861605820861	-0.08734786352240176	-0.14708831756523652	-0.10005123146564551	-0.11749473106344907	-0.14344230516839124	-0.12724545318335398	-0.14794379344810157	-0.045413710747214564	-0.1662812189755105	-0.15298433808616452	-0.23025790892566964	-0.18343621109467348	-0.2559898527453349	-0.23082880173988968	-0.09758161852152568	1.2089268997530458	-0.12673509506839753	-0.1344223412989674	-0.4577259248287067	-0.08281941777850334	-0.11841125145931367	-0.40778936120992176	-0.445056220367753	-0.36137393423461134	-0.396503947579238	-0.17806789748804866	-0.09338544717243387	-0.15512688135287359	-0.059801924305369555	-0.10315758998286595	-0.20351288208236826	2.0067828408621864	-0.7637972643592945	-0.27138758715347305	-0.20369423334903392	0.8693881590022287	-0.2035734992930884	-0.2968931713516794	-0.2364242869632701	-0.2328509661847053	-0.2998579568643849	-0.20326557471344972	-0.1821824692543348	-0.14708477754988236	-0.05539355607253551
6175_631	-0.23280364650475027	-0.2531782316635402	-0.1341384789438598	2.1697091122162844	1.011264425145708	-0.14708831756523652	-0.10005123146564551	-0.11749473106344907	-0.14344230516839124	-0.12724545318335398	0.9506684952200082	-0.045413710747214564	-0.1662812189755105	2.244910934712206	-0.23025790892566964	-0.18343621109467348	0.8426224359227747	-0.23082880173988968	-0.09758161852152568	1.2089268997530458	0.9718771935997121	-0.1344223412989674	1.7394986525075127	-0.08281941777850334	-0.11841125145931367	-0.40778936120992176	-0.445056220367753	-0.36137393423461134	-0.396503947579238	-0.17806789748804866	-0.09338544717243387	-0.15512688135287359	-0.059801924305369555	-0.10315758998286595	-0.20351288208236826	-0.5581665165993503	-0.7637972643592945	-0.27138758715347305	-0.20369423334903392	-0.22922412966588113	-0.2035734992930884	0.8017191173164304	-0.2364242869632701	-0.2328509661847053	-0.2998579568643849	-0.20326557471344972	-0.1821824692543348	-0.14708477754988236	-0.05539355607253551
6175_634	-0.23280364650475027	-0.2531782316635402	-0.1341384789438598	-0.2281861605820861	-0.08734786352240176	-0.14708831756523652	-0.10005123146564551	-0.11749473106344907	-0.14344230516839124	-0.12724545318335398	-0.14794379344810157	-0.045413710747214564	-0.1662812189755105	-0.15298433808616452	-0.23025790892566964	-0.18343621109467348	-0.2559898527453349	-0.23082880173988968	-0.09758161852152568	0.6981012759870551	-0.12673509506839753	-0.1344223412989674	1.4881842242266066	-0.08281941777850334	-0.11841125145931367	-0.40778936120992176	-0.445056220367753	-0.36137393423461134	-0.396503947579238	-0.17806789748804866	-0.09338544717243387	-0.15512688135287359	-0.059801924305369555	-0.10315758998286595	-0.20351288208236826	-0.5581665165993503	3.3470765998140166	-0.27138758715347305	-0.20369423334903392	-0.22922412966588113	-0.2035734992930884	-0.2968931713516794	-0.2364242869632701	-0.2328509661847053	-0.2998579568643849	-0.20326557471344972	-0.1821824692543348	-0.14708477754988236	-0.05539355607253551
[truncated: 1,483 more rows]
[truncated: 26 more columns]
