# Supplementary material for: Metabarcoding Reveals Rich and Diverse Aeromycobiota in Protected Oak Forests
Source: Microb Ecol. 2026 Mar 4;89(1):96. doi: 10.1007/s00248-026-02714-5 (PMC13065563; doi:10.1007/s00248-026-02714-5)
Supplement: Supplementary file 4 — Supplementary Material 4 [file 248_2026_2714_MOESM4_ESM.zip › taxa_table.csv]

id	phylum	claass	taxa_name	taxa	genus_from_taxa
6175_7	Basidiomycota	Exobasidiomycetes	Exobasidiaceae sp. 6175_7	Exobasidiaceae sp.	Exobasidiaceae
6175_14	Ascomycota	Dothideomycetes	Cladosporium sp. 6175_14	Cladosporium sp.	Cladosporium
6175_13	Basidiomycota	Pucciniomycetes	Melampsora sp. 6175_13	Melampsora sp.	Melampsora
6175_10	Basidiomycota	Agaricomycetes	Thelephora terrestris	Thelephora terrestris	Thelephora
6175_3	Basidiomycota	Tremellomycetes	Vishniacozyma victoriae	Vishniacozyma victoriae	Vishniacozyma
6175_5	Ascomycota	Dothideomycetes	Didymellaceae sp. 6175_5	Didymellaceae sp.	Didymellaceae
6175_4	Basidiomycota	Exobasidiomycetes	Microstroma sp. 6175_4	Microstroma sp.	Microstroma
6175_19	Basidiomycota	Exobasidiomycetes	Unidentified sp. 6175_19	Unidentified sp. 6175_19	Unidentified
6175_17	Basidiomycota	Agaricomycetes	Baeospora myosura	Baeospora myosura	Baeospora
6175_12	Basidiomycota	Agaricomycetes	Armillaria ostoyae	Armillaria ostoyae	Armillaria
6175_8	Basidiomycota	Agaricomycetes	Mycena sp. 6175_8	Mycena sp.	Mycena
6175_21	Ascomycota	Eurotiomycetes	Chaetothyriales sp. 6175_21	Chaetothyriales sp.	Chaetothyriales
6175_27	Basidiomycota	Tremellomycetes	Filobasidium globosum	Filobasidium globosum	Filobasidium
6175_24	Basidiomycota	Microbotryomycetes	Sporobolomyces sp. 6175_24	Sporobolomyces sp.	Sporobolomyces
6175_42	Basidiomycota	Microbotryomycetes	Leucosporidium sp. 6175_42	Leucosporidium sp.	Leucosporidium
6175_38	Basidiomycota	Tremellomycetes	Rhynchogastremaceae sp. 6175_38	Rhynchogastremaceae sp.	Rhynchogastremaceae
6175_37	Ascomycota	Dothideomycetes	Alternaria sp. 6175_37	Alternaria sp.	Alternaria
6175_28	Ascomycota	Eurotiomycetes	Trichomerium sp. 6175_28	Trichomerium sp.	Trichomerium
6175_39	Zoopagomycota	Entomophthoromycetes	Zoophthora radicans	Zoophthora radicans	Zoophthora
6175_47	Ascomycota	Leotiomycetes	Rhytisma acerinum	Rhytisma acerinum	Rhytisma
6175_34	Basidiomycota	Agaricomycetes	Strobilurus sp. 6175_34	Strobilurus sp.	Strobilurus
6175_25	Basidiomycota	Tremellomycetes	Bullera alba	Bullera alba	Bullera
6175_35	Basidiomycota	Tremellomycetes	Filobasidium wieringae	Filobasidium wieringae	Filobasidium
6175_41	Basidiomycota	Agaricomycetes	Trametes versicolor	Trametes versicolor	Trametes
6175_9	Basidiomycota	Tremellomycetes	Itersonilia pannonica	Itersonilia pannonica	Itersonilia
6175_50	Basidiomycota	Agaricomycetes	Russula aeruginea	Russula aeruginea	Russula
6175_30	Ascomycota	Sordariomycetes	Fusarium sp. 6175_30	Fusarium sp.	Fusarium
6175_60	Ascomycota	Dothideomycetes	Aureobasidium sp. 6175_60	Aureobasidium sp.	Aureobasidium
6175_44	Basidiomycota	Microbotryomycetes	Curvibasidium cygneicollum	Curvibasidium cygneicollum	Curvibasidium
6175_59	Basidiomycota	Exobasidiomycetes	Exobasidium bisporum	Exobasidium bisporum	Exobasidium
6175_36	Ascomycota	Taphrinomycetes	Taphrina sp. 6175_36	Taphrina sp.	Taphrina
6175_58	Basidiomycota	Pucciniomycetes	Pucciniastraceae sp. 6175_58	Pucciniastraceae sp.	Pucciniastraceae
6175_51	Basidiomycota	Ustilaginomycetes	Ustilago filiformis	Ustilago filiformis	Ustilago
6175_55	Basidiomycota	Cystobasidiomycetes	Cystobasidiaceae sp. 6175_55	Cystobasidiaceae sp.	Cystobasidiaceae
6175_33	Basidiomycota	Exobasidiomycetes	Tilletiopsis washingtonensis	Tilletiopsis washingtonensis	Tilletiopsis
6175_6	Basidiomycota	Microbotryomycetes	Rhodosporidiobolus colostri	Rhodosporidiobolus colostri	Rhodosporidiobolus
6175_76	Ascomycota	Eurotiomycetes	Ceramothyrium sp. 6175_76	Ceramothyrium sp.	Ceramothyrium
6175_52	Ascomycota	Sordariomycetes	Linospora ceuthocarpa	Linospora ceuthocarpa	Linospora
6175_57	Ascomycota	Leotiomycetes	Hyaloscyphaceae sp. 6175_57	Hyaloscyphaceae sp.	Hyaloscyphaceae
6175_18	Basidiomycota	Exobasidiomycetes	Golubevia sp. 6175_18	Golubevia sp.	Golubevia
6175_83	Ascomycota	Dothideomycetes	Melanommataceae sp. 6175_83	Melanommataceae sp.	Melanommataceae
6175_75	Ascomycota	Dothideomycetes	Didymosphaeriaceae sp. 6175_75	Didymosphaeriaceae sp.	Didymosphaeriaceae
6175_61	Basidiomycota	Agaricomycetes	Suillus bovinus	Suillus bovinus	Suillus
6175_22	Ascomycota	Leotiomycetes	Erysiphe sp. 6175_22	Erysiphe sp.	Erysiphe
6175_66	Basidiomycota	Cystobasidiomycetes	Cystobasidium pinicola	Cystobasidium pinicola	Cystobasidium
6175_78	Ascomycota	Dothideomycetes	Sydowia polyspora	Sydowia polyspora	Sydowia
6175_67	Ascomycota	Pezizomycetes	Sphaerosporella brunnea	Sphaerosporella brunnea	Sphaerosporella
6175_64	Ascomycota	Eurotiomycetes	Penicillium sp. 6175_64	Penicillium sp.	Penicillium
6175_72	Ascomycota	Sordariomycetes	Monochaetia sp. 6175_72	Monochaetia sp.	Monochaetia
6175_77	Ascomycota	Leotiomycetes	Hyaloscyphaceae sp. 6175_77	Hyaloscyphaceae sp.	Hyaloscyphaceae
6175_53	Basidiomycota	Agaricomycetes	Hyphodontia pallidula	Hyphodontia pallidula	Hyphodontia
6175_73	Basidiomycota	Agaricomycetes	Erythricium aurantiacum	Erythricium aurantiacum	Erythricium
6175_82	Ascomycota	Eurotiomycetes	Chaetothyriales sp. 6175_82	Chaetothyriales sp.	Chaetothyriales
6175_107	Basidiomycota	Agaricomycetes	Phallus impudicus	Phallus impudicus	Phallus
6175_102	Basidiomycota	Tremellomycetes	Mrakiaceae sp. 6175_102	Mrakiaceae sp.	Mrakiaceae
6175_81	Basidiomycota	Agaricomycetes	Heterobasidion annosum	Heterobasidion annosum	Heterobasidion
6175_16	Basidiomycota	Agaricomycetes	Cylindrobasidium evolvens	Cylindrobasidium evolvens	Cylindrobasidium
6175_62	Basidiomycota	Agaricomycetes	Peniophora quercina	Peniophora quercina	Peniophora
6175_84	Ascomycota	Eurotiomycetes	Melanina gundecimermaniae	Melanina gundecimermaniae	Melanina
6175_91	Ascomycota	Lecanoromycetes	Scoliciosporum sp. 6175_91	Scoliciosporum sp.	Scoliciosporum
6175_135	Ascomycota	Lecanoromycetes	Hypogymnia physodes	Hypogymnia physodes	Hypogymnia
6175_20	Basidiomycota	Tremellomycetes	Dioszegia sp. 6175_20	Dioszegia sp.	Dioszegia
6175_108	Ascomycota	Leotiomycetes	Botrytis cinerea	Botrytis cinerea	Botrytis
6175_99	Ascomycota	Dothideomycetes	Lapidomyces epipinicola	Lapidomyces epipinicola	Lapidomyces
6175_124	Mucoromycota	Mortierellomycetes	Entomortierella sp. 6175_124	Entomortierella sp.	Entomortierella
6175_90	Basidiomycota	Agaricomycetes	Stereum rugosum	Stereum rugosum	Stereum
6175_93	Ascomycota	Dothideomycetes	Neosetophoma sp. 6175_93	Neosetophoma sp.	Neosetophoma
6175_111	Basidiomycota	Exobasidiomycetes	Microstromataceae sp. 6175_111	Microstromataceae sp.	Microstromataceae
6175_31	Basidiomycota	Exobasidiomycetes	Entyloma randwijkense	Entyloma randwijkense	Entyloma
6175_140	Ascomycota	Eurotiomycetes	Chaetothyriales sp. 6175_140	Chaetothyriales sp.	Chaetothyriales
6175_96	Ascomycota	Dothideomycetes	Peltaster cerophilus	Peltaster cerophilus	Peltaster
6175_29	Basidiomycota	Tremellomycetes	Phaeotremella sp. 6175_29	Phaeotremella sp.	Phaeotremella
6175_160	Basidiomycota	Tremellomycetes	Bulleraceae sp. 6175_160	Bulleraceae sp.	Bulleraceae
6175_118	Zoopagomycota	Entomophthoromycetes	Entomophthoraceae sp. 6175_118	Entomophthoraceae sp.	Entomophthoraceae
6175_105	Ascomycota	Dothideomycetes	Peltaster sp. 6175_105	Peltaster sp.	Peltaster
6175_65	Basidiomycota	Tremellomycetes	Filobasidium sp. 6175_65	Filobasidium sp.	Filobasidium
6175_115	Basidiomycota	Cystobasidiomycetes	Buckleyzyma aurantiaca	Buckleyzyma aurantiaca	Buckleyzyma
6175_79	Basidiomycota	Exobasidiomycetes	Exobasidium gracile	Exobasidium gracile	Exobasidium
6175_151	Basidiomycota	Agaricomycetes	Cantharellales sp. 6175_151	Cantharellales sp.	Cantharellales
6175_129	Ascomycota	Sordariomycetes	Cordyceps militaris	Cordyceps militaris	Cordyceps
6175_155	Basidiomycota	Tremellomycetes	Papiliotrema sp. 6175_155	Papiliotrema sp.	Papiliotrema
6175_133	Ascomycota	Leotiomycetes	Claussenomyces atrovirens	Claussenomyces atrovirens	Claussenomyces
6175_98	Ascomycota	Taphrinomycetes	Taphrina padi	Taphrina padi	Taphrina
6175_109	Ascomycota	Leotiomycetes	Phyllactinia sp. 6175_109	Phyllactinia sp.	Phyllactinia
6175_69	Basidiomycota	Agaricomycetes	Laetiporus sp. 6175_69	Laetiporus sp.	Laetiporus
6175_123	Basidiomycota	Agaricomycetes	Pseudotomentella sp. 6175_123	Pseudotomentella sp.	Pseudotomentella
6175_40	Ascomycota	Sordariomycetes	Cytospora sp. 6175_40	Cytospora sp.	Cytospora
6175_106	Basidiomycota	Geminibasidiomycetes	Geminibasidium sp. 6175_106	Geminibasidium sp.	Geminibasidium
6175_122	Basidiomycota	Agaricomycetes	Agaricales sp. 6175_122	Agaricales sp.	Agaricales
6175_89	Ascomycota	Taphrinomycetes	Taphrina sp. 6175_89	Taphrina sp.	Taphrina
6175_85	Basidiomycota	Agaricostilbomycetes	Unidentified sp. 6175_85	Unidentified sp. 6175_85	Unidentified
6175_141	Ascomycota	Eurotiomycetes	Chaetothyriales sp. 6175_141	Chaetothyriales sp.	Chaetothyriales
6175_120	Basidiomycota	Cystobasidiomycetes	Symmetrospora coprosmae	Symmetrospora coprosmae	Symmetrospora
6175_150	Basidiomycota	Agaricomycetes	Ganoderma applanatum	Ganoderma applanatum	Ganoderma
6175_94	Ascomycota	Eurotiomycetes	Moristroma sp. 6175_94	Moristroma sp.	Moristroma
6175_116	Basidiomycota	Microbotryomycetes	Sporobolomyces sp. 6175_116	Sporobolomyces sp.	Sporobolomyces
6175_131	Ascomycota	Dothideomycetes	Pleosporales sp. 6175_131	Pleosporales sp.	Pleosporales
6175_144	Ascomycota	Leotiomycetes	Pseudeurotiaceae sp. 6175_144	Pseudeurotiaceae sp.	Pseudeurotiaceae
6175_23	Basidiomycota	Tremellomycetes	Udeniomyces pyricola	Udeniomyces pyricola	Udeniomyces
6175_125	Ascomycota	Eurotiomycetes	Cyphellophora sessilis	Cyphellophora sessilis	Cyphellophora
6175_172	Ascomycota	Dothideomycetes	Unidentified sp. 6175_172	Unidentified sp. 6175_172	Unidentified
6175_138	Ascomycota	Dothideomycetes	Neocucurbitaria quercina	Neocucurbitaria quercina	Neocucurbitaria
6175_153	Basidiomycota	Dacrymycetes	Unidentified sp. 6175_153	Unidentified sp. 6175_153	Unidentified
6175_167	Mucoromycota	Mucoromycetes	Mucor sp. 6175_167	Mucor sp.	Mucor
6175_149	Ascomycota	Dothideomycetes	Mycosphaerellales sp. 6175_149	Mycosphaerellales sp.	Mycosphaerellales
6175_48	Basidiomycota	Agaricomycetes	Vuilleminia sp. 6175_48	Vuilleminia sp.	Vuilleminia
6175_68	Ascomycota	Sordariomycetes	Apiognomonia sp. 6175_68	Apiognomonia sp.	Apiognomonia
6175_170	Basidiomycota	Agaricomycetes	Phlebia acerina	Phlebia acerina	Phlebia
6175_137	Basidiomycota	Tremellomycetes	Heterocephalacria septentrionalis	Heterocephalacria septentrionalis	Heterocephalacria
6175_156	Ascomycota	Eurotiomycetes	Chaetothyriales sp. 6175_156	Chaetothyriales sp.	Chaetothyriales
6175_175	Ascomycota	Dothideomycetes	Teratosphaeriaceae sp. 6175_175	Teratosphaeriaceae sp.	Teratosphaeriaceae
6175_119	Ascomycota	Unidentified	Unidentified sp. 6175_119	Unidentified sp. 6175_119	Unidentified
6175_152	Ascomycota	Dothideomycetes	Zymoseptoria sp. 6175_152	Zymoseptoria sp.	Zymoseptoria
6175_176	Basidiomycota	Microbotryomycetes	Rhodotorula sp. 6175_176	Rhodotorula sp.	Rhodotorula
6175_208	Basidiomycota	Agaricomycetes	Agaricales sp. 6175_208	Agaricales sp.	Agaricales
6175_166	Basidiomycota	Ustilaginomycetes	Macalpinomyces neglectus	Macalpinomyces neglectus	Macalpinomyces
6175_74	Basidiomycota	Tremellomycetes	Vishniacozyma globispora	Vishniacozyma globispora	Vishniacozyma
6175_165	Ascomycota	Pezizomycetes	Wilcoxina mikolae	Wilcoxina mikolae	Wilcoxina
6175_210	Zoopagomycota	Basidiobolomycetes	Basidiobolus sp. 6175_210	Basidiobolus sp.	Basidiobolus
6175_171	Ascomycota	Pezizomycetes	Pyronemataceae sp. 6175_171	Pyronemataceae sp.	Pyronemataceae
6175_159	Ascomycota	Dothideomycetes	Setomelanomma holmii	Setomelanomma holmii	Setomelanomma
6175_188	Basidiomycota	Tremellomycetes	Solicoccozyma terrea	Solicoccozyma terrea	Solicoccozyma
6175_154	Basidiomycota	Agaricomycetes	Sistotrema brinkmannii	Sistotrema brinkmannii	Sistotrema
6175_112	Ascomycota	Dothideomycetes	Neoascochyta sp. 6175_112	Neoascochyta sp.	Neoascochyta
6175_340	Basidiomycota	Agaricomycetes	Coriolopsis gallica	Coriolopsis gallica	Coriolopsis
6175_246	Basidiomycota	Tremellomycetes	Kwoniella pini	Kwoniella pini	Kwoniella
6175_142	Ascomycota	Dothideomycetes	Fuscostagonospora banksiae	Fuscostagonospora banksiae	Fuscostagonospora
6175_201	Basidiomycota	Agaricomycetes	Gymnopus androsaceus	Gymnopus androsaceus	Gymnopus
6175_80	Basidiomycota	Cystobasidiomycetes	Symmetrospora sp. 6175_80	Symmetrospora sp.	Symmetrospora
6175_168	Basidiomycota	Cystobasidiomycetes	Erythrobasidiales sp. 6175_168	Erythrobasidiales sp.	Erythrobasidiales
6175_264	Ascomycota	Leotiomycetes	Capturomyces funiculosus	Capturomyces funiculosus	Capturomyces
6175_181	Ascomycota	Lecanoromycetes	Physcia sp. 6175_181	Physcia sp.	Physcia
6175_200	Ascomycota	Sordariomycetes	Ophiostomatales sp. 6175_200	Ophiostomatales sp.	Ophiostomatales
6175_209	Basidiomycota	Tremellomycetes	Tremellales sp. 6175_209	Tremellales sp.	Tremellales
6175_86	Basidiomycota	Agaricomycetes	Phlebia tremellosa	Phlebia tremellosa	Phlebia
6175_101	Ascomycota	Dothideomycetes	Pleosporineae sp. 6175_101	Pleosporineae sp.	Pleosporineae
6175_207	Ascomycota	Saccharomycetes	Saccharomyces cerevisiae	Saccharomyces cerevisiae	Saccharomyces
6175_158	Ascomycota	Leotiomycetes	Cadophora sp. 6175_158	Cadophora sp.	Cadophora
6175_162	Ascomycota	Leotiomycetes	Mollisiaceae sp. 6175_162	Mollisiaceae sp.	Mollisiaceae
6175_206	Ascomycota	Dothideomycetes	Venturiales sp. 6175_206	Venturiales sp.	Venturiales
6175_32	Basidiomycota	Agaricomycetes	Fistulina hepatica	Fistulina hepatica	Fistulina
6175_180	Basidiomycota	Unidentified	Unidentified sp. 6175_180	Unidentified sp. 6175_180	Unidentified
6175_202	Basidiomycota	Agaricomycetes	Russula vesca	Russula vesca	Russula
6175_266	Ascomycota	Eurotiomycetes	Unidentified sp. 6175_266	Unidentified sp. 6175_266	Unidentified
6175_146	Basidiomycota	Agaricomycetes	Agaricales sp. 6175_146	Agaricales sp.	Agaricales
6175_317	Ascomycota	Sordariomycetes	Ovicillium sp. 6175_317	Ovicillium sp.	Ovicillium
6175_203	Ascomycota	Eurotiomycetes	Phaeomoniellaceae sp. 6175_203	Phaeomoniellaceae sp.	Phaeomoniellaceae
6175_198	Basidiomycota	Cystobasidiomycetes	Erythrobasidiales sp. 6175_198	Erythrobasidiales sp.	Erythrobasidiales
6175_211	Mucoromycota	Mortierellomycetes	Mortierella alpina	Mortierella alpina	Mortierella
6175_234	Basidiomycota	Wallemiomycetes	Wallemia muriae	Wallemia muriae	Wallemia
6175_127	Basidiomycota	Exobasidiomycetes	Exobasidiaceae sp. 6175_127	Exobasidiaceae sp.	Exobasidiaceae
6175_215	Ascomycota	Dothideomycetes	Lentithecium sp. 6175_215	Lentithecium sp.	Lentithecium
6175_239	Mucoromycota	Umbelopsidomycetes	Umbelopsis nana	Umbelopsis nana	Umbelopsis
6175_212	Basidiomycota	Microbotryomycetes	Unidentified sp. 6175_212	Unidentified sp. 6175_212	Unidentified
6175_213	Basidiomycota	Agaricomycetes	Xylodon spathulatus	Xylodon spathulatus	Xylodon
6175_263	Ascomycota	Lecanoromycetes	Parmelia sulcata	Parmelia sulcata	Parmelia
6175_337	Ascomycota	Dothideomycetes	Mycosphaerella microsora	Mycosphaerella microsora	Mycosphaerella
6175_161	Olpidiomycota	Olpidiomycetes	Olpidium sp. 6175_161	Olpidium sp.	Olpidium
6175_223	Ascomycota	Orbiliomycetes	Orbiliaceae sp. 6175_223	Orbiliaceae sp.	Orbiliaceae
6175_287	Basidiomycota	Agaricomycetes	Tephrocybe platypus	Tephrocybe platypus	Tephrocybe
6175_222	Basidiomycota	Agaricomycetes	Botryobasidium subcoronatum	Botryobasidium subcoronatum	Botryobasidium
6175_221	Ascomycota	Dothideomycetes	Unidentified sp. 6175_221	Unidentified sp. 6175_221	Unidentified
6175_147	Basidiomycota	Microbotryomycetes	Fellozyma inositophila	Fellozyma inositophila	Fellozyma
6175_229	Ascomycota	Sordariomycetes	Leptosillia macrospora	Leptosillia macrospora	Leptosillia
6175_290	Basidiomycota	Pucciniomycetes	Puccinia poae-nemoralis	Puccinia poae-nemoralis	Puccinia
6175_252	Ascomycota	Dothideomycetes	Diplodia sp. 6175_252	Diplodia sp.	Diplodia
6175_242	Basidiomycota	Agaricomycetes	Hirschioporus fuscoviolaceus	Hirschioporus fuscoviolaceus	Hirschioporus
6175_225	Ascomycota	Dothideomycetes	Mycosphaerellales sp. 6175_225	Mycosphaerellales sp.	Mycosphaerellales
6175_227	Ascomycota	Orbiliomycetes	Orbiliales sp. 6175_227	Orbiliales sp.	Orbiliales
6175_189	Basidiomycota	Agaricomycetes	Russula decolorans	Russula decolorans	Russula
6175_237	Ascomycota	Eurotiomycetes	Chaetothyriales sp. 6175_237	Chaetothyriales sp.	Chaetothyriales
6175_251	Ascomycota	Dothideomycetes	Stemphylium sp. 6175_251	Stemphylium sp.	Stemphylium
6175_315	Basidiomycota	Exobasidiomycetes	Tilletia sp. 6175_315	Tilletia sp.	Tilletia
6175_249	Basidiomycota	Agaricomycetes	Phellodon tomentosus	Phellodon tomentosus	Phellodon
6175_87	Basidiomycota	Tremellomycetes	Mrakia sp. 6175_87	Mrakia sp.	Mrakia
6175_298	Ascomycota	Lecanoromycetes	Lecanorales sp. 6175_298	Lecanorales sp.	Lecanorales
6175_205	Basidiomycota	Microbotryomycetes	Colacogloea sp. 6175_205	Colacogloea sp.	Colacogloea
6175_114	Ascomycota	Leotiomycetes	Pezizellaceae sp. 6175_114	Pezizellaceae sp.	Pezizellaceae
6175_250	Basidiomycota	Tremellomycetes	Solicoccozyma terricola	Solicoccozyma terricola	Solicoccozyma
6175_276	Ascomycota	Dothideomycetes	Phaeothecaceae sp. 6175_276	Phaeothecaceae sp.	Phaeothecaceae
6175_243	Basidiomycota	Agaricomycetes	Trechispora sp. 6175_243	Trechispora sp.	Trechispora
6175_278	Basidiomycota	Tremellomycetes	Filobasidium sp. 6175_278	Filobasidium sp.	Filobasidium
6175_219	Ascomycota	Taphrinomycetes	Taphrina betulina	Taphrina betulina	Taphrina
6175_231	Basidiomycota	Agaricomycetes	Polyporus corylinus	Polyporus corylinus	Polyporus
6175_297	Basidiomycota	Agaricomycetes	Russula adusta	Russula adusta	Russula
6175_282	Basidiomycota	Agaricomycetes	Cortinarius psammocola	Cortinarius psammocola	Cortinarius
6175_270	Ascomycota	Leotiomycetes	Phialocephala fortinii	Phialocephala fortinii	Phialocephala
6175_220	Ascomycota	Sordariomycetes	Hypoxylon rubiginosum	Hypoxylon rubiginosum	Hypoxylon
6175_385	Basidiomycota	Agaricomycetes	Tomentella sublilacina	Tomentella sublilacina	Tomentella
6175_179	Ascomycota	Dothideomycetes	Microcyclospora sp. 6175_179	Microcyclospora sp.	Microcyclospora
6175_375	Ascomycota	Dothideomycetes	Parafenestella sp. 6175_375	Parafenestella sp.	Parafenestella
6175_342	Ascomycota	Leotiomycetes	Thelebolaceae sp. 6175_342	Thelebolaceae sp.	Thelebolaceae
6175_265	Basidiomycota	Microbotryomycetes	Colacogloeaceae sp. 6175_265	Colacogloeaceae sp.	Colacogloeaceae
6175_366	Ascomycota	Dothideomycetes	Paraphoma radicina	Paraphoma radicina	Paraphoma
6175_268	Ascomycota	Sordariomycetes	Sporocadus lichenicola	Sporocadus lichenicola	Sporocadus
6175_306	Basidiomycota	Agaricomycetes	Suillus variegatus	Suillus variegatus	Suillus
6175_279	Ascomycota	Eurotiomycetes	Phaeomoniellales sp. 6175_279	Phaeomoniellales sp.	Phaeomoniellales
6175_344	Ascomycota	Sordariomycetes	Coniochaeta cipronana	Coniochaeta cipronana	Coniochaeta
6175_300	Ascomycota	Sordariomycetes	Microdochium nivale	Microdochium nivale	Microdochium
6175_327	Ascomycota	Unidentified	Unidentified sp. 6175_327	Unidentified sp. 6175_327	Unidentified
6175_174	Ascomycota	Eurotiomycetes	Cyphellophoraceae sp.6175_174	Cyphellophoraceae sp.	Cyphellophoraceae
6175_260	Ascomycota	Dothideomycetes	Pleosporales sp. 6175_260	Pleosporales sp.	Pleosporales
6175_419	Basidiomycota	Tremellomycetes	Tremellales sp. 6175_419	Tremellales sp.	Tremellales
6175_289	Ascomycota	Eurotiomycetes	Heterophaeomoniella pinifoliorum	Heterophaeomoniella pinifoliorum	Heterophaeomoniella
6175_316	Ascomycota	Leotiomycetes	Infundichalara sp. 6175_316	Infundichalara sp.	Infundichalara
6175_329	Ascomycota	Unidentified	Unidentified sp. 6175_329	Unidentified sp. 6175_329	Unidentified
6175_448	Ascomycota	Dothideomycetes	Capnodiales sp. 6175_448	Capnodiales sp.	Capnodiales
6175_408	Basidiomycota	Agaricomycetes	Pallidohirschioporus biformis	Pallidohirschioporus biformis	Pallidohirschioporus
6175_320	Ascomycota	Dothideomycetes	Perusta inaequalis	Perusta inaequalis	Perusta
6175_323	Basidiomycota	Agaricomycetes	Trechisporales sp. 6175_323	Trechisporales sp.	Trechisporales
6175_374	Mucoromycota	Umbelopsidomycetes	Umbelopsis isabellina	Umbelopsis isabellina	Umbelopsis
6175_437	Basidiomycota	Agaricomycetes	Cystoderma amianthinum	Cystoderma amianthinum	Cystoderma
6175_336	Basidiomycota	Microbotryomycetes	Oberwinklerozyma silvestris	Oberwinklerozyma silvestris	Oberwinklerozyma
6175_425	Ascomycota	Sordariomycetes	Thyridium vestitum	Thyridium vestitum	Thyridium
6175_92	Basidiomycota	Agaricomycetes	Bjerkandera adusta	Bjerkandera adusta	Bjerkandera
6175_281	Basidiomycota	Agaricostilbomycetes	Chionosphaeraceae sp. 6175_281	Chionosphaeraceae sp.	Chionosphaeraceae
6175_332	Mucoromycota	Mortierellomycetes	Linnemannia hyalina	Linnemannia hyalina	Linnemannia
6175_256	Basidiomycota	Exobasidiomycetes	Unidentified sp. 6175_256	Unidentified sp. 6175_256	Unidentified
6175_387	Basidiomycota	Agaricomycetes	Xylodon paradoxus	Xylodon paradoxus	Xylodon
6175_345	Mucoromycota	Mortierellomycetes	Linnemannia elongata	Linnemannia elongata	Linnemannia
6175_307	Ascomycota	Sordariomycetes	Diaporthe phaseolorum	Diaporthe phaseolorum	Diaporthe
6175_178	Ascomycota	Dothideomycetes	Unidentified sp. 6175_178	Unidentified sp. 6175_178	Unidentified
6175_193	Basidiomycota	Agaricomycetes	Ceratobasidium sp. 6175_193	Ceratobasidium sp.	Ceratobasidium
6175_418	Basidiomycota	Agaricomycetes	Psathyrella psammophila	Psathyrella psammophila	Psathyrella
6175_284	Basidiomycota	Agaricomycetes	Typhula gyrans	Typhula gyrans	Typhula
6175_456	Ascomycota	Sordariomycetes	Sarocladium strictum	Sarocladium strictum	Sarocladium
6175_293	Ascomycota	Taphrinomycetes	Taphrina purpurascens	Taphrina purpurascens	Taphrina
6175_356	Ascomycota	Dothideomycetes	Fusicladium ramoconidii	Fusicladium ramoconidii	Fusicladium
6175_359	Ascomycota	Dothideomycetes	Teratosphaeriaceae sp. 6175_359	Teratosphaeriaceae sp.	Teratosphaeriaceae
6175_439	Ascomycota	Dothideomycetes	Acrodontium crateriforme	Acrodontium crateriforme	Acrodontium
6175_355	Ascomycota	Sordariomycetes	Fusarium sp. 6175_355	Fusarium sp.	Fusarium
6175_286	Basidiomycota	Agaricomycetes	Megacollybia platyphylla	Megacollybia platyphylla	Megacollybia
6175_376	Basidiomycota	Exobasidiomycetes	Exobasidiaceae sp. 6175_376	Exobasidiaceae sp.	Exobasidiaceae
6175_492	Basidiomycota	Agaricomycetes	Corticiaceae sp. 6175_492	Corticiaceae sp.	Corticiaceae
6175_396	Basidiomycota	Agaricomycetes	Oliveonia sp. 6175_396	Oliveonia sp.	Oliveonia
6175_390	Basidiomycota	Agaricomycetes	Schizopora radula	Schizopora radula	Schizopora
6175_392	Basidiomycota	Agaricomycetes	Sphaerobolus ingoldii	Sphaerobolus ingoldii	Sphaerobolus
6175_516	Basidiomycota	Tremellomycetes	Tremellaceae sp. 6175_516	Tremellaceae sp.	Tremellaceae
6175_194	Basidiomycota	Microbotryomycetes	Bannozyma sp. 6175_194	Bannozyma sp.	Bannozyma
6175_451	Ascomycota	Dothideomycetes	Pleosporales sp. 6175_451	Pleosporales sp.	Pleosporales
6175_566	Ascomycota	Eurotiomycetes	Chaetothyriales sp. 6175_566	Chaetothyriales sp.	Chaetothyriales
6175_244	Ascomycota	Dothideomycetes	Myriangiales sp. 6175_244	Myriangiales sp.	Myriangiales
6175_449	Basidiomycota	Agaricomycetes	Osteina undosa	Osteina undosa	Osteina
6175_352	Basidiomycota	Tremellomycetes	Naematelia encephala	Naematelia encephala	Naematelia
6175_318	Basidiomycota	Tremellomycetes	Tremellales sp. 6175_318	Tremellales sp.	Tremellales
6175_473	Ascomycota	Unidentified	Unidentified sp. 6175_473	Unidentified sp. 6175_473	Unidentified
6175_157	Basidiomycota	Tremellomycetes	Holtermanniella sp. 6175_157	Holtermanniella sp.	Holtermanniella
6175_197	Basidiomycota	Agaricomycetes	Sistotrema oblongisporum	Sistotrema oblongisporum	Sistotrema
6175_430	Basidiomycota	Agaricomycetes	Xylodon nespori	Xylodon nespori	Xylodon
6175_132	Ascomycota	Orbiliomycetes	Retiarius sp. 6175_132	Retiarius sp.	Retiarius
6175_475	Ascomycota	Leotiomycetes	Hyaloscypha hepaticicola	Hyaloscypha hepaticicola	Hyaloscypha
6175_378	Ascomycota	Eurotiomycetes	Neophaeomoniella sp. 6175_378	Neophaeomoniella sp.	Neophaeomoniella
6175_443	Basidiomycota	Microbotryomycetes	Rhodotorula mucilaginosa	Rhodotorula mucilaginosa	Rhodotorula
6175_464	Ascomycota	Eurotiomycetes	Herpotrichiellaceae sp. 6175_464	Herpotrichiellaceae sp.	Herpotrichiellaceae
6175_416	Ascomycota	Leotiomycetes	Phlyctema vagabunda	Phlyctema vagabunda	Phlyctema
6175_517	Basidiomycota	Agaricomycetes	Unidentified sp. 6175_517	Unidentified sp. 6175_517	Unidentified
6175_216	Ascomycota	Dothideomycetes	Phaeosphaeriaceae sp. 6175_216	Phaeosphaeriaceae sp.	Phaeosphaeriaceae
6175_291	Basidiomycota	Tremellomycetes	Tremellales sp. 6175_291	Tremellales sp.	Tremellales
6175_362	Basidiomycota	Microbotryomycetes	Unidentified sp. 6175_373	Unidentified sp. 6175_362	Unidentified
6175_477	Ascomycota	Sordariomycetes	Hypocreales sp. 6175_477	Hypocreales sp.	Hypocreales
6175_470	Ascomycota	Sordariomycetes	Dactylonectria novozelandica	Dactylonectria novozelandica	Dactylonectria
6175_527	Basidiomycota	Tremellomycetes	Filobasidiaceae sp. 6175_527	Filobasidiaceae sp.	Filobasidiaceae
6175_358	Ascomycota	Dothideomycetes	Mycosphaerellales sp. 6175_358	Mycosphaerellales sp.	Mycosphaerellales
6175_395	Mucoromycota	Mortierellomycetes	Mortierella macrocystis	Mortierella macrocystis	Mortierella
6175_519	Basidiomycota	Agaricomycetes	Terana caerulea	Terana caerulea	Terana
6175_550	Ascomycota	Sordariomycetes	Fusarium sporotrichioides	Fusarium sporotrichioides	Fusarium
6175_379	Ascomycota	Dothideomycetes	Jeremyomyces labinae	Jeremyomyces labinae	Jeremyomyces
6175_301	Basidiomycota	Exobasidiomycetes	Unidentified sp. 6175_301	Unidentified sp. 6175_301	Unidentified
6175_409	Ascomycota	Eurotiomycetes	Talaromyces resedanus	Talaromyces resedanus	Talaromyces
6175_420	Basidiomycota	Agaricomycetes	Tomentella stuposa	Tomentella stuposa	Tomentella
6175_148	Basidiomycota	Tremellomycetes	Hannaella coprosmaensis	Hannaella coprosmaensis	Hannaella
6175_230	Basidiomycota	Agaricostilbomycetes	Agaricostilbales sp. 6175_230	Agaricostilbales sp.	Agaricostilbales
6175_88	Basidiomycota	Microbotryomycetes	Chrysozymaceae sp. 6175_88	Chrysozymaceae sp.	Chrysozymaceae
6175_357	Ascomycota	Dothideomycetes	Elsinoaceae sp. 6175_357	Elsinoaceae sp.	Elsinoaceae
6175_478	Mucoromycota	Mortierellomycetes	Mortierella sp. 6175_478	Mortierella sp.	Mortierella
6175_382	Ascomycota	Dothideomycetes	Muyocopronales sp. 6175_382	Muyocopronales sp.	Muyocopronales
6175_466	Ascomycota	Sordariomycetes	Plectosphaerella sp. 6175_466	Plectosphaerella sp.	Plectosphaerella
6175_728	Basidiomycota	Agaricomycetes	Schizophyllum commune	Schizophyllum commune	Schizophyllum
6175_321	Ascomycota	Dothideomycetes	Unidentified sp. 6175_321	Unidentified sp. 6175_321	Unidentified
6175_403	Ascomycota	Lecanoromycetes	Lecania naegelii	Lecania naegelii	Lecania
6175_400	Basidiomycota	Agaricomycetes	Steccherinum ochraceum	Steccherinum ochraceum	Steccherinum
6175_446	Ascomycota	Taphrinomycetes	Taphrina sadebeckii	Taphrina sadebeckii	Taphrina
6175_255	Basidiomycota	Agaricomycetes	Cantharellales sp. 6175_255	Cantharellales sp.	Cantharellales
6175_486	Basidiomycota	Agaricomycetes	Fomitopsis pinicola	Fomitopsis pinicola	Fomitopsis
6175_224	Ascomycota	Sordariomycetes	Hypocreales sp. 6175_224	Hypocreales sp.	Hypocreales
6175_296	Basidiomycota	Tremellomycetes	Trimorphomycetaceae sp. 6175_296	Trimorphomycetaceae sp.	Trimorphomycetaceae
6175_482	Ascomycota	Eurotiomycetes	Aspergillus sp. 6175_482	Aspergillus sp.	Aspergillus
6175_311	Basidiomycota	Tremellomycetes	Phaeotremellaceae sp. 6175_311	Phaeotremellaceae sp.	Phaeotremellaceae
6175_134	Ascomycota	Leotiomycetes	Tympanidaceae sp. 6175_134	Tympanidaceae sp.	Tympanidaceae
6175_491	Ascomycota	Taphrinomycetes	Taphrinales sp. 6175_491	Taphrinales sp.	Taphrinales
6175_775	Mucoromycota	Umbelopsidomycetes	Umbelopsis ramanniana	Umbelopsis ramanniana	Umbelopsis
6175_261	Basidiomycota	Agaricostilbomycetes	Unidentified sp. 6175_261	Unidentified sp. 6175_261	Unidentified
6175_461	Ascomycota	Eurotiomycetes	Unidentified sp. 6175_461	Unidentified sp. 6175_461	Unidentified
6175_484	Basidiomycota	Agaricomycetes	Fuscoporia ferruginosa	Fuscoporia ferruginosa	Fuscoporia
6175_501	Basidiomycota	Tremellomycetes	Genolevuria sp. 6175_501	Genolevuria sp.	Genolevuria
6175_668	Basidiomycota	Tremellomycetes	Tremellales sp. 6175_668	Tremellales sp.	Tremellales
6175_512	Ascomycota	Saccharomycetes	Debaryomyces hansenii	Debaryomyces hansenii	Debaryomyces
6175_592	Ascomycota	Dothideomycetes	Microcyclospora quercina	Microcyclospora quercina	Microcyclospora
6175_426	Basidiomycota	Agaricomycetes	Unidentified sp. 6175_426	Unidentified sp. 6175_426	Unidentified
6175_506	Basidiomycota	Agaricomycetes	Lactarius sp. 6175_506	Lactarius sp.	Lactarius
6175_601	Basidiomycota	Agaricomycetes	Limonomyces sp. 6175_601	Limonomyces sp.	Limonomyces
6175_214	Zoopagomycota	Entomophthoromycetes	Pandora neoaphidis	Pandora neoaphidis	Pandora
6175_569	Ascomycota	Dothideomycetes	Peltaster fructicola	Peltaster fructicola	Peltaster
6175_324	Ascomycota	Dothideomycetes	Phaeosphaeria sp. 6175_324	Phaeosphaeria sp.	Phaeosphaeria
6175_462	Basidiomycota	Agaricomycetes	Russula paludosa	Russula paludosa	Russula
6175_407	Basidiomycota	Agaricostilbomycetes	Kondoa myxariophila	Kondoa myxariophila	Kondoa
6175_546	Basidiomycota	Ustilaginomycetes	Moesziomyces sp. 6175_546	Moesziomyces sp.	Moesziomyces
6175_410	Ascomycota	Dothideomycetes	Querciphoma carteri	Querciphoma carteri	Querciphoma
6175_621	Ascomycota	Sordariomycetes	Acremonium acutatum	Acremonium acutatum	Acremonium
6175_502	Ascomycota	Eurotiomycetes	Chaetothyriales sp. 6175_502	Chaetothyriales sp.	Chaetothyriales
6175_554	Ascomycota	Leotiomycetes	Micraspis strobilina	Micraspis strobilina	Micraspis
6175_649	Basidiomycota	Agaricomycetes	Oxyporus corticola	Oxyporus corticola	Oxyporus
6175_404	Ascomycota	Dothideomycetes	Mytilinidiales sp. 6175_404	Mytilinidiales sp.	Mytilinidiales
6175_627	Basidiomycota	Agaricomycetes	Steccherinum bourdotii	Steccherinum bourdotii	Steccherinum
6175_476	Ascomycota	Sordariomycetes	Cytospora predappioensis	Cytospora predappioensis	Cytospora
6175_643	Ascomycota	Eurotiomycetes	Exophiala xenobiotica	Exophiala xenobiotica	Exophiala
6175_330	Ascomycota	Dothideomycetes	Lophiostoma sp. 6175_330	Lophiostoma sp.	Lophiostoma
6175_524	Ascomycota	Leotiomycetes	Hyaloscypha sp. 6175_524	Hyaloscypha sp.	Hyaloscypha
6175_667	Ascomycota	Dothideomycetes	Pleosporales sp. 6175_667	Pleosporales sp.	Pleosporales
6175_447	Basidiomycota	Agaricomycetes	Suillus luteus	Suillus luteus	Suillus
6175_679	Basidiomycota	Agaricomycetes	Inonotus obliquus	Inonotus obliquus	Inonotus
6175_682	Basidiomycota	Agaricomycetes	Peniophora rufomarginata	Peniophora rufomarginata	Peniophora
6175_488	Ascomycota	Sordariomycetes	Trichoderma viride	Trichoderma viride	Trichoderma
6175_533	Ascomycota	Sordariomycetes	Tubakia dryina	Tubakia dryina	Tubakia
6175_565	Ascomycota	Sordariomycetes	Xylariaceae sp. 6175_565	Xylariaceae sp.	Xylariaceae
6175_579	Basidiomycota	Agaricomycetes	Boletus pinophilus	Boletus pinophilus	Boletus
6175_544	Ascomycota	Leotiomycetes	Hymenoscyphus fraxineus	Hymenoscyphus fraxineus	Hymenoscyphus
6175_665	Basidiomycota	Agaricomycetes	Mycena amicta	Mycena amicta	Mycena
6175_763	Ascomycota	Sordariomycetes	Niessliaceae sp. 6175_763	Niessliaceae sp.	Niessliaceae
6175_644	Basidiomycota	Agaricomycetes	Sidera sp. 6175_644	Sidera sp.	Sidera
6175_840	Basidiomycota	Tremellomycetes	Unidentified sp. 6175_840	Unidentified sp. 6175_840	Unidentified
6175_526	Basidiomycota	Agaricomycetes	Lactarius rufus	Lactarius rufus	Lactarius
6175_505	Ascomycota	Arthoniomycetes	Phaeococcomyces sp. 6175_505	Phaeococcomyces sp.	Phaeococcomyces
6175_753	Ascomycota	Eurotiomycetes	Psoroglaena sp. 6175_753	Psoroglaena sp.	Psoroglaena
6175_786	Ascomycota	Dothideomycetes	Arxiella terrestris	Arxiella terrestris	Arxiella
6175_463	Ascomycota	Sordariomycetes	Pestalotiopsis sp. 6175_463	Pestalotiopsis sp.	Pestalotiopsis
6175_618	Basidiomycota	Agaricomycetes	Steccherinaceae sp. 6175_618	Steccherinaceae sp.	Steccherinaceae
6175_661	Basidiomycota	Tremellomycetes	Bulleraceae sp. 6175_661	Bulleraceae sp.	Bulleraceae
6175_732	Basidiomycota	Exobasidiomycetes	Exobasidiaceae sp. 6175_732	Exobasidiaceae sp.	Exobasidiaceae
6175_305	Basidiomycota	Agaricomycetes	Hymenochaete rubiginosa	Hymenochaete rubiginosa	Hymenochaete
6175_267	Basidiomycota	Agaricomycetes	Hypholoma fasciculare	Hypholoma fasciculare	Hypholoma
6175_552	Ascomycota	Leotiomycetes	Oidiodendron chlamydosporicum	Oidiodendron chlamydosporicum	Oidiodendron
6175_388	Ascomycota	Dothideomycetes	Periconia sp. 6175_388	Periconia sp.	Periconia
6175_499	Ascomycota	Eurotiomycetes	Rhinocladiella atrovirens	Rhinocladiella atrovirens	Rhinocladiella
6175_749	Ascomycota	Unidentified	Unidentified sp. 6175_749	Unidentified sp. 6175_749	Unidentified
6175_597	Ascomycota	Archaeorhizomycetes	Archaeorhizomyces sp. 6175_597	Archaeorhizomyces sp.	Archaeorhizomyces
6175_645	Ascomycota	Eurotiomycetes	Aspergillus sp. 6175_645	Aspergillus sp.	Aspergillus
6175_713	Basidiomycota	Classiculomycetes	Classiculales sp. 6175_713	Classiculales sp.	Classiculales
6175_656	Ascomycota	Dothideomycetes	Myriangium sp. 6175_656	Myriangium sp.	Myriangium
6175_629	Ascomycota	Dothideomycetes	Phaeothecaceae sp. 6175_629	Phaeothecaceae sp.	Phaeothecaceae
6175_697	Basidiomycota	Agaricomycetes	Polyporus tuberaster	Polyporus tuberaster	Polyporus
6175_677	Basidiomycota	Agaricomycetes	Unidentified sp. 6175_677	Unidentified sp. 6175_677	Unidentified
6175_549	Ascomycota	Dothideomycetes	Cenococcum sp. 6175_549	Cenococcum sp.	Cenococcum
6175_585	Basidiomycota	Cystobasidiomycetes	Cystobasidium slooffiae	Cystobasidium slooffiae	Cystobasidium
6175_698	Basidiomycota	Pucciniomycetes	Melampsora laricis-populina	Melampsora laricis-populina	Melampsora
6175_736	Ascomycota	Dothideomycetes	Nigrograna mycophila	Nigrograna mycophila	Nigrograna
6175_511	Ascomycota	Dothideomycetes	Phaeosphaeriaceae sp. 6175_511	Phaeosphaeriaceae sp.	Phaeosphaeriaceae
6175_611	Ascomycota	Taphrinomycetes	Taphrina americana	Taphrina americana	Taphrina
6175_669	Ascomycota	Leotiomycetes	Tricellula aquatica	Tricellula aquatica	Tricellula
6175_453	Ascomycota	Unidentified	Unidentified sp. 6175_453	Unidentified sp. 6175_453	Unidentified
6175_734	Basidiomycota	Wallemiomycetes	Wallemia sebi	Wallemia sebi	Wallemia
6175_406	Basidiomycota	Agaricomycetes	Gymnopus dryophilus	Gymnopus dryophilus	Gymnopus
6175_493	Basidiomycota	Pucciniomycetes	Melampsora laricis-pentandrae	Melampsora laricis-pentandrae	Melampsora
6175_459	Basidiomycota	Spiculogloeomycetes	Spiculogloeaceae sp. 6175_459	Spiculogloeaceae sp.	Spiculogloeaceae
6175_497	Ascomycota	Orbiliomycetes	Unidentified sp. 6175_497	Unidentified sp. 6175_497	Unidentified
6175_582	Basidiomycota	Agaricostilbomycetes	Unidentified sp. 6175_582	Unidentified sp. 6175_582	Unidentified
6175_663	Basidiomycota	Agaricomycetes	Amanita sp. 6175_663	Amanita sp.	Amanita
6175_605	Ascomycota	Sordariomycetes	Coniochaeta velutina	Coniochaeta velutina	Coniochaeta
6175_729	Basidiomycota	Tremellomycetes	Filobasidiaceae sp. 6175_729	Filobasidiaceae sp.	Filobasidiaceae
6175_794	Basidiomycota	Agaricomycetes	Pholiota sp. 6175_794	Pholiota sp.	Pholiota
6175_724	Ascomycota	Sareomycetes	Sarea resinae	Sarea resinae	Sarea
6175_528	Ascomycota	Leotiomycetes	Drepanopezizaceae sp. 6175_528	Drepanopezizaceae sp.	Drepanopezizaceae
6175_706	Basidiomycota	Agaricomycetes	Exidia sp. 6175_706	Exidia sp.	Exidia
6175_574	Basidiomycota	Agaricomycetes	Hyphoderma setigerum	Hyphoderma setigerum	Hyphoderma
6175_399	Ascomycota	Sordariomycetes	Microcera sp. 6175_399	Microcera sp.	Microcera
6175_768	Ascomycota	Dothideomycetes	Pleosporales sp. 6175_768	Pleosporales sp.	Pleosporales
6175_594	Basidiomycota	Agaricomycetes	Gymnopus sp. 6175_594	Gymnopus sp.	Gymnopus
6175_542	Ascomycota	Arthoniomycetes	Lichenostigmatales sp. 6175_542	Lichenostigmatales sp.	Lichenostigmatales
6175_568	Ascomycota	Dothideomycetes	Mycosphaerellaceae sp. 6175_568	Mycosphaerellaceae sp.	Mycosphaerellaceae
6175_680	Basidiomycota	Agaricomycetes	Phellinus robustus	Phellinus robustus	Phellinus
6175_639	Basidiomycota	Agaricomycetes	Suillus granulatus	Suillus granulatus	Suillus
6175_559	Ascomycota	Dothideomycetes	Teratosphaeriaceae sp. 6175_559	Teratosphaeriaceae sp.	Teratosphaeriaceae
6175_689	Basidiomycota	Tremellomycetes	Trichosporonales sp. 6175_689	Trichosporonales sp.	Trichosporonales
6175_532	Ascomycota	Unidentified	Unidentified sp. 6175_532	Unidentified sp. 6175_532	Unidentified
6175_767	Ascomycota	Leotiomycetes	Acephala macrosclerotiorum	Acephala macrosclerotiorum	Acephala
6175_608	Basidiomycota	Agaricomycetes	Amphinema byssoides	Amphinema byssoides	Amphinema
6175_523	Ascomycota	Leotiomycetes	Ascocoryne sp. 6175_523	Ascocoryne sp.	Ascocoryne
6175_498	Basidiomycota	Tremellomycetes	Carlosrosaea sp. 6175_498	Carlosrosaea sp.	Carlosrosaea
6175_540	Ascomycota	Lecanoromycetes	Lepraria incana	Lepraria incana	Lepraria
6175_830	Ascomycota	Orbiliomycetes	Orbilia sarraziniana	Orbilia sarraziniana	Orbilia
6175_562	Basidiomycota	Pucciniomycetes	Pucciniastrum areolatum	Pucciniastrum areolatum	Pucciniastrum
6175_869	Basidiomycota	Agaricomycetes	Cortinarius caperatus	Cortinarius caperatus	Cortinarius
6175_538	Basidiomycota	Ustilaginomycetes	Kalmanozyma fusiformata	Kalmanozyma fusiformata	Kalmanozyma
6175_595	Basidiomycota	Agaricomycetes	Mycena pelianthina	Mycena pelianthina	Mycena
6175_576	Mucoromycota	Mortierellomycetes	Mortierellaceae sp. 6175_576	Mortierellaceae sp.	Mortierellaceae
6175_393	Ascomycota	Dothideomycetes	Muriphaeosphaeria viburni	Muriphaeosphaeria viburni	Muriphaeosphaeria
6175_631	Basidiomycota	Agaricomycetes	Phlebiopsis gigantea	Phlebiopsis gigantea	Phlebiopsis
6175_657	Ascomycota	Pezizomycetes	Pyronemataceae sp. 6175_657	Pyronemataceae sp.	Pyronemataceae
6175_634	Ascomycota	Lecanoromycetes	Xanthoria parietina	Xanthoria parietina	Xanthoria
6175_623	Ascomycota	Saccharomycetes	Zygosaccharomyces parabailii	Zygosaccharomyces parabailii	Zygosaccharomyces
6175_654	Ascomycota	Dothideomycetes	Botryosphaeriales sp. 6175_654	Botryosphaeriales sp.	Botryosphaeriales
6175_626	Basidiomycota	Cystobasidiomycetes	Cystobasidiales sp. 6175_626	Cystobasidiales sp.	Cystobasidiales
6175_632	Ascomycota	Eurotiomycetes	Exophiala sideris	Exophiala sideris	Exophiala
6175_915	Ascomycota	Sordariomycetes	Hypocreales sp. 6175_915	Hypocreales sp.	Hypocreales
6175_755	Ascomycota	Saccharomycetes	Lachancea thermotolerans	Lachancea thermotolerans	Lachancea
6175_848	Ascomycota	Dothideomycetes	Mycosphaerellales sp. 6175_848	Mycosphaerellales sp.	Mycosphaerellales
6175_640	Ascomycota	Eurotiomycetes	Phaeomoniellaceae sp. 6175_640	Phaeomoniellaceae sp.	Phaeomoniellaceae
6175_691	Ascomycota	Dothideomycetes	Pyrenophora dictyoides	Pyrenophora dictyoides	Pyrenophora
6175_1021	Basidiomycota	Agaricomycetes	Polyporales sp. 6175_1021	Polyporales sp.	Polyporales
6175_372	Basidiomycota	Cystobasidiomycetes	Symmetrospora symmetrica	Symmetrospora symmetrica	Symmetrospora
6175_424	Ascomycota	Dothideomycetes	Capnodiales sp. 6175_424	Capnodiales sp.	Capnodiales
6175_778	Ascomycota	Eurotiomycetes	Chaetothyriales sp. 6175_778	Chaetothyriales sp.	Chaetothyriales
6175_808	Basidiomycota	Agaricomycetes	Hymenochaetaceae sp. 6175_808	Hymenochaetaceae sp.	Hymenochaetaceae
6175_1058	Ascomycota	Dothideomycetes	Leptosphaeriaceae sp. 6175_1058	Leptosphaeriaceae sp.	Leptosphaeriaceae
6175_748	Ascomycota	Dothideomycetes	Mytilinidiales sp. 6175_748	Mytilinidiales sp.	Mytilinidiales
6175_678	Ascomycota	Eurotiomycetes	Penicillium sp. 6175_678	Penicillium sp.	Penicillium
6175_772	Basidiomycota	Tremellomycetes	Phaffia sp. 6175_771	Phaffia sp.	Phaffia
6175_575	Basidiomycota	Agaricomycetes	Ceratobasidium sp. 6175_575	Ceratobasidium sp.	Ceratobasidium
6175_966	Basidiomycota	Exobasidiomycetes	Exobasidiales sp. 6175_966	Exobasidiales sp.	Exobasidiales
6175_817	Ascomycota	Pezizomycetes	Gyromitra sp. 6175_817	Gyromitra sp.	Gyromitra
6175_717	Basidiomycota	Agaricomycetes	Mycena erubescens	Mycena erubescens	Mycena
6175_833	Basidiomycota	Agaricomycetes	Mycoacia fuscoatra	Mycoacia fuscoatra	Mycoacia
6175_834	Ascomycota	Dothideomycetes	Neoantennariellaceae sp. 6175_834	Neoantennariellaceae sp.	Neoantennariellaceae
6175_857	Ascomycota	Dothideomycetes	Periconia sp. 6175_857	Periconia sp.	Periconia
6175_670	Ascomycota	Leotiomycetes	Phialocephala sp. 6175_670	Phialocephala sp.	Phialocephala
6175_651	Basidiomycota	Tremellomycetes	Tremellales sp. 6175_651	Tremellales sp.	Tremellales
6175_561	Basidiomycota	Agaricomycetes	Antrodiella romellii	Antrodiella romellii	Antrodiella
6175_558	Ascomycota	Leotiomycetes	Calloria urticae	Calloria urticae	Calloria
6175_652	Ascomycota	Eurotiomycetes	Chaetothyriales sp. 6175_652	Chaetothyriales sp.	Chaetothyriales
6175_718	Ascomycota	Sordariomycetes	Colletotrichum sp. 6175_718	Colletotrichum sp.	Colletotrichum
6175_604	Basidiomycota	Agaricomycetes	Coprinellus micaceus	Coprinellus micaceus	Coprinellus
6175_831	Ascomycota	Leotiomycetes	Helotiales sp. 6175_831	Helotiales sp.	Helotiales
6175_696	Ascomycota	Leotiomycetes	Hyaloscypha variabilis	Hyaloscypha variabilis	Hyaloscypha
6175_1006	Ascomycota	Saccharomycetes	Kluyveromyces marxianus	Kluyveromyces marxianus	Kluyveromyces
6175_907	Ascomycota	Saccharomycetes	Kuraishia floccosa	Kuraishia floccosa	Kuraishia
6175_762	Ascomycota	Dothideomycetes	Leptospora sp. 6175_762	Leptospora sp.	Leptospora
6175_531	Ascomycota	Leotiomycetes	Mollisia scopiformis	Mollisia scopiformis	Mollisia
6175_863	Ascomycota	Eurotiomycetes	Penicillium sp. 6175_863	Penicillium sp.	Penicillium
6175_802	Basidiomycota	Agaricomycetes	Phlebia sp. 6175_802	Phlebia sp.	Phlebia
6175_591	Ascomycota	Dothideomycetes	Rhizosphaera sp. 6175_591	Rhizosphaera sp.	Rhizosphaera
6175_417	Ascomycota	Leotiomycetes	Tympanidaceae sp. 6175_417	Tympanidaceae sp.	Tympanidaceae
6175_204	Basidiomycota	Agaricomycetes	Typhula japonica	Typhula japonica	Typhula
6175_806	Ascomycota	Lecanoromycetes	Toniniopsis sp. 6175_806	Toniniopsis sp.	Toniniopsis
6175_766	Ascomycota	Dothideomycetes	Unidentified sp. 6175_766	Unidentified sp. 6175_766	Unidentified
6175_769	Ascomycota	Pezizomycetes	Wilcoxina rehmii	Wilcoxina rehmii	Wilcoxina
6175_612	Ascomycota	Leotiomycetes	Hyaloscypha fuckelii	Hyaloscypha fuckelii	Hyaloscypha
6175_513	Basidiomycota	Agaricostilbomycetes	Kondoa gutianensis	Kondoa gutianensis	Kondoa
6175_381	Ascomycota	Leotiomycetes	Leptodontidium elatius	Leptodontidium elatius	Leptodontidium
6175_615	Ascomycota	Arthoniomycetes	Lichenostigmatales sp. 6175_615	Lichenostigmatales sp.	Lichenostigmatales
6175_514	Basidiomycota	Exobasidiomycetes	Meira sp. 6175_514	Meira sp.	Meira
6175_479	Ascomycota	Dothideomycetes	Pseudorobillarda sp. 6175_479	Pseudorobillarda sp.	Pseudorobillarda
6175_841	Basidiomycota	Agaricomycetes	Sistotrema sp. 6175_841	Sistotrema sp.	Sistotrema
6175_1347	Ascomycota	Dothideomycetes	Unidentified sp. 6175_1347	Unidentified sp. 6175_1347	Unidentified
6175_584	Ascomycota	Eurotiomycetes	Chaetothyriales sp. 6175_584	Chaetothyriales sp.	Chaetothyriales
6175_530	Basidiomycota	Cystobasidiomycetes	Cystobasidiales sp. 6175_530	Cystobasidiales sp.	Cystobasidiales
6175_351	Zoopagomycota	Entomophthoromycetes	Entomophthoraceae sp. 6175_351	Entomophthoraceae sp.	Entomophthoraceae
6175_906	Ascomycota	Sordariomycetes	Jobellisiales sp. 6175_906	Jobellisiales sp.	Jobellisiales
6175_737	Ascomycota	Dothideomycetes	Melanomma pulvis-pyrius	Melanomma pulvis-pyrius	Melanomma
6175_779	Basidiomycota	Agaricomycetes	Myxarium cinnamomescens	Myxarium cinnamomescens	Myxarium
6175_973	Ascomycota	Eurotiomycetes	Neophaeococcomyces catenatus	Neophaeococcomyces catenatus	Neophaeococcomyces
6175_876	Ascomycota	Leotiomycetes	Oidiodendron sp. 6175_876	Oidiodendron sp.	Oidiodendron
6175_1333	Ascomycota	Lecanoromycetes	Phacidiella kunmingensis	Phacidiella kunmingensis	Phacidiella
6175_676	Ascomycota	Dothideomycetes	Phaeothecaceae sp. 6175_676	Phaeothecaceae sp.	Phaeothecaceae
6175_750	Basidiomycota	Agaricomycetes	Phanerochaetaceae sp. 6175_750	Phanerochaetaceae sp.	Phanerochaetaceae
6175_541	Ascomycota	Dothideomycetes	Pleosporales sp. 6175_541	Pleosporales sp.	Pleosporales
6175_760	Ascomycota	Leotiomycetes	Tympanidaceae sp. 6175_760	Tympanidaceae sp.	Tympanidaceae
6175_414	Ascomycota	Lecanoromycetes	Unidentified sp. 6175_414	Unidentified sp. 6175_414	Unidentified
6175_845	Ascomycota	Dothideomycetes	Unidentified sp. 6175_845	Unidentified sp. 6175_845	Unidentified
6175_832	Basidiomycota	Agaricomycetes	Xerocomus ferrugineus	Xerocomus ferrugineus	Xerocomus
6175_868	Ascomycota	Sordariomycetes	Acremonium mycoparasiticum	Acremonium mycoparasiticum	Acremonium
6175_835	Basidiomycota	Agaricomycetes	Amyloxenasma sp. 6175_835	Amyloxenasma sp.	Amyloxenasma
6175_580	Basidiomycota	Cystobasidiomycetes	Bannoa sp. 6175_580	Bannoa sp.	Bannoa
6175_692	Mucoromycota	Endogonomycetes	Bifiguratus adelaidae	Bifiguratus adelaidae	Bifiguratus
6175_957	Basidiomycota	Agaricomycetes	Ceratobasidiaceae sp. 6175_957	Ceratobasidiaceae sp.	Ceratobasidiaceae
6175_986	Basidiomycota	Tremellomycetes	Derxomyces sp. 6175_986	Derxomyces sp.	Derxomyces
6175_805	Ascomycota	Sordariomycetes	Discosia artocreas	Discosia artocreas	Discosia
6175_1092	Ascomycota	Lecanoromycetes	Melanelixia subaurifera	Melanelixia subaurifera	Melanelixia
6175_1033	Ascomycota	Leotiomycetes	Proliferodiscus alboviridis	Proliferodiscus alboviridis	Proliferodiscus
6175_751	Ascomycota	Leotiomycetes	Rutstroemia sydowiana	Rutstroemia sydowiana	Rutstroemia
6175_1124	Basidiomycota	Tremellomycetes	Saitozyma paraflava	Saitozyma paraflava	Saitozyma
6175_1071	Basidiomycota	Agaricomycetes	Sebacinales sp. 6175_1071	Sebacinales sp.	Sebacinales
6175_666	Basidiomycota	Pucciniomycetes	Septobasidiaceae sp. 6175_666	Septobasidiaceae sp.	Septobasidiaceae
6175_991	Ascomycota	Taphrinomycetes	Taphrina sp. 6175_991	Taphrina sp.	Taphrina
6175_743	Mucoromycota	Umbelopsidomycetes	Umbelopsis vinacea	Umbelopsis vinacea	Umbelopsis
6175_872	Ascomycota	Dothideomycetes	Unidentified sp. 6175_872	Unidentified sp. 6175_872	Unidentified
6175_893	Basidiomycota	Agaricomycetes	Cabalodontia sp. 6175_893	Cabalodontia sp.	Cabalodontia
6175_577	Basidiomycota	Agaricomycetes	Ceratobasidium sp. 6175_577	Ceratobasidium sp.	Ceratobasidium
6175_838	Basidiomycota	Cystobasidiomycetes	Cystobasidiales sp. 6175_838	Cystobasidiales sp.	Cystobasidiales
6175_789	Ascomycota	Eurotiomycetes	Exophiala sp. 6175_789	Exophiala sp.	Exophiala
6175_1046	Ascomycota	Saccharomycetes	Kuraishia molischiana	Kuraishia molischiana	Kuraishia
6175_998	Basidiomycota	Cystobasidiomycetes	Naohideaceae sp. 6175_998	Naohideaceae sp.	Naohideaceae
6175_719	Basidiomycota	Cystobasidiomycetes	Naohideales sp. 6175_719	Naohideales sp.	Naohideales
6175_788	Ascomycota	Dothideomycetes	Neoleptosphaeria rubefaciens	Neoleptosphaeria rubefaciens	Neoleptosphaeria
6175_638	Ascomycota	Eurotiomycetes	Paracladophialophora sp. 6175_638	Paracladophialophora sp.	Paracladophialophora
6175_815	Basidiomycota	Agaricomycetes	Peniophorella pubera	Peniophorella pubera	Peniophorella
6175_875	Basidiomycota	Atractiellomycetes	Phleogena sp. 6175_875	Phleogena sp.	Phleogena
6175_844	Basidiomycota	Agaricomycetes	Piloderma sp. 6175_844	Piloderma sp.	Piloderma
6175_777	Basidiomycota	Agaricomycetes	Steccherinum fimbriatum	Steccherinum fimbriatum	Steccherinum
6175_930	Basidiomycota	Tremellomycetes	Tremellaceae sp. 6175_930	Tremellaceae sp.	Tremellaceae
6175_455	Basidiomycota	Agaricomycetes	Unidentified sp. 6175_455	Unidentified sp. 6175_455	Unidentified
6175_226	Basidiomycota	Agaricostilbomycetes	Agaricostilbales sp. 6175_226	Agaricostilbales sp.	Agaricostilbales
6175_935	Basidiomycota	Agaricomycetes	Amanita sp. 6175_935	Amanita sp.	Amanita
6175_368	Ascomycota	Leotiomycetes	Ascocoryne sarcoides	Ascocoryne sarcoides	Ascocoryne
6175_877	Basidiomycota	Microbotryomycetes	Camptobasidiaceae sp. 6175_877	Camptobasidiaceae sp.	Camptobasidiaceae
6175_754	Basidiomycota	Agaricomycetes	Candolleomyces candolleanus	Candolleomyces candolleanus	Candolleomyces
6175_1104	Ascomycota	Dothideomycetes	Chaetocapnodium sp. 6175_1104	Chaetocapnodium sp.	Chaetocapnodium
6175_856	Ascomycota	Leotiomycetes	Claussenomyces kirschsteinianus	Claussenomyces kirschsteinianus	Claussenomyces
6175_813	Ascomycota	Sordariomycetes	Coniochaeta sp. 6175_813	Coniochaeta sp.	Coniochaeta
6175_917	Basidiomycota	Agaricomycetes	Laetiporus sulphureus	Laetiporus sulphureus	Laetiporus
6175_1187	Basidiomycota	Agaricomycetes	Phellinus ferrugineovelutinus	Phellinus ferrugineovelutinus	Phellinus
6175_899	Basidiomycota	Agaricomycetes	Resinicium bicolor	Resinicium bicolor	Resinicium
6175_662	Ascomycota	Saccharomycetes	Sugiyamaella paludigena	Sugiyamaella paludigena	Sugiyamaella
6175_870	Basidiomycota	Agaricomycetes	Typhula micans	Typhula micans	Typhula
6175_1133	Ascomycota	Dothideomycetes	Unidentified sp. 6175_1133	Unidentified sp. 6175_1133	Unidentified
6175_715	Basidiomycota	Spiculogloeomycetes	Unidentified sp. 6175_715	Unidentified sp. 6175_715	Unidentified
6175_700	Basidiomycota	Agaricomycetes	Auriscalpium vulgare	Auriscalpium vulgare	Auriscalpium
6175_823	Ascomycota	Dothideomycetes	Botryosphaeriales sp. 6175_823	Botryosphaeriales sp.	Botryosphaeriales
6175_958	Ascomycota	Dothideomycetes	Capnodiales sp. 6175_958	Capnodiales sp.	Capnodiales
6175_865	Ascomycota	Eurotiomycetes	Capronia sp. 6175_865	Capronia sp.	Capronia
6175_879	Basidiomycota	Agaricomycetes	Cerioporus mollis	Cerioporus mollis	Cerioporus
6175_548	Ascomycota	Leotiomycetes	Dasyscyphella nivea	Dasyscyphella nivea	Dasyscyphella
6175_1450	Basidiomycota	Agaricomycetes	Gelatoporia subvermispora	Gelatoporia subvermispora	Gelatoporia
6175_886	Basidiomycota	Agaricomycetes	Gymnopilus decipiens	Gymnopilus decipiens	Gymnopilus
6175_1126	Ascomycota	Sordariomycetes	Hypocreales sp. 6175_1126	Hypocreales sp.	Hypocreales
6175_871	Ascomycota	Sordariomycetes	Idriella sp. 6175_871	Idriella sp.	Idriella
6175_949	Ascomycota	Saccharomycetes	Meyerozyma guilliermondii	Meyerozyma guilliermondii	Meyerozyma
6175_828	Mucoromycota	Mortierellomycetes	Mortierella sp. 6175_828	Mortierella sp.	Mortierella
6175_460	Basidiomycota	Tremellomycetes	Mrakiaceae sp. 6175_460	Mrakiaceae sp.	Mrakiaceae
6175_894	Basidiomycota	Agaricomycetes	Neoantrodia serialis	Neoantrodia serialis	Neoantrodia
6175_849	Basidiomycota	Pucciniomycetes	Puccinia coronata	Puccinia coronata	Puccinia
6175_756	Basidiomycota	Agaricomycetes	Rhizoctonia endophytica	Rhizoctonia endophytica	Rhizoctonia
6175_655	Basidiomycota	Agaricomycetes	Stereum subtomentosum	Stereum subtomentosum	Stereum
6175_883	Ascomycota	Dothideomycetes	Teratosphaeriaceae sp. 6175_883	Teratosphaeriaceae sp.	Teratosphaeriaceae
6175_985	Basidiomycota	Agaricomycetes	Tricholoma portentosum	Tricholoma portentosum	Tricholoma
6175_839	Basidiomycota	Agaricomycetes	Tubulicrinaceae sp. 6175_839	Tubulicrinaceae sp.	Tubulicrinaceae
6175_910	Basidiomycota	Cystobasidiomycetes	Unidentified sp. 6175_910	Unidentified sp. 6175_910	Unidentified
6175_951	Basidiomycota	Microbotryomycetes	Unidentified sp. 6175_935	Unidentified sp. 6175_951	Unidentified
6175_1173	Ascomycota	Sordariomycetes	Xylariales sp. 6175_1173	Xylariales sp.	Xylariales
6175_791	Ascomycota	Sordariomycetes	Xylomelasma sp. 6175_791	Xylomelasma sp.	Xylomelasma
6175_642	Ascomycota	Dothideomycetes	Botryosphaeriales sp. 6175_642	Botryosphaeriales sp.	Botryosphaeriales
6175_1178	Basidiomycota	Agaricomycetes	Crepidotus sp. 6175_1178	Crepidotus sp.	Crepidotus
6175_846	Ascomycota	Dothideomycetes	Didymellaceae sp. 6175_846	Didymellaceae sp.	Didymellaceae
6175_429	Ascomycota	Dothideomycetes	Elsinoaceae sp. 6175_429	Elsinoaceae sp.	Elsinoaceae
6175_1106	Ascomycota	Sordariomycetes	Hypocreales sp. 6175_1106	Hypocreales sp.	Hypocreales
6175_1249	Basidiomycota	Agaricomycetes	Junghuhnia luteoalba	Junghuhnia luteoalba	Junghuhnia
6175_490	Basidiomycota	Agaricostilbomycetes	Kondoa daliangziensis	Kondoa daliangziensis	Kondoa
6175_1119	Ascomycota	Dothideomycetes	Leptospora rubella	Leptospora rubella	Leptospora
6175_522	Ascomycota	Dothideomycetes	Myriangiales sp. 6175_522	Myriangiales sp.	Myriangiales
6175_1145	Ascomycota	Eurotiomycetes	Penicillium decumbens	Penicillium decumbens	Penicillium
6175_694	Basidiomycota	Agaricomycetes	Sebacinaceae sp. 6175_694	Sebacinaceae sp.	Sebacinaceae
6175_1055	Basidiomycota	Tremellomycetes	Unidentified sp. 6175_1055	Unidentified sp. 6175_1055	Unidentified
6175_1137	Ascomycota	Sordariomycetes	Xylariaceae sp. 6175_1137	Xylariaceae sp.	Xylariaceae
6175_810	Basidiomycota	Agaricostilbomycetes	Agaricostilbales sp. 6175_810	Agaricostilbales sp.	Agaricostilbales
6175_543	Ascomycota	Eurotiomycetes	Chaetothyriales sp. 6175_543	Chaetothyriales sp.	Chaetothyriales
6175_675	Ascomycota	Eurotiomycetes	Chaetothyriales sp. 6175_675	Chaetothyriales sp.	Chaetothyriales
6175_885	Ascomycota	Sordariomycetes	Claviceps sp. 6175_885	Claviceps sp.	Claviceps
6175_1327	Basidiomycota	Agaricomycetes	Corticiales sp. 6175_1327	Corticiales sp.	Corticiales
6175_975	Basidiomycota	Cystobasidiomycetes	Erythrobasidiales sp. 6175_975	Erythrobasidiales sp.	Erythrobasidiales
6175_1168	Ascomycota	Eurotiomycetes	Herpotrichiellaceae sp. 6175_1168	Herpotrichiellaceae sp.	Herpotrichiellaceae
6175_1875	Ascomycota	Dothideomycetes	Hysterobrevium sp. 6175_1875	Hysterobrevium sp.	Hysterobrevium
6175_606	Ascomycota	Dothideomycetes	Massarineae sp. 6175_606	Massarineae sp.	Massarineae
6175_867	Basidiomycota	Cystobasidiomycetes	Microsporomyces sp. 6175_867	Microsporomyces sp.	Microsporomyces
6175_1109	Mucoromycota	Mucoromycetes	Mucor plumbeus	Mucor plumbeus	Mucor
6175_1196	Ascomycota	Sordariomycetes	Niessliaceae sp. 6175_1196	Niessliaceae sp.	Niessliaceae
6175_599	Ascomycota	Dothideomycetes	Paraphoma sp. 6175_599	Paraphoma sp.	Paraphoma
6175_892	Ascomycota	Sordariomycetes	Sporocadaceae sp. 6175_892	Sporocadaceae sp.	Sporocadaceae
6175_1110	Basidiomycota	Agaricomycetes	Tomentella punicea	Tomentella punicea	Tomentella
6175_556	Basidiomycota	Unidentified	Unidentified sp. 6175_556	Unidentified sp. 6175_556	Unidentified
6175_804	Basidiomycota	Cystobasidiomycetes	Unidentified sp. 6175_804	Unidentified sp. 6175_804	Unidentified
6175_764	Ascomycota	Dothideomycetes	Capnobotryella sp. 6175_764	Capnobotryella sp.	Capnobotryella
6175_1029	Ascomycota	Eurotiomycetes	Chaetothyriales sp. 6175_1029	Chaetothyriales sp.	Chaetothyriales
6175_128	Basidiomycota	Tremellomycetes	Cystofilobasidium capitatum	Cystofilobasidium capitatum	Cystofilobasidium
6175_783	Basidiomycota	Pucciniomycetes	Coleosporium sp. 6175_783	Coleosporium sp.	Coleosporium
6175_932	Basidiomycota	Agaricomycetes	Dichomitus squalens	Dichomitus squalens	Dichomitus
6175_364	Basidiomycota	Tremellomycetes	Dioszegia sp. 6175_364	Dioszegia sp.	Dioszegia
6175_1469	Basidiomycota	Agaricomycetes	Efibula sp. 6175_1469	Efibula sp.	Efibula
6175_1085	Ascomycota	Leotiomycetes	Erysiphe arcuata	Erysiphe arcuata	Erysiphe
6175_988	Basidiomycota	Agaricomycetes	Exidia glandulosa	Exidia glandulosa	Exidia
6175_641	Ascomycota	Eurotiomycetes	Knufia perfecta	Knufia perfecta	Knufia
6175_192	Ascomycota	Dothideomycetes	Petrakia sp. 6175_192	Petrakia sp.	Petrakia
6175_814	Ascomycota	Eurotiomycetes	Phaeomoniellales sp. 6175_814	Phaeomoniellales sp.	Phaeomoniellales
6175_927	Ascomycota	Dothideomycetes	Phaeosphaeriaceae sp. 6175_927	Phaeosphaeriaceae sp.	Phaeosphaeriaceae
6175_914	Basidiomycota	Ustilaginomycetes	Pseudozyma sp. 6175_914	Pseudozyma sp.	Pseudozyma
6175_275	Ascomycota	Leotiomycetes	Rhytismatales sp.6175_275	Rhytismatales sp.	Rhytismatales
6175_1019	Basidiomycota	Agaricomycetes	Sebacinales sp. 6175_1019	Sebacinales sp.	Sebacinales
6175_452	Basidiomycota	Microbotryomycetes	Sporidiobolales sp. 6175_452	Sporidiobolales sp.	Sporidiobolales
6175_938	Basidiomycota	Agaricomycetes	Typhulaceae sp. 6175_938	Typhulaceae sp.	Typhulaceae
6175_1299	Basidiomycota	Agaricomycetes	Trechisporales sp. 6175_1299	Trechisporales sp.	Trechisporales
6175_588	Basidiomycota	Tremellomycetes	Unidentified sp. 6175_588	Unidentified sp. 6175_588	Unidentified
6175_705	Basidiomycota	Spiculogloeomycetes	Unidentified sp. 6175_705	Unidentified sp. 6175_705	Unidentified
6175_723	Basidiomycota	Agaricostilbomycetes	Unidentified sp. 6175_723	Unidentified sp. 6175_723	Unidentified
6175_964	Ascomycota	Unidentified	Unidentified sp. 6175_964	Unidentified sp. 6175_964	Unidentified
6175_386	Basidiomycota	Agaricomycetes	Athelia sp. 6175_386	Athelia sp.	Athelia
6175_978	Basidiomycota	Agaricomycetes	Ceratobasidiaceae sp. 6175_978	Ceratobasidiaceae sp.	Ceratobasidiaceae
6175_1127	Ascomycota	Sordariomycetes	Cytospora pruinosa	Cytospora pruinosa	Cytospora
6175_921	Ascomycota	Leotiomycetes	Claussenomyces sp. 6175_921	Claussenomyces sp.	Claussenomyces
6175_1244	Basidiomycota	Agaricomycetes	Efibula tuberculata	Efibula tuberculata	Efibula
6175_622	Ascomycota	Leotiomycetes	Epithamnolia xanthoriae	Epithamnolia xanthoriae	Epithamnolia
6175_861	Basidiomycota	Ustilaginomycetes	Farysia olivacea	Farysia olivacea	Farysia
6175_825	Ascomycota	Leotiomycetes	Hymenoscyphus sp. 6175_825	Hymenoscyphus sp.	Hymenoscyphus
6175_589	Ascomycota	Eurotiomycetes	Knufia cryptophialidica	Knufia cryptophialidica	Knufia
6175_1633	Ascomycota	Leotiomycetes	Lachnellula sp. 6175_1633	Lachnellula sp.	Lachnellula
6175_860	Basidiomycota	Agaricomycetes	Lepista nuda	Lepista nuda	Lepista
6175_1047	Ascomycota	Dothideomycetes	Leptospora galii	Leptospora galii	Leptospora
6175_1446	Basidiomycota	Agaricomycetes	Marasmius oreades	Marasmius oreades	Marasmius
6175_1053	Basidiomycota	Cystobasidiomycetes	Naohideaceae sp. 6175_1053	Naohideaceae sp.	Naohideaceae
6175_990	Ascomycota	Orbiliomycetes	Orbiliales sp. 6175_990	Orbiliales sp.	Orbiliales
6175_690	Ascomycota	Dothideomycetes	Phaeosphaeria sp. 6175_690	Phaeosphaeria sp.	Phaeosphaeria
6175_1284	Ascomycota	Dothideomycetes	Pleosporales sp. 6175_1284	Pleosporales sp.	Pleosporales
6175_942	Chytridiomycota	Chytridiomycetes	Rhizidium phycophilum	Rhizidium phycophilum	Rhizidium
6175_939	Mucoromycota	Mucoromycetes	Rhizopus stolonifer	Rhizopus stolonifer	Rhizopus
6175_793	Basidiomycota	Agaricomycetes	Schizoporaceae sp. 6175_793	Schizoporaceae sp.	Schizoporaceae
6175_503	Basidiomycota	Agaricomycetes	Sistotremastrum niveocremeum	Sistotremastrum niveocremeum	Sistotremastrum
6175_979	Ascomycota	Lecanoromycetes	Squamarinaceae sp. 6175_951	Squamarinaceae sp.	Squamarinaceae
6175_1049	Ascomycota	Eurotiomycetes	Thysanophora penicillioides	Thysanophora penicillioides	Thysanophora
6175_590	Chytridiomycota	Chytridiomycetes	Thoreauomyces humboldtii	Thoreauomyces humboldtii	Thoreauomyces
6175_391	Ascomycota	Leotiomycetes	Tympanidaceae sp. 6175_391	Tympanidaceae sp.	Tympanidaceae
6175_1418	Basidiomycota	Tremellomycetes	Tremellales sp. 6175_1418	Tremellales sp.	Tremellales
6175_987	Basidiomycota	Agaricomycetes	Agaricales sp. 6175_987	Agaricales sp.	Agaricales
6175_616	Basidiomycota	Agaricostilbomycetes	Agaricostilbales sp. 6175_616	Agaricostilbales sp.	Agaricostilbales
6175_1202	Basidiomycota	Agaricomycetes	Aphanobasidium sp. 6175_1202	Aphanobasidium sp.	Aphanobasidium
6175_757	Basidiomycota	Agaricomycetes	Ceratobasidiaceae sp. 6175_757	Ceratobasidiaceae sp.	Ceratobasidiaceae
6175_1512	Ascomycota	Arthoniomycetes	Chrysothrix candelaris	Chrysothrix candelaris	Chrysothrix
6175_1681	Ascomycota	Saccharomycetes	Cyberlindnera jadinii	Cyberlindnera jadinii	Cyberlindnera
6175_997	Basidiomycota	Tremellomycetes	Cystofilobasidium macerans	Cystofilobasidium macerans	Cystofilobasidium
6175_926	Ascomycota	Leotiomycetes	Hyaloscypha bicolor	Hyaloscypha bicolor	Hyaloscypha
6175_1456	Ascomycota	Leotiomycetes	Leptodontidiaceae sp. 6175_1456	Leptodontidiaceae sp.	Leptodontidiaceae
6175_1477	Ascomycota	Eurotiomycetes	Phaeomoniellaceae sp. 6175_1477	Phaeomoniellaceae sp.	Phaeomoniellaceae
6175_405	Ascomycota	Lecanoromycetes	Phlyctis argena	Phlyctis argena	Phlyctis
6175_1172	Ascomycota	Dothideomycetes	Pleosporales sp. 6175_1172	Pleosporales sp.	Pleosporales
6175_895	Basidiomycota	Agaricomycetes	Sebacinales sp. 6175_895	Sebacinales sp.	Sebacinales
6175_811	Basidiomycota	Pucciniomycetes	Septobasidium carestianum	Septobasidium carestianum	Septobasidium
6175_551	Basidiomycota	Agaricomycetes	Sistotrema sp. 6175_551	Sistotrema sp.	Sistotrema
6175_377	Basidiomycota	Tremellomycetes	Tremella sp. 6175_377	Tremella sp.	Tremella
6175_1293	Basidiomycota	Agaricomycetes	Tubulicrinis sp. 6175_1293	Tubulicrinis sp.	Tubulicrinis
6175_782	Basidiomycota	Spiculogloeomycetes	Unidentified sp. 6175_782	Unidentified sp. 6175_782	Unidentified
6175_859	Basidiomycota	Cystobasidiomycetes	Unidentified sp. 6175_859	Unidentified sp. 6175_859	Unidentified
6175_888	Ascomycota	Dothideomycetes	Unidentified sp. 6175_888	Unidentified sp. 6175_888	Unidentified
6175_903	Ascomycota	Arthoniomycetes	Unidentified sp. 6175_903	Unidentified sp. 6175_903	Unidentified
6175_924	Ascomycota	Taphrinomycetes	Unidentified sp. 6175_924	Unidentified sp. 6175_924	Unidentified
6175_1094	Basidiomycota	Agaricostilbomycetes	Agaricostilbales sp. 6175_1094	Agaricostilbales sp.	Agaricostilbales
6175_1472	Ascomycota	Eurotiomycetes	Aspergillaceae sp. 6175_1472	Aspergillaceae sp.	Aspergillaceae
6175_960	Basidiomycota	Agaricomycetes	Basidiodendron sp. 6175_960	Basidiodendron sp.	Basidiodendron
6175_1036	Basidiomycota	Tremellomycetes	Bulleraceae sp. 6175_1036	Bulleraceae sp.	Bulleraceae
6175_977	Basidiomycota	Agaricomycetes	Collybiopsis peronata	Collybiopsis peronata	Collybiopsis
6175_904	Basidiomycota	Agaricomycetes	Coprinellus disseminatus	Coprinellus disseminatus	Coprinellus
6175_1993	Basidiomycota	Agaricomycetes	Coriolopsis trogii	Coriolopsis trogii	Coriolopsis
6175_1406	Basidiomycota	Tremellomycetes	Cryptococcus sp. 6175_1406	Cryptococcus sp.	Cryptococcus
6175_672	Ascomycota	Dothideomycetes	Elsinoaceae sp. 6175_672	Elsinoaceae sp.	Elsinoaceae
6175_614	Ascomycota	Lecanoromycetes	Evernia prunastri	Evernia prunastri	Evernia
6175_1324	Basidiomycota	Exobasidiomycetes	Exobasidiales sp. 6175_1324	Exobasidiales sp.	Exobasidiales
6175_536	Basidiomycota	Exobasidiomycetes	Exobasidiales sp. 6175_536	Exobasidiales sp.	Exobasidiales
6175_371	Basidiomycota	Tremellomycetes	Filobasidiales sp. 6175_371	Filobasidiales sp.	Filobasidiales
6175_799	Ascomycota	Leotiomycetes	Hyaloscyphaceae sp. 6175_799	Hyaloscyphaceae sp.	Hyaloscyphaceae
6175_853	Ascomycota	Lecanoromycetes	Micareaceae sp. 6175_853	Micareaceae sp.	Micareaceae
6175_1199	Ascomycota	Eurotiomycetes	Mycocaliciaceae sp. 6175_1199	Mycocaliciaceae sp.	Mycocaliciaceae
6175_858	Ascomycota	Sordariomycetes	Microdochium sp. 6175_858	Microdochium sp.	Microdochium
6175_1941	Ascomycota	Dothideomycetes	Microthyriales sp. 6175_1941	Microthyriales sp.	Microthyriales
6175_1412	Ascomycota	Orbiliomycetes	Orbiliales sp. 6175_1412	Orbiliales sp.	Orbiliales
6175_1229	Ascomycota	Sordariomycetes	Phaeoacremonium sp. 6175_1229	Phaeoacremonium sp.	Phaeoacremonium
6175_1185	Ascomycota	Eurotiomycetes	Phaeomoniellaceae sp. 6175_1185	Phaeomoniellaceae sp.	Phaeomoniellaceae
6175_1381	Ascomycota	Dothideomycetes	Phloeospora ulmi	Phloeospora ulmi	Phloeospora
6175_785	Basidiomycota	Agaricomycetes	Radulomyces confluens	Radulomyces confluens	Radulomyces
6175_1059	Basidiomycota	Tremellomycetes	Solicoccozyma gelidoterrea	Solicoccozyma gelidoterrea	Solicoccozyma
6175_245	Basidiomycota	Agaricomycetes	Typhulaceae sp. 6175_245	Typhulaceae sp.	Typhulaceae
6175_1543	Basidiomycota	Agaricomycetes	Amphinema sp. 6175_1543	Amphinema sp.	Amphinema
6175_1112	Ascomycota	Sordariomycetes	Apiospora sp. 6175_1112	Apiospora sp.	Apiospora
6175_1572	Ascomycota	Sordariomycetes	Apiosporaceae sp. 6175_1572	Apiosporaceae sp.	Apiosporaceae
6175_934	Basidiomycota	Exobasidiomycetes	Arcticomyces warmingii	Arcticomyces warmingii	Arcticomyces
6175_1255	Basidiomycota	Agaricomycetes	Aurantiporus fissilis	Aurantiporus fissilis	Aurantiporus
6175_1640	Basidiomycota	Agaricomycetes	Baltazaria galactina	Baltazaria galactina	Baltazaria
6175_827	Basidiomycota	Cystobasidiomycetes	Cystobasidium psychroaquaticum	Cystobasidium psychroaquaticum	Cystobasidium
6175_685	Basidiomycota	Tremellomycetes	Cystofilobasidium infirmominiatum	Cystofilobasidium infirmominiatum	Cystofilobasidium
6175_1129	Ascomycota	Dothideomycetes	Fenestella sp. 6175_1129	Fenestella sp.	Fenestella
6175_931	Ascomycota	Sordariomycetes	Fusarium sp. 6175_931	Fusarium sp.	Fusarium
6175_458	Chytridiomycota	Chytridiomycetes	Geranomyces variabilis	Geranomyces variabilis	Geranomyces
6175_1179	Basidiomycota	Agaricomycetes	Gloeoporus pannocinctus	Gloeoporus pannocinctus	Gloeoporus
6175_1627	Ascomycota	Leotiomycetes	Gremmeniella abietina	Gremmeniella abietina	Gremmeniella
6175_1310	Basidiomycota	Agaricomycetes	Kneiffiella sp. 6175_1310	Kneiffiella sp.	Kneiffiella
6175_257	Basidiomycota	Agaricostilbomycetes	Kondoaceae sp. 6175_257	Kondoaceae sp.	Kondoaceae
6175_1236	Ascomycota	Dothideomycetes	Melanommataceae sp. 6175_1236	Melanommataceae sp.	Melanommataceae
6175_280	Ascomycota	Dothideomycetes	Melanommataceae sp. 6175_280	Melanommataceae sp.	Melanommataceae
6175_1159	Basidiomycota	Cystobasidiomycetes	Microsporomycetaceae sp. 6175_1159	Microsporomycetaceae sp.	Microsporomycetaceae
6175_880	Basidiomycota	Cystobasidiomycetes	Naohideales sp. 6175_880	Naohideales sp.	Naohideales
6175_1623	Ascomycota	Sordariomycetes	Ophiostoma sp. 6175_1623	Ophiostoma sp.	Ophiostoma
6175_1014	Ascomycota	Orbiliomycetes	Orbiliales sp. 6175_1014	Orbiliales sp.	Orbiliales
6175_1231	Ascomycota	Orbiliomycetes	Orbiliales sp. 6175_1224	Orbiliales sp.	Orbiliales
6175_1017	Ascomycota	Eurotiomycetes	Phaeomoniella sp. 6175_1017	Phaeomoniella sp.	Phaeomoniella
6175_933	Ascomycota	Dothideomycetes	Pleosporales sp. 6175_933	Pleosporales sp.	Pleosporales
6175_1500	Mucoromycota	Mucoromycetes	Rhizopus arrhizus	Rhizopus arrhizus	Rhizopus
6175_1531	Basidiomycota	Agaricomycetes	Steccherinum nitidum	Steccherinum nitidum	Steccherinum
6175_1207	Basidiomycota	Agaricomycetes	Tomentella sp. 6175_1207	Tomentella sp.	Tomentella
6175_1098	Basidiomycota	Tremellomycetes	Tremellaceae sp. 6175_1098	Tremellaceae sp.	Tremellaceae
6175_701	Basidiomycota	Spiculogloeomycetes	Unidentified sp. 6175_701	Unidentified sp. 6175_701	Unidentified
6175_735	Ascomycota	Dothideomycetes	Venturia ditricha	Venturia ditricha	Venturia
6175_798	Ascomycota	Leotiomycetes	Vexillomyces sp. 6175_798	Vexillomyces sp.	Vexillomyces
6175_1123	Zoopagomycota	Entomophthoromycetes	Zoophthora lanceolata	Zoophthora lanceolata	Zoophthora
6175_1503	Ascomycota	Dothideomycetes	Acrodontium luzulae	Acrodontium luzulae	Acrodontium
6175_1064	Ascomycota	Eurotiomycetes	Aspergillus sp. 6175_1064	Aspergillus sp.	Aspergillus
6175_1076	Ascomycota	Lecanoromycetes	Byssoloma diederichii	Byssoloma diederichii	Byssoloma
6175_1518	Basidiomycota	Agaricomycetes	Byssomerulius corium	Byssomerulius corium	Byssomerulius
6175_929	Basidiomycota	Tremellomycetes	Bulleribasidiaceae sp. 6175_929	Bulleribasidiaceae sp.	Bulleribasidiaceae
6175_714	Basidiomycota	Microbotryomycetes	Colacogloea sp. 6175_714	Colacogloea sp.	Colacogloea
6175_1407	Basidiomycota	Microbotryomycetes	Colacogloeaceae sp. 6175_1407	Colacogloeaceae sp.	Colacogloeaceae
6175_2072	Basidiomycota	Agaricomycetes	Coprinellus sp. 6175_2072	Coprinellus sp.	Coprinellus
6175_1234	Basidiomycota	Dacrymycetes	Dacrymycetaceae sp. 6175_1234	Dacrymycetaceae sp.	Dacrymycetaceae
6175_1464	Basidiomycota	Exobasidiomycetes	Exobasidiaceae sp. 6175_1464	Exobasidiaceae sp.	Exobasidiaceae
6175_1743	Basidiomycota	Tremellomycetes	Filobasidium uniguttulatum	Filobasidium uniguttulatum	Filobasidium
6175_1191	Ascomycota	Leotiomycetes	Helotiales sp. 6175_1191	Helotiales sp.	Helotiales
6175_1440	Ascomycota	Leotiomycetes	Hymenoscyphus scutula	Hymenoscyphus scutula	Hymenoscyphus
6175_1388	Basidiomycota	Agaricomycetes	Inocybe sp. 6175_1388	Inocybe sp.	Inocybe
6175_882	Basidiomycota	Agaricomycetes	Inocybe sp. 6175_882	Inocybe sp.	Inocybe
6175_1215	Ascomycota	Lecanoromycetes	Micarea nitschkeana	Micarea nitschkeana	Micarea
6175_1242	Basidiomycota	Microbotryomycetes	Microbotryum reticulatum	Microbotryum reticulatum	Microbotryum
6175_1206	Mucoromycota	Mortierellomycetes	Mortierella sp. 6175_1206	Mortierella sp.	Mortierella
6175_1272	Mucoromycota	Mortierellomycetes	Mortierellales sp. 6175_1276	Mortierellales sp.	Mortierellales
6175_433	Basidiomycota	Tremellomycetes	Naganishia diffluens	Naganishia diffluens	Naganishia
6175_1115	Ascomycota	Sordariomycetes	Nemania serpens	Nemania serpens	Nemania
6175_952	Ascomycota	Dothideomycetes	Neocucurbitaria sp. 6175_952	Neocucurbitaria sp.	Neocucurbitaria
6175_1712	Ascomycota	Sordariomycetes	Niesslia exilis	Niesslia exilis	Niesslia
6175_1953	Ascomycota	Sordariomycetes	Paracosmospora sp. 6175_1953	Paracosmospora sp.	Paracosmospora
6175_1259	Basidiomycota	Agaricomycetes	Peniophorella sp. 6175_1259	Peniophorella sp.	Peniophorella
6175_1461	Ascomycota	Eurotiomycetes	Phaeomoniellaceae sp. 6175_1461	Phaeomoniellaceae sp.	Phaeomoniellaceae
6175_1180	Basidiomycota	Agaricomycetes	Pholiota spumosa	Pholiota spumosa	Pholiota
6175_1861	Ascomycota	Dothideomycetes	Pleosporales sp. 6175_1861	Pleosporales sp.	Pleosporales
6175_1054	Basidiomycota	Agaricomycetes	Pleurotus pulmonarius	Pleurotus pulmonarius	Pleurotus
6175_529	Ascomycota	Leotiomycetes	Rutstroemia luteovirescens	Rutstroemia luteovirescens	Rutstroemia
6175_2079	Basidiomycota	Microbotryomycetes	Sampaiozyma ingeniosa	Sampaiozyma ingeniosa	Sampaiozyma
6175_2221	Ascomycota	Lecanoromycetes	Scoliciosporum chlorococcum	Scoliciosporum chlorococcum	Scoliciosporum
6175_1015	Basidiomycota	Pucciniomycetes	Septobasidiaceae sp. 6175_1015	Septobasidiaceae sp.	Septobasidiaceae
6175_1581	Basidiomycota	Agaricomycetes	Serendipitaceae sp. 6175_1581	Serendipitaceae sp.	Serendipitaceae
6175_1279	Ascomycota	Lecanoromycetes	Spirographa sp. 6175_1279	Spirographa sp.	Spirographa
6175_481	Chytridiomycota	Chytridiomycetes	Spizellomycetales sp. 6175_471	Spizellomycetales sp.	Spizellomycetales
6175_1396	Basidiomycota	Tremellomycetes	Tremellales sp. 6175_1396	Tremellales sp.	Tremellales
6175_1414	Basidiomycota	Tremellomycetes	Tremellales sp. 6175_1414	Tremellales sp.	Tremellales
6175_1148	Basidiomycota	Spiculogloeomycetes	Unidentified sp. 6175_1148	Unidentified sp. 6175_1148	Unidentified
6175_1197	Basidiomycota	Cystobasidiomycetes	Unidentified sp. 6175_1197	Unidentified sp. 6175_1197	Unidentified
6175_1175	Ascomycota	Sordariomycetes	Akanthomyces sp. 6175_1175	Akanthomyces sp.	Akanthomyces
6175_1391	Basidiomycota	Agaricomycetes	Amanita fulva	Amanita fulva	Amanita
6175_1354	Basidiomycota	Tremellomycetes	Apiotrichum sp. 6175_1354	Apiotrichum sp.	Apiotrichum
6175_186	Basidiomycota	Agaricomycetes	Athelia sp. 6175_186	Athelia sp.	Athelia
6175_738	Ascomycota	Lecanoromycetes	Bacidina mendax	Bacidina mendax	Bacidina
6175_1303	Ascomycota	Dothideomycetes	Botryosphaeriales sp. 6175_1303	Botryosphaeriales sp.	Botryosphaeriales
6175_436	Basidiomycota	Agaricomycetes	Cantharellales sp. 6175_436	Cantharellales sp.	Cantharellales
6175_1203	Ascomycota	Sordariomycetes	Cephalothecaceae sp. 6175_1203	Cephalothecaceae sp.	Cephalothecaceae
6175_1134	Ascomycota	Eurotiomycetes	Chaetothyriales sp. 6175_1134	Chaetothyriales sp.	Chaetothyriales
6175_874	Chytridiomycota	Chytridiomycetes	Chytriomycetaceae sp. 6175_874	Chytriomycetaceae sp.	Chytriomycetaceae
6175_1845	Basidiomycota	Cystobasidiomycetes	Cystobasidiaceae sp. 6175_1845	Cystobasidiaceae sp.	Cystobasidiaceae
6175_1290	Basidiomycota	Agaricomycetes	Coniophora puteana	Coniophora puteana	Coniophora
6175_1337	Basidiomycota	Agaricomycetes	Corticiales sp. 6175_1337	Corticiales sp.	Corticiales
6175_1141	Ascomycota	Leotiomycetes	Crumenulopsis sororia	Crumenulopsis sororia	Crumenulopsis
6175_1342	Ascomycota	Eurotiomycetes	Eurotiales sp. 6175_1342	Eurotiales sp.	Eurotiales
6175_965	Basidiomycota	Tremellomycetes	Fonsecazyma sp. 6175_965	Fonsecazyma sp.	Fonsecazyma
6175_1912	Ascomycota	Sordariomycetes	Fusarium poae	Fusarium poae	Fusarium
6175_1060	Ascomycota	Pezizomycetes	Geopora sp. 6175_1060	Geopora sp.	Geopora
6175_1212	Ascomycota	Leotiomycetes	Helotiales sp. 6175_1212	Helotiales sp.	Helotiales
6175_1654	Ascomycota	Leotiomycetes	Hyphodiscaceae sp. 6175_1654	Hyphodiscaceae sp.	Hyphodiscaceae
6175_1268	Basidiomycota	Agaricomycetes	Inocybe lacera	Inocybe lacera	Inocybe
6175_3766	Basidiomycota	Tremellomycetes	Krasilnikovozyma curviuscula	Krasilnikovozyma curviuscula	Krasilnikovozyma
6175_1679	Basidiomycota	Microbotryomycetes	Kriegeriaceae sp. 6175_1679	Kriegeriaceae sp.	Kriegeriaceae
6175_716	Ascomycota	Dothideomycetes	Lophiotrema sp. 6175_716	Lophiotrema sp.	Lophiotrema
6175_1300	Ascomycota	Sordariomycetes	Menispora caesia	Menispora caesia	Menispora
6175_1374	Basidiomycota	Agaricomycetes	Meruliporia pulverulenta (Serpula pulverulenta)	Meruliporia pulverulenta	Meruliporia
6175_1024	Ascomycota	Sordariomycetes	Microdochium sp. 6175_1024	Microdochium sp.	Microdochium
6175_2011	Ascomycota	Leotiomycetes	Mollisiaceae sp. 6175_2011	Mollisiaceae sp.	Mollisiaceae
6175_962	Ascomycota	Orbiliomycetes	Orbiliales sp. 6175_962	Orbiliales sp.	Orbiliales
6175_1295	Ascomycota	Lecanoromycetes	Ostropales sp. 6175_1295	Ostropales sp.	Ostropales
6175_335	Ascomycota	Leotiomycetes	Phacidiaceae sp. 6175_335	Phacidiaceae sp.	Phacidiaceae
6175_2424	Ascomycota	Eurotiomycetes	Phaeomoniellaceae sp. 6175_2424	Phaeomoniellaceae sp.	Phaeomoniellaceae
6175_727	Basidiomycota	Agaricomycetes	Phlebia rufa	Phlebia rufa	Phlebia
6175_837	Basidiomycota	Agaricomycetes	Picipes badius	Picipes badius	Picipes
6175_1413	Ascomycota	Dothideomycetes	Pringsheimia chamaecyparidis	Pringsheimia chamaecyparidis	Pringsheimia
6175_1558	Basidiomycota	Exobasidiomycetes	Pseudomicrostroma sp. 6175_1558	Pseudomicrostroma sp.	Pseudomicrostroma
6175_1586	Basidiomycota	Agaricomycetes	Sebacinaceae sp. 6175_1586	Sebacinaceae sp.	Sebacinaceae
6175_1573	Basidiomycota	Agaricomycetes	Skvortzovia furfuracea	Skvortzovia furfuracea	Skvortzovia
6175_1257	Basidiomycota	Agaricomycetes	Steccherinaceae sp. 6175_1257	Steccherinaceae sp.	Steccherinaceae
6175_693	Ascomycota	Sordariomycetes	Stylonectria sp. 6175_693	Stylonectria sp.	Stylonectria
6175_1261	Basidiomycota	Agaricomycetes	Unidentified sp. 6175_1261	Unidentified sp. 6175_1261	Unidentified
6175_1560	Ascomycota	Leotiomycetes	Unidentified sp. 6175_1560	Unidentified sp. 6175_1560	Unidentified
6175_1652	Ascomycota	Orbiliomycetes	Unidentified sp. 6175_1652	Unidentified sp. 6175_1652	Unidentified
6175_944	Basidiomycota	Unidentified	Unidentified sp. 6175_944	Unidentified sp. 6175_944	Unidentified
6175_1160	Basidiomycota	Wallemiomycetes	Wallemia ichthyophaga	Wallemia ichthyophaga	Wallemia
6175_1343	Basidiomycota	Agaricomycetes	Xeromphalina sp. 6175_1343	Xeromphalina sp.	Xeromphalina
6175_1506	Basidiomycota	Agaricomycetes	Adustoporia sinuosa	Adustoporia sinuosa	Adustoporia
6175_1758	Basidiomycota	Agaricomycetes	Agaricales sp. 6175_1758	Agaricales sp.	Agaricales
6175_2276	Ascomycota	Dothideomycetes	Cenococcum geophilum	Cenococcum geophilum	Cenococcum
6175_1608	Basidiomycota	Agaricomycetes	Ceratobasidiaceae sp. 6175_1608	Ceratobasidiaceae sp.	Ceratobasidiaceae
6175_1379	Basidiomycota	Agaricostilbomycetes	Chionosphaeraceae sp. 6175_1379	Chionosphaeraceae sp.	Chionosphaeraceae
6175_1650	Ascomycota	Sordariomycetes	Coniochaeta sp. 6175_1650	Coniochaeta sp.	Coniochaeta
6175_1258	Basidiomycota	Agaricomycetes	Coprinopsis atramentaria	Coprinopsis atramentaria	Coprinopsis
6175_1630	Basidiomycota	Agaricomycetes	Cortinarius dolabratus	Cortinarius dolabratus	Cortinarius
6175_1050	Basidiomycota	Tremellomycetes	Cuniculitremaceae sp. 6175_1050	Cuniculitremaceae sp.	Cuniculitremaceae
6175_1247	Basidiomycota	Tremellomycetes	Cuniculitremaceae sp. 6175_1247	Cuniculitremaceae sp.	Cuniculitremaceae
6175_1945	Ascomycota	Dothideomycetes	Dothiorella sp. 6175_1945	Dothiorella sp.	Dothiorella
6175_1144	Basidiomycota	Exobasidiomycetes	Exobasidium maculosum	Exobasidium maculosum	Exobasidium
6175_1534	Basidiomycota	Agaricomycetes	Fuscopostia fragilis	Fuscopostia fragilis	Fuscopostia
6175_1739	Ascomycota	Leotiomycetes	Hyaloscyphaceae sp. 6175_1739	Hyaloscyphaceae sp.	Hyaloscyphaceae
6175_1167	Basidiomycota	Agaricomycetes	Hyphoderma roseocremeum	Hyphoderma roseocremeum	Hyphoderma
6175_2042	Ascomycota	Dothideomycetes	Hysteriaceae sp. 6175_2042	Hysteriaceae sp.	Hysteriaceae
6175_1525	Basidiomycota	Agaricomycetes	Lentinellus sp. 6175_1525	Lentinellus sp.	Lentinellus
6175_948	Ascomycota	Dothideomycetes	Microcyclosporella mali	Microcyclosporella mali	Microcyclosporella
6175_1983	Ascomycota	Leotiomycetes	Neomelanconium gelatosporum	Neomelanconium gelatosporum	Neomelanconium
6175_725	Ascomycota	Sordariomycetes	Niesslia endophytica	Niesslia endophytica	Niesslia
6175_635	Ascomycota	Sordariomycetes	Niesslia tenuis	Niesslia tenuis	Niesslia
6175_431	Ascomycota	Sordariomycetes	Ophiostomataceae sp. 6175_431	Ophiostomataceae sp.	Ophiostomataceae
6175_1022	Ascomycota	Dothideomycetes	Parathyridaria sp. 6175_1022	Parathyridaria sp.	Parathyridaria
6175_1445	Ascomycota	Eurotiomycetes	Penicillium pusillum	Penicillium pusillum	Penicillium
6175_1274	Basidiomycota	Pucciniomycetes	Phragmidium sp. 6175_1274	Phragmidium sp.	Phragmidium
6175_1083	Mucoromycota	Mortierellomycetes	Podila sp. 6175_1083	Podila sp.	Podila
6175_2030	Basidiomycota	Agaricomycetes	Postia ptychogaster	Postia ptychogaster	Postia
6175_1077	Ascomycota	Saccharomycetes	Saccharomycetales sp. 6175_1077	Saccharomycetales sp.	Saccharomycetales
6175_1528	Ascomycota	Eurotiomycetes	Talaromyces sp. 6175_1528	Talaromyces sp.	Talaromyces
6175_1003	Ascomycota	Taphrinomycetes	Taphrina tormentillae	Taphrina tormentillae	Taphrina
6175_2176	Ascomycota	Taphrinomycetes	Taphrinaceae sp. 6175_2176	Taphrinaceae sp.	Taphrinaceae
6175_1438	Basidiomycota	Ustilaginomycetes	Thecaphora seminis-convolvuli	Thecaphora seminis-convolvuli	Thecaphora
6175_1027	Ascomycota	Leotiomycetes	Tympanidaceae sp. 6175_1027	Tympanidaceae sp.	Tympanidaceae
6175_1319	Ascomycota	Leotiomycetes	Tympanidaceae sp. 6175_1319	Tympanidaceae sp.	Tympanidaceae
6175_1487	Ascomycota	Leotiomycetes	Tympanidaceae sp. 6175_1487	Tympanidaceae sp.	Tympanidaceae
6175_2156	Ascomycota	Leotiomycetes	Tympanidaceae sp. 6175_2156	Tympanidaceae sp.	Tympanidaceae
6175_1466	Basidiomycota	Agaricomycetes	Trechispora mollusca	Trechispora mollusca	Trechispora
6175_1734	Basidiomycota	Tremellomycetes	Tremella sp. 6175_1734	Tremella sp.	Tremella
6175_1099	Basidiomycota	Tremellomycetes	Tremellales sp. 6175_1099	Tremellales sp.	Tremellales
6175_489	Ascomycota	Eurotiomycetes	Trichomeriaceae sp. 6175_489	Trichomeriaceae sp.	Trichomeriaceae
6175_1200	Ascomycota	Sordariomycetes	Trichosphaeriaceae sp. 6175_1200	Trichosphaeriaceae sp.	Trichosphaeriaceae
6175_1434	Ascomycota	Dothideomycetes	Unidentified sp. 6175_1434	Unidentified sp. 6175_1434	Unidentified
6175_1673	Ascomycota	Dothideomycetes	Unidentified sp. 6175_1673	Unidentified sp. 6175_1673	Unidentified
6175_1676	Basidiomycota	Spiculogloeomycetes	Unidentified sp. 6175_1676	Unidentified sp. 6175_1676	Unidentified
6175_2573	Ascomycota	Unidentified	Unidentified sp. 6175_2573	Unidentified sp. 6175_2573	Unidentified
6175_1227	Basidiomycota	Agaricostilbomycetes	Agaricostilbales sp. 6175_1227	Agaricostilbales sp.	Agaricostilbales
6175_1720	Basidiomycota	Agaricostilbomycetes	Agaricostilbales sp. 6175_1720	Agaricostilbales sp.	Agaricostilbales
6175_563	Basidiomycota	Agaricostilbomycetes	Agaricostilbales sp. 6175_563	Agaricostilbales sp.	Agaricostilbales
6175_1612	Basidiomycota	Agaricomycetes	Alloexidiopsis calcea	Alloexidiopsis calcea	Alloexidiopsis
6175_1386	Ascomycota	Arthoniomycetes	Arthoniaceae sp. 6175_1386	Arthoniaceae sp.	Arthoniaceae
6175_2792	Basidiomycota	Agaricomycetes	Auriculariales sp. 6175_2792	Auriculariales sp.	Auriculariales
6175_2028	Basidiomycota	Agaricomycetes	Ceratobasidiaceae sp. 6175_2028	Ceratobasidiaceae sp.	Ceratobasidiaceae
6175_1372	Ascomycota	Arthoniomycetes	Chaetothyriales sp. 6175_1372	Chaetothyriales sp.	Chaetothyriales
6175_2031	Ascomycota	Eurotiomycetes	Chaetothyriales sp. 6175_2031	Chaetothyriales sp.	Chaetothyriales
6175_1147	Basidiomycota	Cystobasidiomycetes	Cystobasidiaceae sp. 6175_1147	Cystobasidiaceae sp.	Cystobasidiaceae
6175_1408	Ascomycota	Eurotiomycetes	Cladophialophora sp. 6175_1408	Cladophialophora sp.	Cladophialophora
6175_2270	Basidiomycota	Agaricomycetes	Climacocystis borealis	Climacocystis borealis	Climacocystis
6175_1087	Basidiomycota	Agaricomycetes	Corticiaceae sp. 6175_1087	Corticiaceae sp.	Corticiaceae
6175_1130	Basidiomycota	Agaricomycetes	Corticiaceae sp. 6175_1130	Corticiaceae sp.	Corticiaceae
6175_308	Ascomycota	Leotiomycetes	Dermateaceae sp. 6175_308	Dermateaceae sp.	Dermateaceae
6175_790	Basidiomycota	Exobasidiomycetes	Exobasidiales sp. 6175_790	Exobasidiales sp.	Exobasidiales
6175_2000	Ascomycota	Leotiomycetes	Helotiaceae sp. 6175_2000	Helotiaceae sp.	Helotiaceae
6175_3071	Ascomycota	Eurotiomycetes	Herpotrichiellaceae sp. 6175_3071	Herpotrichiellaceae sp.	Herpotrichiellaceae
6175_1345	Ascomycota	Leotiomycetes	Hyaloscyphaceae sp. 6175_1345	Hyaloscyphaceae sp.	Hyaloscyphaceae
6175_1688	Ascomycota	Sordariomycetes	Hypocreales sp. 6175_1688	Hypocreales sp.	Hypocreales
6175_1733	Ascomycota	Eurotiomycetes	Knufia sp. 6175_1733	Knufia sp.	Knufia
6175_1826	Basidiomycota	Agaricomycetes	Laccaria sp. 6175_1826	Laccaria sp.	Laccaria
6175_1039	Ascomycota	Leotiomycetes	Leptodontidium sp. 6175_1039	Leptodontidium sp.	Leptodontidium
6175_2406	Ascomycota	Sordariomycetes	Melanconiella carpinicola	Melanconiella carpinicola	Melanconiella
6175_1216	Ascomycota	Dothideomycetes	Mycosphaerellales sp. 6175_1216	Mycosphaerellales sp.	Mycosphaerellales
6175_1955	Ascomycota	Dothideomycetes	Myriangiaceae sp. 6175_1955	Myriangiaceae sp.	Myriangiaceae
6175_1483	Ascomycota	Sordariomycetes	Neonectria candida	Neonectria candida	Neonectria
6175_1294	Ascomycota	Sordariomycetes	Ophiostomatales sp. 6175_1294	Ophiostomatales sp.	Ophiostomatales
6175_1005	Ascomycota	Dothideomycetes	Paraophiobolus sp. 6175_1005	Paraophiobolus sp.	Paraophiobolus
6175_1693	Ascomycota	Sordariomycetes	Pestalotiopsis dianellae	Pestalotiopsis dianellae	Pestalotiopsis
6175_1368	Ascomycota	Dothideomycetes	Phaeothecaceae sp. 6175_1368	Phaeothecaceae sp.	Phaeothecaceae
6175_970	Basidiomycota	Agaricomycetes	Physisporinus sanguinolentus	Physisporinus sanguinolentus	Physisporinus
6175_1566	Basidiomycota	Agaricomycetes	Pholiota squarrosa	Pholiota squarrosa	Pholiota
6175_1548	Ascomycota	Dothideomycetes	Pleosporales sp. 6175_1548	Pleosporales sp.	Pleosporales
6175_1613	Basidiomycota	Agaricomycetes	Pleurotus dryinus	Pleurotus dryinus	Pleurotus
6175_1616	Basidiomycota	Agaricomycetes	Psathyrellaceae sp. 6175_1616	Psathyrellaceae sp.	Psathyrellaceae
6175_1142	Ascomycota	Leotiomycetes	Pseudogymnoascus sp. 6175_1142	Pseudogymnoascus sp.	Pseudogymnoascus
6175_1800	Basidiomycota	Agaricostilbomycetes	Ruinenia sp. 6175_1800	Ruinenia sp.	Ruinenia
6175_905	Ascomycota	Eurotiomycetes	Sarcinomyces sp. 6175_905	Sarcinomyces sp.	Sarcinomyces
6175_1061	Ascomycota	Dothideomycetes	Schizothyrium pomi	Schizothyrium pomi	Schizothyrium
6175_1661	Basidiomycota	Agaricomycetes	Sistotrema raduloides	Sistotrema raduloides	Sistotrema
6175_598	Basidiomycota	Agaricomycetes	Sistotrema sp. 6175_598	Sistotrema sp.	Sistotrema
6175_1556	Ascomycota	Sordariomycetes	Sporothrix sp. 6175_1556	Sporothrix sp.	Sporothrix
6175_2340	Ascomycota	Eurotiomycetes	Talaromyces pulveris	Talaromyces pulveris	Talaromyces
6175_347	Basidiomycota	Tremellomycetes	Tausonia pullulans	Tausonia pullulans	Tausonia
6175_1214	Ascomycota	Dothideomycetes	Teratosphaeriaceae sp. 6175_1214	Teratosphaeriaceae sp.	Teratosphaeriaceae
6175_1385	Basidiomycota	Agaricomycetes	Tylospora asterophora	Tylospora asterophora	Tylospora
6175_2045	Basidiomycota	Agaricomycetes	Tomentella sp. 6175_2045	Tomentella sp.	Tomentella
6175_1662	Ascomycota	Sordariomycetes	Torrentispora dubia	Torrentispora dubia	Torrentispora
6175_1982	Ascomycota	Arthoniomycetes	Unidentified sp. 6175_1982	Unidentified sp. 6175_1982	Unidentified
6175_2034	Basidiomycota	Cystobasidiomycetes	Unidentified sp. 6175_2034	Unidentified sp. 6175_2034	Unidentified
6175_2232	Ascomycota	Dothideomycetes	Unidentified sp. 6175_2232	Unidentified sp. 6175_2232	Unidentified
6175_2306	Ascomycota	Orbiliomycetes	Unidentified sp. 6175_2306	Unidentified sp. 6175_2306	Unidentified
6175_896	Basidiomycota	Cystobasidiomycetes	Unidentified sp. 6175_896	Unidentified sp. 6175_896	Unidentified
6175_1579	Ascomycota	Dothideomycetes	Venturiaceae sp. 6175_1579	Venturiaceae sp.	Venturiaceae
6175_1338	Basidiomycota	Agaricomycetes	Xenasmatella vaga	Xenasmatella vaga	Xenasmatella
6175_438	Basidiomycota	Agaricomycetes	Xylodon quercinus	Xylodon quercinus	Xylodon
6175_299	Basidiomycota	Agaricomycetes	Xylodon sp. 6175_299	Xylodon sp.	Xylodon
6175_2106	Basidiomycota	Agaricomycetes	Agaricales sp. 6175_2106	Agaricales sp.	Agaricales
6175_2565	Basidiomycota	Agaricomycetes	Agaricineae sp. 6175_2565	Agaricineae sp.	Agaricineae
6175_2015	Basidiomycota	Agaricomycetes	Agaricus augustus	Agaricus augustus	Agaricus
6175_1357	Basidiomycota	Agaricomycetes	Basidiodendron walleynii	Basidiodendron walleynii	Basidiodendron
6175_2425	Ascomycota	Sordariomycetes	Bionectriaceae sp. 6175_2425	Bionectriaceae sp.	Bionectriaceae
6175_1511	Ascomycota	Dothideomycetes	Bipolaris sorokiniana	Bipolaris sorokiniana	Bipolaris
6175_1011	Basidiomycota	Agaricomycetes	Ceratobasidiaceae sp. 6175_1011	Ceratobasidiaceae sp.	Ceratobasidiaceae
6175_1451	Basidiomycota	Agaricomycetes	Ceratobasidiaceae sp. 6175_1451	Ceratobasidiaceae sp.	Ceratobasidiaceae
6175_2669	Basidiomycota	Agaricomycetes	Ceratobasidiaceae sp. 6175_2669	Ceratobasidiaceae sp.	Ceratobasidiaceae
6175_1576	Basidiomycota	Agaricomycetes	Ceratobasidium cereale	Ceratobasidium cereale	Ceratobasidium
6175_2238	Basidiomycota	Agaricomycetes	Chalciporus piperatus	Chalciporus piperatus	Chalciporus
6175_1818	Basidiomycota	Agaricostilbomycetes	Chionosphaeraceae sp. 6175_1818	Chionosphaeraceae sp.	Chionosphaeraceae
6175_1052	Basidiomycota	Agaricomycetes	Chondrostereum purpureum	Chondrostereum purpureum	Chondrostereum
6175_423	Basidiomycota	Cystobasidiomycetes	Cystobasidium sp. 6175_423	Cystobasidium sp.	Cystobasidium
6175_1701	Ascomycota	Sordariomycetes	Colletotrichum dematium	Colletotrichum dematium	Colletotrichum
6175_13695	Ascomycota	Sordariomycetes	Cordyceps sp. 6175_13695	Cordyceps sp.	Cordyceps
6175_2170	Basidiomycota	Agaricomycetes	Crepidotus sp. 6175_2170	Crepidotus sp.	Crepidotus
6175_1519	Basidiomycota	Tremellomycetes	Cuniculitremaceae sp. 6175_1519	Cuniculitremaceae sp.	Cuniculitremaceae
6175_1184	Ascomycota	Sordariomycetes	Diatrype sp. 6175_1184	Diatrype sp.	Diatrype
6175_3135	Basidiomycota	Tremellomycetes	Filobasidiaceae sp. 6175_3135	Filobasidiaceae sp.	Filobasidiaceae
6175_1634	Basidiomycota	Agaricomycetes	Fomitopsis rosea	Fomitopsis rosea	Fomitopsis
6175_603	Ascomycota	Leotiomycetes	Helotiales sp. 6175_603	Helotiales sp.	Helotiales
6175_1441	Basidiomycota	Agaricomycetes	Hydnodontaceae sp. 6175_1441	Hydnodontaceae sp.	Hydnodontaceae
6175_1564	Basidiomycota	Agaricomycetes	Hyphoderma sp. 6175_1564	Hyphoderma sp.	Hyphoderma
6175_765	Basidiomycota	Agaricomycetes	Hypholoma ericaeum	Hypholoma ericaeum	Hypholoma
6175_1956	Basidiomycota	Agaricomycetes	Inocybe lutescens	Inocybe lutescens	Inocybe
6175_1222	Ascomycota	Lecanoromycetes	Lecanorales sp. 6175_1222	Lecanorales sp.	Lecanorales
6175_2052	Basidiomycota	Agaricomycetes	Lyomyces sp. 6175_2052	Lyomyces sp.	Lyomyces
6175_1163	Ascomycota	Leotiomycetes	Lophodermium pinastri	Lophodermium pinastri	Lophodermium
6175_1491	Ascomycota	Lecanoromycetes	Melanelixia glabratula	Melanelixia glabratula	Melanelixia
6175_1335	Basidiomycota	Agaricomycetes	Oligoporus sp. 6175_1335	Oligoporus sp.	Oligoporus
6175_1557	Ascomycota	Sordariomycetes	Ophiostomataceae sp. 6175_1557	Ophiostomataceae sp.	Ophiostomataceae
6175_1371	Ascomycota	Orbiliomycetes	Orbiliaceae sp. 6175_1371	Orbiliaceae sp.	Orbiliaceae
6175_3101	Ascomycota	Orbiliomycetes	Orbiliales sp. 6175_3101	Orbiliales sp.	Orbiliales
6175_2652	Ascomycota	Sordariomycetes	Parasarocladium debruynii	Parasarocladium debruynii	Parasarocladium
6175_1460	Ascomycota	Eurotiomycetes	Penicillium angulare	Penicillium angulare	Penicillium
6175_1359	Ascomycota	Eurotiomycetes	Phaeomoniellaceae sp. 6175_1359	Phaeomoniellaceae sp.	Phaeomoniellaceae
6175_1742	Ascomycota	Eurotiomycetes	Phaeomoniellales sp. 6175_1742	Phaeomoniellales sp.	Phaeomoniellales
6175_1806	Basidiomycota	Tremellomycetes	Phaeotremellaceae sp. 6175_1806	Phaeotremellaceae sp.	Phaeotremellaceae
6175_1118	Ascomycota	Dothideomycetes	Pleosporales sp. 6175_1118	Pleosporales sp.	Pleosporales
6175_1639	Ascomycota	Dothideomycetes	Pleosporales sp. 6175_1639	Pleosporales sp.	Pleosporales
6175_1997	Ascomycota	Dothideomycetes	Pleosporales sp. 6175_1997	Pleosporales sp.	Pleosporales
6175_1846	Basidiomycota	Agaricomycetes	Pluteus atromarginatus	Pluteus atromarginatus	Pluteus
6175_941	Basidiomycota	Agaricomycetes	Rigidoporus sanguinolentus	Rigidoporus sanguinolentus	Rigidoporus
6175_1588	Ascomycota	Xylonomycetes	Symbiotaphrina microtheca	Symbiotaphrina microtheca	Symbiotaphrina
6175_1211	Basidiomycota	Microbotryomycetes	Sporidiobolaceae sp. 6175_1211	Sporidiobolaceae sp.	Sporidiobolaceae
6175_1228	Ascomycota	Lecanoromycetes	Stictidaceae sp. 6175_1228	Stictidaceae sp.	Stictidaceae
6175_1488	Basidiomycota	Agaricomycetes	Suillaceae sp. 6175_1488	Suillaceae sp.	Suillaceae
6175_1089	Ascomycota	Eurotiomycetes	Talaromyces sp. 6175_1089	Talaromyces sp.	Talaromyces
6175_646	Ascomycota	Taphrinomycetes	Taphrinales sp. 6175_646	Taphrinales sp.	Taphrinales
6175_1387	Ascomycota	Sordariomycetes	Trichosphaeriaceae sp. 6175_1387	Trichosphaeriaceae sp.	Trichosphaeriaceae
6175_1301	Ascomycota	Leotiomycetes	Unidentified sp. 6175_1301	Unidentified sp. 6175_1301	Unidentified
6175_1328	Ascomycota	Dothideomycetes	Unidentified sp. 6175_1328	Unidentified sp. 6175_1328	Unidentified
6175_1389	Ascomycota	Dothideomycetes	Unidentified sp. 6175_1389	Unidentified sp. 6175_1389	Unidentified
6175_1411	Ascomycota	Unidentified	Unidentified sp. 6175_1411	Unidentified sp. 6175_1411	Unidentified
6175_1479	Ascomycota	Dothideomycetes	Unidentified sp. 6175_1479	Unidentified sp. 6175_1479	Unidentified
6175_1629	Basidiomycota	Agaricomycetes	Unidentified sp. 6175_1629	Unidentified sp. 6175_1629	Unidentified
6175_1729	Ascomycota	Sordariomycetes	Unidentified sp. 6175_1729	Unidentified sp. 6175_1729	Unidentified
6175_1746	Ascomycota	Dothideomycetes	Unidentified sp. 6175_1746	Unidentified sp. 6175_1746	Unidentified
6175_2395	Ascomycota	Dothideomycetes	Unidentified sp. 6175_2395	Unidentified sp. 6175_2395	Unidentified
6175_1863	Basidiomycota	Ustilaginomycetes	Ustilago nunavutica	Ustilago nunavutica	Ustilago
6175_2087	Basidiomycota	Wallemiomycetes	Wallemia mellicola	Wallemia mellicola	Wallemia
6175_1497	Basidiomycota	Agaricomycetes	Xylodon sp. 6175_1497	Xylodon sp.	Xylodon
6175_4243	Ascomycota	Sordariomycetes	Acremonium sp. 6175_4243	Acremonium sp.	Acremonium
6175_940	Basidiomycota	Agaricomycetes	Agaricales sp. 6175_940	Agaricales sp.	Agaricales
6175_923	Basidiomycota	Agaricomycetes	Alnicola luteolofibrillosa	Alnicola luteolofibrillosa	Alnicola
6175_1913	Basidiomycota	Agaricomycetes	Antrodia ramentacea	Antrodia ramentacea	Antrodia
6175_3124	Ascomycota	Sordariomycetes	Apiospora kogelbergensis	Apiospora kogelbergensis	Apiospora
6175_1964	Ascomycota	Sordariomycetes	Apiospora saccharicola	Apiospora saccharicola	Apiospora
6175_2322	Basidiomycota	Tremellomycetes	Apiotrichum laibachii	Apiotrichum laibachii	Apiotrichum
6175_1946	Ascomycota	Arthoniomycetes	Arthoniales sp. 6175_1946	Arthoniales sp.	Arthoniales
6175_3028	Ascomycota	Dothideomycetes	Atrocalyx sp. 6175_3028	Atrocalyx sp.	Atrocalyx
6175_1589	Ascomycota	Dothideomycetes	Botryosphaeriales sp. 6175_1589	Botryosphaeriales sp.	Botryosphaeriales
6175_1026	Basidiomycota	Tremellomycetes	Carlosrosaea foliicola	Carlosrosaea foliicola	Carlosrosaea
6175_2066	Basidiomycota	Agaricomycetes	Ceratobasidiaceae sp. 6175_2066	Ceratobasidiaceae sp.	Ceratobasidiaceae
6175_1121	Ascomycota	Sordariomycetes	Chaetosphaeria sp. 6175_1121	Chaetosphaeria sp.	Chaetosphaeria
6175_1423	Ascomycota	Eurotiomycetes	Chaetothyriales sp. 6175_1423	Chaetothyriales sp.	Chaetothyriales
6175_1833	Ascomycota	Sordariomycetes	Cylindromonium everniae	Cylindromonium everniae	Cylindromonium
6175_1994	Basidiomycota	Cystobasidiomycetes	Cystobasidiales sp. 6175_1994	Cystobasidiales sp.	Cystobasidiales
6175_1919	Ascomycota	Eurotiomycetes	Cladophialophora sp. 6175_1919	Cladophialophora sp.	Cladophialophora
6175_1828	Basidiomycota	Agaricomycetes	Coprinopsis sp. 6175_1828	Coprinopsis sp.	Coprinopsis
6175_1762	Ascomycota	Dothideomycetes	Cucurbitariaceae sp. 6175_1762	Cucurbitariaceae sp.	Cucurbitariaceae
6175_2603	Basidiomycota	Agaricomycetes	Dendrothele sp. 6175_2603	Dendrothele sp.	Dendrothele
6175_982	Ascomycota	Dothideomycetes	Endosporium aviarium	Endosporium aviarium	Endosporium
6175_1802	Ascomycota	Leotiomycetes	Erysiphe sp. 6175_1802	Erysiphe sp.	Erysiphe
6175_2337	Basidiomycota	Cystobasidiomycetes	Erythrobasidiaceae sp. 6175_2337	Erythrobasidiaceae sp.	Erythrobasidiaceae
6175_1311	Basidiomycota	Exobasidiomycetes	Exobasidiaceae sp. 6175_1311	Exobasidiaceae sp.	Exobasidiaceae
6175_1553	Basidiomycota	Exobasidiomycetes	Golubeviaceae sp. 6175_1553	Golubeviaceae sp.	Golubeviaceae
6175_1778	Basidiomycota	Agaricomycetes	Hapalopilus aurantiacus	Hapalopilus aurantiacus	Hapalopilus
6175_1738	Ascomycota	Eurotiomycetes	Herpotrichiellaceae sp. 6175_1738	Herpotrichiellaceae sp.	Herpotrichiellaceae
6175_3424	Ascomycota	Pezizomycetes	Hydnobolites sp. 6175_3424	Hydnobolites sp.	Hydnobolites
6175_1250	Ascomycota	Leotiomycetes	Hymenoscyphus sp. 6175_1250	Hymenoscyphus sp.	Hymenoscyphus
6175_560	Basidiomycota	Agaricomycetes	Hyphodontia sp. 6175_560	Hyphodontia sp.	Hyphodontia
6175_1489	Ascomycota	Lecanoromycetes	Lecania cyrtella	Lecania cyrtella	Lecania
6175_1591	Ascomycota	Lecanoromycetes	Lecanoraceae sp. 6175_1591	Lecanoraceae sp.	Lecanoraceae
6175_1862	Ascomycota	Leotiomycetes	Lophodermium conigenum	Lophodermium conigenum	Lophodermium
6175_2032	Ascomycota	Dothideomycetes	Massaria macra	Massaria macra	Massaria
6175_1700	Ascomycota	Dothideomycetes	Massarineae sp. 6175_1700	Massarineae sp.	Massarineae
6175_187	Basidiomycota	Agaricomycetes	Mycena rosella	Mycena rosella	Mycena
6175_1823	Basidiomycota	Agaricomycetes	Mycoacia sp. 6175_1823	Mycoacia sp.	Mycoacia
6175_1820	Basidiomycota	Microbotryomycetes	Microbotryum lychnidis-dioicae	Microbotryum lychnidis-dioicae	Microbotryum
6175_1786	Basidiomycota	Cystobasidiomycetes	Naohideaceae sp. 6175_1786	Naohideaceae sp.	Naohideaceae
6175_1409	Ascomycota	Sordariomycetes	Nectriopsis microspora	Nectriopsis microspora	Nectriopsis
6175_2070	Ascomycota	Leotiomycetes	Oidiodendron sp. 6175_2070	Oidiodendron sp.	Oidiodendron
6175_2049	Basidiomycota	Tremellomycetes	Papiliotrema aurea	Papiliotrema aurea	Papiliotrema
6175_2267	Ascomycota	Pezizomycetes	Pezizales sp. 6175_2267	Pezizales sp.	Pezizales
6175_1273	Ascomycota	Dothideomycetes	Phaeosphaeriaceae sp. 6175_1273	Phaeosphaeriaceae sp.	Phaeosphaeriaceae
6175_1796	Ascomycota	Dothideomycetes	Phaeosphaeriaceae sp. 6175_1796	Phaeosphaeriaceae sp.	Phaeosphaeriaceae
6175_1807	Ascomycota	Dothideomycetes	Phaeotheca fissurella	Phaeotheca fissurella	Phaeotheca
6175_2317	Ascomycota	Dothideomycetes	Pleosporales sp. 6175_2317	Pleosporales sp.	Pleosporales
6175_761	Ascomycota	Leotiomycetes	Ploettnerulaceae sp. 6175_761	Ploettnerulaceae sp.	Ploettnerulaceae
6175_547	Chytridiomycota	Chytridiomycetes	Powellomycetaceae sp. 6175_547	Powellomycetaceae sp.	Powellomycetaceae
6175_1545	Basidiomycota	Tremellomycetes	Rhynchogastremaceae sp. 6175_1545	Rhynchogastremaceae sp.	Rhynchogastremaceae
6175_1791	Basidiomycota	Agaricomycetes	Scopuloides sp. 6175_1791	Scopuloides sp.	Scopuloides
6175_1697	Ascomycota	Sordariomycetes	Sydowiella sp. 6175_1697	Sydowiella sp.	Sydowiella
6175_829	Basidiomycota	Tremellomycetes	Sirobasidiaceae sp. 6175_829	Sirobasidiaceae sp.	Sirobasidiaceae
6175_1276	Basidiomycota	Agaricomycetes	Sistotremastraceae sp. 6175_1280	Sistotremastraceae sp.	Sistotremastraceae
6175_1065	Basidiomycota	Spiculogloeomycetes	Spiculogloeaceae sp. 6175_1065	Spiculogloeaceae sp.	Spiculogloeaceae
6175_721	Basidiomycota	Microbotryomycetes	Sporidiobolaceae sp. 6175_721	Sporidiobolaceae sp.	Sporidiobolaceae
6175_1690	Ascomycota	Taphrinomycetes	Taphrinaceae sp. 6175_1690	Taphrinaceae sp.	Taphrinaceae
6175_1288	Ascomycota	Dothideomycetes	Teratosphaeriaceae sp. 6175_1288	Teratosphaeriaceae sp.	Teratosphaeriaceae
6175_1580	Ascomycota	Leotiomycetes	Tympanidaceae sp. 6175_1580	Tympanidaceae sp.	Tympanidaceae
6175_1194	Basidiomycota	Agaricomycetes	Typhula crassipes	Typhula crassipes	Typhula
6175_1535	Basidiomycota	Agaricomycetes	Typhulaceae sp. 6175_1535	Typhulaceae sp.	Typhulaceae
6175_818	Basidiomycota	Tremellomycetes	Tremella macrobasidiata	Tremella macrobasidiata	Tremella
6175_1209	Basidiomycota	Tremellomycetes	Tremellales sp. 6175_1209	Tremellales sp.	Tremellales
6175_2154	Basidiomycota	Tremellomycetes	Tremellales sp. 6175_2154	Tremellales sp.	Tremellales
6175_535	Basidiomycota	Tremellomycetes	Tremellales sp. 6175_535	Tremellales sp.	Tremellales
6175_994	Basidiomycota	Tremellomycetes	Tremellales sp. 6175_994	Tremellales sp.	Tremellales
6175_1452	Basidiomycota	Agaricomycetes	Tricholoma albobrunneum	Tricholoma albobrunneum	Tricholoma
6175_2139	Ascomycota	Saccharomycetes	Trichomonascaceae sp. 6175_2139	Trichomonascaceae sp.	Trichomonascaceae
6175_2547	Ascomycota	Sordariomycetes	Trichosphaeriaceae sp. 6175_2547	Trichosphaeriaceae sp.	Trichosphaeriaceae
6175_1485	Basidiomycota	Pucciniomycetes	Unidentified sp. 6175_1485	Unidentified sp. 6175_1485	Unidentified
6175_2182	Ascomycota	Dothideomycetes	Unidentified sp. 6175_2182	Unidentified sp. 6175_2182	Unidentified
6175_625	Basidiomycota	Cystobasidiomycetes	Unidentified sp. 6175_625	Unidentified sp. 6175_625	Unidentified
6175_1439	Ascomycota	Leotiomycetes	Vandijckella johannae	Vandijckella johannae	Vandijckella
6175_2108	Ascomycota	Sordariomycetes	Xylariaceae sp. 6175_2108	Xylariaceae sp.	Xylariaceae
6175_1532	Ascomycota	Sordariomycetes	Xylariales sp. 6175_1532	Xylariales sp.	Xylariales
6175_2126	Ascomycota	Dothideomycetes	Amorosiaceae sp. 6175_2126	Amorosiaceae sp.	Amorosiaceae
6175_2318	Ascomycota	Sordariomycetes	Apiospora qinlingensis	Apiospora qinlingensis	Apiospora
6175_1080	Ascomycota	Dothideomycetes	Arthrocatena sp. 6175_1080	Arthrocatena sp.	Arthrocatena
6175_1267	Basidiomycota	Agaricomycetes	Artomyces pyxidatus	Artomyces pyxidatus	Artomyces
6175_1785	Ascomycota	Eurotiomycetes	Aspergillus sp. 6175_1785	Aspergillus sp.	Aspergillus
6175_3142	Ascomycota	Dothideomycetes	Botryosphaeriales sp. 6175_3142	Botryosphaeriales sp.	Botryosphaeriales
6175_1190	Ascomycota	Lecanoromycetes	Buellia griseovirens	Buellia griseovirens	Buellia
6175_648	Basidiomycota	Tremellomycetes	Bulleribasidium oberjochense	Bulleribasidium oberjochense	Bulleribasidium
6175_4791	Ascomycota	Eurotiomycetes	Capronia pulcherrima	Capronia pulcherrima	Capronia
6175_2004	Basidiomycota	Agaricomycetes	Ceratobasidium sp. 6175_2004	Ceratobasidium sp.	Ceratobasidium
6175_1195	Ascomycota	Eurotiomycetes	Chaetothyriales sp. 6175_1195	Chaetothyriales sp.	Chaetothyriales
6175_1922	Ascomycota	Eurotiomycetes	Chaetothyriales sp. 6175_1922	Chaetothyriales sp.	Chaetothyriales
6175_1975	Ascomycota	Eurotiomycetes	Chaetothyriales sp. 6175_1975	Chaetothyriales sp.	Chaetothyriales
6175_2020	Ascomycota	Eurotiomycetes	Chaetothyriales sp. 6175_2020	Chaetothyriales sp.	Chaetothyriales
6175_2252	Ascomycota	Sordariomycetes	Chlamydocillium antarcticum	Chlamydocillium antarcticum	Chlamydocillium
6175_699	Basidiomycota	Microbotryomycetes	Chrysozymaceae sp. 6175_699	Chrysozymaceae sp.	Chrysozymaceae
6175_3133	Ascomycota	Eurotiomycetes	Cyphellophora olivacea	Cyphellophora olivacea	Cyphellophora
6175_2496	Ascomycota	Lecanoromycetes	Cladonia sp. 6175_2496	Cladonia sp.	Cladonia
6175_3031	Basidiomycota	Agaricomycetes	Coprinellus xanthothrix	Coprinellus xanthothrix	Coprinellus
6175_2223	Basidiomycota	Agaricomycetes	Corticiales sp. 6175_2223	Corticiales sp.	Corticiales
6175_292	Basidiomycota	Agaricomycetes	Crepidotus cesatii	Crepidotus cesatii	Crepidotus
6175_1850	Basidiomycota	Agaricomycetes	Crustomyces subabruptus	Crustomyces subabruptus	Crustomyces
6175_1221	Ascomycota	Leotiomycetes	Discinellaceae sp. 6175_1221	Discinellaceae sp.	Discinellaceae
6175_3532	Ascomycota	Leotiomycetes	Discocainia nervalis	Discocainia nervalis	Discocainia
6175_1225	Ascomycota	Dothideomycetes	Dothidotthiaceae sp. 6175_1225	Dothidotthiaceae sp.	Dothidotthiaceae
6175_1822	Basidiomycota	Exobasidiomycetes	Exobasidiaceae sp. 6175_1822	Exobasidiaceae sp.	Exobasidiaceae
6175_2222	Basidiomycota	Exobasidiomycetes	Exobasidiaceae sp. 6175_2222	Exobasidiaceae sp.	Exobasidiaceae
6175_1831	Basidiomycota	Exobasidiomycetes	Exobasidium sp. 6175_1831	Exobasidium sp.	Exobasidium
6175_3476	Ascomycota	Sordariomycetes	Fusarium dimerum species complex	Fusarium dimerum	Fusarium
6175_2386	Ascomycota	Sordariomycetes	Fusarium oxysporum species complex	Fusarium oxysporum	Fusarium
6175_2597	Basidiomycota	Agaricomycetes	Globulisebacina sp. 6175_2597	Globulisebacina sp.	Globulisebacina
6175_2236	Ascomycota	Leotiomycetes	Helotiales sp. 6175_2236	Helotiales sp.	Helotiales
6175_2747	Ascomycota	Eurotiomycetes	Herpotrichiellaceae sp. 6175_2747	Herpotrichiellaceae sp.	Herpotrichiellaceae
6175_1811	Ascomycota	Leotiomycetes	Hyaloscypha finlandica	Hyaloscypha finlandica	Hyaloscypha
6175_1961	Ascomycota	Leotiomycetes	Hymenoscyphus sp. 6175_1961	Hymenoscyphus sp.	Hymenoscyphus
6175_274	Basidiomycota	Agaricomycetes	Hypholoma lateritium	Hypholoma lateritium	Hypholoma
6175_2163	Ascomycota	Sordariomycetes	Hypoxylon howeanum	Hypoxylon howeanum	Hypoxylon
6175_3936	Ascomycota	Sordariomycetes	Ilyonectria sp. 6175_3936	Ilyonectria sp.	Ilyonectria
6175_1008	Basidiomycota	Tremellomycetes	Kockovaella sp. 6175_1008	Kockovaella sp.	Kockovaella
6175_1926	Basidiomycota	Microbotryomycetes	Leucosporidiales sp. 6175_1926	Leucosporidiales sp.	Leucosporidiales
6175_1281	Ascomycota	Dothideomycetes	Lophium sp. 6175_1281	Lophium sp.	Lophium
6175_1797	Ascomycota	Dothideomycetes	Mycosphaerellales sp. 6175_1797	Mycosphaerellales sp.	Mycosphaerellales
6175_3065	Ascomycota	Leotiomycetes	Micraspis acicola	Micraspis acicola	Micraspis
6175_2003	Ascomycota	Dothideomycetes	Myriangiaceae sp. 6175_2003	Myriangiaceae sp.	Myriangiaceae
6175_1927	Basidiomycota	Agaricomycetes	Myxarium varium	Myxarium varium	Myxarium
6175_2361	Mucoromycota	Mucoromycetes	Mucorales sp. 6175_2361	Mucorales sp.	Mucorales
6175_2199	Ascomycota	Leotiomycetes	Nagrajchalara angustata	Nagrajchalara angustata	Nagrajchalara
6175_2770	Ascomycota	Dothideomycetes	Neodevriesia poagena	Neodevriesia poagena	Neodevriesia
6175_989	Ascomycota	Leotiomycetes	Neolauriomycetaceae sp. 6175_989	Neolauriomycetaceae sp.	Neolauriomycetaceae
6175_1070	Ascomycota	Orbiliomycetes	Orbilia euonymi	Orbilia euonymi	Orbilia
6175_1940	Basidiomycota	Tremellomycetes	Phaeotremella translucens	Phaeotremella translucens	Phaeotremella
6175_1582	Basidiomycota	Tremellomycetes	Phaeotremellaceae sp. 6175_1582	Phaeotremellaceae sp.	Phaeotremellaceae
6175_1899	Basidiomycota	Agaricomycetes	Physisporinus crocatus	Physisporinus crocatus	Physisporinus
6175_1674	Ascomycota	Dothideomycetes	Pleosporales sp. 6175_1674	Pleosporales sp.	Pleosporales
6175_2146	Ascomycota	Dothideomycetes	Pleosporales sp. 6175_2146	Pleosporales sp.	Pleosporales
6175_2408	Ascomycota	Dothideomycetes	Pleosporales sp. 6175_2408	Pleosporales sp.	Pleosporales
6175_1404	Basidiomycota	Agaricomycetes	Pluteus cervinus	Pluteus cervinus	Pluteus
6175_2429	Basidiomycota	Agaricomycetes	Polyporus sp. 6175_2429	Polyporus sp.	Polyporus
6175_1048	Ascomycota	Dothideomycetes	Pseudoophiobolus italicus	Pseudoophiobolus italicus	Pseudoophiobolus
6175_1915	Basidiomycota	Pucciniomycetes	Pucciniaceae sp. 6175_1915	Pucciniaceae sp.	Pucciniaceae
6175_2886	Ascomycota	Dothideomycetes	Rachicladosporium sp. 6175_2886	Rachicladosporium sp.	Rachicladosporium
6175_2906	Basidiomycota	Agaricomycetes	Rhizoctonia solani	Rhizoctonia solani	Rhizoctonia
6175_1057	Basidiomycota	Agaricomycetes	Russula puellaris	Russula puellaris	Russula
6175_2110	Basidiomycota	Atractiellomycetes	Saccosoma farinaceum	Saccosoma farinaceum	Saccosoma
6175_1504	Basidiomycota	Tremellomycetes	Saitozyma podzolica	Saitozyma podzolica	Saitozyma
6175_1755	Basidiomycota	Agaricomycetes	Sebacinales sp. 6175_1755	Sebacinales sp.	Sebacinales
6175_1632	Basidiomycota	Agaricomycetes	Serendipitaceae sp. 6175_1632	Serendipitaceae sp.	Serendipitaceae
6175_2009	Ascomycota	Dothideomycetes	Teratosphaeriaceae sp. 6175_2009	Teratosphaeriaceae sp.	Teratosphaeriaceae
6175_928	Ascomycota	Leotiomycetes	Tympanidaceae sp. 6175_928	Tympanidaceae sp.	Tympanidaceae
6175_2345	Basidiomycota	Tremellomycetes	Tremellaceae sp. 6175_2345	Tremellaceae sp.	Tremellaceae
6175_2588	Basidiomycota	Tremellomycetes	Tremellales sp. 6175_2588	Tremellales sp.	Tremellales
6175_5200	Basidiomycota	Agaricomycetes	Tricholomataceae sp. 6175_5200	Tricholomataceae sp.	Tricholomataceae
6175_3072	Ascomycota	Sordariomycetes	Tristratiperidium sp. 6175_3072	Tristratiperidium sp.	Tristratiperidium
6175_1979	Mucoromycota	Umbelopsidomycetes	Umbelopsidaceae sp. 6175_1979	Umbelopsidaceae sp.	Umbelopsidaceae
6175_13336	Ascomycota	Arthoniomycetes	Unidentified sp. 6175_13336	Unidentified sp. 6175_13336	Unidentified
6175_1375	Ascomycota	Dothideomycetes	Unidentified sp. 6175_1375	Unidentified sp. 6175_1375	Unidentified
6175_1723	Basidiomycota	Agaricostilbomycetes	Unidentified sp. 6175_1723	Unidentified sp. 6175_1723	Unidentified
6175_1995	Basidiomycota	Microbotryomycetes	Unidentified sp. 6175_1995	Unidentified sp. 6175_1995	Unidentified
6175_2050	Ascomycota	Unidentified	Unidentified sp. 6175_2050	Unidentified sp. 6175_2050	Unidentified
6175_2401	Ascomycota	Dothideomycetes	Unidentified sp. 6175_2401	Unidentified sp. 6175_2401	Unidentified
6175_2433	Ascomycota	Eurotiomycetes	Unidentified sp. 6175_2433	Unidentified sp. 6175_2433	Unidentified
6175_2814	Ascomycota	Eurotiomycetes	Unidentified sp. 6175_2814	Unidentified sp. 6175_2814	Unidentified
6175_3685	Ascomycota	Sordariomycetes	Unidentified sp. 6175_3685	Unidentified sp. 6175_3685	Unidentified
6175_4899	Ascomycota	Dothideomycetes	Unidentified sp. 6175_4899	Unidentified sp. 6175_4899	Unidentified
6175_873	Ascomycota	Dothideomycetes	Unidentified sp. 6175_873	Unidentified sp. 6175_873	Unidentified
6175_1981	Basidiomycota	Tremellomycetes	Vishniacozyma europaea	Vishniacozyma europaea	Vishniacozyma
6175_2343	Basidiomycota	Agaricomycetes	Xylodon flaviporus	Xylodon flaviporus	Xylodon
6175_937	Basidiomycota	Agaricostilbomycetes	Agaricostilbales sp. 6175_937	Agaricostilbales sp.	Agaricostilbales
6175_2352	Ascomycota	Sordariomycetes	Albifimbria sp. 6175_2352	Albifimbria sp.	Albifimbria
6175_2392	Ascomycota	Dothideomycetes	Antealophiotrema sp. 6175_2392	Antealophiotrema sp.	Antealophiotrema
6175_1455	Basidiomycota	Agaricomycetes	Atheliaceae sp. 6175_1455	Atheliaceae sp.	Atheliaceae
6175_1782	Ascomycota	Eurotiomycetes	Bacillicladium clematidis	Bacillicladium clematidis	Bacillicladium
6175_703	Ascomycota	Sordariomycetes	Beauveria sp. 6175_703	Beauveria sp.	Beauveria
6175_688	Ascomycota	Dothideomycetes	Botryosphaeriales sp. 6175_688	Botryosphaeriales sp.	Botryosphaeriales
6175_1897	Basidiomycota	Tremellomycetes	Bulleraceae sp. 6175_1897	Bulleraceae sp.	Bulleraceae
6175_2437	Basidiomycota	Tremellomycetes	Bulleraceae sp. 6175_2437	Bulleraceae sp.	Bulleraceae
6175_1756	Ascomycota	Leotiomycetes	Cadophora sp. 6175_1756	Cadophora sp.	Cadophora
6175_2360	Ascomycota	Sordariomycetes	Calosphaeriales sp. 6175_2360	Calosphaeriales sp.	Calosphaeriales
6175_3442	Ascomycota	Dothideomycetes	Capnodiales sp. 6175_3442	Capnodiales sp.	Capnodiales
6175_4549	Basidiomycota	Agaricomycetes	Ceratobasidiaceae sp. 6175_4549	Ceratobasidiaceae sp.	Ceratobasidiaceae
6175_3909	Ascomycota	Eurotiomycetes	Cyphellophoraceae sp. 6175_3909	Cyphellophoraceae sp.	Cyphellophoraceae
6175_2509	Ascomycota	Dothideomycetes	Cippumomyces mortalis	Cippumomyces mortalis	Cippumomyces
6175_1825	Ascomycota	Eurotiomycetes	Cladophialophora laricicola	Cladophialophora laricicola	Cladophialophora
6175_2390	Ascomycota	Dothideomycetes	Cladosporiaceae sp. 6175_2390	Cladosporiaceae sp.	Cladosporiaceae
6175_2206	Zoopagomycota	Entomophthoromycetes	Conidiobolus coronatus	Conidiobolus coronatus	Conidiobolus
6175_2773	Ascomycota	Sordariomycetes	Coniochaetales sp. 6175_2773	Coniochaetales sp.	Coniochaetales
6175_1691	Basidiomycota	Agaricomycetes	Conocybe sp. 6175_1691	Conocybe sp.	Conocybe
6175_5227	Basidiomycota	Agaricomycetes	Coprinellus heptemerus	Coprinellus heptemerus	Coprinellus
6175_954	Basidiomycota	Agaricomycetes	Crepidotus caspari	Crepidotus caspari	Crepidotus
6175_2263	Basidiomycota	Agaricomycetes	Crepidotus malachius	Crepidotus malachius	Crepidotus
6175_3614	Ascomycota	Dothideomycetes	Cryptocoryneum condensatum	Cryptocoryneum condensatum	Cryptocoryneum
6175_1171	Ascomycota	Dothideomycetes	Devriesia sp. 6175_1171	Devriesia sp.	Devriesia
6175_4444	Ascomycota	Dothideomycetes	Didymellaceae sp. 6175_4444	Didymellaceae sp.	Didymellaceae
6175_1860	Ascomycota	Dothideomycetes	Dissoconiaceae sp. 6175_1860	Dissoconiaceae sp.	Dissoconiaceae
6175_2460	Ascomycota	Dothideomycetes	Elsinoe sp. 6175_2460	Elsinoe sp.	Elsinoe
6175_1813	Basidiomycota	Exobasidiomycetes	Exobasidiaceae sp. 6175_1813	Exobasidiaceae sp.	Exobasidiaceae
6175_2472	Basidiomycota	Exobasidiomycetes	Exobasidiaceae sp. 6175_2472	Exobasidiaceae sp.	Exobasidiaceae
6175_2554	Basidiomycota	Exobasidiomycetes	Exobasidiaceae sp. 6175_2554	Exobasidiaceae sp.	Exobasidiaceae
6175_1570	Basidiomycota	Exobasidiomycetes	Exobasidium vaccinii	Exobasidium vaccinii	Exobasidium
6175_2255	Ascomycota	Eurotiomycetes	Exophiala sp. 6175_2255	Exophiala sp.	Exophiala
6175_2544	Basidiomycota	Tremellomycetes	Filobasidiales sp. 6175_2544	Filobasidiales sp.	Filobasidiales
6175_2409	Basidiomycota	Tremellomycetes	Filobasidium sp. 6175_2409	Filobasidium sp.	Filobasidium
6175_5384	Basidiomycota	Agaricomycetes	Flammulina elastica	Flammulina elastica	Flammulina
6175_2783	Basidiomycota	Tremellomycetes	Fonsecazyma betulae	Fonsecazyma betulae	Fonsecazyma
6175_2986	Ascomycota	Sordariomycetes	Fusariella hughesii	Fusariella hughesii	Fusariella
6175_3417	Ascomycota	Sordariomycetes	Fusarium lateritium	Fusarium lateritium	Fusarium
6175_1816	Ascomycota	Sordariomycetes	Fusarium solani species complex	Fusarium solani	Fusarium
6175_2449	Ascomycota	Sordariomycetes	Fusarium sp. 6175_2449	Fusarium sp.	Fusarium
6175_1896	Basidiomycota	Agaricomycetes	Galerina fallax	Galerina fallax	Galerina
6175_2127	Basidiomycota	Tremellomycetes	Genolevuria sp. 6175_2127	Genolevuria sp.	Genolevuria
6175_3589	Ascomycota	Leotiomycetes	Helotiales sp. 6175_3589	Helotiales sp.	Helotiales
6175_2504	Ascomycota	Orbiliomycetes	Hyalorbilia rotifera	Hyalorbilia rotifera	Hyalorbilia
6175_1787	Ascomycota	Leotiomycetes	Hyaloscypha sp. 6175_1787	Hyaloscypha sp.	Hyaloscypha
6175_2083	Ascomycota	Leotiomycetes	Hyaloscyphaceae sp. 6175_2083	Hyaloscyphaceae sp.	Hyaloscyphaceae
6175_2179	Ascomycota	Leotiomycetes	Hyaloscyphaceae sp. 6175_2179	Hyaloscyphaceae sp.	Hyaloscyphaceae
6175_2174	Basidiomycota	Agaricomycetes	Hyphoderma sp. 6175_2174	Hyphoderma sp.	Hyphoderma
6175_2500	Basidiomycota	Agaricomycetes	Hyphodontia arguta	Hyphodontia arguta	Hyphodontia
6175_1277	Basidiomycota	Agaricomycetes	Hyphodontia subalutacea	Hyphodontia subalutacea	Hyphodontia
6175_2592	Ascomycota	Lecanoromycetes	Hormodochis aggregata	Hormodochis aggregata	Hormodochis
6175_809	Basidiomycota	Agaricomycetes	Incrustoporiaceae sp. 6175_809	Incrustoporiaceae sp.	Incrustoporiaceae
6175_2432	Basidiomycota	Agaricomycetes	Inocybe sambucina	Inocybe sambucina	Inocybe
6175_2870	Basidiomycota	Agaricomycetes	Inocybe sp. 6175_2870	Inocybe sp.	Inocybe
6175_2321	Basidiomycota	Agaricomycetes	Irpex latemarginatus	Irpex latemarginatus	Irpex
6175_2598	Ascomycota	Saccharomycetes	Kazachstania pseudohumilis	Kazachstania pseudohumilis	Kazachstania
6175_2309	Ascomycota	Leotiomycetes	Lachnellula fuscosanguinea	Lachnellula fuscosanguinea	Lachnellula
6175_2241	Ascomycota	Lecanoromycetes	Lecanorales sp. 6175_2241	Lecanorales sp.	Lecanorales
6175_2124	Ascomycota	Lecanoromycetes	Lepraria rigidula	Lepraria rigidula	Lepraria
6175_2895	Ascomycota	Dothideomycetes	Leptosphaeria sp. 6175_2895	Leptosphaeria sp.	Leptosphaeria
6175_1417	Basidiomycota	Microbotryomycetes	Leucosporidiales sp. 6175_1417	Leucosporidiales sp.	Leucosporidiales
6175_2103	Basidiomycota	Microbotryomycetes	Leucosporidiales sp. 6175_2103	Leucosporidiales sp.	Leucosporidiales
6175_3043	Basidiomycota	Agaricomycetes	Limonomyces sp. 6175_3043	Limonomyces sp.	Limonomyces
6175_334	Basidiomycota	Agaricomycetes	Lyomyces erastii	Lyomyces erastii	Lyomyces
6175_2144	Basidiomycota	Agaricomycetes	Megalocystidium leucoxanthum	Megalocystidium leucoxanthum	Megalocystidium
6175_1241	Basidiomycota	Spiculogloeomycetes	Meniscomyces sp. 6175_1241	Meniscomyces sp.	Meniscomyces
6175_1074	Basidiomycota	Agaricomycetes	Mycena sanguinolenta	Mycena sanguinolenta	Mycena
6175_1824	Basidiomycota	Agaricomycetes	Mycetinis scorodonius	Mycetinis scorodonius	Mycetinis
6175_1711	Basidiomycota	Cystobasidiomycetes	Microsporomycetaceae sp. 6175_1711	Microsporomycetaceae sp.	Microsporomycetaceae
6175_1533	Ascomycota	Dothideomycetes	Microthyriales sp. 6175_1533	Microthyriales sp.	Microthyriales
6175_2153	Ascomycota	Dothideomycetes	Myriangiales sp. 6175_2153	Myriangiales sp.	Myriangiales
6175_4073	Ascomycota	Dothideomycetes	Mytilinidiaceae sp. 6175_4073	Mytilinidiaceae sp.	Mytilinidiaceae
6175_1478	Ascomycota	Leotiomycetes	Myxotrichaceae sp. 6175_1478	Myxotrichaceae sp.	Myxotrichaceae
6175_3013	Mucoromycota	Mortierellomycetes	Mortierella sp. 6175_3013	Mortierella sp.	Mortierella
6175_1959	Mucoromycota	Mucoromycetes	Mucor hiemalis	Mucor hiemalis	Mucor
6175_2583	Ascomycota	Sordariomycetes	Nectriaceae sp. 6175_2583	Nectriaceae sp.	Nectriaceae
6175_4066	Ascomycota	Sordariomycetes	Nectriaceae sp. 6175_4066	Nectriaceae sp.	Nectriaceae
6175_4948	Ascomycota	Sordariomycetes	Nectriaceae sp. 6175_4948	Nectriaceae sp.	Nectriaceae
6175_1732	Ascomycota	Dothideomycetes	Neosetophoma sp. 6175_1732	Neosetophoma sp.	Neosetophoma
6175_1895	Ascomycota	Dothideomycetes	Ophiobolus disseminans	Ophiobolus disseminans	Ophiobolus
6175_996	Ascomycota	Sordariomycetes	Ophiostoma quercus	Ophiostoma quercus	Ophiostoma
6175_2014	Ascomycota	Orbiliomycetes	Orbiliaceae sp. 6175_2014	Orbiliaceae sp.	Orbiliaceae
6175_3995	Ascomycota	Orbiliomycetes	Orbiliales sp. 6175_3995	Orbiliales sp.	Orbiliales
6175_4189	Ascomycota	Eurotiomycetes	Penicillium sp. 6175_4189	Penicillium sp.	Penicillium
6175_2349	Ascomycota	Eurotiomycetes	Phaeomoniellaceae sp. 6175_2349	Phaeomoniellaceae sp.	Phaeomoniellaceae
6175_1490	Ascomycota	Dothideomycetes	Phaeosphaeriaceae sp. 6175_1490	Phaeosphaeriaceae sp.	Phaeosphaeriaceae
6175_1735	Ascomycota	Dothideomycetes	Phaeosphaeriaceae sp. 6175_1735	Phaeosphaeriaceae sp.	Phaeosphaeriaceae
6175_1336	Basidiomycota	Spiculogloeomycetes	Phyllozyma coprosmicola	Phyllozyma coprosmicola	Phyllozyma
6175_2993	Basidiomycota	Agaricomycetes	Piloderma sp. 6175_2993	Piloderma sp.	Piloderma
6175_2102	Ascomycota	Dothideomycetes	Pleosporales sp. 6175_2102	Pleosporales sp.	Pleosporales
6175_2217	Ascomycota	Leotiomycetes	Ploettnerulaceae sp. 6175_2217	Ploettnerulaceae sp.	Ploettnerulaceae
6175_4605	Ascomycota	Dothideomycetes	Pringsheimia sp. 6175_4605	Pringsheimia sp.	Pringsheimia
6175_1768	Ascomycota	Dothideomycetes	Pseudopyrenochaetaceae sp. 6175_1768	Pseudopyrenochaetaceae sp.	Pseudopyrenochaetaceae
6175_1767	Basidiomycota	Tremellomycetes	Rhynchogastremaceae sp. 6175_1767	Rhynchogastremaceae sp.	Rhynchogastremaceae
6175_2898	Basidiomycota	Agaricomycetes	Rigidoporus corticola	Rigidoporus corticola	Rigidoporus
6175_4523	Ascomycota	Lecanoromycetes	Robergea cubicularis	Robergea cubicularis	Robergea
6175_1866	Basidiomycota	Agaricomycetes	Russulales sp. 6175_1866	Russulales sp.	Russulales
6175_1111	Basidiomycota	Agaricomycetes	Scytinostroma hemidichophyticum	Scytinostroma hemidichophyticum	Scytinostroma
6175_2385	Basidiomycota	Cystobasidiomycetes	Symmetrospora sp. 6175_2385	Symmetrospora sp.	Symmetrospora
6175_2927	Basidiomycota	Microbotryomycetes	Sporidiobolaceae sp. 6175_2927	Sporidiobolaceae sp.	Sporidiobolaceae
6175_2847	Ascomycota	Sordariomycetes	Sporothrix variecibatus	Sporothrix variecibatus	Sporothrix
6175_1827	Ascomycota	Lecanoromycetes	Stictidaceae sp. 6175_1827	Stictidaceae sp.	Stictidaceae
6175_2835	Ascomycota	Taphrinomycetes	Taphrina sp. 6175_2835	Taphrina sp.	Taphrina
6175_1936	Ascomycota	Taphrinomycetes	Taphrinales sp. 6175_1936	Taphrinales sp.	Taphrinales
6175_1761	Ascomycota	Dothideomycetes	Teratosphaeriaceae sp. 6175_1761	Teratosphaeriaceae sp.	Teratosphaeriaceae
6175_2974	Ascomycota	Leotiomycetes	Thelebolales sp. 6175_2974	Thelebolales sp.	Thelebolales
6175_1920	Ascomycota	Leotiomycetes	Tympanidaceae sp. 6175_1920	Tympanidaceae sp.	Tympanidaceae
6175_1963	Ascomycota	Leotiomycetes	Tympanidaceae sp. 6175_1963	Tympanidaceae sp.	Tympanidaceae
6175_2168	Ascomycota	Leotiomycetes	Tympanidaceae sp. 6175_2168	Tympanidaceae sp.	Tympanidaceae
6175_1427	Basidiomycota	Agaricomycetes	Typhula sp. 6175_1427	Typhula sp.	Typhula
6175_445	Basidiomycota	Agaricomycetes	Typhula sp. 6175_445	Typhula sp.	Typhula
6175_182	Basidiomycota	Agaricomycetes	Typhulaceae sp. 6175_182	Typhulaceae sp.	Typhulaceae
6175_2560	Basidiomycota	Agaricomycetes	Typhulaceae sp. 6175_2560	Typhulaceae sp.	Typhulaceae
6175_2795	Basidiomycota	Tremellomycetes	Tremellales sp. 6175_2795	Tremellales sp.	Tremellales
6175_674	Basidiomycota	Tremellomycetes	Trichosporonales sp. 6175_674	Trichosporonales sp.	Trichosporonales
6175_2599	Ascomycota	Dothideomycetes	Tubeufiales sp. 6175_2599	Tubeufiales sp.	Tubeufiales
6175_2841	Basidiomycota	Agaricomycetes	Tulasnellaceae sp. 6175_2841	Tulasnellaceae sp.	Tulasnellaceae
6175_4663	Mucoromycota	Umbelopsidomycetes	Umbelopsidaceae sp. 6175_4663	Umbelopsidaceae sp.	Umbelopsidaceae
6175_1329	Basidiomycota	Agaricomycetes	Unidentified sp. 6175_1329	Unidentified sp. 6175_1329	Unidentified
6175_1415	Ascomycota	Sordariomycetes	Unidentified sp. 6175_1415	Unidentified sp. 6175_1415	Unidentified
6175_1609	Ascomycota	Unidentified	Unidentified sp. 6175_1609	Unidentified sp. 6175_1609	Unidentified
6175_1907	Basidiomycota	Agaricomycetes	Unidentified sp. 6175_1907	Unidentified sp. 6175_1907	Unidentified
6175_2039	Ascomycota	Orbiliomycetes	Unidentified sp. 6175_2039	Unidentified sp. 6175_2039	Unidentified
6175_2143	Basidiomycota	Microbotryomycetes	Unidentified sp. 6175_2143	Unidentified sp. 6175_2143	Unidentified
6175_2228	Ascomycota	Leotiomycetes	Unidentified sp. 6175_2228	Unidentified sp. 6175_2228	Unidentified
6175_2687	Ascomycota	Dothideomycetes	Unidentified sp. 6175_2687	Unidentified sp. 6175_2687	Unidentified
6175_2863	Ascomycota	Dothideomycetes	Unidentified sp. 6175_2863	Unidentified sp. 6175_2863	Unidentified
6175_3297	Basidiomycota	Agaricostilbomycetes	Unidentified sp. 6175_3297	Unidentified sp. 6175_3297	Unidentified
6175_3421	Ascomycota	Sordariomycetes	Unidentified sp. 6175_3421	Unidentified sp. 6175_3421	Unidentified
6175_3896	Ascomycota	Dothideomycetes	Unidentified sp. 6175_3896	Unidentified sp. 6175_3896	Unidentified
6175_3902	Ascomycota	Lecanoromycetes	Unidentified sp. 6175_3902	Unidentified sp. 6175_3902	Unidentified
6175_4732	Basidiomycota	Agaricostilbomycetes	Unidentified sp. 6175_4732	Unidentified sp. 6175_4732	Unidentified
6175_4818	Ascomycota	Dothideomycetes	Unidentified sp. 6175_4818	Unidentified sp. 6175_4818	Unidentified
6175_1217	Basidiomycota	Ustilaginomycetes	Ustilago maydis	Ustilago maydis	Ustilago
6175_2973	Basidiomycota	Agaricomycetes	Agaricineae sp. 6175_2973	Agaricineae sp.	Agaricineae
6175_1864	Basidiomycota	Agaricomycetes	Amanita pantherina	Amanita pantherina	Amanita
6175_3068	Ascomycota	Dothideomycetes	Amniculicolaceae sp. 6175_3068	Amniculicolaceae sp.	Amniculicolaceae
6175_2440	Ascomycota	Arthoniomycetes	Arthoniaceae sp. 6175_2440	Arthoniaceae sp.	Arthoniaceae
6175_2983	Ascomycota	Arthoniomycetes	Arthoniaceae sp. 6175_2983	Arthoniaceae sp.	Arthoniaceae
6175_3927	Ascomycota	Arthoniomycetes	Arthoniaceae sp. 6175_3927	Arthoniaceae sp.	Arthoniaceae
6175_14625	Ascomycota	Leotiomycetes	Articulospora atra	Articulospora atra	Articulospora
6175_10583	Ascomycota	Eurotiomycetes	Aspergillus sp. 6175_10583	Aspergillus sp.	Aspergillus
6175_14041	Ascomycota	Dothideomycetes	Aureobasidium sp. 6175_14041	Aureobasidium sp.	Aureobasidium
6175_1537	Basidiomycota	Agaricomycetes	Basidiodendron trachysporum	Basidiodendron trachysporum	Basidiodendron
6175_2748	Ascomycota	Dothideomycetes	Botryosphaeriales sp. 6175_2748	Botryosphaeriales sp.	Botryosphaeriales
6175_2798	Ascomycota	Dothideomycetes	Botryosphaeriales sp. 6175_2798	Botryosphaeriales sp.	Botryosphaeriales
6175_1165	Basidiomycota	Tremellomycetes	Bulleraceae sp. 6175_1165	Bulleraceae sp.	Bulleraceae
6175_1158	Ascomycota	Sordariomycetes	Cacumisporium sp. 6175_1158	Cacumisporium sp.	Cacumisporium
6175_4492	Basidiomycota	Agaricomycetes	Calcipostia guttulata	Calcipostia guttulata	Calcipostia
6175_1108	Ascomycota	Eurotiomycetes	Camptophora sp. 6175_1108	Camptophora sp.	Camptophora
6175_2779	Ascomycota	Saccharomycetes	Candida sophiae-reginae	Candida sophiae-reginae	Candida
6175_2462	Ascomycota	Saccharomycetes	Candida zeylanoides	Candida zeylanoides	Candida
6175_1422	Basidiomycota	Agaricomycetes	Cantharellales sp. 6175_1422	Cantharellales sp.	Cantharellales
6175_2356	Basidiomycota	Agaricomycetes	Cantharellales sp. 6175_2356	Cantharellales sp.	Cantharellales
6175_3054	Basidiomycota	Agaricomycetes	Cantharellales sp. 6175_3054	Cantharellales sp.	Cantharellales
6175_2418	Basidiomycota	Tremellomycetes	Carcinomyces sp. 6175_2418	Carcinomyces sp.	Carcinomyces
6175_5157	Basidiomycota	Agaricomycetes	Ceriporia sericea	Ceriporia sericea	Ceriporia
6175_1869	Ascomycota	Eurotiomycetes	Chaetothyriales sp. 6175_1869	Chaetothyriales sp.	Chaetothyriales
6175_2630	Ascomycota	Eurotiomycetes	Chaetothyriales sp. 6175_2630	Chaetothyriales sp.	Chaetothyriales
6175_3017	Ascomycota	Eurotiomycetes	Chaetothyriales sp. 6175_3017	Chaetothyriales sp.	Chaetothyriales
6175_3083	Ascomycota	Saccharomycetes	Cyberlindnera sp. 6175_3083	Cyberlindnera sp.	Cyberlindnera
6175_1641	Ascomycota	Dothideomycetes	Cylindrosympodiaceae sp. 6175_1641	Cylindrosympodiaceae sp.	Cylindrosympodiaceae
6175_971	Basidiomycota	Agaricomycetes	Cyphellaceae sp. 6175_971	Cyphellaceae sp.	Cyphellaceae
6175_5283	Basidiomycota	Cystobasidiomycetes	Cystobasidiales sp. 6175_5283	Cystobasidiales sp.	Cystobasidiales
6175_2029	Ascomycota	Eurotiomycetes	Cladophialophora sp. 6175_2029	Cladophialophora sp.	Cladophialophora
6175_2703	Basidiomycota	Agaricomycetes	Clitopilus pinsitus	Clitopilus pinsitus	Clitopilus
6175_2972	Basidiomycota	Agaricomycetes	Clitopilus sp. 6175_2972	Clitopilus sp.	Clitopilus
6175_3038	Basidiomycota	Microbotryomycetes	Colacogloea hydrangeae	Colacogloea hydrangeae	Colacogloea
6175_1278	Ascomycota	Sordariomycetes	Coniochaeta sp. 6175_1278	Coniochaeta sp.	Coniochaeta
6175_2447	Basidiomycota	Agaricomycetes	Coprinopsis scobicola	Coprinopsis scobicola	Coprinopsis
6175_3780	Basidiomycota	Agaricomycetes	Corticiaceae sp. 6175_3780	Corticiaceae sp.	Corticiaceae
6175_2626	Basidiomycota	Tremellomycetes	Cryptococcus sp. 6175_2626	Cryptococcus sp.	Cryptococcus
6175_2787	Ascomycota	Dothideomycetes	Cucurbitariaceae sp. 6175_2787	Cucurbitariaceae sp.	Cucurbitariaceae
6175_1837	Ascomycota	Eurotiomycetes	Dactylospora sp. 6175_1837	Dactylospora sp.	Dactylospora
6175_1817	Ascomycota	Dothideomycetes	Dothideales sp. 6175_1817	Dothideales sp.	Dothideales
6175_5025	Ascomycota	Dothideomycetes	Dothideales sp. 6175_5025	Dothideales sp.	Dothideales
6175_3021	Ascomycota	Dothideomycetes	Dothioraceae sp. 6175_3021	Dothioraceae sp.	Dothioraceae
6175_4701	Ascomycota	Dothideomycetes	Elsinoe sp. 6175_4701	Elsinoe sp.	Elsinoe
6175_2535	Zoopagomycota	Entomophthoromycetes	Entomophthorales sp. 6175_2535	Entomophthorales sp.	Entomophthorales
6175_3416	Ascomycota	Leotiomycetes	Erysiphe ornata	Erysiphe ornata	Erysiphe
6175_2655	Basidiomycota	Exobasidiomycetes	Exobasidiaceae sp. 6175_2655	Exobasidiaceae sp.	Exobasidiaceae
6175_2996	Basidiomycota	Exobasidiomycetes	Exobasidiaceae sp. 6175_2996	Exobasidiaceae sp.	Exobasidiaceae
6175_472	Basidiomycota	Exobasidiomycetes	Exobasidiales sp. 6175_472	Exobasidiales sp.	Exobasidiales
6175_1665	Basidiomycota	Exobasidiomycetes	Exobasidium sp. 6175_1665	Exobasidium sp.	Exobasidium
6175_2452	Ascomycota	Eurotiomycetes	Exophiala angulospora	Exophiala angulospora	Exophiala
6175_5078	Ascomycota	Eurotiomycetes	Exophiala sp. 6175_5078	Exophiala sp.	Exophiala
6175_3755	Basidiomycota	Agaricomycetes	Fasciodontia bugellensis	Fasciodontia bugellensis	Fasciodontia
6175_2807	Basidiomycota	Tremellomycetes	Filobasidiaceae sp. 6175_2807	Filobasidiaceae sp.	Filobasidiaceae
6175_3060	Basidiomycota	Tremellomycetes	Filobasidiaceae sp. 6175_3060	Filobasidiaceae sp.	Filobasidiaceae
6175_6687	Ascomycota	Dothideomycetes	Fraxinicola fraxini	Fraxinicola fraxini	Fraxinicola
6175_4876	Ascomycota	Sordariomycetes	Fusarium babinda	Fusarium babinda	Fusarium
6175_4032	Ascomycota	Dothideomycetes	Fusicladium cordae	Fusicladium cordae	Fusicladium
6175_2501	Basidiomycota	Agaricomycetes	Geastrum saccatum	Geastrum saccatum	Geastrum
6175_1313	Basidiomycota	Geminibasidiomycetes	Geminibasidium sp. 6175_1313	Geminibasidium sp.	Geminibasidium
6175_2905	Basidiomycota	Tremellomycetes	Genolevuria elizabethalexanderae	Genolevuria elizabethalexanderae	Genolevuria
6175_2970	Basidiomycota	Agaricomycetes	Gymnopilus hybridus	Gymnopilus hybridus	Gymnopilus
6175_1482	Basidiomycota	Agaricomycetes	Gymnopus foetidus	Gymnopus foetidus	Gymnopus
6175_3047	Ascomycota	Sordariomycetes	Hansfordia pulvinata	Hansfordia pulvinata	Hansfordia
6175_2499	Ascomycota	Leotiomycetes	Helicodendron sp. 6175_2499	Helicodendron sp.	Helicodendron
6175_7944	Ascomycota	Dothideomycetes	Helminthosporium tiliae	Helminthosporium tiliae	Helminthosporium
6175_9245	Ascomycota	Leotiomycetes	Helotiaceae sp. 6175_9245	Helotiaceae sp.	Helotiaceae
6175_1843	Ascomycota	Leotiomycetes	Helotiales sp. 6175_1843	Helotiales sp.	Helotiales
6175_920	Ascomycota	Leotiomycetes	Helotiales sp. 6175_920	Helotiales sp.	Helotiales
6175_2273	Ascomycota	Orbiliomycetes	Hyalorbilia inflatula	Hyalorbilia inflatula	Hyalorbilia
6175_3554	Ascomycota	Leotiomycetes	Hyaloscyphaceae sp. 6175_3554	Hyaloscyphaceae sp.	Hyaloscyphaceae
6175_483	Ascomycota	Leotiomycetes	Hymenoscyphus sp. 6175_483	Hymenoscyphus sp.	Hymenoscyphus
6175_2832	Basidiomycota	Agaricomycetes	Hyphoderma transiens	Hyphoderma transiens	Hyphoderma
6175_2280	Ascomycota	Leotiomycetes	Hyphodiscaceae sp. 6175_2280	Hyphodiscaceae sp.	Hyphodiscaceae
6175_3044	Basidiomycota	Agaricomycetes	Hyphodontia floccosa	Hyphodontia floccosa	Hyphodontia
6175_1425	Ascomycota	Sordariomycetes	Hypocreales sp. 6175_1425	Hypocreales sp.	Hypocreales
6175_5284	Ascomycota	Sordariomycetes	Hypocreales sp. 6175_5284	Hypocreales sp.	Hypocreales
6175_780	Ascomycota	Sordariomycetes	Hypocreales sp. 6175_780	Hypocreales sp.	Hypocreales
6175_4065	Ascomycota	Sordariomycetes	Hypoxylon macrocarpum	Hypoxylon macrocarpum	Hypoxylon
6175_3136	Basidiomycota	Agaricomycetes	Inocybe geophylla	Inocybe geophylla	Inocybe
6175_2890	Basidiomycota	Agaricomycetes	Inocybe rufoalba	Inocybe rufoalba	Inocybe
6175_1378	Basidiomycota	Agaricomycetes	Irpicaceae sp. 6175_1378	Irpicaceae sp.	Irpicaceae
6175_177	Basidiomycota	Tremellomycetes	Krasilnikovozyma huempii	Krasilnikovozyma huempii	Krasilnikovozyma
6175_2893	Ascomycota	Leotiomycetes	Lachnellula resinaria	Lachnellula resinaria	Lachnellula
6175_2737	Ascomycota	Leotiomycetes	Lachnum sp. 6175_2737	Lachnum sp.	Lachnum
6175_2881	Ascomycota	Leotiomycetes	Lachnum virgineum	Lachnum virgineum	Lachnum
6175_2733	Basidiomycota	Agaricomycetes	Lactarius vietus	Lactarius vietus	Lactarius
6175_4451	Ascomycota	Lecanoromycetes	Lecanora expallens	Lecanora expallens	Lecanora
6175_741	Ascomycota	Lecanoromycetes	Lecanora pulicaris	Lecanora pulicaris	Lecanora
6175_2259	Ascomycota	Lecanoromycetes	Lecanorales sp. 6175_2259	Lecanorales sp.	Lecanorales
6175_3048	Ascomycota	Lecanoromycetes	Lecanorales sp. 6175_3048	Lecanorales sp.	Lecanorales
6175_2871	Basidiomycota	Agaricomycetes	Leccinum duriusculum	Leccinum duriusculum	Leccinum
6175_1084	Ascomycota	Lecanoromycetes	Lecidella sp. 6175_1084	Lecidella sp.	Lecidella
6175_11030	Ascomycota	Lecanoromycetes	Lepraria sp. 6175_11030	Lepraria sp.	Lepraria
6175_2991	Ascomycota	Dothideomycetes	Leptosphaeria etheridgei	Leptosphaeria etheridgei	Leptosphaeria
6175_3818	Basidiomycota	Agaricomycetes	Leptosporomyces galzinii	Leptosporomyces galzinii	Leptosporomyces
6175_2227	Basidiomycota	Microbotryomycetes	Leucosporidiales sp. 6175_2227	Leucosporidiales sp.	Leucosporidiales
6175_908	Basidiomycota	Microbotryomycetes	Leucosporidiales sp. 6175_908	Leucosporidiales sp.	Leucosporidiales
6175_2666	Basidiomycota	Agaricomycetes	Lycoperdon perlatum	Lycoperdon perlatum	Lycoperdon
6175_1635	Basidiomycota	Agaricomycetes	Lyomyces sambuci	Lyomyces sambuci	Lyomyces
6175_1618	Ascomycota	Dothideomycetes	Lophiotrema nucula	Lophiotrema nucula	Lophiotrema
6175_1000	Basidiomycota	Agaricomycetes	Macrotyphula sp. 6175_1000	Macrotyphula sp.	Macrotyphula
6175_2811	Ascomycota	Dothideomycetes	Melanommataceae sp. 6175_2811	Melanommataceae sp.	Melanommataceae
6175_2848	Ascomycota	Dothideomycetes	Melanommataceae sp. 6175_2848	Melanommataceae sp.	Melanommataceae
6175_4661	Ascomycota	Dothideomycetes	Melanommataceae sp. 6175_4661	Melanommataceae sp.	Melanommataceae
6175_1296	Ascomycota	Dothideomycetes	Melanops tulasnei	Melanops tulasnei	Melanops
6175_3256	Ascomycota	Sordariomycetes	Menispora ciliata	Menispora ciliata	Menispora
6175_3117	Ascomycota	Sordariomycetes	Metapochonia bulbillosa	Metapochonia bulbillosa	Metapochonia
6175_5238	Ascomycota	Sordariomycetes	Metapochonia suchlasporia	Metapochonia suchlasporia	Metapochonia
6175_2091	Basidiomycota	Agaricomycetes	Mycenaceae sp. 6175_2091	Mycenaceae sp.	Mycenaceae
6175_2884	Basidiomycota	Agaricomycetes	Mycenaceae sp. 6175_2884	Mycenaceae sp.	Mycenaceae
6175_3742	Ascomycota	Dothideomycetes	Mycosphaerellales sp. 6175_3742	Mycosphaerellales sp.	Mycosphaerellales
6175_3993	Ascomycota	Dothideomycetes	Mycosphaerellales sp. 6175_3993	Mycosphaerellales sp.	Mycosphaerellales
6175_3350	Ascomycota	Sordariomycetes	Microascales sp. 6175_3350	Microascales sp.	Microascales
6175_1103	Ascomycota	Dothideomycetes	Microcyclospora sp. 6175_1103	Microcyclospora sp.	Microcyclospora
6175_4723	Basidiomycota	Cystobasidiomycetes	Microsporomycetaceae sp. 6175_4723	Microsporomycetaceae sp.	Microsporomycetaceae
6175_2831	Ascomycota	Dothideomycetes	Myriangiaceae sp. 6175_2831	Myriangiaceae sp.	Myriangiaceae
6175_4937	Ascomycota	Dothideomycetes	Myriangiaceae sp. 6175_4937	Myriangiaceae sp.	Myriangiaceae
6175_3233	Ascomycota	Dothideomycetes	Myriangiales sp. 6175_3233	Myriangiales sp.	Myriangiales
6175_5396	Ascomycota	Dothideomycetes	Myriangiales sp. 6175_5396	Myriangiales sp.	Myriangiales
6175_974	Ascomycota	Dothideomycetes	Myriangiales sp. 6175_974	Myriangiales sp.	Myriangiales
6175_2938	Ascomycota	Dothideomycetes	Mytilinidiales sp. 6175_2938	Mytilinidiales sp.	Mytilinidiales
6175_2736	Ascomycota	Leotiomycetes	Mollisia sp. 6175_2736	Mollisia sp.	Mollisia
6175_4128	Mucoromycota	Mortierellomycetes	Mortierella sp. 6175_4128	Mortierella sp.	Mortierella
6175_258	Mucoromycota	Mucoromycetes	Mucor sp. 6175_258	Mucor sp.	Mucor
6175_1741	Basidiomycota	Agaricomycetes	Mutatoderma mutatum	Mutatoderma mutatum	Mutatoderma
6175_5321	Ascomycota	Saccharomycetes	Nakazawaea ernobii	Nakazawaea ernobii	Nakazawaea
6175_4335	Ascomycota	Sordariomycetes	Nectria nigrescens	Nectria nigrescens	Nectria
6175_3116	Ascomycota	Sordariomycetes	Nectriaceae sp. 6175_3116	Nectriaceae sp.	Nectriaceae
6175_2177	Ascomycota	Dothideomycetes	Neoascochyta paspali	Neoascochyta paspali	Neoascochyta
6175_2242	Ascomycota	Dothideomycetes	Neoascochyta tardicrescens	Neoascochyta tardicrescens	Neoascochyta
6175_2915	Ascomycota	Sordariomycetes	Niesslia ilicifolia	Niesslia ilicifolia	Niesslia
6175_564	Ascomycota	Sordariomycetes	Niessliaceae sp. 6175_564	Niessliaceae sp.	Niessliaceae
6175_5312	Ascomycota	Dothideomycetes	Nothophaeocryptopus sp. 6175_5312	Nothophaeocryptopus sp.	Nothophaeocryptopus
6175_2580	Ascomycota	Eurotiomycetes	Nothophaeomoniella ekebergiae	Nothophaeomoniella ekebergiae	Nothophaeomoniella
6175_3084	Ascomycota	Leotiomycetes	Oidiodendron sp. 6175_3084	Oidiodendron sp.	Oidiodendron
6175_4248	Ascomycota	Leotiomycetes	Oidiodendron sp. 6175_4248	Oidiodendron sp.	Oidiodendron
6175_4542	Ascomycota	Orbiliomycetes	Orbiliaceae sp. 6175_4542	Orbiliaceae sp.	Orbiliaceae
6175_2759	Basidiomycota	Pucciniomycetes	Pachnocybaceae sp. 6175_2759	Pachnocybaceae sp.	Pachnocybaceae
6175_2116	Ascomycota	Sordariomycetes	Paracosmospora physciae	Paracosmospora physciae	Paracosmospora
6175_1183	Ascomycota	Eurotiomycetes	Penicillium citrinum	Penicillium citrinum	Penicillium
6175_3052	Basidiomycota	Agaricomycetes	Peniophora erikssonii	Peniophora erikssonii	Peniophora
6175_2629	Basidiomycota	Agaricomycetes	Peniophorella praetermissa	Peniophorella praetermissa	Peniophorella
6175_2653	Basidiomycota	Agaricomycetes	Peniophorella sp. 6175_2653	Peniophorella sp.	Peniophorella
6175_1704	Ascomycota	Lecanoromycetes	Pertusariales sp. 6175_1704	Pertusariales sp.	Pertusariales
6175_3856	Ascomycota	Leotiomycetes	Pezizellaceae sp. 6175_3856	Pezizellaceae sp.	Pezizellaceae
6175_3244	Ascomycota	Arthoniomycetes	Phaeococcomycetaceae sp. 6175_3244	Phaeococcomycetaceae sp.	Phaeococcomycetaceae
6175_9015	Ascomycota	Eurotiomycetes	Phaeomoniellaceae sp. 6175_9015	Phaeomoniellaceae sp.	Phaeomoniellaceae
6175_3057	Ascomycota	Eurotiomycetes	Phaeomoniellales sp. 6175_3057	Phaeomoniellales sp.	Phaeomoniellales
6175_2396	Ascomycota	Dothideomycetes	Phaeothecaceae sp. 6175_2396	Phaeothecaceae sp.	Phaeothecaceae
6175_1075	Basidiomycota	Tremellomycetes	Phaeotremellaceae sp. 6175_1075	Phaeotremellaceae sp.	Phaeotremellaceae
6175_4703	Basidiomycota	Agaricomycetes	Phanerochaete livescens	Phanerochaete livescens	Phanerochaete
6175_3292	Ascomycota	Eurotiomycetes	Phialophora sp. 6175_3292	Phialophora sp.	Phialophora
6175_3046	Basidiomycota	Agaricomycetes	Physalacriaceae sp. 6175_3046	Physalacriaceae sp.	Physalacriaceae
6175_3099	Ascomycota	Lecanoromycetes	Physciaceae sp. 6175_3099	Physciaceae sp.	Physciaceae
6175_3113	Basidiomycota	Agaricomycetes	Piloderma fallax	Piloderma fallax	Piloderma
6175_9282	Ascomycota	Sordariomycetes	Plectosphaerella sp. 6175_9282	Plectosphaerella sp.	Plectosphaerella
6175_2705	Ascomycota	Dothideomycetes	Pleosporales sp. 6175_2705	Pleosporales sp.	Pleosporales
6175_3555	Ascomycota	Dothideomycetes	Pleosporales sp. 6175_3555	Pleosporales sp.	Pleosporales
6175_3833	Ascomycota	Dothideomycetes	Pleosporales sp. 6175_3833	Pleosporales sp.	Pleosporales
6175_4370	Ascomycota	Dothideomycetes	Pleosporales sp. 6175_4370	Pleosporales sp.	Pleosporales
6175_5225	Basidiomycota	Agaricomycetes	Pleurotus calyptratus	Pleurotus calyptratus	Pleurotus
6175_4685	Basidiomycota	Agaricomycetes	Porotheleum fimbriatum	Porotheleum fimbriatum	Porotheleum
6175_1529	Ascomycota	Taphrinomycetes	Protomyces sp. 6175_1529	Protomyces sp.	Protomyces
6175_2909	Ascomycota	Leotiomycetes	Pseudeurotiaceae sp. 6175_2909	Pseudeurotiaceae sp.	Pseudeurotiaceae
6175_218	Basidiomycota	Exobasidiomycetes	Pseudomicrostroma juglandis	Pseudomicrostroma juglandis	Pseudomicrostroma
6175_2578	Basidiomycota	Pucciniomycetes	Puccinia graminis	Puccinia graminis	Puccinia
6175_913	Basidiomycota	Pucciniomycetes	Puccinia striiformis	Puccinia striiformis	Puccinia
6175_855	Ascomycota	Lecanoromycetes	Ramalina sp. 6175_855	Ramalina sp.	Ramalina
6175_3487	Ascomycota	Eurotiomycetes	Rhinocladiella sp. 6175_3487	Rhinocladiella sp.	Rhinocladiella
6175_253	Basidiomycota	Microbotryomycetes	Rhodotorula sp. 6175_253	Rhodotorula sp.	Rhodotorula
6175_1587	Ascomycota	Sordariomycetes	Rhodoveronaea everniae	Rhodoveronaea everniae	Rhodoveronaea
6175_4595	Ascomycota	Sordariomycetes	Robillarda sessilis	Robillarda sessilis	Robillarda
6175_2900	Ascomycota	Arthoniomycetes	Roccellaceae sp. 6175_2900	Roccellaceae sp.	Roccellaceae
6175_3023	Basidiomycota	Agaricomycetes	Russulaceae sp. 6175_3023	Russulaceae sp.	Russulaceae
6175_4751	Ascomycota	Eurotiomycetes	Sagenomella diversispora	Sagenomella diversispora	Sagenomella
6175_2840	Basidiomycota	Agaricomycetes	Sebacinales sp. 6175_2840	Sebacinales sp.	Sebacinales
6175_3019	Basidiomycota	Agaricomycetes	Sebacinales sp. 6175_3019	Sebacinales sp.	Sebacinales
6175_1370	Basidiomycota	Agaricomycetes	Serendipita sp. 6175_1370	Serendipita sp.	Serendipita
6175_2275	Basidiomycota	Agaricomycetes	Serendipitaceae sp. 6175_2275	Serendipitaceae sp.	Serendipitaceae
6175_4591	Basidiomycota	Agaricomycetes	Singerocybe phaeophthalma	Singerocybe phaeophthalma	Singerocybe
6175_3067	Basidiomycota	Agaricomycetes	Sistotrema sp. 6175_3067	Sistotrema sp.	Sistotrema
6175_1498	Ascomycota	Dothideomycetes	Sphaerellopsis filum	Sphaerellopsis filum	Sphaerellopsis
6175_2620	Basidiomycota	Microbotryomycetes	Sporidiobolaceae sp. 6175_2620	Sporidiobolaceae sp.	Sporidiobolaceae
6175_13600	Ascomycota	Sordariomycetes	Sporocadaceae sp. 6175_13600	Sporocadaceae sp.	Sporocadaceae
6175_2677	Ascomycota	Sordariomycetes	Sporocadaceae sp. 6175_2677	Sporocadaceae sp.	Sporocadaceae
6175_2419	Ascomycota	Eurotiomycetes	Talaromyces atricola	Talaromyces atricola	Talaromyces
6175_2712	Ascomycota	Dothideomycetes	Teratosphaeriaceae sp. 6175_2712	Teratosphaeriaceae sp.	Teratosphaeriaceae
6175_2959	Ascomycota	Dothideomycetes	Teratosphaeriaceae sp. 6175_2959	Teratosphaeriaceae sp.	Teratosphaeriaceae
6175_3015	Ascomycota	Dothideomycetes	Teratosphaeriaceae sp. 6175_3015	Teratosphaeriaceae sp.	Teratosphaeriaceae
6175_3891	Ascomycota	Sordariomycetes	Thyronectria coryli	Thyronectria coryli	Thyronectria
6175_2702	Basidiomycota	Agaricomycetes	Tylospora fibrillosa	Tylospora fibrillosa	Tylospora
6175_2225	Ascomycota	Leotiomycetes	Tympanidaceae sp. 6175_2225	Tympanidaceae sp.	Tympanidaceae
6175_2486	Ascomycota	Leotiomycetes	Tympanidaceae sp. 6175_2486	Tympanidaceae sp.	Tympanidaceae
6175_2894	Ascomycota	Leotiomycetes	Tympanidaceae sp. 6175_2894	Tympanidaceae sp.	Tympanidaceae
6175_3492	Ascomycota	Leotiomycetes	Tympanidaceae sp. 6175_3492	Tympanidaceae sp.	Tympanidaceae
6175_2374	Basidiomycota	Tremellomycetes	Tremella sp. 6175_2374	Tremella sp.	Tremella
6175_2549	Basidiomycota	Tremellomycetes	Tremella sp. 6175_2549	Tremella sp.	Tremella
6175_1789	Basidiomycota	Tremellomycetes	Tremellales sp. 6175_1789	Tremellales sp.	Tremellales
6175_1751	Ascomycota	Leotiomycetes	Tryblidiopsis pinastri	Tryblidiopsis pinastri	Tryblidiopsis
6175_2874	Basidiomycota	Agaricomycetes	Tricholomataceae sp. 6175_2874	Tricholomataceae sp.	Tricholomataceae
6175_2668	Ascomycota	Eurotiomycetes	Trichomeriaceae sp. 6175_2668	Trichomeriaceae sp.	Trichomeriaceae
6175_2638	Basidiomycota	Tritirachiomycetes	Tritirachiales sp. 6175_2638	Tritirachiales sp.	Tritirachiales
6175_3111	Ascomycota	Dothideomycetes	Tubeufiales sp. 6175_3111	Tubeufiales sp.	Tubeufiales
6175_1096	Ascomycota	Dothideomycetes	Unidentified sp. 6175_1096	Unidentified sp. 6175_1096	Unidentified
6175_1677	Ascomycota	Dothideomycetes	Unidentified sp. 6175_1677	Unidentified sp. 6175_1677	Unidentified
6175_2121	Ascomycota	Lecanoromycetes	Unidentified sp. 6175_2121	Unidentified sp. 6175_2121	Unidentified
6175_2324	Ascomycota	Saccharomycetes	Unidentified sp. 6175_2324	Unidentified sp. 6175_2324	Unidentified
6175_2495	Ascomycota	Dothideomycetes	Unidentified sp. 6175_2495	Unidentified sp. 6175_2495	Unidentified
6175_2541	Ascomycota	Dothideomycetes	Unidentified sp. 6175_2541	Unidentified sp. 6175_2541	Unidentified
6175_2658	Ascomycota	Leotiomycetes	Unidentified sp. 6175_2658	Unidentified sp. 6175_2658	Unidentified
6175_2786	Basidiomycota	Cystobasidiomycetes	Unidentified sp. 6175_2786	Unidentified sp. 6175_2786	Unidentified
6175_2805	Ascomycota	Unidentified	Unidentified sp. 6175_2805	Unidentified sp. 6175_2805	Unidentified
6175_2837	Basidiomycota	Agaricomycetes	Unidentified sp. 6175_2837	Unidentified sp. 6175_2837	Unidentified
6175_2842	Basidiomycota	Tremellomycetes	Unidentified sp. 6175_2842	Unidentified sp. 6175_2842	Unidentified
6175_2855	Basidiomycota	Microbotryomycetes	Unidentified sp. 6175_2855	Unidentified sp. 6175_2855	Unidentified
6175_2865	Basidiomycota	Agaricomycetes	Unidentified sp. 6175_2865	Unidentified sp. 6175_2865	Unidentified
6175_2882	Ascomycota	Dothideomycetes	Unidentified sp. 6175_2882	Unidentified sp. 6175_2882	Unidentified
6175_2971	Ascomycota	Sordariomycetes	Unidentified sp. 6175_2971	Unidentified sp. 6175_2971	Unidentified
6175_3134	Ascomycota	Dothideomycetes	Unidentified sp. 6175_3134	Unidentified sp. 6175_3134	Unidentified
6175_3235	Ascomycota	Unidentified	Unidentified sp. 6175_3235	Unidentified sp. 6175_3235	Unidentified
6175_3252	Basidiomycota	Tremellomycetes	Unidentified sp. 6175_3252	Unidentified sp. 6175_3252	Unidentified
6175_5082	Basidiomycota	Exobasidiomycetes	Unidentified sp. 6175_5082	Unidentified sp. 6175_5082	Unidentified
6175_5191	Basidiomycota	Microbotryomycetes	Unidentified sp. 6175_5191	Unidentified sp. 6175_5191	Unidentified
6175_2283	Ascomycota	Sordariomycetes	Utrechtiana sp. 6175_2283	Utrechtiana sp.	Utrechtiana
6175_2725	Ascomycota	Dothideomycetes	Venturiales sp. 6175_2725	Venturiales sp.	Venturiales
6175_5262	Ascomycota	Sordariomycetes	Xenospadicoidaceae sp. 6175_5262	Xenospadicoidaceae sp.	Xenospadicoidaceae
6175_3077	Basidiomycota	Agaricomycetes	Xylobolus frustulatus	Xylobolus frustulatus	Xylobolus
6175_2919	Basidiomycota	Agaricomycetes	Xylodon brevisetus	Xylodon brevisetus	Xylodon
6175_2963	Ascomycota	Dothideomycetes	Zalaria alba	Zalaria alba	Zalaria
6175_1514	Ascomycota	Lecanoromycetes	Acarosporales sp. 6175_1514	Acarosporales sp.	Acarosporales
6175_3192	Ascomycota	Sordariomycetes	Acremonium sp. 6175_3192	Acremonium sp.	Acremonium
6175_2194	Ascomycota	Dothideomycetes	Acrospermales sp. 6175_2194	Acrospermales sp.	Acrospermales
6175_14786	Ascomycota	Dothideomycetes	Acrospermum sp. 6175_14786	Acrospermum sp.	Acrospermum
6175_1332	Basidiomycota	Agaricomycetes	Agaricales sp. 6175_1332	Agaricales sp.	Agaricales
6175_3783	Basidiomycota	Agaricomycetes	Agaricales sp. 6175_3783	Agaricales sp.	Agaricales
6175_1889	Basidiomycota	Agaricostilbomycetes	Agaricostilbales sp. 6175_1889	Agaricostilbales sp.	Agaricostilbales
6175_2376	Basidiomycota	Agaricostilbomycetes	Agaricostilbales sp. 6175_2376	Agaricostilbales sp.	Agaricostilbales
6175_3839	Basidiomycota	Agaricostilbomycetes	Agaricostilbales sp. 6175_3839	Agaricostilbales sp.	Agaricostilbales
6175_4883	Basidiomycota	Agaricostilbomycetes	Agaricostilbales sp. 6175_4883	Agaricostilbales sp.	Agaricostilbales
6175_2234	Basidiomycota	Agaricomycetes	Amyloporia xantha	Amyloporia xantha	Amyloporia
6175_4553	Basidiomycota	Agaricomycetes	Ampulloclitocybe clavipes	Ampulloclitocybe clavipes	Ampulloclitocybe
6175_2976	Basidiomycota	Tremellomycetes	Apiotrichum otae	Apiotrichum otae	Apiotrichum
6175_3694	Ascomycota	Leotiomycetes	Arachnopeziza sp. 6175_3694	Arachnopeziza sp.	Arachnopeziza
6175_3183	Ascomycota	Arthoniomycetes	Arthoniales sp. 6175_3183	Arthoniales sp.	Arthoniales
6175_3926	Ascomycota	Eurotiomycetes	Aspergillus sp. 6175_3926	Aspergillus sp.	Aspergillus
6175_2955	Ascomycota	Eurotiomycetes	Aspergillus tardicrescens	Aspergillus tardicrescens	Aspergillus
6175_10847	Basidiomycota	Agaricomycetes	Atheliaceae sp. 6175_10847	Atheliaceae sp.	Atheliaceae
6175_5026	Basidiomycota	Agaricomycetes	Auricularia mesenterica	Auricularia mesenterica	Auricularia
6175_11750	Basidiomycota	Agaricomycetes	Basidiodendron eyrei	Basidiodendron eyrei	Basidiodendron
6175_2858	Ascomycota	Sordariomycetes	Berkeleyomyces sp. 6175_2858	Berkeleyomyces sp.	Berkeleyomyces
6175_4096	Ascomycota	Leotiomycetes	Bloxamia sp. 6175_4096	Bloxamia sp.	Bloxamia
6175_11836	Ascomycota	Dothideomycetes	Botryosphaeriales sp. 6175_11836	Botryosphaeriales sp.	Botryosphaeriales
6175_4244	Ascomycota	Dothideomycetes	Botryosphaeriales sp. 6175_4244	Botryosphaeriales sp.	Botryosphaeriales
6175_2576	Basidiomycota	Cystobasidiomycetes	Buckleyzymaceae sp. 6175_2576	Buckleyzymaceae sp.	Buckleyzymaceae
6175_1210	Basidiomycota	Tremellomycetes	Bulleraceae sp. 6175_1210	Bulleraceae sp.	Bulleraceae
6175_1516	Basidiomycota	Tremellomycetes	Bulleraceae sp. 6175_1516	Bulleraceae sp.	Bulleraceae
6175_4358	Basidiomycota	Tremellomycetes	Bulleraceae sp. 6175_4358	Bulleraceae sp.	Bulleraceae
6175_5177	Basidiomycota	Tremellomycetes	Bulleraceae sp. 6175_5177	Bulleraceae sp.	Bulleraceae
6175_784	Basidiomycota	Tremellomycetes	Bulleraceae sp. 6175_784	Bulleraceae sp.	Bulleraceae
6175_11299	Basidiomycota	Tremellomycetes	Bulleribasidiaceae sp. 6175_11299	Bulleribasidiaceae sp.	Bulleribasidiaceae
6175_1246	Basidiomycota	Tremellomycetes	Bulleribasidiaceae sp. 6175_1246	Bulleribasidiaceae sp.	Bulleribasidiaceae
6175_3202	Basidiomycota	Tremellomycetes	Bulleribasidiaceae sp. 6175_3202	Bulleribasidiaceae sp.	Bulleribasidiaceae
6175_3747	Basidiomycota	Agaricomycetes	Calyptella capula	Calyptella capula	Calyptella
6175_2362	Ascomycota	Saccharomycetes	Candida norvegica	Candida norvegica	Candida
6175_1526	Basidiomycota	Agaricomycetes	Cantharellales sp. 6175_1526	Cantharellales sp.	Cantharellales
6175_2498	Basidiomycota	Agaricomycetes	Cantharellales sp. 6175_2498	Cantharellales sp.	Cantharellales
6175_4344	Basidiomycota	Agaricomycetes	Cantharellales sp. 6175_4344	Cantharellales sp.	Cantharellales
6175_467	Basidiomycota	Agaricomycetes	Cantharellales sp. 6175_467	Cantharellales sp.	Cantharellales
6175_3217	Ascomycota	Dothideomycetes	Capnodiales sp. 6175_3217	Capnodiales sp.	Capnodiales
6175_3999	Ascomycota	Leotiomycetes	Cenangiaceae sp. 6175_3999	Cenangiaceae sp.	Cenangiaceae
6175_3152	Basidiomycota	Agaricomycetes	Ceratobasidium sp. 6175_3152	Ceratobasidium sp.	Ceratobasidium
6175_3924	Ascomycota	Dothideomycetes	Cercospora sp. 6175_3924	Cercospora sp.	Cercospora
6175_3525	Basidiomycota	Agaricomycetes	Ceriporia reticulata	Ceriporia reticulata	Ceriporia
6175_4077	Ascomycota	Eurotiomycetes	Chaenothecopsis sp. 6175_4077	Chaenothecopsis sp.	Chaenothecopsis
6175_15779	Ascomycota	Eurotiomycetes	Chaetothyriales sp. 6175_15779	Chaetothyriales sp.	Chaetothyriales
6175_2628	Ascomycota	Eurotiomycetes	Chaetothyriales sp. 6175_2628	Chaetothyriales sp.	Chaetothyriales
6175_3225	Ascomycota	Eurotiomycetes	Chaetothyriales sp. 6175_3225	Chaetothyriales sp.	Chaetothyriales
6175_4255	Ascomycota	Eurotiomycetes	Chaetothyriales sp. 6175_4255	Chaetothyriales sp.	Chaetothyriales
6175_5032	Ascomycota	Eurotiomycetes	Chaetothyriales sp. 6175_5032	Chaetothyriales sp.	Chaetothyriales
6175_5092	Ascomycota	Eurotiomycetes	Chaetothyriales sp. 6175_5092	Chaetothyriales sp.	Chaetothyriales
6175_5336	Ascomycota	Eurotiomycetes	Chaetothyriales sp. 6175_5336	Chaetothyriales sp.	Chaetothyriales
6175_3410	Basidiomycota	Agaricostilbomycetes	Chionosphaeraceae sp. 6175_3410	Chionosphaeraceae sp.	Chionosphaeraceae
6175_518	Basidiomycota	Microbotryomycetes	Chrysozyma sp. 6175_518	Chrysozyma sp.	Chrysozyma
6175_2722	Basidiomycota	Microbotryomycetes	Chrysozymaceae sp. 6175_2722	Chrysozymaceae sp.	Chrysozymaceae
6175_2937	Basidiomycota	Microbotryomycetes	Chrysozymaceae sp. 6175_2937	Chrysozymaceae sp.	Chrysozymaceae
6175_4053	Basidiomycota	Microbotryomycetes	Chrysozymaceae sp. sp. 6175_4053	Chrysozymaceae sp.	Chrysozymaceae
6175_7091	Basidiomycota	Agaricomycetes	Cyphellaceae sp. 6175_7091	Cyphellaceae sp.	Cyphellaceae
6175_4419	Ascomycota	Leotiomycetes	Cistella sp. 6175_4419	Cistella sp.	Cistella
6175_5241	Basidiomycota	Cystobasidiomycetes	Cystobasidiaceae sp. 6175_5241	Cystobasidiaceae sp.	Cystobasidiaceae
6175_5233	Basidiomycota	Cystobasidiomycetes	Cystobasidiales sp. 6175_5233	Cystobasidiales sp.	Cystobasidiales
6175_3791	Ascomycota	Eurotiomycetes	Cladophialophora nyingchiensis	Cladophialophora nyingchiensis	Cladophialophora
6175_1803	Ascomycota	Dothideomycetes	Cladosporiaceae sp. 6175_1803	Cladosporiaceae sp.	Cladosporiaceae
6175_3666	Ascomycota	Dothideomycetes	Cladosporiaceae sp. 6175_3666	Cladosporiaceae sp.	Cladosporiaceae
6175_3690	Ascomycota	Dothideomycetes	Cladosporiaceae sp. 6175_3690	Cladosporiaceae sp.	Cladosporiaceae
6175_3758	Ascomycota	Dothideomycetes	Cladosporium sp. 6175_3758	Cladosporium sp.	Cladosporium
6175_4056	Basidiomycota	Classiculomycetes	Classiculales sp. 6175_4056	Classiculales sp.	Classiculales
6175_338	Basidiomycota	Agaricomycetes	Clitocybe metachroa	Clitocybe metachroa	Clitocybe
6175_3704	Basidiomycota	Microbotryomycetes	Colacogloeaceae sp. 6175_3704	Colacogloeaceae sp.	Colacogloeaceae
6175_936	Basidiomycota	Microbotryomycetes	Colacogloeaceae sp. 6175_936	Colacogloeaceae sp.	Colacogloeaceae
6175_995	Ascomycota	Leotiomycetes	Colpoma quercinum	Colpoma quercinum	Colpoma
6175_2621	Ascomycota	Leotiomycetes	Colpoma sp. 6175_2621	Colpoma sp.	Colpoma
6175_8021	Ascomycota	Dothideomycetes	Comoclathris sp. 6175_8021	Comoclathris sp.	Comoclathris
6175_3395	Basidiomycota	Agaricomycetes	Conocybe sp. 6175_3395	Conocybe sp.	Conocybe
6175_1628	Basidiomycota	Agaricomycetes	Coprinopsis romagnesiana	Coprinopsis romagnesiana	Coprinopsis
6175_1599	Basidiomycota	Agaricomycetes	Corticiaceae sp. 6175_1599	Corticiaceae sp.	Corticiaceae
6175_4094	Basidiomycota	Agaricomycetes	Cortinariaceae sp. 6175_4094	Cortinariaceae sp.	Cortinariaceae
6175_3107	Basidiomycota	Tremellomycetes	Cryptococcaceae sp. 6175_3107	Cryptococcaceae sp.	Cryptococcaceae
6175_10546	Basidiomycota	Tremellomycetes	Cryptococcus sp. 6175_10546	Cryptococcus sp.	Cryptococcus
6175_4929	Ascomycota	Leotiomycetes	Crumenulopsis sp. 6175_4929	Crumenulopsis sp.	Crumenulopsis
6175_5245	Ascomycota	Dothideomycetes	Cucurbitariaceae sp. 6175_5245	Cucurbitariaceae sp.	Cucurbitariaceae
6175_1419	Basidiomycota	Tremellomycetes	Cuniculitremaceae sp. 6175_1419	Cuniculitremaceae sp.	Cuniculitremaceae
6175_3428	Basidiomycota	Tremellomycetes	Cutaneotrichosporon sp. 6175_3428	Cutaneotrichosporon sp.	Cutaneotrichosporon
6175_4346	Ascomycota	Sordariomycetes	Dactylonectria pauciseptata	Dactylonectria pauciseptata	Dactylonectria
6175_2524	Basidiomycota	Agaricomycetes	Daedaleopsis confragosa	Daedaleopsis confragosa	Daedaleopsis
6175_5034	Basidiomycota	Agaricomycetes	Delicatula integrella	Delicatula integrella	Delicatula
6175_4653	Ascomycota	Sordariomycetes	Dendrostoma leiphaemia	Dendrostoma leiphaemia	Dendrostoma
6175_2248	Ascomycota	Leotiomycetes	Dermateaceae sp. 6175_2248	Dermateaceae sp.	Dermateaceae
6175_2528	Ascomycota	Leotiomycetes	Dermateaceae sp. 6175_2528	Dermateaceae sp.	Dermateaceae
6175_5316	Ascomycota	Dothideomycetes	Devriesia sp. 6175_5316	Devriesia sp.	Devriesia
6175_2691	Ascomycota	Dothideomycetes	Dictyosporiaceae sp. 6175_2691	Dictyosporiaceae sp.	Dictyosporiaceae
6175_5223	Ascomycota	Saccharomycetes	Diddensiella sp. 6175_5223	Diddensiella sp.	Diddensiella
6175_3393	Ascomycota	Dothideomycetes	Didymellaceae sp. 6175_3393	Didymellaceae sp.	Didymellaceae
6175_4038	Ascomycota	Dothideomycetes	Didymellaceae sp. 6175_4038	Didymellaceae sp.	Didymellaceae
6175_4545	Ascomycota	Dothideomycetes	Didymellaceae sp. 6175_4545	Didymellaceae sp.	Didymellaceae
6175_3748	Ascomycota	Dothideomycetes	Didymosphaeriaceae sp. 6175_3748	Didymosphaeriaceae sp.	Didymosphaeriaceae
6175_4637	Ascomycota	Leotiomycetes	Discinellaceae sp. 6175_4637	Discinellaceae sp.	Discinellaceae
6175_3079	Ascomycota	Dothideomycetes	Dothideales sp. 6175_3079	Dothideales sp.	Dothideales
6175_5248	Ascomycota	Dothideomycetes	Dothideales sp. 6175_5248	Dothideales sp.	Dothideales
6175_3055	Ascomycota	Dothideomycetes	Dothioraceae sp. 6175_3055	Dothioraceae sp.	Dothioraceae
6175_3591	Ascomycota	Dothideomycetes	Dothioraceae sp. 6175_3591	Dothioraceae sp.	Dothioraceae
6175_5097	Ascomycota	Eurotiomycetes	Elaphomyces sp. 6175_5097	Elaphomyces sp.	Elaphomyces
6175_4675	Basidiomycota	Agaricomycetes	Entolomataceae sp. 6175_4675	Entolomataceae sp.	Entolomataceae
6175_3374	Ascomycota	Unidentified	Eopyrenula leucoplaca	Eopyrenula leucoplaca	Eopyrenula
6175_13837	Ascomycota	Eurotiomycetes	Epibryaceae sp. 6175_13837	Epibryaceae sp.	Epibryaceae
6175_2695	Ascomycota	Eurotiomycetes	Epibryaceae sp. 6175_2695	Epibryaceae sp.	Epibryaceae
6175_4610	Ascomycota	Eurotiomycetes	Epibryaceae sp. 6175_4610	Epibryaceae sp.	Epibryaceae
6175_2672	Basidiomycota	Cystobasidiomycetes	Erythrobasidiales sp. 6175_2672	Erythrobasidiales sp.	Erythrobasidiales
6175_3538	Basidiomycota	Cystobasidiomycetes	Erythrobasidiales sp. 6175_3538	Erythrobasidiales sp.	Erythrobasidiales
6175_4779	Basidiomycota	Cystobasidiomycetes	Erythrobasidiales sp. 6175_4779	Erythrobasidiales sp.	Erythrobasidiales
6175_2758	Basidiomycota	Exobasidiomycetes	Exobasidiaceae sp. 6175_2758	Exobasidiaceae sp.	Exobasidiaceae
6175_3514	Basidiomycota	Exobasidiomycetes	Exobasidiaceae sp. 6175_3514	Exobasidiaceae sp.	Exobasidiaceae
6175_4562	Basidiomycota	Exobasidiomycetes	Exobasidiaceae sp. 6175_4562	Exobasidiaceae sp.	Exobasidiaceae
6175_5206	Basidiomycota	Exobasidiomycetes	Exobasidiaceae sp. 6175_5206	Exobasidiaceae sp.	Exobasidiaceae
6175_5252	Basidiomycota	Exobasidiomycetes	Exobasidiaceae sp. 6175_5252	Exobasidiaceae sp.	Exobasidiaceae
6175_8259	Basidiomycota	Exobasidiomycetes	Exobasidiaceae sp. 6175_8259	Exobasidiaceae sp.	Exobasidiaceae
6175_4880	Basidiomycota	Exobasidiomycetes	Exobasidiales sp. 6175_4880	Exobasidiales sp.	Exobasidiales
6175_4143	Basidiomycota	Exobasidiomycetes	Exobasidium sp. 6175_4143	Exobasidium sp.	Exobasidium
6175_2358	Ascomycota	Eurotiomycetes	Exophiala sp. 6175_2358	Exophiala sp.	Exophiala
6175_3352	Basidiomycota	Tremellomycetes	Filobasidiaceae sp. 6175_3352	Filobasidiaceae sp.	Filobasidiaceae
6175_1010	Basidiomycota	Agaricomycetes	Flammulina velutipes	Flammulina velutipes	Flammulina
6175_8281	Basidiomycota	Geminibasidiomycetes	Geminibasidium sp. 6175_8281	Geminibasidium sp.	Geminibasidium
6175_3597	Basidiomycota	Tremellomycetes	Genolevuria sp. 6175_3597	Genolevuria sp.	Genolevuria
6175_3895	Basidiomycota	Agaricomycetes	Gymnopus fuscopurpureus	Gymnopus fuscopurpureus	Gymnopus
6175_4792	Basidiomycota	Agaricomycetes	Gloeocystidiellaceae sp. 6175_4792	Gloeocystidiellaceae sp.	Gloeocystidiellaceae
6175_3527	Ascomycota	Sordariomycetes	Glomerellaceae sp. 6175_3527	Glomerellaceae sp.	Glomerellaceae
6175_4829	Ascomycota	Lecanoromycetes	Graphideae sp. 6175_4829	Graphideae sp.	Graphideae
6175_3209	Ascomycota	Leotiomycetes	Hamatocanthoscyphaceae sp. 6175_3209	Hamatocanthoscyphaceae sp.	Hamatocanthoscyphaceae
6175_5001	Ascomycota	Leotiomycetes	Hamatocanthoscyphaceae sp. 6175_5001	Hamatocanthoscyphaceae sp.	Hamatocanthoscyphaceae
6175_4481	Basidiomycota	Atractiellomycetes	Helicogloea insularis	Helicogloea insularis	Helicogloea
6175_12155	Ascomycota	Leotiomycetes	Helotiales sp. 6175_12155	Helotiales sp.	Helotiales
6175_2051	Ascomycota	Leotiomycetes	Helotiales sp. 6175_2051	Helotiales sp.	Helotiales
6175_3325	Ascomycota	Leotiomycetes	Helotiales sp. 6175_3325	Helotiales sp.	Helotiales
6175_4088	Ascomycota	Leotiomycetes	Helotiales sp. 6175_4088	Helotiales sp.	Helotiales
6175_1638	Ascomycota	Eurotiomycetes	Herpotrichiellaceae sp. 6175_1638	Herpotrichiellaceae sp.	Herpotrichiellaceae
6175_3829	Ascomycota	Eurotiomycetes	Herpotrichiellaceae sp. 6175_3829	Herpotrichiellaceae sp.	Herpotrichiellaceae
6175_4079	Ascomycota	Eurotiomycetes	Herpotrichiellaceae sp. 6175_4079	Herpotrichiellaceae sp.	Herpotrichiellaceae
6175_4892	Ascomycota	Eurotiomycetes	Herpotrichiellaceae sp. 6175_4892	Herpotrichiellaceae sp.	Herpotrichiellaceae
6175_4971	Ascomycota	Eurotiomycetes	Herpotrichiellaceae sp. 6175_4971	Herpotrichiellaceae sp.	Herpotrichiellaceae
6175_5094	Ascomycota	Eurotiomycetes	Herpotrichiellaceae sp. 6175_5094	Herpotrichiellaceae sp.	Herpotrichiellaceae
6175_1890	Basidiomycota	Tremellomycetes	Heterocephalacria sp. 6175_1890	Heterocephalacria sp.	Heterocephalacria
6175_8638	Ascomycota	Leotiomycetes	Hyalodendriella betulae	Hyalodendriella betulae	Hyalodendriella
6175_4236	Ascomycota	Leotiomycetes	Hyaloscypha quercicola	Hyaloscypha quercicola	Hyaloscypha
6175_3625	Ascomycota	Leotiomycetes	Hyaloscypha sp. 6175_3625	Hyaloscypha sp.	Hyaloscypha
6175_4565	Ascomycota	Leotiomycetes	Hyaloscypha sp. 6175_4565	Hyaloscypha sp.	Hyaloscypha
6175_3509	Ascomycota	Leotiomycetes	Hyaloscyphaceae sp. 6175_3509	Hyaloscyphaceae sp.	Hyaloscyphaceae
6175_3837	Ascomycota	Leotiomycetes	Hyaloscyphaceae sp. 6175_3837	Hyaloscyphaceae sp.	Hyaloscyphaceae
6175_4113	Ascomycota	Leotiomycetes	Hyaloscyphaceae sp. 6175_4113	Hyaloscyphaceae sp.	Hyaloscyphaceae
6175_4271	Ascomycota	Leotiomycetes	Hyaloscyphaceae sp. 6175_4271	Hyaloscyphaceae sp.	Hyaloscyphaceae
6175_5139	Ascomycota	Leotiomycetes	Hyaloscyphaceae sp. 6175_5139	Hyaloscyphaceae sp.	Hyaloscyphaceae
6175_5161	Ascomycota	Leotiomycetes	Hyaloscyphaceae sp. 6175_5161	Hyaloscyphaceae sp.	Hyaloscyphaceae
6175_5318	Ascomycota	Sordariomycetes	Hypocreaceae sp. 6175_5318	Hypocreaceae sp.	Hypocreaceae
6175_1601	Ascomycota	Sordariomycetes	Hypocreales sp. 6175_1601	Hypocreales sp.	Hypocreales
6175_2307	Ascomycota	Sordariomycetes	Hypocreales sp. 6175_2307	Hypocreales sp.	Hypocreales
6175_5304	Ascomycota	Sordariomycetes	Hypoxylaceae sp. 6175_5304	Hypoxylaceae sp.	Hypoxylaceae
6175_1804	Ascomycota	Sordariomycetes	Hypoxylon fuscum	Hypoxylon fuscum	Hypoxylon
6175_15701	Basidiomycota	Agaricomycetes	Inocybe sp. 6175_15701	Inocybe sp.	Inocybe
6175_2057	Ascomycota	Sordariomycetes	Jattaea discreta	Jattaea discreta	Jattaea
6175_3860	Ascomycota	Sordariomycetes	Jattaea tumidula	Jattaea tumidula	Jattaea
6175_4399	Basidiomycota	Agaricomycetes	Kneiffiella abieticola	Kneiffiella abieticola	Kneiffiella
6175_2265	Basidiomycota	Tremellomycetes	Krasilnikovozyma sp. 6175_2265	Krasilnikovozyma sp.	Krasilnikovozyma
6175_4109	Ascomycota	Saccharomycetes	Lachancea kluyveri	Lachancea kluyveri	Lachancea
6175_4450	Ascomycota	Leotiomycetes	Lachnaceae sp. 6175_4450	Lachnaceae sp.	Lachnaceae
6175_4448	Basidiomycota	Agaricomycetes	Lactarius quietus	Lactarius quietus	Lactarius
6175_2383	Basidiomycota	Agaricomycetes	Lactarius scoticus	Lactarius scoticus	Lactarius
6175_13176	Ascomycota	Lecanoromycetes	Lecanoraceae sp. 6175_13176	Lecanoraceae sp.	Lecanoraceae
6175_15508	Ascomycota	Lecanoromycetes	Lecanorales sp. 6175_15508	Lecanorales sp.	Lecanorales
6175_4746	Basidiomycota	Agaricomycetes	Leccinellum crocipodium	Leccinellum crocipodium	Leccinellum
6175_2775	Ascomycota	Lecanoromycetes	Lecidea huxariensis	Lecidea huxariensis	Lecidea
6175_4906	Basidiomycota	Agaricomycetes	Lentinellus ursinus	Lentinellus ursinus	Lentinellus
6175_1877	Ascomycota	Lecanoromycetes	Lepraria elobata	Lepraria elobata	Lepraria
6175_3611	Ascomycota	Leotiomycetes	Leptodontidium irregulare	Leptodontidium irregulare	Leptodontidium
6175_5377	Ascomycota	Leotiomycetes	Leptodontidium sp. 6175_5377	Leptodontidium sp.	Leptodontidium
6175_4067	Ascomycota	Dothideomycetes	Leptosphaeriaceae sp. 6175_4067	Leptosphaeriaceae sp.	Leptosphaeriaceae
6175_4324	Ascomycota	Dothideomycetes	Leptosphaeriaceae sp. 6175_4324	Leptosphaeriaceae sp.	Leptosphaeriaceae
6175_5374	Basidiomycota	Microbotryomycetes	Leucosporidiales sp. 6175_5374	Leucosporidiales sp.	Leucosporidiales
6175_3115	Basidiomycota	Microbotryomycetes	Libkindia sp. 6175_3115	Libkindia sp.	Libkindia
6175_12019	Ascomycota	Dothideomycetes	Lophiotrema rubi	Lophiotrema rubi	Lophiotrema
6175_3248	Basidiomycota	Pucciniomycetes	Melampsoraceae sp. 6175_3248	Melampsoraceae sp.	Melampsoraceae
6175_4041	Ascomycota	Dothideomycetes	Melanommataceae sp. 6175_4041	Melanommataceae sp.	Melanommataceae
6175_3309	Basidiomycota	Agaricomycetes	Meruliaceae sp. 6175_3309	Meruliaceae sp.	Meruliaceae
6175_326	Basidiomycota	Agaricomycetes	Mycena polyadelpha	Mycena polyadelpha	Mycena
6175_1624	Basidiomycota	Agaricomycetes	Mycenaceae sp. 6175_1624	Mycenaceae sp.	Mycenaceae
6175_3460	Basidiomycota	Agaricomycetes	Mycenaceae sp. 6175_3460	Mycenaceae sp.	Mycenaceae
6175_2910	Basidiomycota	Agaricomycetes	Mycenella sp. 6175_2910	Mycenella sp.	Mycenella
6175_1976	Ascomycota	Dothideomycetes	Mycodiella sp. 6175_1976	Mycodiella sp.	Mycodiella
6175_1322	Ascomycota	Dothideomycetes	Mycosphaerellaceae sp. 6175_1322	Mycosphaerellaceae sp.	Mycosphaerellaceae
6175_3155	Ascomycota	Dothideomycetes	Mycosphaerellaceae sp. 6175_3155	Mycosphaerellaceae sp.	Mycosphaerellaceae
6175_15568	Ascomycota	Dothideomycetes	Mycosphaerellales sp. 6175_15568	Mycosphaerellales sp.	Mycosphaerellales
6175_1590	Ascomycota	Dothideomycetes	Mycosphaerellales sp. 6175_1590	Mycosphaerellales sp.	Mycosphaerellales
6175_1874	Ascomycota	Dothideomycetes	Mycosphaerellales sp. 6175_1874	Mycosphaerellales sp.	Mycosphaerellales
6175_2674	Ascomycota	Dothideomycetes	Mycosphaerellales sp. 6175_2674	Mycosphaerellales sp.	Mycosphaerellales
6175_3481	Ascomycota	Dothideomycetes	Mycosphaerellales sp. 6175_3481	Mycosphaerellales sp.	Mycosphaerellales
6175_7688	Ascomycota	Dothideomycetes	Mycosphaerellales sp. 6175_7688	Mycosphaerellales sp.	Mycosphaerellales
6175_1480	Ascomycota	Sordariomycetes	Microascales sp. 6175_1480	Microascales sp.	Microascales
6175_5219	Basidiomycota	Microbotryomycetes	Microbotryum anomalum	Microbotryum anomalum	Microbotryum
6175_4069	Basidiomycota	Microbotryomycetes	Microbotryum sp. 6175_4069	Microbotryum sp.	Microbotryum
6175_4624	Ascomycota	Leotiomycetes	Miniancora allisoniensis	Miniancora allisoniensis	Miniancora
6175_2288	Ascomycota	Dothideomycetes	Myriangiaceae sp. 6175_2288	Myriangiaceae sp.	Myriangiaceae
6175_2962	Ascomycota	Dothideomycetes	Myriangiaceae sp. 6175_2962	Myriangiaceae sp.	Myriangiaceae
6175_3386	Ascomycota	Dothideomycetes	Myriangiales sp. 6175_3386	Myriangiales sp.	Myriangiales
6175_5031	Ascomycota	Dothideomycetes	Myriangiales sp. 6175_5031	Myriangiales sp.	Myriangiales
6175_3464	Basidiomycota	Agaricomycetes	Myxarium podlachicum	Myxarium podlachicum	Myxarium
6175_5264	Basidiomycota	Agaricomycetes	Myxarium sp. 6175_5264	Myxarium sp.	Myxarium
6175_4160	Ascomycota	Leotiomycetes	Monilinia fructigena	Monilinia fructigena	Monilinia
6175_3776	Mucoromycota	Mortierellomycetes	Mortierellaceae sp. 6175_3776	Mortierellaceae sp.	Mortierellaceae
6175_4034	Mucoromycota	Mortierellomycetes	Mortierellaceae sp. 6175_4034	Mortierellaceae sp.	Mortierellaceae
6175_4215	Mucoromycota	Mortierellomycetes	Mortierellaceae sp. 6175_4215	Mortierellaceae sp.	Mortierellaceae
6175_11083	Mucoromycota	Mucoromycetes	Mucoraceae sp. 6175_11083	Mucoraceae sp.	Mucoraceae
6175_2191	Basidiomycota	Agaricomycetes	Mucronella flava	Mucronella flava	Mucronella
6175_2788	Ascomycota	Sordariomycetes	Nectria balsamea	Nectria balsamea	Nectria
6175_2135	Ascomycota	Sordariomycetes	Nectriaceae sp. 6175_2135	Nectriaceae sp.	Nectriaceae
6175_3526	Ascomycota	Sordariomycetes	Nectriaceae sp. 6175_3526	Nectriaceae sp.	Nectriaceae
6175_4253	Ascomycota	Sordariomycetes	Nectriaceae sp. 6175_4253	Nectriaceae sp.	Nectriaceae
6175_2299	Ascomycota	Dothideomycetes	Neodevriesia sp. 6175_2299	Neodevriesia sp.	Neodevriesia
6175_2056	Basidiomycota	Agaricomycetes	Neohypochnicium geogenium	Neohypochnicium geogenium	Neohypochnicium
6175_4596	Ascomycota	Dothideomycetes	Neosetophoma sp. 6175_4596	Neosetophoma sp.	Neosetophoma
6175_3446	Ascomycota	Sordariomycetes	Niessliaceae sp. 6175_3446	Niessliaceae sp.	Niessliaceae
6175_3928	Ascomycota	Sordariomycetes	Niessliaceae sp. 6175_3928	Niessliaceae sp.	Niessliaceae
6175_5115	Basidiomycota	Microbotryomycetes	Oberwinklerozyma yarrowii	Oberwinklerozyma yarrowii	Oberwinklerozyma
6175_2254	Basidiomycota	Microbotryomycetes	Oberwinklerozyma straminea	Oberwinklerozyma straminea	Oberwinklerozyma
6175_3901	Ascomycota	Lecanoromycetes	Odontotremataceae sp. 6175_3901	Odontotremataceae sp.	Odontotremataceae
6175_2456	Ascomycota	Leotiomycetes	Oidiodendron sp. 6175_2456	Oidiodendron sp.	Oidiodendron
6175_15736	Basidiomycota	Agaricomycetes	Oliveonia sp. 6175_15736	Oliveonia sp.	Oliveonia
6175_1810	Ascomycota	Sordariomycetes	Ophiostomatales sp. 6175_1810	Ophiostomatales sp.	Ophiostomatales
6175_3250	Ascomycota	Orbiliomycetes	Orbilia crenatomarginata	Orbilia crenatomarginata	Orbilia
6175_13347	Ascomycota	Orbiliomycetes	Orbilia sp. 6175_13347	Orbilia sp.	Orbilia
6175_4410	Ascomycota	Orbiliomycetes	Orbiliaceae sp. 6175_4410	Orbiliaceae sp.	Orbiliaceae
6175_1971	Ascomycota	Orbiliomycetes	Orbiliales sp. 6175_1971	Orbiliales sp.	Orbiliales
6175_3377	Ascomycota	Orbiliomycetes	Orbiliales sp. 6175_3377	Orbiliales sp.	Orbiliales
6175_3700	Ascomycota	Orbiliomycetes	Orbiliales sp. 6175_3700	Orbiliales sp.	Orbiliales
6175_4249	Ascomycota	Orbiliomycetes	Orbiliales sp. 6175_4249	Orbiliales sp.	Orbiliales
6175_5344	Ascomycota	Pezizomycetes	Otidea sp. 6175_5344	Otidea sp.	Otidea
6175_4196	Ascomycota	Sordariomycetes	Ovicillium sp. 6175_4196	Ovicillium sp.	Ovicillium
6175_1747	Basidiomycota	Tremellomycetes	Papiliotrema laurentii	Papiliotrema laurentii	Papiliotrema
6175_6159	Basidiomycota	Tremellomycetes	Papiliotrema sp. 6175_6159	Papiliotrema sp.	Papiliotrema
6175_8102	Ascomycota	Eurotiomycetes	Penicillium sp. 6175_8102	Penicillium sp.	Penicillium
6175_6042	Ascomycota	Sordariomycetes	Petriella sp. 6175_6042	Petriella sp.	Petriella
6175_2187	Ascomycota	Leotiomycetes	Pezizellaceae sp. 6175_2187	Pezizellaceae sp.	Pezizellaceae
6175_11952	Ascomycota	Eurotiomycetes	Phaeomoniellaceae sp. 6175_11952	Phaeomoniellaceae sp.	Phaeomoniellaceae
6175_9347	Ascomycota	Eurotiomycetes	Phaeomoniellaceae sp. 6175_9347	Phaeomoniellaceae sp.	Phaeomoniellaceae
6175_3093	Ascomycota	Eurotiomycetes	Phaeomoniellales sp. 6175_3093	Phaeomoniellales sp.	Phaeomoniellales
6175_3683	Ascomycota	Eurotiomycetes	Phaeomoniellales sp. 6175_3683	Phaeomoniellales sp.	Phaeomoniellales
6175_2464	Ascomycota	Dothideomycetes	Phaeosclera dematioides	Phaeosclera dematioides	Phaeosclera
6175_2924	Ascomycota	Dothideomycetes	Phaeosphaeria marciensis	Phaeosphaeria marciensis	Phaeosphaeria
6175_12303	Ascomycota	Dothideomycetes	Phaeosphaeriaceae sp. 6175_12303	Phaeosphaeriaceae sp.	Phaeosphaeriaceae
6175_3651	Ascomycota	Dothideomycetes	Phaeosphaeriaceae sp. 6175_3651	Phaeosphaeriaceae sp.	Phaeosphaeriaceae
6175_4420	Ascomycota	Dothideomycetes	Phaeosphaeriaceae sp. 6175_4420	Phaeosphaeriaceae sp.	Phaeosphaeriaceae
6175_4520	Ascomycota	Dothideomycetes	Phaeosphaeriaceae sp. 6175_4520	Phaeosphaeriaceae sp.	Phaeosphaeriaceae
6175_4440	Basidiomycota	Tremellomycetes	Phaeotremellaceae sp. 6175_4440	Phaeotremellaceae sp.	Phaeotremellaceae
6175_4583	Basidiomycota	Agaricomycetes	Phellinus sp. 6175_4583	Phellinus sp.	Phellinus
6175_3619	Ascomycota	Eurotiomycetes	Phialomyces arenicola	Phialomyces arenicola	Phialomyces
6175_2058	Basidiomycota	Agaricomycetes	Physalacriaceae sp. 6175_2058	Physalacriaceae sp.	Physalacriaceae
6175_3745	Basidiomycota	Agaricomycetes	Physalacriaceae sp. 6175_3745	Physalacriaceae sp.	Physalacriaceae
6175_3879	Basidiomycota	Agaricomycetes	Physalacriaceae sp. 6175_3879	Physalacriaceae sp.	Physalacriaceae
6175_2935	Ascomycota	Sordariomycetes	Phomatosporaceae sp. 6175_2935	Phomatosporaceae sp.	Phomatosporaceae
6175_2290	Basidiomycota	Agaricomycetes	Piloderma sphaerosporum	Piloderma sphaerosporum	Piloderma
6175_4453	Ascomycota	Dothideomycetes	Piniphoma wesendahlina	Piniphoma wesendahlina	Piniphoma
6175_2978	Ascomycota	Dothideomycetes	Pyrenochaetopsis leptospora	Pyrenochaetopsis leptospora	Pyrenochaetopsis
6175_1539	Basidiomycota	Tremellomycetes	Piskurozyma silvicola	Piskurozyma silvicola	Piskurozyma
6175_4183	Basidiomycota	Tremellomycetes	Piskurozyma sp. 6175_4183	Piskurozyma sp.	Piskurozyma
6175_3411	Ascomycota	Dothideomycetes	Pleosporaceae sp. 6175_3411	Pleosporaceae sp.	Pleosporaceae
6175_4089	Ascomycota	Dothideomycetes	Pleosporaceae sp. 6175_4089	Pleosporaceae sp.	Pleosporaceae
6175_2107	Ascomycota	Dothideomycetes	Pleosporales sp. 6175_2107	Pleosporales sp.	Pleosporales
6175_3205	Ascomycota	Dothideomycetes	Pleosporales sp. 6175_3205	Pleosporales sp.	Pleosporales
6175_3552	Ascomycota	Dothideomycetes	Pleosporales sp. 6175_3552	Pleosporales sp.	Pleosporales
6175_4694	Ascomycota	Dothideomycetes	Pleosporales sp. 6175_4694	Pleosporales sp.	Pleosporales
6175_5401	Ascomycota	Dothideomycetes	Pleosporales sp. 6175_5401	Pleosporales sp.	Pleosporales
6175_671	Ascomycota	Dothideomycetes	Pleosporales sp. 6175_671	Pleosporales sp.	Pleosporales
6175_7340	Ascomycota	Dothideomycetes	Pleosporales sp. 6175_7340	Pleosporales sp.	Pleosporales
6175_8502	Ascomycota	Dothideomycetes	Pleosporales sp. 6175_8502	Pleosporales sp.	Pleosporales
6175_2532	Ascomycota	Dothideomycetes	Pleosporineae sp. 6175_2532	Pleosporineae sp.	Pleosporineae
6175_3040	Ascomycota	Dothideomycetes	Pleosporineae sp. 6175_3040	Pleosporineae sp.	Pleosporineae
6175_4237	Ascomycota	Dothideomycetes	Pleosporineae sp. 6175_4237	Pleosporineae sp.	Pleosporineae
6175_9006	Ascomycota	Dothideomycetes	Pleosporineae sp. 6175_9006	Pleosporineae sp.	Pleosporineae
6175_3213	Ascomycota	Dothideomycetes	Pleurophoma sp. 6175_3213	Pleurophoma sp.	Pleurophoma
6175_232	Basidiomycota	Agaricomycetes	Pleurotus ostreatus	Pleurotus ostreatus	Pleurotus
6175_14244	Ascomycota	Sordariomycetes	Pochonia globispora	Pochonia globispora	Pochonia
6175_1287	Basidiomycota	Agaricomycetes	Polyporaceae sp. 6175_1287	Polyporaceae sp.	Polyporaceae
6175_2196	Basidiomycota	Agaricomycetes	Polyporaceae sp. 6175_2196	Polyporaceae sp.	Polyporaceae
6175_3307	Basidiomycota	Agaricomycetes	Polyporaceae sp. 6175_3307	Polyporaceae sp.	Polyporaceae
6175_3992	Basidiomycota	Agaricomycetes	Polyporaceae sp. 6175_3992	Polyporaceae sp.	Polyporaceae
6175_4743	Basidiomycota	Agaricomycetes	Polyporaceae sp. 6175_4743	Polyporaceae sp.	Polyporaceae
6175_346	Basidiomycota	Agaricomycetes	Polyporales sp. 6175_346	Polyporales sp.	Polyporales
6175_5383	Basidiomycota	Agaricomycetes	Polyporales sp. 6175_5383	Polyporales sp.	Polyporales
6175_4334	Ascomycota	Leotiomycetes	Pseudeurotiaceae sp. 6175_4334	Pseudeurotiaceae sp.	Pseudeurotiaceae
6175_4910	Ascomycota	Dothideomycetes	Pseudophaeosphaeria rubi	Pseudophaeosphaeria rubi	Pseudophaeosphaeria
6175_4805	Basidiomycota	Agaricomycetes	Pseudotomentella sp. 6175_4805	Pseudotomentella sp.	Pseudotomentella
6175_5095	Basidiomycota	Pucciniomycetes	Pucciniaceae sp. 6175_5095	Pucciniaceae sp.	Pucciniaceae
6175_3810	Basidiomycota	Tremellomycetes	Rhynchogastremaceae sp. 6175_3810	Rhynchogastremaceae sp.	Rhynchogastremaceae
6175_1954	Basidiomycota	Tremellomycetes	Rhynchogastremataceae sp. 6175_1954	Rhynchogastremataceae sp.	Rhynchogastremataceae
6175_2423	Basidiomycota	Tremellomycetes	Rhynchogastremataceae sp. 6175_2423	Rhynchogastremataceae sp.	Rhynchogastremataceae
6175_14842	Ascomycota	Leotiomycetes	Rhytismataceae sp. 6175_14842	Rhytismataceae sp.	Rhytismataceae
6175_4281	Ascomycota	Leotiomycetes	Rhytismataceae sp. 6175_4281	Rhytismataceae sp.	Rhytismataceae
6175_4403	Basidiomycota	Agaricomycetes	Riopa sp. 6175_4403	Riopa sp.	Riopa
6175_12317	Basidiomycota	Agaricomycetes	Russula sp. 6175_12317	Russula sp.	Russula
6175_4341	Basidiomycota	Agaricomycetes	Russulaceae sp. 6175_4341	Russulaceae sp.	Russulaceae
6175_3612	Ascomycota	Saccharomycetes	Saccharomycetales sp. 6175_3612	Saccharomycetales sp.	Saccharomycetales
6175_4238	Ascomycota	Dothideomycetes	Saccotheciaceae sp. 6175_4238	Saccotheciaceae sp.	Saccotheciaceae
6175_2185	Ascomycota	Eurotiomycetes	Sagenomella sp. 6175_2185	Sagenomella sp.	Sagenomella
6175_56	Basidiomycota	Agaricomycetes	Sarcomyxa serotina	Sarcomyxa serotina	Sarcomyxa
6175_2721	Ascomycota	Sareomycetes	Sarea sp. 6175_2721	Sarea sp.	Sarea
6175_4707	Ascomycota	Sordariomycetes	Sarocladium junci	Sarocladium junci	Sarocladium
6175_5334	Ascomycota	Leotiomycetes	Sawadaea bicornis	Sawadaea bicornis	Sawadaea
6175_11855	Ascomycota	Leotiomycetes	Scytalidium cuboideum	Scytalidium cuboideum	Scytalidium
6175_5413	Basidiomycota	Agaricomycetes	Scopuloides rimosa	Scopuloides rimosa	Scopuloides
6175_6287	Basidiomycota	Agaricomycetes	Sebacinales sp. 6175_6287	Sebacinales sp.	Sebacinales
6175_4061	Basidiomycota	Pucciniomycetes	Septobasidiaceae sp. 6175_4061	Septobasidiaceae sp.	Septobasidiaceae
6175_5833	Basidiomycota	Pucciniomycetes	Septobasidiales sp. 6175_5833	Septobasidiales sp.	Septobasidiales
6175_5328	Ascomycota	Dothideomycetes	Setophoma terrestris	Setophoma terrestris	Setophoma
6175_2625	Basidiomycota	Cystobasidiomycetes	Symmetrosporaceae sp. 6175_2625	Symmetrosporaceae sp.	Symmetrosporaceae
6175_4513	Basidiomycota	Agaricomycetes	Sistotrema alboluteum	Sistotrema alboluteum	Sistotrema
6175_1815	Basidiomycota	Agaricomycetes	Skeletocutis friata	Skeletocutis friata	Skeletocutis
6175_3181	Basidiomycota	Agaricomycetes	Skeletocutis nemoralis	Skeletocutis nemoralis	Skeletocutis
6175_2662	Ascomycota	Sordariomycetes	Spadicoides sp. 6175_2662	Spadicoides sp.	Spadicoides
6175_1938	Basidiomycota	Spiculogloeomycetes	Spiculogloeales sp. 6175_1938	Spiculogloeales sp.	Spiculogloeales
6175_1808	Basidiomycota	Microbotryomycetes	Sporidiobolaceae sp.6175_1808	Sporidiobolaceae sp.	Sporidiobolaceae
6175_2975	Ascomycota	Sordariomycetes	Sporothrix inflata	Sporothrix inflata	Sporothrix
6175_4280	Ascomycota	Sordariomycetes	Sporothrix undulata	Sporothrix undulata	Sporothrix
6175_1772	Ascomycota	Dothideomycetes	Stagonospora sp. 6175_1772	Stagonospora sp.	Stagonospora
6175_6557	Ascomycota	Lecanoromycetes	Stictidaceae sp. 6175_6557	Stictidaceae sp.	Stictidaceae
6175_2853	Ascomycota	Dothideomycetes	Subplenodomus urticae	Subplenodomus urticae	Subplenodomus
6175_4983	Basidiomycota	Agaricomycetes	Suillaceae sp. 6175_4983	Suillaceae sp.	Suillaceae
6175_4638	Ascomycota	Taphrinomycetes	Taphrina rhizophora	Taphrina rhizophora	Taphrina
6175_3883	Ascomycota	Taphrinomycetes	Taphrina wiesneri	Taphrina wiesneri	Taphrina
6175_3143	Ascomycota	Taphrinomycetes	Taphrinales sp. 6175_3143	Taphrinales sp.	Taphrinales
6175_2353	Ascomycota	Dothideomycetes	Teratosphaeriaceae sp. 6175_2353	Teratosphaeriaceae sp.	Teratosphaeriaceae
6175_4332	Ascomycota	Dothideomycetes	Teratosphaeriaceae sp. 6175_4332	Teratosphaeriaceae sp.	Teratosphaeriaceae
6175_3551	Ascomycota	Leotiomycetes	Tetracladium sp. 6175_3551	Tetracladium sp.	Tetracladium
6175_4140	Ascomycota	Leotiomycetes	Tetracladium sp. 6175_4140	Tetracladium sp.	Tetracladium
6175_4909	Ascomycota	Leotiomycetes	Tetracladium sp. 6175_4909	Tetracladium sp.	Tetracladium
6175_5203	Ascomycota	Leotiomycetes	Tetracladium sp. 6175_5203	Tetracladium sp.	Tetracladium
6175_5088	Basidiomycota	Agaricomycetes	Thelephorales sp. 6175_5088	Thelephorales sp.	Thelephorales
6175_3198	Ascomycota	Dothideomycetes	Thyrostroma tiliae	Thyrostroma tiliae	Thyrostroma
6175_5164	Basidiomycota	Agaricomycetes	Tylopilus felleus	Tylopilus felleus	Tylopilus
6175_12379	Ascomycota	Leotiomycetes	Tympanidaceae sp. 6175_12379	Tympanidaceae sp.	Tympanidaceae
6175_7935	Ascomycota	Leotiomycetes	Tympanidaceae sp. 6175_7935	Tympanidaceae sp.	Tympanidaceae
6175_2883	Ascomycota	Sordariomycetes	Tolypocladium sp. 6175_2883	Tolypocladium sp.	Tolypocladium
6175_6385	Basidiomycota	Agaricomycetes	Trechispora araneosa	Trechispora araneosa	Trechispora
6175_4977	Ascomycota	Dothideomycetes	Tremateia sp. 6175_4977	Tremateia sp.	Tremateia
6175_457	Basidiomycota	Tremellomycetes	Tremella sp. 6175_457	Tremella sp.	Tremella
6175_2282	Basidiomycota	Tremellomycetes	Tremellaceae sp. 6175_2282	Tremellaceae sp.	Tremellaceae
6175_2366	Basidiomycota	Tremellomycetes	Tremellaceae sp. 6175_2366	Tremellaceae sp.	Tremellaceae
6175_5189	Basidiomycota	Tremellomycetes	Tremellaceae sp. 6175_5189	Tremellaceae sp.	Tremellaceae
6175_10619	Basidiomycota	Tremellomycetes	Tremellales sp. 6175_10619	Tremellales sp.	Tremellales
6175_11755	Basidiomycota	Tremellomycetes	Tremellales sp. 6175_11755	Tremellales sp.	Tremellales
6175_2619	Basidiomycota	Tremellomycetes	Tremellales sp. 6175_2619	Tremellales sp.	Tremellales
6175_3654	Basidiomycota	Tremellomycetes	Tremellales sp. 6175_3654	Tremellales sp.	Tremellales
6175_5075	Basidiomycota	Tremellomycetes	Tremellales sp. 6175_5075	Tremellales sp.	Tremellales
6175_2319	Ascomycota	Sordariomycetes	Trichosphaeriaceae sp. 6175_2319	Trichosphaeriaceae sp.	Trichosphaeriaceae
6175_4640	Basidiomycota	Tremellomycetes	Trichosporon sp. 6175_4640	Trichosporon sp.	Trichosporon
6175_3832	Mucoromycota	Umbelopsidomycetes	Umbelopsis sp. 6175_3832	Umbelopsis sp.	Umbelopsis
6175_10699	Ascomycota	Dothideomycetes	Unidentified sp. 6175_10699	Unidentified sp. 6175_10699	Unidentified
6175_11490	Basidiomycota	Spiculogloeomycetes	Unidentified sp. 6175_11490	Unidentified sp. 6175_11490	Unidentified
6175_15208	Ascomycota	Dothideomycetes	Unidentified sp. 6175_15208	Unidentified sp. 6175_15208	Unidentified
6175_15590	Basidiomycota	Agaricomycetes	Unidentified sp. 6175_15590	Unidentified sp. 6175_15590	Unidentified
6175_15886	Ascomycota	Sordariomycetes	Unidentified sp. 6175_15886	Unidentified sp. 6175_15886	Unidentified
6175_1885	Chytridiomycota	Chytridiomycetes	Unidentified sp. 6175_1885	Unidentified sp. 6175_1885	Unidentified
6175_2431	Ascomycota	Sordariomycetes	Unidentified sp. 6175_2431	Unidentified sp. 6175_2431	Unidentified
6175_2450	Basidiomycota	Cystobasidiomycetes	Unidentified sp. 6175_2450	Unidentified sp. 6175_2450	Unidentified
6175_2471	Basidiomycota	Spiculogloeomycetes	Unidentified sp. 6175_2471	Unidentified sp. 6175_2471	Unidentified
6175_2593	Ascomycota	Dothideomycetes	Unidentified sp. 6175_2593	Unidentified sp. 6175_2593	Unidentified
6175_2769	Basidiomycota	Agaricostilbomycetes	Unidentified sp. 6175_2769	Unidentified sp. 6175_2769	Unidentified
6175_2940	Ascomycota	Dothideomycetes	Unidentified sp. 6175_2940	Unidentified sp. 6175_2940	Unidentified
6175_3196	Basidiomycota	Agaricostilbomycetes	Unidentified sp. 6175_3196	Unidentified sp. 6175_3196	Unidentified
6175_3223	Ascomycota	Orbiliomycetes	Unidentified sp. 6175_3223	Unidentified sp. 6175_3223	Unidentified
6175_3263	Basidiomycota	Tremellomycetes	Unidentified sp. 6175_3263	Unidentified sp. 6175_3263	Unidentified
6175_3323	Ascomycota	Dothideomycetes	Unidentified sp. 6175_3323	Unidentified sp. 6175_3323	Unidentified
6175_3365	Ascomycota	Dothideomycetes	Unidentified sp. 6175_3365	Unidentified sp. 6175_3365	Unidentified
6175_3391	Basidiomycota	Spiculogloeomycetes	Unidentified sp. 6175_3391	Unidentified sp. 6175_3391	Unidentified
6175_3523	Ascomycota	Dothideomycetes	Unidentified sp. 6175_3523	Unidentified sp. 6175_3523	Unidentified
6175_3698	Ascomycota	Dothideomycetes	Unidentified sp. 6175_3698	Unidentified sp. 6175_3698	Unidentified
6175_3722	Ascomycota	Sordariomycetes	Unidentified sp. 6175_3722	Unidentified sp. 6175_3722	Unidentified
6175_3930	Ascomycota	Orbiliomycetes	Unidentified sp. 6175_3930	Unidentified sp. 6175_3930	Unidentified
6175_4158	Ascomycota	Dothideomycetes	Unidentified sp. 6175_4158	Unidentified sp. 6175_4158	Unidentified
6175_4364	Basidiomycota	Spiculogloeomycetes	Unidentified sp. 6175_4364	Unidentified sp. 6175_4364	Unidentified
6175_4380	Zoopagomycota	Entomophthoromycetes	Unidentified sp. 6175_4380	Unidentified sp. 6175_4380	Unidentified
6175_4504	Basidiomycota	Microbotryomycetes	Unidentified sp. 6175_4504	Unidentified sp. 6175_4504	Unidentified
6175_4581	Ascomycota	Dothideomycetes	Unidentified sp. 6175_4581	Unidentified sp. 6175_4581	Unidentified
6175_4725	Ascomycota	Sordariomycetes	Unidentified sp. 6175_4725	Unidentified sp. 6175_4725	Unidentified
6175_4742	Basidiomycota	Agaricomycetes	Unidentified sp. 6175_4742	Unidentified sp. 6175_4742	Unidentified
6175_4773	Basidiomycota	Spiculogloeomycetes	Unidentified sp. 6175_4773	Unidentified sp. 6175_4773	Unidentified
6175_4859	Ascomycota	Eurotiomycetes	Unidentified sp. 6175_4859	Unidentified sp. 6175_4859	Unidentified
6175_4995	Ascomycota	Dothideomycetes	Unidentified sp. 6175_4995	Unidentified sp. 6175_4995	Unidentified
6175_515	Basidiomycota	Agaricomycetes	Unidentified sp. 6175_515	Unidentified sp. 6175_515	Unidentified
6175_5220	Ascomycota	Dothideomycetes	Unidentified sp. 6175_5220	Unidentified sp. 6175_5220	Unidentified
6175_5298	Ascomycota	Orbiliomycetes	Unidentified sp. 6175_5298	Unidentified sp. 6175_5298	Unidentified
6175_534	Basidiomycota	Tremellomycetes	Unidentified sp. 6175_534	Unidentified sp. 6175_534	Unidentified
6175_5349	Ascomycota	Unidentified	Unidentified sp. 6175_5349	Unidentified sp. 6175_5349	Unidentified
6175_637	Ascomycota	Unidentified	Unidentified sp. 6175_637	Unidentified sp. 6175_637	Unidentified
6175_740	Basidiomycota	Agaricomycetes	Unidentified sp. 6175_740	Unidentified sp. 6175_740	Unidentified
6175_7829	Basidiomycota	Agaricomycetes	Unidentified sp. 6175_7829	Unidentified sp. 6175_7829	Unidentified
6175_824	Basidiomycota	Microbotryomycetes	Unidentified sp. 6175_824	Unidentified sp. 6175_824	Unidentified
6175_2948	Basidiomycota	Ustilaginomycetes	Ustilaginaceae sp. 6175_2948	Ustilaginaceae sp.	Ustilaginaceae
6175_3257	Basidiomycota	Ustilaginomycetes	Ustilaginaceae sp. 6175_3257	Ustilaginaceae sp.	Ustilaginaceae
6175_3531	Ascomycota	Dothideomycetes	Uwebraunia sp. 6175_3531	Uwebraunia sp.	Uwebraunia
6175_3958	Ascomycota	Sordariomycetes	Valsaceae sp. 6175_3958	Valsaceae sp.	Valsaceae
6175_5381	Basidiomycota	Tremellomycetes	Vanrija albida	Vanrija albida	Vanrija
6175_911	Basidiomycota	Agaricomycetes	Vararia gallica	Vararia gallica	Vararia
6175_2579	Ascomycota	Dothideomycetes	Venturia tremulae	Venturia tremulae	Venturia
6175_6822	Ascomycota	Leotiomycetes	Venturioscypha nigropila	Venturioscypha nigropila	Venturioscypha
6175_3042	Ascomycota	Eurotiomycetes	Verrucariaceae sp. 6175_3042	Verrucariaceae sp.	Verrucariaceae
6175_3970	Ascomycota	Sordariomycetes	Xylariales sp. 6175_3970	Xylariales sp.	Xylariales
6175_3882	Basidiomycota	Agaricomycetes	Xylodon borealis	Xylodon borealis	Xylodon
6175_3427	Basidiomycota	Tremellomycetes	Zyzygomyces physciacearum	Zyzygomyces physciacearum	Zyzygomyces
